# Supplementary material for: Danggui Shaoyao San: comprehensive modulation of the microbiota-gut-brain axis for attenuating Alzheimer’s disease-related pathology
Source: Front Pharmacol. 2024 Jan 12;14:1338804. doi: 10.3389/fphar.2023.1338804 (PMC10811133; doi:10.3389/fphar.2023.1338804)
Supplement: Supplementary file 1 [file Table2.XLSX]

## Sheet: DSS&M
Genus	log2FC	wilcox.test.p_value	q_value	significance	regulation	mean	mean_DSS	mean_M	DSS_6	DSS_5	DSS_4	DSS_3	DSS_2	DSS_1	M_5	M_4	M_3	M_2	M_1
g__Sporosarcina	-Inf	0.0028	0.1719	yes	down	0.0326	0	0.0718	0	0	0	0	0	0	0.223537	0.010449	0.064057	0.019278	0.041658
g__Candidatus_Saccharibacteria_unclassified	-Inf	0.0028	0.1719	yes	down	0.0383	0	0.0843	0	0	0	0	0	0	0.122181	0.008956	0.148969	0.047455	0.094115
g__Aerosphaera	-Inf	0.0028	0.1719	yes	down	0.0101	0	0.0223	0	0	0	0	0	0	0.055537	0.011942	0.016387	0.008898	0.018515
g__Brevibacterium	-4.25	0.0057	0.1719	yes	down	0.0367	0.004	0.0759	0	0	0.012004	0.002903	0.009173	0	0.252694	0.019406	0.029794	0.026693	0.050915
g__Dubosiella	-4.78	0.0062	0.1719	yes	down	6.6512	0.5091	14.0218	0.138101	0.282859	0.40662	0.088537	1.08546	1.05299	1.65084	11.506	33.1278	9.33519	14.4892
g__Atopobiaceae_unclassified	-2.43	0.0062	0.1719	yes	down	0.0696	0.0232	0.1252	0	0.020204	0.028508	0.034834	0.027519	0.028247	0.056925	0.173158	0.132583	0.161642	0.10183
g__Paenalcaligenes	-4.19	0.0089	0.1719	yes	down	0.068	0.0077	0.1403	0	0	0.03451	0.011611	0	0	0.35266	0.017913	0.180253	0.087494	0.063258
g__Brachybacterium	-4.66	0.0089	0.1719	yes	down	0.0601	0.005	0.1263	0	0	0.024007	0.005806	0	0	0.28185	0.005971	0.09832	0.041523	0.20366
g__Jeotgalicoccus	-3.37	0.0089	0.1719	yes	down	0.0478	0.0091	0.0942	0	0	0.031509	0.023223	0	0	0.061091	0.07613	0.083423	0.028176	0.222174
g__DNF00809	-1.9	0.0104	0.1719	yes	down	0.0249	0.0111	0.0414	0.010623	0	0.022507	0.015966	0	0.017262	0.022215	0.086579	0.026814	0.026693	0.044743
g__Desulfovibrio	-3.48	0.0106	0.1719	yes	down	0.6108	0.109	1.2128	0.018211	0.282859	0.133539	0.02032	0	0.1993	0.597023	1.66739	0.762722	2.8102	0.226803
g__Enterorhabdus	-2.11	0.0106	0.1719	yes	down	0.1972	0.0788	0.3393	0.166935	0.124334	0.048014	0.058057	0	0.075326	0.622015	0.353779	0.335181	0.163125	0.222174
g__Psychrobacter	-Inf	0.0112	0.1719	yes	down	0.0973	0	0.2141	0	0	0	0	0	0	0.444296	0	0.332201	0.136432	0.157373
g__Aquamicrobium	-Inf	0.0112	0.1719	yes	down	0.0312	0	0.0687	0	0	0	0	0	0	0.217983	0	0.077464	0.028176	0.020057
g__Paracoccus	-Inf	0.0112	0.1719	yes	down	0.0139	0	0.0305	0	0	0	0	0	0	0.084694	0	0.026814	0.016312	0.024686
g__Serratia	-Inf	0.0112	0.1719	yes	down	0.0279	0	0.0614	0	0	0	0	0	0	0	0.079115	0.078954	0.062284	0.086401
g__Paenochrobactrum	-Inf	0.0112	0.1719	yes	down	0.0129	0	0.0283	0	0	0	0	0	0	0.069421	0	0.040222	0.013347	0.018515
g__Lactiplantibacillus	-Inf	0.0112	0.1719	yes	down	0.0097	0	0.0213	0	0	0	0	0	0	0	0.029855	0.025325	0.028176	0.023143
g__Weissella	-Inf	0.0112	0.1719	yes	down	0.0079	0	0.0175	0	0	0	0	0	0	0	0.026869	0.028304	0.007415	0.024686
g__Clostridia_unclassified	-Inf	0.0112	0.1719	yes	down	0.0073	0	0.0161	0	0	0	0	0	0	0.002777	0.037318	0	0.031142	0.009257
g__Dietzia	-2.93	0.0128	0.1871	yes	down	0.066	0.0164	0.1254	0	0	0	0.098697	0	0	0.143008	0.038811	0.214516	0.054869	0.175888
g__Quinella	-2.88	0.0151	0.2016	yes	down	0.1022	0.0262	0.1934	0	0	0.004501	0	0.152882	0	0.158281	0.068666	0.199619	0.146812	0.393434
g__Staphylococcaceae_unclassified	-2	0.0151	0.2016	yes	down	0.0085	0.0036	0.0144	0.012141	0.009325	0	0	0	0	0.022215	0.005971	0.013407	0.013347	0.016972
g__Coprococcus	-4.76	0.0166	0.2078	yes	down	0.1581	0.0123	0.333	0	0.032638	0.030009	0	0	0.010985	0.1319	0.022391	0.263675	1.13001	0.117259
g__Corynebacterium	-1.96	0.0176	0.2078	yes	down	0.6729	0.2914	1.1308	0.101678	0.1119	0.256576	0.605243	0.660449	0.012554	1.94241	0.803093	0.786557	0.489375	1.63236
g__Erysipelotrichaceae_unclassified	-1.37	0.0176	0.2078	yes	down	0.2278	0.1322	0.3425	0.101678	0.233126	0.147043	0.014514	0.171228	0.125543	0.395701	0.165694	0.461804	0.394466	0.294689
g__Anaerovorax	-4.56	0.022	0.2412	yes	down	0.0328	0.0029	0.0686	0	0	0	0	0	0.017262	0	0.079115	0.092361	0.026693	0.14503
g__Eubacterium]_brachy_group	-3	0.022	0.2412	yes	down	0.0075	0.0018	0.0144	0.010623	0	0	0	0	0	0	0.023884	0.014897	0.022244	0.0108
g__Oligella	-3.14	0.0249	0.2497	yes	down	0.0304	0.0067	0.0589	0	0	0.03451	0.005806	0	0	0.177719	0.017913	0.058098	0.023727	0.016972
g__Facklamia	-1.88	0.027	0.2497	yes	down	0.0643	0.029	0.1067	0	0	0.031509	0.136434	0	0.006277	0.191603	0.03284	0.1445	0.05042	0.114173
g__Oscillospiraceae_unclassified	-2.65	0.0285	0.2497	yes	down	0.1956	0.0574	0.3614	0.021246	0.012433	0.084025	0.005806	0.06421	0.156929	0.973287	0.458271	0.128113	0.146812	0.100287
g__Pelagibacterium	-Inf	0.0366	0.2497	yes	down	0.0393	0	0.0864	0	0	0	0	0	0	0.254082	0	0.111727	0	0.066344
g__Fusicatenibacter	-5.44	0.0366	0.2497	yes	down	0.0366	0.0018	0.0783	0	0.010879	0	0	0	0	0	0.005971	0.317304	0.023727	0.044743
g__Enteractinococcus	-Inf	0.0366	0.2497	yes	down	0.0035	0	0.0077	0	0	0	0	0	0	0.022215	0	0.008938	0.007415	0
g__Leucobacter	-Inf	0.0366	0.2497	yes	down	0.0088	0	0.0193	0	0	0	0	0	0	0.041653	0	0.032773	0.022244	0
g__Glutamicibacter	-Inf	0.0366	0.2497	yes	down	0.0039	0	0.0085	0	0	0	0	0	0	0.012496	0.019406	0	0	0.0108
g__Lysobacter	-Inf	0.0366	0.2497	yes	down	0.0109	0	0.0239	0	0	0	0	0	0	0.063868	0	0.040222	0	0.015429
g__Bacillus	-Inf	0.0366	0.2497	yes	down	0.0036	0	0.0079	0	0	0	0	0	0	0.013884	0	0.013407	0	0.012343
g__Lachnospiraceae_UCG-006	-Inf	0.0366	0.2497	yes	down	0.003	0	0.0066	0	0	0	0	0	0	0	0.002985	0	0.01483	0.015429
g__Pseudomonas	-Inf	0.0366	0.2497	yes	down	0.0031	0	0.0067	0	0	0	0	0	0	0.012496	0	0.013407	0	0.007714
g__Luteimonas	-Inf	0.0366	0.2497	yes	down	0.0028	0	0.0062	0	0	0	0	0	0	0.022215	0	0.005959	0.002966	0
g__TM7a	-Inf	0.0366	0.2497	yes	down	0.0039	0	0.0087	0	0	0	0	0	0	0.006942	0	0.019366	0	0.016972
g__JG30-KF-CM45_unclassified	-Inf	0.0366	0.2497	yes	down	0.0047	0	0.0103	0	0	0	0	0	0	0.033322	0	0.007448	0	0.0108
g__Parvibacter	-Inf	0.0366	0.2497	yes	down	0.0027	0	0.006	0	0	0	0	0	0	0	0.011942	0.013407	0.004449	0
g__Pseudoclavibacter	-Inf	0.0366	0.2497	yes	down	0.0066	0	0.0145	0	0	0	0	0	0	0.034711	0	0.017876	0	0.020057
g__Alphaproteobacteria_unclassified	-3.84	0.0398	0.2656	yes	down	0.0177	0.0025	0.0359	0.009106	0	0	0.005806	0	0	0.07081	0.002985	0.075974	0.02521	0.004629
g__Iamia	2.33	0.0555	0.3625	no	up	0.0071	0.0111	0.0022	0.010623	0.009325	0.016505	0.011611	0	0.018832	0.011107	0	0	0	0
g__Gastranaerophilales_unclassified	-3.42	0.0617	0.379	no	down	0.0324	0.006	0.0641	0.021246	0	0.015004	0	0	0	0.213818	0.013435	0.007448	0.020761	0.064801
g__Arthrobacter	2.27	0.0617	0.379	no	up	0.0102	0.0159	0.0033	0.015176	0.010879	0.012004	0.015966	0.027519	0.014124	0.016661	0	0	0	0
g__Ruminococcus]_gnavus_group	7.49	0.0654	0.379	no	up	1.1019	2.0108	0.0112	0.010623	7.98377	0.027008	0.013063	3.35729	0.673226	0.024992	0	0	0.031142	0
g__Eubacterium	-0.71	0.0673	0.379	no	down	0.0133	0.0103	0.0168	0.013658	0.013988	0.012004	0	0	0.02197	0.016661	0.01642	0.019366	0.01483	0.016972
g__Clostridia_UCG-014_unclassified	-2.04	0.0679	0.379	no	down	6.4054	2.6474	10.9151	3.04277	0.517539	4.92895	0.182879	1.84376	5.36855	8.95951	2.47944	4.09516	15.9521	23.0891
g__Adlercreutzia	-1.27	0.0679	0.379	no	down	0.2099	0.1277	0.3084	0.022764	0.183392	0.121536	0	0.321052	0.117697	0.134677	0.417967	0.603325	0.18092	0.205203
g__Frisingicoccus	1.26	0.0679	0.379	no	up	0.2277	0.3095	0.1295	0.309588	0.371447	0.37361	0.014514	0.290475	0.497466	0.35266	0.132854	0	0.151261	0.0108
g__Paramuribaculum	-0.98	0.0679	0.379	no	down	0.0475	0.0329	0.0651	0.022764	0.013988	0.040512	0.02032	0.076441	0.023539	0.023603	0.058217	0.105768	0.062284	0.075601
g__Bradyrhizobium	2.69	0.0732	0.3999	no	up	0.0044	0.0071	0.0011	0.007588	0	0	0.011611	0.015288	0.007846	0.005554	0	0	0	0
g__UBA1819	-2.34	0.0848	0.3999	no	down	0.0125	0.0044	0.0223	0	0.023313	0.003001	0	0	0	0.034711	0.04926	0	0.010381	0.016972
g__Aerococcus	-2.63	0.0906	0.3999	no	down	0.0067	0.002	0.0124	0	0	0.012004	0	0	0	0	0.011942	0.011918	0.011864	0.026229
g__Lactococcus	-4.27	0.0907	0.3999	no	down	0.0093	0.001	0.0193	0	0	0	0.005806	0	0	0	0	0.014897	0.005932	0.075601
g__Robinsoniella	-1.49	0.0926	0.3999	no	down	0.0064	0.0035	0.0098	0.016693	0	0.004501	0	0	0	0.004165	0.011942	0.020856	0.002966	0.009257
g__Eubacterium]_ruminantium_group	6.35	0.0973	0.3999	no	up	0.3496	0.6345	0.0078	0	0.031083	2.99338	0.01016	0.23238	0.539836	0.004165	0	0.019366	0	0.015429
g__Bacteroides]_pectinophilus_group	-1.8	0.0996	0.3999	no	down	0.0396	0.0186	0.0649	0	0.004663	0.004501	0.015966	0	0.086311	0.002777	0.117926	0.026814	0.016312	0.160459
g__Helicobacter	-2.32	0.1003	0.3999	no	down	0.2003	0.0712	0.3553	0.112302	0.029529	0.094528	0.014514	0.097844	0.078465	0.027769	0.277649	0.171315	0.100841	1.19881
g__Romboutsia	-0.82	0.1003	0.3999	no	down	0.7971	0.5911	1.0443	0.497769	0.080817	0.084025	2.74754	0	0.136528	1.17322	0.977743	1.8785	0.357392	0.834696
g__Candidatus_Saccharimonas	-1.73	0.1003	0.3999	no	down	0.1382	0.0673	0.2234	0.021246	0.024867	0.123036	0.105954	0.06421	0.064341	0.083306	0.277649	0.09832	0.066733	0.590922
g__Family_XIII_AD3011_group	-1.57	0.1003	0.3999	no	down	0.1548	0.0818	0.2423	0.042492	0.057504	0.108032	0.004354	0.033634	0.24481	0.402644	0.420952	0.052139	0.243204	0.092573
g__Ochrobactrum	-Inf	0.1042	0.3999	no	down	0.0033	0	0.0072	0	0	0	0	0	0	0.024992	0	0	0	0.0108
g__Oceanobacillus	-Inf	0.1042	0.3999	no	down	0.0043	0	0.0096	0	0	0	0	0	0	0.041653	0	0	0	0.006172
g__Vagococcus	-Inf	0.1042	0.3999	no	down	0.0066	0	0.0145	0	0	0	0	0	0	0.043041	0	0	0	0.029315
g__Pusillimonas	-Inf	0.1042	0.3999	no	down	0.0032	0	0.0071	0	0	0	0	0	0	0.020826	0	0.014897	0	0
g__Kurthia	-Inf	0.1042	0.3999	no	down	0.0076	0	0.0166	0	0	0	0	0	0	0	0	0.05065	0	0.0324
g__Pseudogracilibacillus	-Inf	0.1042	0.3999	no	down	0.0023	0	0.0052	0	0	0	0	0	0	0.013884	0	0.011918	0	0
g__Defluviitaleaceae_unclassified	-Inf	0.1042	0.3999	no	down	0.0011	0	0.0024	0	0	0	0	0	0	0	0.004478	0	0	0.007714
g__Pseudochrobactrum	-Inf	0.1042	0.3999	no	down	0.0014	0	0.003	0	0	0	0	0	0	0	0.005971	0.008938	0	0
g__Nesterenkonia	-Inf	0.1042	0.3999	no	down	0.0008	0	0.0018	0	0	0	0	0	0	0.002777	0	0	0	0.006172
g__Frigoribacterium	-Inf	0.1042	0.3999	no	down	0.0007	0	0.0014	0	0	0	0	0	0	0.002777	0	0	0.004449	0
g__Hydrogenoanaerobacterium	-Inf	0.1042	0.3999	no	down	0.0018	0	0.0039	0	0	0	0	0	0	0	0.013435	0	0.005932	0
g__Furfurilactobacillus	-Inf	0.1042	0.3999	no	down	0.0009	0	0.0021	0	0	0	0	0	0	0	0.005971	0	0.004449	0
g__A2	-Inf	0.1042	0.3999	no	down	0.0009	0	0.0021	0	0	0	0	0	0	0.004165	0	0	0	0.006172
g__Sphingobacteriaceae_unclassified	-Inf	0.1042	0.3999	no	down	0.0005	0	0.0012	0	0	0	0	0	0	0.002777	0.002985	0	0	0
g__Mesorhizobium	2	0.1112	0.4215	no	up	0.0037	0.0056	0.0014	0.010623	0.006217	0	0.007257	0	0.009416	0.006942	0	0	0	0
g__Oscillospira	6.44	0.1256	0.4702	no	up	0.1001	0.1818	0.0021	0.045528	0.013988	0.165049	0	0	0.866249	0	0.004478	0	0.005932	0
g__Kineothrix	-1.88	0.1388	0.5134	no	down	0.0062	0.0028	0.0103	0	0	0.016505	0	0	0	0	0.007464	0.019366	0	0.024686
g__Roseburia	3.04	0.1432	0.5144	no	up	0.7017	1.1684	0.1416	6.92476	0.020204	0.054016	0.011611	0	0	0.016661	0.222418	0.271124	0.106773	0.09103
g__Delftia	-0.75	0.1432	0.5144	no	down	0.0151	0.0115	0.0194	0.028834	0.009325	0.015004	0.015966	0	0	0.020826	0.025377	0.022345	0.016312	0.012343
g__Faecalibaculum	-1.8	0.1441	0.5144	no	down	0.4393	0.2069	0.7181	0.010623	0.062167	0.075022	0.015966	0.90506	0.172622	0.019438	0.513502	1.81147	0.551659	0.694294
g__Peptostreptococcaceae_unclassified	-3.56	0.1634	0.5282	no	down	0.0059	0.001	0.0118	0.003035	0	0	0	0	0.003139	0	0.004478	0	0.026693	0.027772
g__Pseudonocardia	1.94	0.1634	0.5282	no	up	0.0064	0.0096	0.0025	0.010623	0	0.010503	0.014514	0	0.02197	0.012496	0	0	0	0
g__Hungatella	Inf	0.1757	0.5282	no	up	0.0509	0.0933	0	0	0.550176	0	0	0	0.009416	0	0	0	0	0
g__Pygmaiobacter	Inf	0.1757	0.5282	no	up	0.0047	0.0086	0	0.04401	0	0	0	0	0.007846	0	0	0	0	0
g__Phocea	Inf	0.1757	0.5282	no	up	0.0059	0.0109	0	0.004553	0.060613	0	0	0	0	0	0	0	0	0
g__Cuneatibacter	Inf	0.1757	0.5282	no	up	0.0021	0.0038	0	0	0.004663	0	0	0.018346	0	0	0	0	0	0
g__Phenylobacterium	Inf	0.1757	0.5282	no	up	0.0015	0.0028	0	0	0	0.009003	0	0	0.007846	0	0	0	0	0
g__DTU089	Inf	0.1757	0.5282	no	up	0.0012	0.0023	0	0.010623	0.003108	0	0	0	0	0	0	0	0	0
g__UCG-007	-2.12	0.1801	0.5282	no	down	0.0111	0.0044	0.0191	0	0	0.012004	0	0	0.014124	0	0.052246	0.007448	0.026693	0.009257
g__Mediterraneibacter	1.12	0.1971	0.5282	no	up	0.0187	0.0248	0.0114	0.05008	0.020204	0.042012	0.013063	0	0.023539	0.043041	0.004478	0	0	0.009257
g__Paludicola	-1.68	0.1971	0.5282	no	down	0.0247	0.0124	0.0396	0.015176	0.052842	0	0	0	0.006277	0.009719	0.144796	0.013407	0.023727	0.006172
g__Papillibacter	-1	0.2002	0.5282	no	down	0.0211	0.0145	0.029	0.054633	0.020204	0	0.002903	0	0.009416	0.009719	0.044782	0.011918	0.074148	0.004629
g__Allobaculum	1.33	0.2012	0.5282	no	up	2.0355	2.8044	1.1128	0.402161	1.01021	4.02419	1.18581	5.79728	4.40657	1.97851	0.855339	1.53736	0.995062	0.197488
g__Coriobacteriaceae_UCG-002	-2.16	0.2012	0.5282	no	down	0.3749	0.1452	0.6506	0.010623	0.641872	0.039012	0.013063	0.110075	0.056495	0.009719	0.617993	1.37052	0.827488	0.427377
g__Streptococcus	2.21	0.2012	0.5282	no	up	0.8662	1.345	0.2917	0.160864	0.247113	4.17873	2.55015	0.495337	0.437832	0.165223	0.131361	0.467763	0.152744	0.54155
g__Ruminococcus]_torques_group	2.09	0.2012	0.5282	no	up	0.3603	0.5524	0.1298	0.028834	0.58126	0.024007	0.052251	2.32075	0.307581	0.55537	0.002985	0.04618	0.011864	0.0324
g__Coriobacteriales_unclassified	0.99	0.2012	0.5282	no	up	0.0559	0.0723	0.0363	0.083467	0.082371	0.055516	0.014514	0.174285	0.023539	0	0.040304	0.041711	0.022244	0.077144
g__Christensenellaceae_unclassified	-3.87	0.2012	0.5282	no	down	0.188	0.0262	0.3823	0.00607	0.010879	0.051015	0.005806	0	0.083172	0.016661	1.79726	0.038732	0.037074	0.0216
g__UCG-010_unclassified	-2.04	0.2012	0.5282	no	down	0.1107	0.0458	0.1886	0.17604	0.020204	0.022507	0	0.027519	0.028247	0.012496	0.706065	0.053629	0.091943	0.078687
g__Anaerotruncus	-0.95	0.2012	0.5282	no	down	0.0327	0.023	0.0444	0.054633	0.01865	0.019506	0.004354	0	0.040802	0.048595	0.085086	0.053629	0.020761	0.013886
g__Amycolatopsis	1.77	0.2045	0.5282	no	up	0.0039	0.0058	0.0017	0.010623	0.012433	0.012004	0	0	0	0.008331	0	0	0	0
g__Clostridiaceae_unclassified	-1.77	0.2245	0.5282	no	down	0.0113	0.0054	0.0184	0	0.012433	0.004501	0	0	0.015693	0.030545	0.038811	0	0.010381	0.012343
g__Clostridiales_Family_IV._Incertae_Sedis_unclassified	-2.21	0.2323	0.5282	no	down	0.0055	0.0021	0.0097	0.003035	0	0	0	0	0.009416	0.005554	0.013435	0	0	0.029315
g__Micromonospora	1.6	0.2323	0.5282	no	up	0.0082	0.0118	0.0039	0.010623	0	0.030009	0.011611	0	0.018832	0.019438	0	0	0	0
g__Tyzzerella	-0.19	0.2506	0.5282	no	down	0.0169	0.0159	0.0181	0.080432	0	0.015004	0	0	0	0	0.025377	0.026814	0.011864	0.026229
g__GCA-900066575	-0.37	0.2506	0.5282	no	down	0.0192	0.0169	0.0219	0.094091	0	0.007502	0	0	0	0	0.07613	0.014897	0.005932	0.012343
g__Tuzzerella	-0.02	0.2722	0.5282	no	down	0.0285	0.0284	0.0287	0.139618	0.007771	0.013504	0	0	0.009416	0.006942	0.050753	0.052139	0.010381	0.023143
g__Christensenellaceae_R-7_group	-0.82	0.2733	0.5282	no	down	3.2886	2.4384	4.3088	7.36941	0.497335	0.997794	0.058057	4.61092	1.09693	12.5111	4.1513	1.0696	1.38508	2.42694
g__Eubacterium]_coprostanoligenes_group_unclassified	-0.4	0.2733	0.5282	no	down	2.0939	1.8302	2.4104	1.28236	1.43294	2.13663	0.123371	2.42776	3.57799	2.31867	2.19134	1.58503	3.63472	2.32203
g__Blautia	-0.87	0.2733	0.5282	no	down	1.2571	0.9151	1.6674	0.672292	0.323267	0.250574	0.09144	3.75784	0.395462	0.113851	5.0768	0.48117	1.20119	1.46419
g__RF39_unclassified	-1.5	0.2733	0.5282	no	down	0.5273	0.288	0.8145	0.273166	0.828373	0.235569	0.017417	0	0.373492	0.288793	0.082101	0.250268	0.98913	2.46243
g__Bilophila	4.29	0.2733	0.5282	no	up	0.3189	0.5607	0.0287	0.019729	3.29795	0.021006	0.011611	0	0.014124	0.022215	0.064188	0.014897	0.023727	0.018515
g__Absiella	-Inf	0.2733	0.5282	no	down	0.0014	0	0.003	0	0	0	0	0	0	0	0.014927	0	0	0
g__Anaeroplasma	-Inf	0.2733	0.5282	no	down	0.0008	0	0.0019	0	0	0	0	0	0	0	0	0	0	0.009257
g__Selenomonas	-Inf	0.2733	0.5282	no	down	0.0049	0	0.0107	0	0	0	0	0	0	0	0.053739	0	0	0
g__Atopostipes	-Inf	0.2733	0.5282	no	down	0.0005	0	0.0011	0	0	0	0	0	0	0.005554	0	0	0	0
g__Staphylococcus	-Inf	0.2733	0.5282	no	down	0.0008	0	0.0018	0	0	0	0	0	0	0	0	0.008938	0	0
g__Georgenia	-Inf	0.2733	0.5282	no	down	0.0003	0	0.0006	0	0	0	0	0	0	0.002777	0	0	0	0
g__Yaniella	-Inf	0.2733	0.5282	no	down	0.0005	0	0.0011	0	0	0	0	0	0	0.005554	0	0	0	0
g__Coriobacteriales_Incertae_Sedis_unclassified	-Inf	0.2733	0.5282	no	down	0.0004	0	0.0009	0	0	0	0	0	0	0	0	0	0	0.004629
g__Chloroplast_unclassified	-Inf	0.2733	0.5282	no	down	0.0005	0	0.0012	0	0	0	0	0	0	0	0.005971	0	0	0
g__Lachnospiraceae_UCG-010	-Inf	0.2733	0.5282	no	down	0.0004	0	0.0009	0	0	0	0	0	0	0	0.004478	0	0	0
g__Lachnospiraceae_NC2004_group	-Inf	0.2733	0.5282	no	down	0.0003	0	0.0006	0	0	0	0	0	0	0	0	0	0.002966	0
g__Clostridium]_methylpentosum_group_unclassified	-Inf	0.2733	0.5282	no	down	0.002	0	0.0045	0	0	0	0	0	0	0	0.022391	0	0	0
g__Weeksella	-Inf	0.2733	0.5282	no	down	0.0004	0	0.0009	0	0	0	0	0	0	0	0	0.004469	0	0
g__Porphyromonadaceae_unclassified	-Inf	0.2733	0.5282	no	down	0.0003	0	0.0006	0	0	0	0	0	0	0	0.002985	0	0	0
g__Bacillales_unclassified	-Inf	0.2733	0.5282	no	down	0.0005	0	0.0012	0	0	0	0	0	0	0	0	0.005959	0	0
g__Candidatus_Arthromitus	-Inf	0.2733	0.5282	no	down	0.0007	0	0.0015	0	0	0	0	0	0	0	0	0.007448	0	0
g__Limosilactobacillus	-Inf	0.2733	0.5282	no	down	0.0003	0	0.0006	0	0	0	0	0	0	0	0	0	0	0.003086
g__Dongia	-Inf	0.2733	0.5282	no	down	0.0005	0	0.0011	0	0	0	0	0	0	0.005554	0	0	0	0
g__Demequinaceae_unclassified	-Inf	0.2733	0.5282	no	down	0.0004	0	0.0008	0	0	0	0	0	0	0.004165	0	0	0	0
g__Anaerobium	-Inf	0.2733	0.5282	no	down	0.0009	0	0.0021	0	0	0	0	0	0	0	0	0	0.010381	0
g__Cellvibrio	-Inf	0.2733	0.5282	no	down	0.0009	0	0.0019	0	0	0	0	0	0	0.009719	0	0	0	0
g__Massilia	-Inf	0.2733	0.5282	no	down	0.0005	0	0.0012	0	0	0	0	0	0	0	0	0.005959	0	0
g__Tissierella	-Inf	0.2733	0.5282	no	down	0.0008	0	0.0017	0	0	0	0	0	0	0.008331	0	0	0	0
g__Eggerthella	-Inf	0.2733	0.5282	no	down	0.0007	0	0.0015	0	0	0	0	0	0	0	0	0.007448	0	0
g__Rhodospirillales_unclassified	-Inf	0.2733	0.5282	no	down	0.0007	0	0.0015	0	0	0	0	0	0	0	0	0.007448	0	0
g__Micropepsaceae_unclassified	-Inf	0.2733	0.5282	no	down	0.0006	0	0.0014	0	0	0	0	0	0	0.006942	0	0	0	0
g__Timonella	-Inf	0.2733	0.5282	no	down	0.0003	0	0.0006	0	0	0	0	0	0	0	0	0	0.002966	0
g__Flavobacterium	-Inf	0.2733	0.5282	no	down	0.0005	0	0.0012	0	0	0	0	0	0	0	0	0.005959	0	0
g__Cloacibacillus	-Inf	0.2733	0.5282	no	down	0.0003	0	0.0006	0	0	0	0	0	0	0.002777	0	0	0	0
g__Aeromicrobium	-Inf	0.2733	0.5282	no	down	0.0004	0	0.0009	0	0	0	0	0	0	0	0	0.004469	0	0
g__Ethanoligenens	-Inf	0.2733	0.5282	no	down	0.0004	0	0.0009	0	0	0	0	0	0	0	0	0	0.004449	0
g__Reyranella	-Inf	0.2733	0.5282	no	down	0.0004	0	0.0008	0	0	0	0	0	0	0.004165	0	0	0	0
g__Spirosomaceae_unclassified	-Inf	0.2733	0.5282	no	down	0.0004	0	0.0008	0	0	0	0	0	0	0.004165	0	0	0	0
g__Cryomorphaceae_unclassified	-Inf	0.2733	0.5282	no	down	0.0003	0	0.0006	0	0	0	0	0	0	0	0	0	0	0.003086
g__Lactobacillales_unclassified	-Inf	0.2733	0.5282	no	down	0.0003	0	0.0006	0	0	0	0	0	0	0	0	0.002979	0	0
g__0319-6G20_unclassified	-Inf	0.2733	0.5282	no	down	0.0003	0	0.0006	0	0	0	0	0	0	0	0	0	0.002966	0
g__Betaproteobacteria_unclassified	-Inf	0.2733	0.5282	no	down	0.0003	0	0.0006	0	0	0	0	0	0	0	0	0	0.002966	0
g__Actinoallomurus	-Inf	0.2733	0.5282	no	down	0.0003	0	0.0006	0	0	0	0	0	0	0.002777	0	0	0	0
g__Caulobacter	-Inf	0.2733	0.5282	no	down	0.0003	0	0.0006	0	0	0	0	0	0	0.002777	0	0	0	0
g__Aquabacterium	-2.43	0.296	0.5282	no	down	0.0015	0.0005	0.0027	0.003035	0	0	0	0	0	0	0.008956	0.004469	0	0
g__Insolitispirillum	-2.39	0.296	0.5282	no	down	0.0023	0.0008	0.0042	0	0.004663	0	0	0	0	0	0	0.011918	0	0.009257
g__Brevundimonas	-2.32	0.296	0.5282	no	down	0.0023	0.0008	0.004	0	0	0	0	0	0.004708	0.009719	0	0.010428	0	0
g__Christensenella	-3.44	0.296	0.5282	no	down	0.0044	0.0008	0.0087	0	0	0	0	0	0.004708	0	0.029855	0.013407	0	0
g__Sphingobacterium	-3.43	0.296	0.5282	no	down	0.0027	0.0005	0.0054	0	0	0.003001	0	0	0	0.019438	0.007464	0	0	0
g__Cyanobacteria_unclassified	-1.91	0.296	0.5282	no	down	0.0018	0.0008	0.003	0	0	0	0	0	0.004708	0	0.007464	0	0.007415	0
g__Muribaculum	-0.62	0.3142	0.5282	no	down	0.0258	0.0207	0.0319	0.060704	0.007771	0.025508	0.015966	0	0.014124	0	0.028362	0.070015	0.017795	0.043201
g__Anaerotignum	-1.67	0.3195	0.5282	no	down	0.0137	0.0069	0.0219	0.019729	0	0	0.021771	0	0	0	0.008956	0.035753	0	0.064801
g__Bosea	1.44	0.3195	0.5282	no	up	0.0027	0.0038	0.0014	0.00607	0	0.006002	0.005806	0	0.004708	0.006942	0	0	0	0
g__Butyricicoccaceae_unclassified	2.74	0.3384	0.5282	no	up	0.0197	0.0321	0.0048	0	0	0.012004	0.005806	0.146767	0.028247	0	0	0.017876	0.005932	0
g__Butyricicoccus	1.35	0.3384	0.5282	no	up	0.0083	0.0115	0.0045	0.040975	0.006217	0.006002	0	0	0.015693	0	0.01642	0	0.005932	0
g__Tannerellaceae_unclassified	-0.42	0.3602	0.5282	no	down	0.0164	0.0143	0.0191	0.007588	0.020204	0.007502	0	0	0.050217	0.004165	0.037318	0.029794	0.01483	0.009257
g__Ligilactobacillus	2.83	0.3613	0.5282	no	up	9.1681	15.0486	2.1115	2.1747	0.652752	1.98809	72.6625	8.93136	3.88243	0.401255	0.964309	4.32457	0.920914	3.94668
g__Bifidobacterium	-0.57	0.3613	0.5282	no	down	2.9388	2.4091	3.5745	1.00009	3.19071	0.691704	0.201748	8.41462	0.955699	0.341553	2.6108	5.00983	1.4355	8.47502
g__UCG-005	1.11	0.3613	0.5282	no	up	4.8071	6.3546	2.9501	7.91119	0.046625	10.011	0.036286	9.25852	10.8642	0.134677	5.92468	0.48415	5.98668	2.2202
g__Monoglobus	0.45	0.3613	0.5282	no	up	0.9403	1.0708	0.7837	2.0108	0.54396	1.31739	0.239484	1.12215	1.19109	1.41897	0.165694	0.491598	0.920914	0.921097
g__Eubacterium]_xylanophilum_group	-0.68	0.3613	0.5282	no	down	0.7011	0.5511	0.8811	1.44323	0.049733	0.6782	0.03048	0.235438	0.869388	0.581751	0.565748	0.752294	1.67574	0.830068
g__Clostridium_sensu_stricto_1	0.69	0.3613	0.5282	no	up	0.8672	1.0495	0.6484	0.165417	0.164742	2.05711	3.66048	0.131478	0.117697	1.03577	0.652326	0.783578	0.213545	0.556978
g__Rothia	0.55	0.3613	0.5282	no	up	0.6047	0.7057	0.4836	0.12596	0.038854	0.189056	3.59227	0.207919	0.080034	0.088859	0.28362	0.33965	0.167574	1.53825
g__Turicibacter	1.06	0.3613	0.5282	no	up	0.4632	0.6065	0.2913	0.563025	0.062167	0.051015	2.93477	0	0.028247	0.120793	0.473198	0.233882	0.100841	0.527664
g__Eubacterium]_siraeum_group	-1.22	0.3613	0.5282	no	down	0.057	0.0355	0.0828	0.013658	0.101021	0.007502	0.018868	0	0.072187	0.016661	0.017913	0.037242	0.317352	0.024686
g__Oscillibacter	1.26	0.3613	0.5282	no	up	0.2531	0.344	0.1441	1.2854	0.063721	0.465137	0.008709	0.091729	0.149083	0.009719	0.537386	0.089381	0.02521	0.058629
g__Peptococcaceae_unclassified	-0.73	0.3613	0.5282	no	down	0.1743	0.1341	0.2225	0.157829	0.076154	0.214563	0.018868	0	0.337398	0.287404	0.171665	0.056608	0.501238	0.095658
g__Klebsiella	0.23	0.3613	0.5282	no	up	0.1252	0.1341	0.1145	0.104714	0.195825	0.129038	0.108857	0.149824	0.116128	0.124958	0.114941	0.119175	0.099358	0.114173
g__Faecalibacterium	-0.01	0.3613	0.5282	no	down	0.0292	0.0291	0.0294	0.031869	0.009325	0.027008	0.029028	0.033634	0.04394	0.061091	0.017913	0.026814	0.017795	0.023143
g__Lachnospiraceae_UCG-001	Inf	0.3613	0.5282	no	up	0.0046	0.0083	0	0.05008	0	0	0	0	0	0	0	0	0	0
g__Prevotella	Inf	0.3613	0.5282	no	up	0.0054	0.0099	0	0.059186	0	0	0	0	0	0	0	0	0	0
g__Enterobacter	Inf	0.3613	0.5282	no	up	0.0047	0.0085	0	0	0.051288	0	0	0	0	0	0	0	0	0
g__UCG-008	Inf	0.3613	0.5282	no	up	0.0005	0.001	0	0	0	0.006002	0	0	0	0	0	0	0	0
g__Rodentibacter	Inf	0.3613	0.5282	no	up	0.0003	0.0005	0	0.003035	0	0	0	0	0	0	0	0	0	0
g__Coprobacillus	Inf	0.3613	0.5282	no	up	0.0021	0.0039	0	0	0.023313	0	0	0	0	0	0	0	0	0
g__Proteus	Inf	0.3613	0.5282	no	up	0.0007	0.0013	0	0	0	0	0	0	0.007846	0	0	0	0	0
g__Veillonellaceae_unclassified	Inf	0.3613	0.5282	no	up	0.0015	0.0028	0	0.016693	0	0	0	0	0	0	0	0	0	0
g__Achromobacter	Inf	0.3613	0.5282	no	up	0.0003	0.0005	0	0	0	0	0.002903	0	0	0	0	0	0	0
g__Allorhizobium-Neorhizobium-Pararhizobium-Rhizobium	Inf	0.3613	0.5282	no	up	0.0003	0.0005	0	0	0	0	0.002903	0	0	0	0	0	0	0
g__Morganella	Inf	0.3613	0.5282	no	up	0.0008	0.0016	0	0	0.009325	0	0	0	0	0	0	0	0	0
g__Caenimonas	Inf	0.3613	0.5282	no	up	0.0007	0.0013	0	0	0	0	0	0	0.007846	0	0	0	0	0
g__Ihubacter	Inf	0.3613	0.5282	no	up	0.0007	0.0013	0	0	0	0	0	0	0.007846	0	0	0	0	0
g__Eubacterium]_hallii_group	Inf	0.3613	0.5282	no	up	0.0007	0.0013	0	0	0	0.007502	0	0	0	0	0	0	0	0
g__Oxobacter	Inf	0.3613	0.5282	no	up	0.0003	0.0005	0	0	0	0	0	0	0.003139	0	0	0	0	0
g__Sphingomonas	Inf	0.3613	0.5282	no	up	0.0003	0.0005	0	0	0.003108	0	0	0	0	0	0	0	0	0
g__Canibacter	Inf	0.3613	0.5282	no	up	0.0005	0.001	0	0	0	0.006002	0	0	0	0	0	0	0	0
g__A0839_unclassified	Inf	0.3613	0.5282	no	up	0.0005	0.001	0	0	0	0	0.005806	0	0	0	0	0	0	0
g__Murimonas	Inf	0.3613	0.5282	no	up	0.0004	0.0008	0	0	0.004663	0	0	0	0	0	0	0	0	0
g__Rs-E47_termite_group_unclassified	Inf	0.3613	0.5282	no	up	0.0004	0.0008	0	0	0.004663	0	0	0	0	0	0	0	0	0
g__Thalassospira	Inf	0.3613	0.5282	no	up	0.0004	0.0007	0	0	0	0	0.004354	0	0	0	0	0	0	0
g__Cupriavidus	Inf	0.3613	0.5282	no	up	0.0003	0.0005	0	0	0	0	0	0	0.003139	0	0	0	0	0
g__Oscillospirales_unclassified	Inf	0.3613	0.5282	no	up	0.0003	0.0005	0	0	0	0	0	0	0.003139	0	0	0	0	0
g__Duncaniella	Inf	0.3613	0.5282	no	up	0.0003	0.0005	0	0	0.003108	0	0	0	0	0	0	0	0	0
g__Elsterales_unclassified	Inf	0.3613	0.5282	no	up	0.0003	0.0005	0	0	0.003108	0	0	0	0	0	0	0	0	0
g__Exiguobacterium	Inf	0.3613	0.5282	no	up	0.0003	0.0005	0	0	0.003108	0	0	0	0	0	0	0	0	0
g__Burkholderia-Caballeronia-Paraburkholderia	Inf	0.3613	0.5282	no	up	0.0003	0.0005	0	0	0	0	0.002903	0	0	0	0	0	0	0
g__Collimonas	Inf	0.3613	0.5282	no	up	0.0003	0.0005	0	0	0	0	0.002903	0	0	0	0	0	0	0
g__Clostridiales_Family_XIV._Incertae_Sedis_unclassified	3.08	0.3703	0.5362	no	up	0.0604	0.1008	0.0119	0	0	0.087026	0.309153	0	0.208716	0	0.056724	0	0.002966	0
g__Eubacterium]_oxidoreducens_group	2.21	0.3703	0.5362	no	up	0.0185	0.0287	0.0062	0.097126	0	0.042012	0	0	0.032955	0	0.010449	0	0.020761	0
g__Lachnospiraceae_FCS020_group	0.86	0.4004	0.5771	no	up	0.0258	0.0324	0.0178	0.007588	0.034192	0.046514	0	0.033634	0.072187	0.040264	0	0	0.048937	0
g__Defluviitaleaceae_UCG-011	-1.08	0.4102	0.5885	no	down	0.038	0.0252	0.0534	0.066774	0.007771	0.040512	0.002903	0	0.032955	0.004165	0.068666	0	0.043006	0.151202
g__Harryflintia	-1.26	0.4164	0.5918	no	down	0.0016	0.001	0.0024	0.00607	0	0	0	0	0	0	0.007464	0.004469	0	0
g__Gracilibacter	-1.17	0.4164	0.5918	no	down	0.0012	0.0008	0.0018	0	0	0	0	0	0.004708	0	0	0.005959	0.002966	0
g__Globicatella	-0.83	0.4258	0.6024	no	down	0.0194	0.0143	0.0255	0	0	0	0.08128	0	0.004708	0	0.005971	0	0.004449	0.117259
g__Flavonifractor	2.01	0.4437	0.622	no	up	0.0157	0.0238	0.0059	0.00607	0.124334	0.004501	0	0	0.007846	0.023603	0	0	0.005932	0
g__Anaerofilum	0.77	0.4437	0.622	no	up	0.0041	0.0051	0.003	0.003035	0.009325	0.012004	0	0	0.006277	0	0.007464	0	0.007415	0
g__unclassified	-0.76	0.4611	0.6291	no	down	0.066	0.0502	0.0849	0.174523	0.009325	0.042012	0	0	0.075326	0	0.134346	0.025325	0.169057	0.095658
g__Incertae_Sedis	0.43	0.4642	0.6291	no	up	0.1002	0.1136	0.0841	0.493216	0.01865	0.060018	0	0	0.10985	0.059702	0.137332	0.029794	0.097875	0.095658
g__Marvinbryantia	-0.68	0.4642	0.6291	no	down	0.0796	0.0626	0.1	0.022764	0	0.132039	0.008709	0	0.211854	0.01805	0.198534	0.016387	0.261	0.006172
g__NK4A214_group	0.19	0.4652	0.6291	no	up	1.7507	1.8539	1.6269	1.40225	0.174067	1.92807	0.021771	1.58997	6.00725	2.83239	2.22716	0.283041	2.23778	0.553893
g__Clostridium	-0.56	0.4652	0.6291	no	down	0.4833	0.3976	0.5861	0.485628	0.87189	0.226567	0.059508	0.241553	0.500604	1.0316	0.295562	0.378382	1.03807	0.186688
g__Dorea	-0.42	0.4652	0.6291	no	down	0.6521	0.566	0.7554	0.55999	0.738231	0.258076	0.092891	0.574836	1.17226	1.20932	0.989685	0.825289	0.535346	0.217546
g__Bacteroidota_unclassified	-1.34	0.4652	0.6291	no	down	0.0985	0.0582	0.1469	0.100161	0.009325	0.049515	0.002903	0.152882	0.034524	0	0.67621	0.029794	0.02521	0.003086
g__Collinsella	-0.68	0.4652	0.6291	no	down	0.0956	0.0751	0.1202	0.122925	0.177175	0.019506	0.089988	0	0.040802	0.34433	0.055231	0.101299	0.044489	0.055544
g__Rikenellaceae_RC9_gut_group	0.95	0.4859	0.6459	no	up	0.0045	0.0058	0.003	0.012141	0	0	0.008709	0	0.014124	0	0.005971	0	0.008898	0
g__UCG-003	1.78	0.486	0.6459	no	up	0.0048	0.0072	0.0021	0.028834	0	0	0	0	0.014124	0	0	0	0.010381	0
g__Clostridium]_innocuum_group	1.7	0.486	0.6459	no	up	0.0073	0.0107	0.0033	0	0.034192	0	0	0	0.029817	0	0.01642	0	0	0
g__Kribbella	1.55	0.486	0.6459	no	up	0.0029	0.0041	0.0014	0	0	0.009003	0	0	0.015693	0.006942	0	0	0	0
g__Fournierella	-0.82	0.5219	0.6906	no	down	0.0244	0.0181	0.0319	0.036422	0.004663	0.018005	0	0.030576	0.018832	0.045818	0.079115	0	0.022244	0.012343
g__Eisenbergiella	3.75	0.5616	0.7287	no	up	0.0492	0.085	0.0063	0	0.509768	0	0	0	0	0	0.019406	0	0	0.012343
g__Gemella	1.49	0.5616	0.7287	no	up	0.0109	0.0155	0.0055	0	0	0	0.092891	0	0	0	0.014927	0	0	0.012343
g__Barnesiellaceae_unclassified	-1.61	0.5804	0.7287	no	down	0.0353	0.0183	0.0558	0.063739	0.012433	0.024007	0	0	0.009416	0	0.213462	0.04767	0.013347	0.004629
g__Firmicutes_unclassified	-0.36	0.5839	0.7287	no	down	6.8878	6.0936	7.8409	2.847	1.4547	12.0005	0.239484	1.7031	18.3168	12.6347	8.87582	1.07556	13.9279	2.69078
g__Ruminococcus	-0.31	0.5839	0.7287	no	down	3.5679	3.222	3.983	0.625247	1.04129	5.38959	0.089988	4.37854	7.80723	0.998278	6.97706	2.16601	5.81911	3.95439
g__Clostridiales_unclassified	0.94	0.5839	0.7287	no	up	0.9988	1.2759	0.6663	3.18997	1.04751	1.0353	0.074022	0.180401	2.12796	0.265189	0.58366	1.05917	0.892738	0.53075
g__HT002	-0.24	0.5839	0.7287	no	down	0.5747	0.5319	0.6261	0.503839	1.28219	0.294087	0.966646	0.055037	0.08945	0.752527	0.379155	1.445	0.309937	0.243774
g__Prevotella_9	2.04	0.5839	0.7287	no	up	0.8403	1.2815	0.3108	3.69836	0.029529	0.40512	0.013063	3.29002	0.252656	0	0.807571	0.156418	0.556108	0.033943
g__Parasutterella	1.62	0.5839	0.7287	no	up	0.4345	0.6271	0.2035	2.30218	0.231571	0.133539	0.021771	1.00596	0.06748	0.040264	0.085086	0.643547	0.072665	0.175888
g__Enterococcus	-0.09	0.5839	0.7287	no	down	0.1963	0.1909	0.2028	0.098643	0.303063	0.072021	0.657494	0	0.014124	0.197157	0.085086	0.296449	0.068216	0.367205
g__Parabacteroides	0.61	0.5839	0.7287	no	up	0.2632	0.3124	0.2042	0.453759	0.29063	0.10053	0	0.89283	0.136528	0.063868	0.447821	0.19217	0.247653	0.069429
g__Ruminococcaceae_unclassified	-0.31	0.5839	0.7287	no	down	0.2509	0.2261	0.2807	0.20791	0.062167	0.540159	0.005806	0.027519	0.513159	0.112463	0.531415	0.189191	0.388534	0.182059
g__Prevotellaceae_UCG-001	1.75	0.5839	0.7287	no	up	0.1377	0.2023	0.0603	1.01982	0.035746	0.042012	0.027577	0.027519	0.061202	0.016661	0.052246	0.044691	0.088977	0.098744
g__Odoribacter	-0.36	0.5839	0.7287	no	down	0.0232	0.0206	0.0264	0.024281	0.009325	0.010503	0.02032	0.027519	0.031386	0.019438	0.047768	0.025325	0.01483	0.024686
g__Megasphaera	-0.39	0.6404	0.796	no	down	0.0059	0.0051	0.0067	0	0.013988	0.010503	0	0	0.006277	0.008331	0.008956	0.008938	0.007415	0
g__Mucispirillum	-3.13	0.6724	0.829	no	down	0.0081	0.0018	0.0158	0.003035	0	0.007502	0	0	0	0	0	0.072995	0.005932	0
g__Lachnospiraceae_ND3007_group	-0.58	0.6724	0.829	no	down	0.0022	0.0018	0.0027	0.007588	0.003108	0	0	0	0	0	0	0.008938	0	0.004629
g__Acetatifactor	0.28	0.6905	0.8346	no	up	0.0042	0.0046	0.0038	0.019729	0	0	0	0	0.007846	0.004165	0.008956	0.005959	0	0
g__Erysipelotrichaceae_UCG-003	1.32	0.7086	0.8346	no	up	0.0958	0.1316	0.0528	0	0	0.012004	0.092891	0.507568	0.17733	0.213818	0	0	0.019278	0.030858
g__Eubacterium]_nodatum_group	0.89	0.7086	0.8346	no	up	0.0974	0.1232	0.0665	0.048563	0.108792	0.075022	0	0	0.506881	0.101355	0.188085	0	0.043006	0
g__Lachnoclostridium	0.62	0.7125	0.8346	no	up	0.0712	0.0848	0.055	0.218533	0.264209	0.012004	0	0	0.014124	0.136066	0	0.022345	0.096392	0.020057
g__Negativibacillus	0.87	0.7125	0.8346	no	up	0.0892	0.1122	0.0614	0.447689	0.099467	0.076523	0.005806	0	0.04394	0.195768	0	0	0.10529	0.006172
g__Muribaculaceae_unclassified	0.38	0.715	0.8346	no	up	6.6432	7.4329	5.6955	15.7404	5.00909	4.0752	0.435426	15.8019	3.53561	1.15517	5.52611	7.21607	5.79983	8.78051
g__Akkermansia	2.23	0.715	0.8346	no	up	4.8053	7.4828	1.5923	0.324764	29.7437	4.71139	0.116114	0.77664	9.2243	0.434577	5.70674	0.613753	0.344045	0.862468
g__Lactobacillus	0.2	0.715	0.8346	no	up	2.6349	2.8021	2.4343	2.52223	8.76863	1.61448	3.07121	0.305764	0.530421	1.21765	1.68381	8.36015	0.584284	0.325547
g__Bacteroides	0.51	0.715	0.8346	no	up	0.5526	0.6394	0.4486	1.30057	0.676064	0.133539	0.044994	1.41263	0.268349	0.108297	0.885194	0.622691	0.373704	0.253032
g__Intestinimonas	-0.17	0.715	0.8346	no	down	0.2443	0.2311	0.2602	0.386985	0.118117	0.283584	0	0.357743	0.240102	0.137454	0.437372	0.153438	0.298074	0.274632
g__Rhodococcus	0	0.715	0.8346	no	down	0.2578	0.2575	0.2582	0.203357	0.262655	0.252074	0.251096	0.311879	0.263641	0.248528	0.301533	0.223454	0.258034	0.259203
g__Erysipelatoclostridium	1.06	0.715	0.8346	no	up	0.1177	0.1542	0.074	0.619176	0.097913	0.145543	0.002903	0	0.059633	0.01805	0.010449	0.007448	0.327733	0.006172
g__Ralstonia	0.04	0.715	0.8346	no	up	0.0311	0.0315	0.0307	0.025799	0.027975	0.031509	0.072571	0	0.031386	0.036099	0.03284	0.026814	0.026693	0.030858
g__Lachnospira	0.34	0.715	0.8346	no	up	0.0112	0.0123	0.0097	0.031869	0.004663	0.012004	0.01016	0.015288	0	0.008331	0.007464	0.019366	0.007415	0.006172
g__Bittarella	0.66	0.7652	0.8845	no	up	0.0104	0.0125	0.0079	0.024281	0.027975	0.022507	0	0	0	0.011107	0	0	0.028176	0
g__Anaerofustis	0.08	0.7792	0.8845	no	up	0.0076	0.0078	0.0074	0.015176	0.003108	0	0	0	0.028247	0.008331	0.022391	0	0.002966	0.003086
g__Flaviflexus	-0.26	0.7865	0.8845	no	down	0.0011	0.001	0.0012	0	0	0	0.005806	0	0	0	0	0	0	0.006172
g__Sporobacter	-1.26	0.7865	0.8845	no	down	0.0008	0.0005	0.0012	0	0.003108	0	0	0	0	0	0	0	0	0.006172
g__Candidatus_Soleaferrea	-2.07	0.7865	0.8845	no	down	0.0012	0.0005	0.0021	0	0	0	0	0	0.003139	0	0	0	0.010381	0
g__DTU014_unclassified	-3.51	0.7865	0.8845	no	down	0.0029	0.0005	0.0057	0.003035	0	0	0	0	0	0	0.028362	0	0	0
g__Aeromonas	-1.18	0.7865	0.8845	no	down	0.0024	0.0015	0.0034	0	0	0.009003	0	0	0	0	0	0	0	0.016972
g__UCG-002	-0.81	0.7865	0.8845	no	down	0.001	0.0008	0.0014	0.004553	0	0	0	0	0	0.006942	0	0	0	0
g__Dielma	-1.58	0.7865	0.8845	no	down	0.0015	0.0008	0.0024	0	0	0	0	0	0.004708	0	0.011942	0	0	0
g__Hyphomicrobium	-1	0.7865	0.8845	no	down	0.001	0.0007	0.0014	0	0	0	0.004354	0	0	0.006942	0	0	0	0
g__Acinetobacter	-0.04	0.8325	0.9052	no	down	0.0037	0.0037	0.0038	0	0	0.007502	0.014514	0	0	0.008331	0	0	0	0.0108
g__Candidatus_Stoquefichus	3.29	0.8325	0.9052	no	up	0.0104	0.0176	0.0018	0.016693	0	0	0	0.088671	0	0	0	0.004469	0	0.004629
g__Actinomyces	-0.23	0.8325	0.9052	no	down	0.0037	0.0034	0.004	0	0.004663	0	0.015966	0	0	0.013884	0	0	0	0.006172
g__Anaerosporobacter	0.66	0.8325	0.9052	no	up	0.0032	0.0038	0.0024	0	0	0.012004	0	0	0.010985	0	0.005971	0	0.005932	0
g__Acetivibrio	0.92	0.8422	0.9052	no	up	0.0079	0.01	0.0053	0	0	0.024007	0	0	0.036094	0.008331	0.004478	0	0	0.013886
g__Butyricimonas	0.37	0.8481	0.9052	no	up	0.0131	0.0146	0.0113	0.053116	0.031083	0	0	0	0.003139	0	0.026869	0.002979	0.026693	0
g__Comamonas	0.18	0.8481	0.9052	no	up	0.0072	0.0076	0.0067	0	0	0.009003	0.011611	0	0.025109	0.015273	0.013435	0	0	0.004629
g__Elusimicrobium	-0.09	0.8481	0.9052	no	down	0.0127	0.0123	0.0131	0	0	0.004501	0	0.039749	0.029817	0	0.004478	0.008938	0.051903	0
g__Beduinibacterium	0.2	0.8481	0.9052	no	up	0.0058	0.0061	0.0053	0.013658	0	0.007502	0	0	0.015693	0.004165	0.014927	0	0.007415	0
g__Pseudoflavonifractor	1.96	0.8518	0.9052	no	up	0.0338	0.051	0.0131	0.189699	0.104129	0.004501	0	0	0.007846	0.020826	0.022391	0	0.022244	0
g__Prevotellaceae_NK3B31_group	2.7	0.8538	0.9052	no	up	0.106	0.1722	0.0265	0.004553	0	0.016505	0	0.953983	0.058064	0	0.014927	0.034263	0.035591	0.047829
g__Eubacterium]_ventriosum_group	-0.32	0.8538	0.9052	no	down	0.0094	0.0084	0.0105	0.009106	0.003108	0.021006	0	0	0.017262	0.016661	0.014927	0.008938	0.011864	0
g__Escherichia-Shigella	-0.35	0.8551	0.9052	no	down	6.3841	5.6778	7.2316	0.21398	10.7362	17.5462	0.19449	2.38496	2.99107	29.0972	3.3497	2.09451	0.892738	0.723609
g__Lachnospiraceae_NK4A136_group	0.65	0.8551	0.9052	no	up	2.0462	2.4492	1.5626	7.45895	0.425843	4.68738	0.188685	0.330225	1.60382	0.376263	2.06744	0.861042	3.78301	0.725152
g__Lachnospiraceae_unclassified	0.46	0.8551	0.9052	no	up	1.2753	1.4555	1.059	5.48608	0.494226	1.3549	0.281576	0.574836	0.541406	0.330445	2.26299	0.631629	1.57934	0.490635
g__Alistipes	1.7	0.8551	0.9052	no	up	0.1955	0.285	0.088	1.30664	0.057504	0.093027	0.02032	0.162055	0.070618	0.041653	0.126883	0.093851	0.142364	0.035486
g__UCG-009	-0.02	0.8551	0.9052	no	down	0.1627	0.1614	0.1642	0.221568	0.076154	0.331598	0	0.048922	0.290319	0.174942	0.149274	0.065546	0.323284	0.108001
g__Family_XIII_UCG-001	-0.43	0.9256	0.9765	no	down	0.0097	0.0084	0.0113	0.019729	0	0.016505	0	0	0.014124	0.011107	0.013435	0	0.013347	0.018515
g__Prevotellaceae_Ga6A1_group	0.56	1	1	no	up	0.3604	0.4219	0.2865	0.185146	0.040408	0.159047	0.005806	2.05779	0.083172	0.01805	0.026869	0.996604	0.096392	0.294689
g__Phascolarctobacterium	1.31	1	1	no	up	1.3015	1.7871	0.7187	1.51304	8.41273	0.190556	0.017417	0.275187	0.313858	0.410974	1.24793	0.214516	1.72023	0
g__Colidextribacter	0.07	1	1	no	up	0.1634	0.1672	0.1589	0.461347	0.026421	0.129038	0.017417	0.119248	0.249517	0.051372	0.443343	0.137052	0.09046	0.072515
g__Alloprevotella	2.34	1	1	no	up	0.3018	0.4749	0.0941	1.36886	0.057504	0.040512	0.037737	1.30255	0.042371	0.05276	0.026869	0.187701	0.123085	0.08023
g__Desulfovibrionaceae_unclassified	-0.4	1	1	no	down	0.0624	0.0545	0.0719	0.12596	0.027975	0.040512	0.026126	0.061153	0.045509	0.034711	0.180621	0.080443	0.02521	0.038572
g__Clostridia_vadinBB60_group_unclassified	2.19	1	1	no	up	0.0248	0.0384	0.0084	0.230674	0	0	0	0	0	0	0.041797	0	0	0
g__Barnesiella	2.1	1	1	no	up	0.0382	0.0586	0.0137	0.312623	0.024867	0	0	0	0.014124	0	0.019406	0.010428	0.038557	0
g__Methyloversatilis	-0.09	1	1	no	down	0.0082	0.008	0.0085	0.004553	0	0.010503	0.02032	0	0.012554	0.012496	0	0.008938	0.008898	0.012343
g__Holdemania	0.58	1	1	no	up	0.0132	0.0156	0.0104	0.048563	0.045071	0	0	0	0	0.045818	0	0	0.005932	0
g__Peptococcus	3.35	1	1	no	up	0.0036	0.0061	0.0006	0.036422	0	0	0	0	0	0	0	0	0	0.003086
g__Lachnospiraceae_NK4B4_group	-0.25	1	1	no	down	0.0047	0.0043	0.0051	0	0	0.018005	0	0	0.007846	0	0.017913	0.007448	0	0
g__UCG-011_unclassified	0.19	1	1	no	up	0.0045	0.0048	0.0042	0.007588	0	0.021006	0	0	0	0	0.002985	0	0.017795	0
g__Rikenella	0.12	1	1	no	up	0.0013	0.0013	0.0012	0	0	0	0	0	0.007846	0	0	0	0	0.006172
g__Olsenella	0.24	1	1	no	up	0.0012	0.0013	0.0011	0	0	0	0	0	0.007846	0.005554	0	0	0	0
g__Phyllobacterium	1	1	1	no	up	0.0014	0.0018	0.0009	0	0.010879	0	0	0	0	0	0	0	0.004449	0
g__Nocardioides	0.32	1	1	no	up	0.0009	0.001	0.0008	0	0	0	0.005806	0	0	0.004165	0	0	0	0
g__Falsochrobactrum	NA	NA	NA	NA	no	0	0	0	0	0	0	0	0	0	0	0	0	0	0
g__Anaerostipes	NA	NA	NA	NA	no	0	0	0	0	0	0	0	0	0	0	0	0	0	0
g__Mitochondria_unclassified	NA	NA	NA	NA	no	0	0	0	0	0	0	0	0	0	0	0	0	0	0
g__Desulfotomaculum	NA	NA	NA	NA	no	0	0	0	0	0	0	0	0	0	0	0	0	0	0
g__Nitrosomonas	NA	NA	NA	NA	no	0	0	0	0	0	0	0	0	0	0	0	0	0	0
g__Alcaligenes	NA	NA	NA	NA	no	0	0	0	0	0	0	0	0	0	0	0	0	0	0
g__Gemmobacter	NA	NA	NA	NA	no	0	0	0	0	0	0	0	0	0	0	0	0	0	0
g__Mordavella	NA	NA	NA	NA	no	0	0	0	0	0	0	0	0	0	0	0	0	0	0
g__Cellulomonas	NA	NA	NA	NA	no	0	0	0	0	0	0	0	0	0	0	0	0	0	0
g__Bradymonadaceae_unclassified	NA	NA	NA	NA	no	0	0	0	0	0	0	0	0	0	0	0	0	0	0
g__Megamonas	NA	NA	NA	NA	no	0	0	0	0	0	0	0	0	0	0	0	0	0	0
g__Jeotgalibaca	NA	NA	NA	NA	no	0	0	0	0	0	0	0	0	0	0	0	0	0	0
g__Solibacillus	NA	NA	NA	NA	no	0	0	0	0	0	0	0	0	0	0	0	0	0	0
g__Saccharopolyspora	NA	NA	NA	NA	no	0	0	0	0	0	0	0	0	0	0	0	0	0	0
g__Eubacteriaceae_unclassified	NA	NA	NA	NA	no	0	0	0	0	0	0	0	0	0	0	0	0	0	0
g__Herminiimonas	NA	NA	NA	NA	no	0	0	0	0	0	0	0	0	0	0	0	0	0	0
g__Amphibacillus	NA	NA	NA	NA	no	0	0	0	0	0	0	0	0	0	0	0	0	0	0
g__Bacteroidales_BS11_gut_group_unclassified	NA	NA	NA	NA	no	0	0	0	0	0	0	0	0	0	0	0	0	0	0
g__Ignavigranum	NA	NA	NA	NA	no	0	0	0	0	0	0	0	0	0	0	0	0	0	0
g__Bacteroidales_unclassified	NA	NA	NA	NA	no	0	0	0	0	0	0	0	0	0	0	0	0	0	0
g__Variovorax	NA	NA	NA	NA	no	0	0	0	0	0	0	0	0	0	0	0	0	0	0
g__Chryseobacterium	NA	NA	NA	NA	no	0	0	0	0	0	0	0	0	0	0	0	0	0	0
g__Kocuria	NA	NA	NA	NA	no	0	0	0	0	0	0	0	0	0	0	0	0	0	0
g__Peptostreptococcales-Tissierellales_unclassified	NA	NA	NA	NA	no	0	0	0	0	0	0	0	0	0	0	0	0	0	0
g__Eubacterium]_fissicatena_group	NA	NA	NA	NA	no	0	0	0	0	0	0	0	0	0	0	0	0	0	0
g__Prevotellaceae_unclassified	NA	NA	NA	NA	no	0	0	0	0	0	0	0	0	0	0	0	0	0	0
g__Aliidiomarina	NA	NA	NA	NA	no	0	0	0	0	0	0	0	0	0	0	0	0	0	0
g__Enhydrobacter	NA	NA	NA	NA	no	0	0	0	0	0	0	0	0	0	0	0	0	0	0
g__Rhodoplanes	NA	NA	NA	NA	no	0	0	0	0	0	0	0	0	0	0	0	0	0	0
g__Vicinamibacterales_unclassified	NA	NA	NA	NA	no	0	0	0	0	0	0	0	0	0	0	0	0	0	0
g__Anaerovibrio	NA	NA	NA	NA	no	0	0	0	0	0	0	0	0	0	0	0	0	0	0
g__Pseudolabrys	NA	NA	NA	NA	no	0	0	0	0	0	0	0	0	0	0	0	0	0	0
g__Lactonifactor	NA	NA	NA	NA	no	0	0	0	0	0	0	0	0	0	0	0	0	0	0
g__Acidaminococcus	NA	NA	NA	NA	no	0	0	0	0	0	0	0	0	0	0	0	0	0	0
g__LD1-PB3_unclassified	NA	NA	NA	NA	no	0	0	0	0	0	0	0	0	0	0	0	0	0	0
g__Hafnia-Obesumbacterium	NA	NA	NA	NA	no	0	0	0	0	0	0	0	0	0	0	0	0	0	0
g__Sanguibacter	NA	NA	NA	NA	no	0	0	0	0	0	0	0	0	0	0	0	0	0	0
g__Saccharofermentans	NA	NA	NA	NA	no	0	0	0	0	0	0	0	0	0	0	0	0	0	0
g__F082_unclassified	NA	NA	NA	NA	no	0	0	0	0	0	0	0	0	0	0	0	0	0	0
g__Thermobacillus	NA	NA	NA	NA	no	0	0	0	0	0	0	0	0	0	0	0	0	0	0
g__Beijerinckiaceae_unclassified	NA	NA	NA	NA	no	0	0	0	0	0	0	0	0	0	0	0	0	0	0
g__Micrococcus	NA	NA	NA	NA	no	0	0	0	0	0	0	0	0	0	0	0	0	0	0
g__Ramlibacter	NA	NA	NA	NA	no	0	0	0	0	0	0	0	0	0	0	0	0	0	0
g__Spirosoma	NA	NA	NA	NA	no	0	0	0	0	0	0	0	0	0	0	0	0	0	0
g__Empedobacter	NA	NA	NA	NA	no	0	0	0	0	0	0	0	0	0	0	0	0	0	0
g__Herbaspirillum	NA	NA	NA	NA	no	0	0	0	0	0	0	0	0	0	0	0	0	0	0
g__Lacticigenium	NA	NA	NA	NA	no	0	0	0	0	0	0	0	0	0	0	0	0	0	0
g__Mycoplasma	NA	NA	NA	NA	no	0	0	0	0	0	0	0	0	0	0	0	0	0	0
g__Subdoligranulum	NA	NA	NA	NA	no	0	0	0	0	0	0	0	0	0	0	0	0	0	0
g__Bacterioplanes	NA	NA	NA	NA	no	0	0	0	0	0	0	0	0	0	0	0	0	0	0
g__Treponema	NA	NA	NA	NA	no	0	0	0	0	0	0	0	0	0	0	0	0	0	0
g__WCHB1-41_unclassified	NA	NA	NA	NA	no	0	0	0	0	0	0	0	0	0	0	0	0	0	0
g__env.OPS_17_unclassified	NA	NA	NA	NA	no	0	0	0	0	0	0	0	0	0	0	0	0	0	0
g__Algitalea	NA	NA	NA	NA	no	0	0	0	0	0	0	0	0	0	0	0	0	0	0
g__Algisphaera	NA	NA	NA	NA	no	0	0	0	0	0	0	0	0	0	0	0	0	0	0
g__Caulobacteraceae_unclassified	NA	NA	NA	NA	no	0	0	0	0	0	0	0	0	0	0	0	0	0	0
g__Roseococcus	NA	NA	NA	NA	no	0	0	0	0	0	0	0	0	0	0	0	0	0	0
g__Acetitomaculum	NA	NA	NA	NA	no	0	0	0	0	0	0	0	0	0	0	0	0	0	0
g__Isoptericola	NA	NA	NA	NA	no	0	0	0	0	0	0	0	0	0	0	0	0	0	0
g__Paludisphaera	NA	NA	NA	NA	no	0	0	0	0	0	0	0	0	0	0	0	0	0	0
g__Stenotrophomonas	NA	NA	NA	NA	no	0	0	0	0	0	0	0	0	0	0	0	0	0	0

## Sheet: M&Control
Genus	log2FC	wilcox.test.p_value	q_value	significance	regulation	mean	mean_M	mean_Control	M_5	M_4	M_3	M_2	M_1	Con_4	Con_3	Con_2	Con_1
g__Peptococcus	-4.95	0.0105	0.2583	yes	down	0.0086	0.0006	0.0186	0	0	0	0	0.003086	0.027881	0.016709	0.01573	0.014276
g__Coprococcus	6.18	0.0127	0.2583	yes	up	0.1871	0.333	0.0046	0.1319	0.022391	0.263675	1.13001	0.117259	0	0.01838	0	0
g__Collinsella	6.23	0.0127	0.2583	yes	up	0.0675	0.1202	0.0016	0.34433	0.055231	0.101299	0.044489	0.055544	0	0	0	0.006345
g__Family_XIII_AD3011_group	3.53	0.0139	0.2583	yes	up	0.144	0.2423	0.021	0.402644	0.420952	0.052139	0.243204	0.092573	0.035625	0.048457	0	0
g__UCG-010_unclassified	5.88	0.0139	0.2583	yes	up	0.1062	0.1886	0.0032	0.012496	0.706065	0.053629	0.091943	0.078687	0	0	0.009438	0.003172
g__Sporosarcina	4.2	0.0139	0.2583	yes	up	0.0416	0.0718	0.0039	0.223537	0.010449	0.064057	0.019278	0.041658	0.009294	0	0.006292	0
g__Escherichia-Shigella	4.83	0.0143	0.2583	yes	up	4.1305	7.2316	0.2542	29.0972	3.3497	2.09451	0.892738	0.723609	0.25867	0.340869	0.182467	0.234757
g__Ruminococcus	2.76	0.0143	0.2583	yes	up	2.4749	3.983	0.5899	0.998278	6.97706	2.16601	5.81911	3.95439	0.393426	0.626598	0.654366	0.685236
g__Clostridium_sensu_stricto_1	2.74	0.0143	0.2583	yes	up	0.4035	0.6484	0.0973	1.03577	0.652326	0.783578	0.213545	0.556978	0.052663	0.118636	0.100672	0.117378
g__Clostridium	2.19	0.0143	0.2583	yes	up	0.3826	0.5861	0.1283	1.0316	0.295562	0.378382	1.03807	0.186688	0.133207	0.106939	0.157299	0.115792
g__Dorea	5.16	0.0143	0.2583	yes	up	0.4291	0.7554	0.0211	1.20932	0.989685	0.825289	0.535346	0.217546	0.015489	0.048457	0	0.020621
g__Enterococcus	2.53	0.0143	0.2583	yes	up	0.1283	0.2028	0.0351	0.197157	0.085086	0.296449	0.068216	0.367205	0.027881	0.033419	0.045617	0.03331
g__Ruminococcaceae_unclassified	2.45	0.0143	0.2583	yes	up	0.1787	0.2807	0.0512	0.112463	0.531415	0.189191	0.388534	0.182059	0.05731	0.066837	0.045617	0.034896
g__Tyzzerella	-2.57	0.0143	0.2583	yes	down	0.0577	0.0181	0.1073	0	0.025377	0.026814	0.011864	0.026229	0.027881	0.257323	0.058201	0.085654
g__Fournierella	-2.93	0.0143	0.2583	yes	down	0.1259	0.0319	0.2435	0.045818	0.079115	0	0.022244	0.012343	0.404269	0.170435	0.24696	0.152275
g__Christensenellaceae_unclassified	6.32	0.0143	0.2583	yes	up	0.2145	0.3823	0.0048	0.016661	1.79726	0.038732	0.037074	0.0216	0.004647	0.005013	0.009438	0
g__Bacteroides]_pectinophilus_group	4.34	0.0249	0.3455	yes	up	0.0374	0.0649	0.0032	0.002777	0.117926	0.026814	0.016312	0.160459	0	0	0	0.01269
g__Candidatus_Saccharibacteria_unclassified	5.13	0.0249	0.3455	yes	up	0.0479	0.0843	0.0024	0.122181	0.008956	0.148969	0.047455	0.094115	0	0	0.009438	0
g__Staphylococcaceae_unclassified	3.17	0.0249	0.3455	yes	up	0.0087	0.0144	0.0016	0.022215	0.005971	0.013407	0.013347	0.016972	0	0	0.006292	0
g__Prevotellaceae_Ga6A1_group	-3.03	0.0275	0.3455	yes	down	1.1984	0.2865	2.3383	0.01805	0.026869	0.996604	0.096392	0.294689	5.08666	2.62837	0.429428	1.20868
g__NK4A214_group	2.99	0.0275	0.3455	yes	up	0.9947	1.6269	0.2044	2.83239	2.22716	0.283041	2.23778	0.553893	0.148697	0.53971	0.086515	0.042827
g__Romboutsia	2	0.0275	0.3455	yes	up	0.6958	1.0443	0.2602	1.17322	0.977743	1.8785	0.357392	0.834696	0.427503	0.167093	0.302015	0.144344
g__GCA-900066575	-1.88	0.0275	0.3455	yes	down	0.0479	0.0219	0.0804	0	0.07613	0.014897	0.005932	0.012343	0.096033	0.081875	0.077077	0.06662
g__Eubacterium]_brachy_group	Inf	0.0318	0.3676	yes	up	0.008	0.0144	0	0	0.023884	0.014897	0.022244	0.0108	0	0	0	0
g__Clostridia_unclassified	Inf	0.0318	0.3676	yes	up	0.0089	0.0161	0	0.002777	0.037318	0	0.031142	0.009257	0	0	0	0
g__Comamonas	-1.7	0.0491	0.4129	yes	down	0.0134	0.0067	0.0217	0.015273	0.013435	0	0	0.004629	0.01394	0.035089	0.023595	0.014276
g__Ligilactobacillus	-3.3	0.05	0.4129	no	down	10.3975	2.1115	20.755	0.401255	0.964309	4.32457	0.920914	3.94668	27.6003	19.6167	32.2024	3.60066
g__Bifidobacterium	-1.9	0.05	0.4129	no	down	7.8986	3.5745	13.3037	0.341553	2.6108	5.00983	1.4355	8.47502	3.20937	9.36221	9.82178	30.8213
g__Akkermansia	-1.9	0.05	0.4129	no	down	3.5218	1.5923	5.9336	0.434577	5.70674	0.613753	0.344045	0.862468	11.4698	1.03932	4.35248	6.87298
g__Streptococcus	-2.89	0.05	0.4129	no	down	1.1232	0.2917	2.1626	0.165223	0.131361	0.467763	0.152744	0.54155	2.74314	0.401023	4.09922	1.40695
g__Desulfovibrio	2.49	0.05	0.4129	no	up	0.7699	1.2128	0.2162	0.597023	1.66739	0.762722	2.8102	0.226803	0.122365	0.372617	0.138424	0.231584
g__HT002	1.89	0.05	0.4129	no	up	0.4229	0.6261	0.1689	0.752527	0.379155	1.445	0.309937	0.243774	0.072799	0.116965	0.338194	0.147516
g__Enterorhabdus	1.26	0.05	0.4129	no	up	0.2514	0.3393	0.1416	0.622015	0.353779	0.335181	0.163125	0.222174	0.054212	0.135345	0.099099	0.277584
g__Coriobacteriales_unclassified	-1.17	0.05	0.4129	no	down	0.0564	0.0363	0.0816	0	0.040304	0.041711	0.022244	0.077144	0.092935	0.046786	0.070785	0.115792
g__DNF00809	1.36	0.05	0.4129	no	up	0.0302	0.0414	0.0161	0.022215	0.086579	0.026814	0.026693	0.044743	0.023234	0	0.017303	0.023793
g__Psychrobacter	4.69	0.055	0.4296	no	up	0.1226	0.2141	0.0083	0.444296	0	0.332201	0.136432	0.157373	0	0	0.033033	0
g__Aerococcus	2.95	0.055	0.4296	no	up	0.0076	0.0124	0.0016	0	0.011942	0.011918	0.011864	0.026229	0	0	0.006292	0
g__Acetatifactor	Inf	0.0808	0.4624	no	up	0.0021	0.0038	0	0.004165	0.008956	0.005959	0	0	0	0	0	0
g__Elusimicrobium	Inf	0.0808	0.4624	no	up	0.0073	0.0131	0	0	0.004478	0.008938	0.051903	0	0	0	0	0
g__TM7a	Inf	0.0808	0.4624	no	up	0.0048	0.0087	0	0.006942	0	0.019366	0	0.016972	0	0	0	0
g__Parvibacter	Inf	0.0808	0.4624	no	up	0.0033	0.006	0	0	0.011942	0.013407	0.004449	0	0	0	0	0
g__Pseudoclavibacter	Inf	0.0808	0.4624	no	up	0.0081	0.0145	0	0.034711	0	0.017876	0	0.020057	0	0	0	0
g__Beduinibacterium	Inf	0.0808	0.4624	no	up	0.0029	0.0053	0	0.004165	0.014927	0	0.007415	0	0	0	0	0
g__Family_XIII_UCG-001	1.33	0.0812	0.4624	no	up	0.0083	0.0113	0.0045	0.011107	0.013435	0	0.013347	0.018515	0	0.010026	0.007865	0
g__Lactococcus	-2.06	0.0851	0.4624	no	down	0.0465	0.0193	0.0804	0	0	0.014897	0.005932	0.075601	0.235436	0.01838	0.040898	0.026965
g__Lactobacillus	2.44	0.0864	0.4624	no	up	1.5512	2.4343	0.4474	1.21765	1.68381	8.36015	0.584284	0.325547	0.275708	0.285729	0.517515	0.710615
g__Allobaculum	1.84	0.0864	0.4624	no	up	0.7561	1.1128	0.3102	1.97851	0.855339	1.53736	0.995062	0.197488	0.024783	0.212208	0.605603	0.398135
g__Corynebacterium	1.4	0.0864	0.4624	no	up	0.8191	1.1308	0.4296	1.94241	0.803093	0.786557	0.489375	1.63236	0.27261	0.30578	0.830541	0.309308
g__Turicibacter	1.52	0.0864	0.4624	no	up	0.2069	0.2913	0.1014	0.120793	0.473198	0.233882	0.100841	0.527664	0.054212	0.105268	0.171456	0.074551
g__Adlercreutzia	1.15	0.0864	0.4624	no	up	0.2332	0.3084	0.1391	0.134677	0.417967	0.603325	0.18092	0.205203	0.054212	0.12699	0.075504	0.299791
g__Facklamia	1.34	0.0864	0.4624	no	up	0.078	0.1067	0.0421	0.191603	0.03284	0.1445	0.05042	0.114173	0	0.021722	0.122694	0.023793
g__Oligella	2.21	0.0864	0.4624	no	up	0.0384	0.0589	0.0127	0.177719	0.017913	0.058098	0.023727	0.016972	0	0.010026	0.034606	0.006345
g__Faecalibacterium	-0.78	0.0864	0.4624	no	down	0.0388	0.0294	0.0505	0.061091	0.017913	0.026814	0.017795	0.023143	0.04337	0.070179	0.034606	0.053931
g__Lactiplantibacillus	-0.57	0.0864	0.4624	no	down	0.0259	0.0213	0.0316	0	0.029855	0.025325	0.028176	0.023143	0.026332	0.040102	0.03146	0.028551
g__Pygmaiobacter	-Inf	0.0935	0.4798	no	down	0.0014	0	0.0031	0	0	0	0	0	0.006196	0	0.006292	0
g__Falsochrobactrum	-Inf	0.0935	0.4798	no	down	0.003	0	0.0066	0	0	0	0	0	0.010842	0	0.01573	0
g__Fusicatenibacter	5.71	0.0963	0.4798	no	up	0.0442	0.0783	0.0015	0	0.005971	0.317304	0.023727	0.044743	0.006196	0	0	0
g__Rikenellaceae_RC9_gut_group	-2	0.0963	0.4798	no	down	0.007	0.003	0.012	0	0.005971	0	0.008898	0	0.018587	0.01838	0.011011	0
g__Chloroplast_unclassified	-2.32	0.1074	0.4899	no	down	0.0034	0.0012	0.006	0	0.005971	0	0	0	0	0.008355	0.003146	0.01269
g__Eubacterium]_ruminantium_group	-5.52	0.135	0.4899	no	down	0.1639	0.0078	0.3591	0.004165	0	0.019366	0	0.015429	0.789951	0	0.092807	0.553582
g__Erysipelatoclostridium	2.83	0.135	0.4899	no	up	0.0457	0.074	0.0104	0.01805	0.010449	0.007448	0.327733	0.006172	0	0.041773	0	0
g__Aerosphaera	2.13	0.135	0.4899	no	up	0.0146	0.0223	0.0051	0.055537	0.011942	0.016387	0.008898	0.018515	0	0	0.020449	0
g__Tannerellaceae_unclassified	1.85	0.14	0.4899	no	up	0.0129	0.0191	0.0053	0.004165	0.037318	0.029794	0.01483	0.009257	0	0.011696	0.009438	0
g__Clostridia_UCG-014_unclassified	1.62	0.1416	0.4899	no	up	7.6473	10.9151	3.5625	8.95951	2.47944	4.09516	15.9521	23.0891	3.82584	4.92757	3.53924	1.95736
g__Eubacterium]_coprostanoligenes_group_unclassified	1.42	0.1416	0.4899	no	up	1.7391	2.4104	0.9001	2.31867	2.19134	1.58503	3.63472	2.32203	0.303589	2.47464	0.508077	0.314066
g__Coriobacteriaceae_UCG-002	-1.7	0.1416	0.4899	no	down	1.2982	0.6506	2.1076	0.009719	0.617993	1.37052	0.827488	0.427377	0.441443	0.867211	1.73344	5.3883
g__Roseburia	1.48	0.1416	0.4899	no	up	0.1011	0.1416	0.0506	0.016661	0.222418	0.271124	0.106773	0.09103	0.020136	0.070179	0.070785	0.041241
g__RF39_unclassified	2.32	0.1416	0.4899	no	up	0.5248	0.8145	0.1626	0.288793	0.082101	0.250268	0.98913	2.46243	0.122365	0.417732	0.077077	0.03331
g__Colidextribacter	-0.62	0.1416	0.4899	no	down	0.1972	0.1589	0.245	0.051372	0.443343	0.137052	0.09046	0.072515	0.250925	0.39601	0.187186	0.14593
g__Brachybacterium	2.22	0.1416	0.4899	no	up	0.0823	0.1263	0.0272	0.28185	0.005971	0.09832	0.041523	0.20366	0.01394	0.035089	0.037752	0.022207
g__Prevotellaceae_UCG-001	-0.99	0.1416	0.4899	no	down	0.0866	0.0603	0.1195	0.016661	0.052246	0.044691	0.088977	0.098744	0.109974	0.073521	0.073931	0.220481
g__Bacteroidota_unclassified	0.32	0.1416	0.4899	no	up	0.1339	0.1469	0.1176	0	0.67621	0.029794	0.02521	0.003086	0.219947	0.135345	0.067639	0.047586
g__Atopobiaceae_unclassified	0.83	0.1416	0.4899	no	up	0.1009	0.1252	0.0706	0.056925	0.173158	0.132583	0.161642	0.10183	0.017038	0.048457	0.06292	0.153861
g__Muribaculum	-1.2	0.1416	0.4899	no	down	0.0502	0.0319	0.0731	0	0.028362	0.070015	0.017795	0.043201	0.159539	0.033419	0.051909	0.047586
g__Anaerovorax	1.97	0.1416	0.4899	no	up	0.0459	0.0686	0.0175	0	0.079115	0.092361	0.026693	0.14503	0.021685	0.015038	0.012584	0.020621
g__Serratia	-0.57	0.1416	0.4899	no	down	0.0745	0.0614	0.0909	0	0.079115	0.078954	0.062284	0.086401	0.089838	0.12532	0.081796	0.06662
g__Paludicola	2.34	0.1416	0.4899	no	up	0.0255	0.0396	0.0078	0.009719	0.144796	0.013407	0.023727	0.006172	0.017038	0	0.009438	0.004759
g__Ochrobactrum	-1.69	0.1594	0.4899	no	down	0.0143	0.0072	0.0233	0.024992	0	0	0	0.0108	0	0.028406	0.048763	0.015862
g__UCG-007	3.05	0.1594	0.4899	no	up	0.0117	0.0191	0.0023	0	0.052246	0.007448	0.026693	0.009257	0.009294	0	0	0
g__Anaerofustis	2.62	0.1594	0.4899	no	up	0.0046	0.0074	0.0012	0.008331	0.022391	0	0.002966	0.003086	0.004647	0	0	0
g__Phascolarctobacterium	2.65	0.1761	0.4899	no	up	0.4502	0.7187	0.1146	0.410974	1.24793	0.214516	1.72023	0	0	0.37763	0.029887	0.050758
g__Erysipelotrichaceae_UCG-003	6.04	0.1797	0.4899	no	up	0.0297	0.0528	0.0008	0.213818	0	0	0.019278	0.030858	0	0.003342	0	0
g__Barnesiella	2.57	0.1797	0.4899	no	up	0.0086	0.0137	0.0023	0	0.019406	0.010428	0.038557	0	0.009294	0	0	0
g__Butyricicoccaceae_unclassified	Inf	0.1797	0.4899	no	up	0.0026	0.0048	0	0	0	0.017876	0.005932	0	0	0	0	0
g__Flavonifractor	Inf	0.1797	0.4899	no	up	0.0033	0.0059	0	0.023603	0	0	0.005932	0	0	0	0	0
g__Selenomonas	-1.59	0.1797	0.4899	no	down	0.0203	0.0107	0.0323	0	0.053739	0	0	0	0.024783	0	0.03146	0.072965
g__Bacillus	3.3	0.1797	0.4899	no	up	0.0048	0.0079	0.0008	0.013884	0	0.013407	0	0.012343	0	0	0.003146	0
g__Oceanobacillus	Inf	0.1797	0.4899	no	up	0.0053	0.0096	0	0.041653	0	0	0	0.006172	0	0	0	0
g__Acetivibrio	2.73	0.1797	0.4899	no	up	0.0033	0.0053	0.0008	0.008331	0.004478	0	0	0.013886	0.003098	0	0	0
g__Holdemania	Inf	0.1797	0.4899	no	up	0.0058	0.0104	0	0.045818	0	0	0.005932	0	0	0	0	0
g__Candidatus_Stoquefichus	Inf	0.1797	0.4899	no	up	0.001	0.0018	0	0	0	0.004469	0	0.004629	0	0	0	0
g__Aquabacterium	Inf	0.1797	0.4899	no	up	0.0015	0.0027	0	0	0.008956	0.004469	0	0	0	0	0	0
g__Actinomyces	Inf	0.1797	0.4899	no	up	0.0022	0.004	0	0.013884	0	0	0	0.006172	0	0	0	0
g__Brevundimonas	Inf	0.1797	0.4899	no	up	0.0022	0.004	0	0.009719	0	0.010428	0	0	0	0	0	0
g__Kurthia	Inf	0.1797	0.4899	no	up	0.0092	0.0166	0	0	0	0.05065	0	0.0324	0	0	0	0
g__Pseudogracilibacillus	Inf	0.1797	0.4899	no	up	0.0029	0.0052	0	0.013884	0	0.011918	0	0	0	0	0	0
g__Defluviitaleaceae_unclassified	Inf	0.1797	0.4899	no	up	0.0014	0.0024	0	0	0.004478	0	0	0.007714	0	0	0	0
g__Christensenella	Inf	0.1797	0.4899	no	up	0.0048	0.0087	0	0	0.029855	0.013407	0	0	0	0	0	0
g__Sphingobacterium	Inf	0.1797	0.4899	no	up	0.003	0.0054	0	0.019438	0.007464	0	0	0	0	0	0	0
g__Anaerosporobacter	Inf	0.1797	0.4899	no	up	0.0013	0.0024	0	0	0.005971	0	0.005932	0	0	0	0	0
g__Nesterenkonia	Inf	0.1797	0.4899	no	up	0.001	0.0018	0	0.002777	0	0	0	0.006172	0	0	0	0
g__Frigoribacterium	Inf	0.1797	0.4899	no	up	0.0008	0.0014	0	0.002777	0	0	0.004449	0	0	0	0	0
g__Hydrogenoanaerobacterium	Inf	0.1797	0.4899	no	up	0.0022	0.0039	0	0	0.013435	0	0.005932	0	0	0	0	0
g__Cyanobacteria_unclassified	Inf	0.1797	0.4899	no	up	0.0017	0.003	0	0	0.007464	0	0.007415	0	0	0	0	0
g__Gracilibacter	Inf	0.1797	0.4899	no	up	0.001	0.0018	0	0	0	0.005959	0.002966	0	0	0	0	0
g__Sphingobacteriaceae_unclassified	Inf	0.1797	0.4899	no	up	0.0006	0.0012	0	0.002777	0.002985	0	0	0	0	0	0	0
g__Frisingicoccus	2.6	0.2129	0.5315	no	up	0.0815	0.1295	0.0214	0.35266	0.132854	0	0.151261	0.0108	0	0.060153	0	0.025379
g__Defluviitaleaceae_UCG-011	2.93	0.2129	0.5315	no	up	0.0328	0.0534	0.007	0.004165	0.068666	0	0.043006	0.151202	0	0.020051	0.007865	0
g__UBA1819	1.73	0.2129	0.5315	no	up	0.0153	0.0223	0.0067	0.034711	0.04926	0	0.010381	0.016972	0.020136	0.006684	0	0
g__Alphaproteobacteria_unclassified	1.41	0.2187	0.5315	no	up	0.026	0.0359	0.0135	0.07081	0.002985	0.075974	0.02521	0.004629	0	0.008355	0.045617	0
g__Muribaculaceae_unclassified	-0.57	0.2207	0.5315	no	down	6.9166	5.6955	8.443	1.15517	5.52611	7.21607	5.79983	8.78051	11.191	8.44487	4.74887	9.3871
g__Parasutterella	-0.75	0.2207	0.5315	no	down	0.2649	0.2035	0.3417	0.040264	0.085086	0.643547	0.072665	0.175888	0.247828	0.541381	0.146289	0.431445
g__Rhodococcus	-0.21	0.2207	0.5315	no	down	0.2757	0.2582	0.2977	0.248528	0.301533	0.223454	0.258034	0.259203	0.291197	0.364262	0.279993	0.255377
g__Alloprevotella	-0.86	0.2207	0.5315	no	down	0.1281	0.0941	0.1705	0.05276	0.026869	0.187701	0.123085	0.08023	0.170381	0.317476	0.128986	0.065034
g__Dietzia	0.87	0.2207	0.5315	no	up	0.1002	0.1254	0.0687	0.143008	0.038811	0.214516	0.054869	0.175888	0.034076	0.043444	0.136851	0.060275
g__Paramuribaculum	-0.82	0.2207	0.5315	no	down	0.0874	0.0651	0.1153	0.023603	0.058217	0.105768	0.062284	0.075601	0.164186	0.080205	0.053482	0.163378
g__Jeotgalicoccus	1.25	0.2207	0.5315	no	up	0.07	0.0942	0.0397	0.061091	0.07613	0.083423	0.028176	0.222174	0.01394	0	0.108537	0.036482
g__Tuzzerella	-0.45	0.2207	0.5315	no	down	0.0333	0.0287	0.0392	0.006942	0.050753	0.052139	0.010381	0.023143	0.058859	0.023393	0.023595	0.050758
g__Marvinbryantia	3.08	0.2207	0.5315	no	up	0.0608	0.1	0.0118	0.01805	0.198534	0.016387	0.261	0.006172	0.027881	0.008355	0	0.011103
g__Papillibacter	1.74	0.2207	0.5315	no	up	0.02	0.029	0.0087	0.009719	0.044782	0.011918	0.074148	0.004629	0.018587	0.008355	0.007865	0
g__Limosilactobacillus	-2.17	0.2444	0.5336	no	down	0.0016	0.0006	0.0027	0	0	0	0	0.003086	0.006196	0	0	0.004759
g__Harryflintia	-1.56	0.2496	0.5336	no	down	0.0045	0.0024	0.0071	0	0.007464	0.004469	0	0	0.007745	0.003342	0.017303	0
g__Anaerostipes	-Inf	0.2636	0.5336	no	down	0.0005	0	0.0012	0	0	0	0	0	0	0	0	0.004759
g__Mitochondria_unclassified	-Inf	0.2636	0.5336	no	down	0.0051	0	0.0115	0	0	0	0	0	0	0	0	0.046
g__Prevotella	-Inf	0.2636	0.5336	no	down	0.0007	0	0.0015	0	0	0	0	0	0.006196	0	0	0
g__Alcaligenes	-Inf	0.2636	0.5336	no	down	0.0003	0	0.0008	0	0	0	0	0	0	0	0.003146	0
g__Megamonas	-Inf	0.2636	0.5336	no	down	0.0009	0	0.002	0	0	0	0	0	0	0	0.007865	0
g__Rodentibacter	-Inf	0.2636	0.5336	no	down	0.0009	0	0.0021	0	0	0	0	0	0	0.008355	0	0
g__Amphibacillus	-Inf	0.2636	0.5336	no	down	0.0006	0	0.0013	0	0	0	0	0	0	0.005013	0	0
g__Bacteroidales_unclassified	-Inf	0.2636	0.5336	no	down	0.0014	0	0.0031	0	0	0	0	0	0.012391	0	0	0
g__Aliidiomarina	-Inf	0.2636	0.5336	no	down	0.001	0	0.0024	0	0	0	0	0	0	0	0.009438	0
g__Lactonifactor	-Inf	0.2636	0.5336	no	down	0.0007	0	0.0015	0	0	0	0	0	0.006196	0	0	0
g__Acidaminococcus	-Inf	0.2636	0.5336	no	down	0.0003	0	0.0008	0	0	0	0	0	0	0	0.003146	0
g__Bacterioplanes	-Inf	0.2636	0.5336	no	down	0.0004	0	0.0008	0	0	0	0	0	0	0.003342	0	0
g__Algitalea	-Inf	0.2636	0.5336	no	down	0.0004	0	0.0008	0	0	0	0	0	0	0	0	0.003172
g__Algisphaera	-Inf	0.2636	0.5336	no	down	0.0003	0	0.0008	0	0	0	0	0	0	0	0.003146	0
g__Peptostreptococcaceae_unclassified	2.98	0.2831	0.5336	no	up	0.0072	0.0118	0.0015	0	0.004478	0	0.026693	0.027772	0.006196	0	0	0
g__Pseudoflavonifractor	1.08	0.3061	0.5336	no	up	0.01	0.0131	0.0062	0.020826	0.022391	0	0.022244	0	0.017038	0	0	0.007931
g__Lysobacter	3.32	0.3061	0.5336	no	up	0.0143	0.0239	0.0024	0.063868	0	0.040222	0	0.015429	0	0	0.004719	0.004759
g__Paracoccus	1.19	0.319	0.5336	no	up	0.0229	0.0305	0.0134	0.084694	0	0.026814	0.016312	0.024686	0.004647	0	0.048763	0
g__Dubosiella	-0.13	0.3272	0.5336	no	down	14.6158	14.0218	15.3583	1.65084	11.506	33.1278	9.33519	14.4892	10.971	15.9206	16.367	18.1746
g__Firmicutes_unclassified	1.17	0.3272	0.5336	no	up	5.9013	7.8409	3.4766	12.6347	8.87582	1.07556	13.9279	2.69078	5.23226	4.0403	2.37365	2.26033
g__Clostridiales_unclassified	0.52	0.3272	0.5336	no	up	0.5761	0.6663	0.4634	0.265189	0.58366	1.05917	0.892738	0.53075	0.470873	0.649991	0.407406	0.32517
g__Faecalibaculum	0.4	0.3272	0.5336	no	up	0.6409	0.7181	0.5444	0.019438	0.513502	1.81147	0.551659	0.694294	0.010842	0.365933	0.327183	1.47357
g__Ruminococcus]_torques_group	0.33	0.3272	0.5336	no	up	0.1179	0.1298	0.103	0.55537	0.002985	0.04618	0.011864	0.0324	0.048017	0.050128	0.01573	0.298204
g__Lachnoclostridium	0.91	0.3272	0.5336	no	up	0.0435	0.055	0.0292	0.136066	0	0.022345	0.096392	0.020057	0.012391	0.09023	0.007865	0.006345
g__Aquamicrobium	-0.68	0.3272	0.5336	no	down	0.0871	0.0687	0.1101	0.217983	0	0.077464	0.028176	0.020057	0.026332	0.101927	0.237522	0.074551
g__Robinsoniella	-0.87	0.3272	0.5336	no	down	0.0134	0.0098	0.0179	0.004165	0.011942	0.020856	0.002966	0.009257	0.020136	0.01838	0.029887	0.003172
g__Gastranaerophilales_unclassified	2.43	0.3272	0.5336	no	up	0.0409	0.0641	0.0119	0.213818	0.013435	0.007448	0.020761	0.064801	0.01394	0.008355	0.017303	0.007931
g__Odoribacter	0.49	0.3272	0.5336	no	up	0.023	0.0264	0.0188	0.019438	0.047768	0.025325	0.01483	0.024686	0.023234	0.028406	0.012584	0.011103
g__Anaeroplasma	Inf	0.3711	0.5336	no	up	0.001	0.0019	0	0	0	0	0	0.009257	0	0	0	0
g__Arthrobacter	Inf	0.3711	0.5336	no	up	0.0019	0.0033	0	0.016661	0	0	0	0	0	0	0	0
g__Micromonospora	Inf	0.3711	0.5336	no	up	0.0022	0.0039	0	0.019438	0	0	0	0	0	0	0	0
g__Atopostipes	Inf	0.3711	0.5336	no	up	0.0006	0.0011	0	0.005554	0	0	0	0	0	0	0	0
g__Staphylococcus	Inf	0.3711	0.5336	no	up	0.001	0.0018	0	0	0	0.008938	0	0	0	0	0	0
g__UCG-003	Inf	0.3711	0.5336	no	up	0.0012	0.0021	0	0	0	0	0.010381	0	0	0	0	0
g__Iamia	Inf	0.3711	0.5336	no	up	0.0012	0.0022	0	0.011107	0	0	0	0	0	0	0	0
g__Pseudonocardia	Inf	0.3711	0.5336	no	up	0.0014	0.0025	0	0.012496	0	0	0	0	0	0	0	0
g__Clostridium]_innocuum_group	Inf	0.3711	0.5336	no	up	0.0018	0.0033	0	0	0.01642	0	0	0	0	0	0	0
g__Rikenella	Inf	0.3711	0.5336	no	up	0.0007	0.0012	0	0	0	0	0	0.006172	0	0	0	0
g__Bradyrhizobium	Inf	0.3711	0.5336	no	up	0.0006	0.0011	0	0.005554	0	0	0	0	0	0	0	0
g__Candidatus_Soleaferrea	Inf	0.3711	0.5336	no	up	0.0012	0.0021	0	0	0	0	0.010381	0	0	0	0	0
g__Olsenella	Inf	0.3711	0.5336	no	up	0.0006	0.0011	0	0.005554	0	0	0	0	0	0	0	0
g__Yaniella	Inf	0.3711	0.5336	no	up	0.0006	0.0011	0	0.005554	0	0	0	0	0	0	0	0
g__Amycolatopsis	Inf	0.3711	0.5336	no	up	0.0009	0.0017	0	0.008331	0	0	0	0	0	0	0	0
g__DTU014_unclassified	Inf	0.3711	0.5336	no	up	0.0032	0.0057	0	0	0.028362	0	0	0	0	0	0	0
g__Kribbella	Inf	0.3711	0.5336	no	up	0.0008	0.0014	0	0.006942	0	0	0	0	0	0	0	0
g__Mesorhizobium	Inf	0.3711	0.5336	no	up	0.0008	0.0014	0	0.006942	0	0	0	0	0	0	0	0
g__Bosea	Inf	0.3711	0.5336	no	up	0.0008	0.0014	0	0.006942	0	0	0	0	0	0	0	0
g__Aeromonas	Inf	0.3711	0.5336	no	up	0.0019	0.0034	0	0	0	0	0	0.016972	0	0	0	0
g__Lachnospiraceae_UCG-010	Inf	0.3711	0.5336	no	up	0.0005	0.0009	0	0	0.004478	0	0	0	0	0	0	0
g__UCG-002	Inf	0.3711	0.5336	no	up	0.0008	0.0014	0	0.006942	0	0	0	0	0	0	0	0
g__Clostridium]_methylpentosum_group_unclassified	Inf	0.3711	0.5336	no	up	0.0025	0.0045	0	0	0.022391	0	0	0	0	0	0	0
g__Weeksella	Inf	0.3711	0.5336	no	up	0.0005	0.0009	0	0	0	0.004469	0	0	0	0	0	0
g__Dielma	Inf	0.3711	0.5336	no	up	0.0013	0.0024	0	0	0.011942	0	0	0	0	0	0	0
g__Porphyromonadaceae_unclassified	Inf	0.3711	0.5336	no	up	0.0003	0.0006	0	0	0.002985	0	0	0	0	0	0	0
g__Bacillales_unclassified	Inf	0.3711	0.5336	no	up	0.0007	0.0012	0	0	0	0.005959	0	0	0	0	0	0
g__Candidatus_Arthromitus	Inf	0.3711	0.5336	no	up	0.0008	0.0015	0	0	0	0.007448	0	0	0	0	0	0
g__Nocardioides	Inf	0.3711	0.5336	no	up	0.0005	0.0008	0	0.004165	0	0	0	0	0	0	0	0
g__Hyphomicrobium	Inf	0.3711	0.5336	no	up	0.0008	0.0014	0	0.006942	0	0	0	0	0	0	0	0
g__Demequinaceae_unclassified	Inf	0.3711	0.5336	no	up	0.0005	0.0008	0	0.004165	0	0	0	0	0	0	0	0
g__Anaerobium	Inf	0.3711	0.5336	no	up	0.0012	0.0021	0	0	0	0	0.010381	0	0	0	0	0
g__Cellvibrio	Inf	0.3711	0.5336	no	up	0.0011	0.0019	0	0.009719	0	0	0	0	0	0	0	0
g__Massilia	Inf	0.3711	0.5336	no	up	0.0007	0.0012	0	0	0	0.005959	0	0	0	0	0	0
g__Tissierella	Inf	0.3711	0.5336	no	up	0.0009	0.0017	0	0.008331	0	0	0	0	0	0	0	0
g__Eggerthella	Inf	0.3711	0.5336	no	up	0.0008	0.0015	0	0	0	0.007448	0	0	0	0	0	0
g__Rhodospirillales_unclassified	Inf	0.3711	0.5336	no	up	0.0008	0.0015	0	0	0	0.007448	0	0	0	0	0	0
g__Micropepsaceae_unclassified	Inf	0.3711	0.5336	no	up	0.0008	0.0014	0	0.006942	0	0	0	0	0	0	0	0
g__Timonella	Inf	0.3711	0.5336	no	up	0.0003	0.0006	0	0	0	0	0.002966	0	0	0	0	0
g__Flavobacterium	Inf	0.3711	0.5336	no	up	0.0007	0.0012	0	0	0	0.005959	0	0	0	0	0	0
g__Cloacibacillus	Inf	0.3711	0.5336	no	up	0.0003	0.0006	0	0.002777	0	0	0	0	0	0	0	0
g__Aeromicrobium	Inf	0.3711	0.5336	no	up	0.0005	0.0009	0	0	0	0.004469	0	0	0	0	0	0
g__Ethanoligenens	Inf	0.3711	0.5336	no	up	0.0005	0.0009	0	0	0	0	0.004449	0	0	0	0	0
g__Reyranella	Inf	0.3711	0.5336	no	up	0.0005	0.0008	0	0.004165	0	0	0	0	0	0	0	0
g__Spirosomaceae_unclassified	Inf	0.3711	0.5336	no	up	0.0005	0.0008	0	0.004165	0	0	0	0	0	0	0	0
g__Cryomorphaceae_unclassified	Inf	0.3711	0.5336	no	up	0.0003	0.0006	0	0	0	0	0	0.003086	0	0	0	0
g__Lactobacillales_unclassified	Inf	0.3711	0.5336	no	up	0.0003	0.0006	0	0	0	0.002979	0	0	0	0	0	0
g__0319-6G20_unclassified	Inf	0.3711	0.5336	no	up	0.0003	0.0006	0	0	0	0	0.002966	0	0	0	0	0
g__Betaproteobacteria_unclassified	Inf	0.3711	0.5336	no	up	0.0003	0.0006	0	0	0	0	0.002966	0	0	0	0	0
g__Actinoallomurus	Inf	0.3711	0.5336	no	up	0.0003	0.0006	0	0.002777	0	0	0	0	0	0	0	0
g__Caulobacter	Inf	0.3711	0.5336	no	up	0.0003	0.0006	0	0.002777	0	0	0	0	0	0	0	0
g__Sporobacter	-1.06	0.3826	0.5474	no	down	0.0018	0.0012	0.0025	0	0	0	0	0.006172	0	0.006684	0.003146	0
g__Clostridiales_Family_IV._Incertae_Sedis_unclassified	0.93	0.4208	0.5991	no	up	0.0076	0.0097	0.0051	0.005554	0.013435	0	0	0.029315	0	0	0.020449	0
g__Pseudomonas	1.11	0.4428	0.6051	no	up	0.0051	0.0067	0.0031	0.012496	0	0.013407	0	0.007714	0.004647	0	0.007865	0
g__Methyloversatilis	0.82	0.4548	0.6051	no	up	0.0069	0.0085	0.0048	0.012496	0	0.008938	0.008898	0.012343	0.009294	0.010026	0	0
g__Anaerotignum	-0.43	0.4606	0.6051	no	down	0.0253	0.0219	0.0295	0	0.008956	0.035753	0	0.064801	0.060408	0.011696	0.006292	0.039655
g__Mediterraneibacter	0.53	0.4606	0.6051	no	up	0.0098	0.0114	0.0079	0.043041	0.004478	0	0	0.009257	0.01394	0.006684	0.006292	0.004759
g__JG30-KF-CM45_unclassified	-0.54	0.4606	0.6051	no	down	0.0124	0.0103	0.015	0.033322	0	0.007448	0	0.0108	0.009294	0.006684	0.033033	0.011103
g__Helicobacter	1.44	0.4624	0.6051	no	up	0.2556	0.3553	0.1311	0.027769	0.277649	0.171315	0.100841	1.19881	0.159539	0.045115	0.080223	0.239515
g__Rothia	0.86	0.4624	0.6051	no	up	0.3874	0.4836	0.2672	0.088859	0.28362	0.33965	0.167574	1.53825	0.636607	0.058482	0.265836	0.107861
g__Oscillospiraceae_unclassified	-0.28	0.4624	0.6051	no	down	0.3956	0.3614	0.4385	0.973287	0.458271	0.128113	0.146812	0.100287	0.14405	1.48044	0.059774	0.069793
g__Alistipes	0.72	0.4624	0.6051	no	up	0.0727	0.088	0.0536	0.041653	0.126883	0.093851	0.142364	0.035486	0.077446	0.048457	0.051909	0.036482
g__Bilophila	0.56	0.4624	0.6051	no	up	0.0246	0.0287	0.0195	0.022215	0.064188	0.014897	0.023727	0.018515	0.018587	0.043444	0	0.015862
g__UCG-009	0.43	0.4624	0.6051	no	up	0.1455	0.1642	0.122	0.174942	0.149274	0.065546	0.323284	0.108001	0.04337	0.217221	0.099099	0.128482
g__Brevibacterium	1.22	0.4624	0.6051	no	up	0.0566	0.0759	0.0325	0.252694	0.019406	0.029794	0.026693	0.050915	0.009294	0.015038	0.075504	0.030138
g__Delftia	0.19	0.4624	0.6051	no	up	0.0184	0.0194	0.017	0.020826	0.025377	0.022345	0.016312	0.012343	0.017038	0.03676	0.007865	0.006345
g__Eubacterium]_oxidoreducens_group	1.31	0.4669	0.6051	no	up	0.0046	0.0062	0.0025	0	0.010449	0	0.020761	0	0	0.010026	0	0
g__Mucispirillum	4.3	0.4669	0.6051	no	up	0.0091	0.0158	0.0008	0	0	0.072995	0.005932	0	0.003098	0	0	0
g__Vagococcus	1.75	0.4669	0.6051	no	up	0.01	0.0145	0.0043	0.043041	0	0	0	0.029315	0	0	0.017303	0
g__Acinetobacter	1.66	0.4669	0.6051	no	up	0.0026	0.0038	0.0012	0.008331	0	0	0	0.0108	0.004647	0	0	0
g__Gemella	1.69	0.4669	0.6051	no	up	0.0038	0.0055	0.0017	0	0.014927	0	0	0.012343	0	0.006684	0	0
g__Lachnospiraceae_NK4B4_group	2.67	0.4669	0.6051	no	up	0.0032	0.0051	0.0008	0	0.017913	0.007448	0	0	0.003098	0	0	0
g__A2	1.39	0.4669	0.6051	no	up	0.0015	0.0021	0.0008	0.004165	0	0	0	0.006172	0	0	0.003146	0
g__Insolitispirillum	-0.28	0.5224	0.674	no	down	0.0046	0.0042	0.0051	0	0	0.011918	0	0.009257	0.012391	0	0.003146	0.004759
g__Eubacterium]_ventriosum_group	-0.86	0.5386	0.6918	no	down	0.0143	0.0105	0.019	0.016661	0.014927	0.008938	0.011864	0	0.010842	0.038431	0.026741	0
g__Dongia	-0.54	0.5605	0.7167	no	down	0.0013	0.0011	0.0016	0.005554	0	0	0	0	0.003098	0.003342	0	0
g__Enteractinococcus	-0.71	0.5915	0.7454	no	down	0.0099	0.0077	0.0126	0.022215	0	0.008938	0.007415	0	0	0	0.050336	0
g__Lachnospiraceae_UCG-006	0.29	0.5915	0.7454	no	up	0.0061	0.0066	0.0054	0	0.002985	0	0.01483	0.015429	0	0.021722	0	0
g__Negativibacillus	1.79	0.6089	0.7454	no	up	0.0421	0.0614	0.0178	0.195768	0	0	0.10529	0.006172	0	0.061824	0	0.009517
g__Kineothrix	0.42	0.6089	0.7454	no	up	0.0092	0.0103	0.0077	0	0.007464	0.019366	0	0.024686	0	0.016709	0	0.014276
g__Butyricimonas	0.91	0.6089	0.7454	no	up	0.0089	0.0113	0.006	0	0.026869	0.002979	0.026693	0	0.015489	0.008355	0	0
g__Lachnospiraceae_NK4A136_group	0.78	0.6242	0.7454	no	up	1.2721	1.5626	0.9091	0.376263	2.06744	0.861042	3.78301	0.725152	0.892179	0.695106	1.55569	0.493306
g__Christensenellaceae_R-7_group	1.11	0.6242	0.7454	no	up	3.2826	4.3088	1.9998	12.5111	4.1513	1.0696	1.38508	2.42694	1.2283	3.03273	1.39682	2.34122
g__Blautia	0.9	0.6242	0.7454	no	up	1.3224	1.6674	0.8911	0.113851	5.0768	0.48117	1.20119	1.46419	0.381035	0.678397	1.46131	1.04372
g__Monoglobus	0.23	0.6242	0.7454	no	up	0.7333	0.7837	0.6703	1.41897	0.165694	0.491598	0.920914	0.921097	0.858103	1.18469	0.467179	0.171309
g__Eubacterium]_xylanophilum_group	-0.16	0.6242	0.7454	no	down	0.9285	0.8811	0.9877	0.581751	0.565748	0.752294	1.67574	0.830068	1.41726	0.292412	1.13098	1.11034
g__Eubacterium]_siraeum_group	0.82	0.6242	0.7454	no	up	0.0668	0.0828	0.0469	0.016661	0.017913	0.037242	0.317352	0.024686	0.049566	0.013367	0.066066	0.058689
g__Peptococcaceae_unclassified	0.2	0.6242	0.7454	no	up	0.2098	0.2225	0.194	0.287404	0.171665	0.056608	0.501238	0.095658	0.05731	0.554748	0.117975	0.046
g__Incertae_Sedis	0.03	0.6242	0.7454	no	up	0.0834	0.0841	0.0826	0.059702	0.137332	0.029794	0.097875	0.095658	0.061957	0.19884	0.020449	0.049172
g__Desulfovibrionaceae_unclassified	0.69	0.6242	0.7454	no	up	0.0598	0.0719	0.0447	0.034711	0.180621	0.080443	0.02521	0.038572	0.026332	0.07185	0.033033	0.047586
g__Paenochrobactrum	-0.52	0.6242	0.7454	no	down	0.0337	0.0283	0.0405	0.069421	0	0.040222	0.013347	0.018515	0.024783	0.055141	0.069212	0.01269
g__Lachnospira	-0.31	0.6242	0.7454	no	down	0.0107	0.0097	0.012	0.008331	0.007464	0.019366	0.007415	0.006172	0.018587	0.01838	0.011011	0
g__Oscillospira	0.81	0.6624	0.7782	no	up	0.0017	0.0021	0.0012	0	0.004478	0	0.005932	0	0	0	0	0.004759
g__Clostridiales_Family_XIV._Incertae_Sedis_unclassified	0.55	0.6624	0.7782	no	up	0.0102	0.0119	0.0081	0	0.056724	0	0.002966	0	0.032527	0	0	0
g__Pusillimonas	0.86	0.6624	0.7782	no	up	0.0057	0.0071	0.0039	0.020826	0	0.014897	0	0	0	0	0.01573	0
g__UCG-011_unclassified	1.81	0.6624	0.7782	no	up	0.0028	0.0042	0.0012	0	0.002985	0	0.017795	0	0.004647	0	0	0
g__Prevotellaceae_NK3B31_group	-0.46	0.7122	0.8266	no	down	0.0309	0.0265	0.0364	0	0.014927	0.034263	0.035591	0.047829	0.034076	0.101927	0.009438	0
g__Barnesiellaceae_unclassified	1.99	0.7122	0.8266	no	up	0.0372	0.0558	0.014	0	0.213462	0.04767	0.013347	0.004629	0.024783	0.020051	0.011011	0
g__Megasphaera	0	0.7122	0.8266	no	no	0.0067	0.0067	0.0067	0.008331	0.008956	0.008938	0.007415	0	0.007745	0	0.014157	0.004759
g__Absiella	-3.24	0.7373	0.8384	no	down	0.0143	0.003	0.0284	0	0.014927	0	0	0	0	0.113623	0	0
g__Flaviflexus	-1	0.7373	0.8384	no	down	0.0017	0.0012	0.0024	0	0	0	0	0.006172	0	0	0	0.009517
g__Georgenia	-1.42	0.7373	0.8384	no	down	0.001	0.0006	0.0016	0.002777	0	0	0	0	0	0	0.006292	0
g__Coriobacteriales_Incertae_Sedis_unclassified	-1.15	0.7373	0.8384	no	down	0.0014	0.0009	0.002	0	0	0	0	0.004629	0	0	0	0.007931
g__Lachnospiraceae_NC2004_group	-0.42	0.7373	0.8384	no	down	0.0007	0.0006	0.0008	0	0	0	0.002966	0	0	0.003342	0	0
g__Ruminococcus]_gnavus_group	1.19	0.7884	0.8384	no	up	0.0084	0.0112	0.0049	0.024992	0	0	0.031142	0	0	0.011696	0	0.007931
g__Lachnospiraceae_FCS020_group	1.59	0.7884	0.8384	no	up	0.0126	0.0178	0.0059	0.040264	0	0	0.048937	0	0	0	0.004719	0.019034
g__Butyricicoccus	1.17	0.7884	0.8384	no	up	0.0034	0.0045	0.002	0	0.01642	0	0.005932	0	0.003098	0.005013	0	0
g__Anaerofilum	0.26	0.7884	0.8384	no	up	0.0027	0.003	0.0025	0	0.007464	0	0.007415	0	0	0.006684	0.003146	0
g__Leucobacter	0.49	0.7981	0.8384	no	up	0.0168	0.0193	0.0137	0.041653	0	0.032773	0.022244	0	0.006196	0	0.048763	0
g__Glutamicibacter	-0.26	0.7981	0.8384	no	down	0.0093	0.0085	0.0102	0.012496	0.019406	0	0	0.0108	0	0	0.033033	0.007931
g__Pelagibacterium	-0.1	0.8057	0.8384	no	down	0.0891	0.0864	0.0925	0.254082	0	0.111727	0	0.066344	0.041821	0.091901	0.187186	0.049172
g__Eubacterium]_nodatum_group	0.86	0.8057	0.8384	no	up	0.0532	0.0665	0.0366	0.101355	0.188085	0	0.043006	0	0.02943	0.060153	0.033033	0.023793
g__Lachnospiraceae_unclassified	0.55	0.8065	0.8384	no	up	0.9096	1.059	0.7229	0.330445	2.26299	0.631629	1.57934	0.490635	0.56071	0.481227	0.909191	0.940613
g__Prevotella_9	0.17	0.8065	0.8384	no	up	0.2951	0.3108	0.2755	0	0.807571	0.156418	0.556108	0.033943	0.478617	0.290741	0.072358	0.260136
g__Bacteroides	0.13	0.8065	0.8384	no	up	0.4308	0.4486	0.4086	0.108297	0.885194	0.622691	0.373704	0.253032	0.48946	0.823767	0.113256	0.207791
g__Intestinimonas	-0.71	0.8065	0.8384	no	down	0.3338	0.2602	0.4257	0.137454	0.437372	0.153438	0.298074	0.274632	0.362448	0.9541	0.265836	0.120551
g__Erysipelotrichaceae_unclassified	0.11	0.8065	0.8384	no	up	0.3312	0.3425	0.3172	0.395701	0.165694	0.461804	0.394466	0.294689	0.175028	0.417732	0.35707	0.318825
g__Parabacteroides	0.2	0.8065	0.8384	no	up	0.1925	0.2042	0.1779	0.063868	0.447821	0.19217	0.247653	0.069429	0.267964	0.185473	0.037752	0.220481
g__Quinella	0.04	0.8065	0.8384	no	up	0.1913	0.1934	0.1887	0.158281	0.068666	0.199619	0.146812	0.393434	0.325274	0.207195	0.158872	0.063448
g__Paenalcaligenes	-0.41	0.8065	0.8384	no	down	0.1608	0.1403	0.1863	0.35266	0.017913	0.180253	0.087494	0.063258	0.024783	0.183802	0.512796	0.023793
g__Candidatus_Saccharimonas	0.96	0.8065	0.8384	no	up	0.1751	0.2234	0.1147	0.083306	0.277649	0.09832	0.066733	0.590922	0.176577	0.140358	0.100672	0.041241
g__Klebsiella	-0.1	0.8065	0.8384	no	down	0.118	0.1145	0.1223	0.124958	0.114941	0.119175	0.099358	0.114173	0.080544	0.193828	0.121121	0.093585
g__unclassified	0.06	0.8065	0.8384	no	up	0.0834	0.0849	0.0815	0	0.134346	0.025325	0.169057	0.095658	0.122365	0.080205	0.058201	0.065034
g__Ralstonia	-0.05	0.8065	0.8384	no	down	0.0311	0.0307	0.0317	0.036099	0.03284	0.026814	0.026693	0.030858	0.027881	0.045115	0.029887	0.023793
g__Anaerotruncus	0.28	0.8065	0.8384	no	up	0.0409	0.0444	0.0366	0.048595	0.085086	0.053629	0.020761	0.013886	0.021685	0.025064	0.051909	0.047586
g__Clostridiaceae_unclassified	-0.49	0.8065	0.8384	no	down	0.0217	0.0184	0.0258	0.030545	0.038811	0	0.010381	0.012343	0.038723	0.05347	0.004719	0.006345
g__Eubacterium	0.04	0.8065	0.8384	no	up	0.0166	0.0168	0.0163	0.016661	0.01642	0.019366	0.01483	0.016972	0.018587	0.011696	0.020449	0.014276
g__Weissella	-0.34	0.8065	0.8384	no	down	0.0195	0.0175	0.0221	0	0.026869	0.028304	0.007415	0.024686	0.021685	0.03676	0.011011	0.019034
g__Lachnospiraceae_ND3007_group	-2.56	0.8843	0.9095	no	down	0.0086	0.0027	0.0159	0	0	0.008938	0	0.004629	0	0	0	0.063448
g__Pseudochrobactrum	0.1	0.8843	0.9095	no	up	0.0029	0.003	0.0028	0	0.005971	0.008938	0	0	0	0	0.011011	0
g__Furfurilactobacillus	0.14	0.8843	0.9095	no	up	0.002	0.0021	0.0019	0	0.005971	0	0.004449	0	0.007745	0	0	0
g__Eisenbergiella	0.81	0.8982	0.9205	no	up	0.0051	0.0063	0.0036	0	0.019406	0	0	0.012343	0.003098	0.005013	0.006292	0
g__UCG-005	0.24	1	1	no	up	2.7472	2.9501	2.4935	0.134677	5.92468	0.48415	5.98668	2.2202	1.02074	7.51082	1.06334	0.3791
g__Oscillibacter	1.25	1	1	no	up	0.1069	0.1441	0.0605	0.009719	0.537386	0.089381	0.02521	0.058629	0.083642	0.03676	0.073931	0.047586
g__Clostridia_vadinBB60_group_unclassified	3.39	1	1	no	up	0.005	0.0084	0.0008	0	0.041797	0	0	0	0	0.003342	0	0
g__Globicatella	2.21	1	1	no	up	0.0166	0.0255	0.0055	0	0.005971	0	0.004449	0.117259	0.007745	0	0	0.014276
g__Bittarella	0.75	1	1	no	up	0.0065	0.0079	0.0047	0.011107	0	0	0.028176	0	0.003098	0	0	0.015862
g__Luteimonas	-0.22	1	1	no	down	0.0067	0.0062	0.0072	0.022215	0	0.005959	0.002966	0	0	0.008355	0.020449	0
g__Phyllobacterium	0.17	1	1	no	up	0.0009	0.0009	0.0008	0	0	0	0.004449	0	0	0.003342	0	0
g__Hungatella	NA	NA	NA	NA	no	0	0	0	0	0	0	0	0	0	0	0	0
g__Desulfotomaculum	NA	NA	NA	NA	no	0	0	0	0	0	0	0	0	0	0	0	0
g__Lachnospiraceae_UCG-001	NA	NA	NA	NA	no	0	0	0	0	0	0	0	0	0	0	0	0
g__Nitrosomonas	NA	NA	NA	NA	no	0	0	0	0	0	0	0	0	0	0	0	0
g__Phocea	NA	NA	NA	NA	no	0	0	0	0	0	0	0	0	0	0	0	0
g__Enterobacter	NA	NA	NA	NA	no	0	0	0	0	0	0	0	0	0	0	0	0
g__Gemmobacter	NA	NA	NA	NA	no	0	0	0	0	0	0	0	0	0	0	0	0
g__Mordavella	NA	NA	NA	NA	no	0	0	0	0	0	0	0	0	0	0	0	0
g__Cellulomonas	NA	NA	NA	NA	no	0	0	0	0	0	0	0	0	0	0	0	0
g__UCG-008	NA	NA	NA	NA	no	0	0	0	0	0	0	0	0	0	0	0	0
g__Bradymonadaceae_unclassified	NA	NA	NA	NA	no	0	0	0	0	0	0	0	0	0	0	0	0
g__Jeotgalibaca	NA	NA	NA	NA	no	0	0	0	0	0	0	0	0	0	0	0	0
g__Solibacillus	NA	NA	NA	NA	no	0	0	0	0	0	0	0	0	0	0	0	0
g__Saccharopolyspora	NA	NA	NA	NA	no	0	0	0	0	0	0	0	0	0	0	0	0
g__Eubacteriaceae_unclassified	NA	NA	NA	NA	no	0	0	0	0	0	0	0	0	0	0	0	0
g__Herminiimonas	NA	NA	NA	NA	no	0	0	0	0	0	0	0	0	0	0	0	0
g__Coprobacillus	NA	NA	NA	NA	no	0	0	0	0	0	0	0	0	0	0	0	0
g__Cuneatibacter	NA	NA	NA	NA	no	0	0	0	0	0	0	0	0	0	0	0	0
g__Proteus	NA	NA	NA	NA	no	0	0	0	0	0	0	0	0	0	0	0	0
g__Phenylobacterium	NA	NA	NA	NA	no	0	0	0	0	0	0	0	0	0	0	0	0
g__Veillonellaceae_unclassified	NA	NA	NA	NA	no	0	0	0	0	0	0	0	0	0	0	0	0
g__Bacteroidales_BS11_gut_group_unclassified	NA	NA	NA	NA	no	0	0	0	0	0	0	0	0	0	0	0	0
g__Ignavigranum	NA	NA	NA	NA	no	0	0	0	0	0	0	0	0	0	0	0	0
g__DTU089	NA	NA	NA	NA	no	0	0	0	0	0	0	0	0	0	0	0	0
g__Achromobacter	NA	NA	NA	NA	no	0	0	0	0	0	0	0	0	0	0	0	0
g__Variovorax	NA	NA	NA	NA	no	0	0	0	0	0	0	0	0	0	0	0	0
g__Allorhizobium-Neorhizobium-Pararhizobium-Rhizobium	NA	NA	NA	NA	no	0	0	0	0	0	0	0	0	0	0	0	0
g__Chryseobacterium	NA	NA	NA	NA	no	0	0	0	0	0	0	0	0	0	0	0	0
g__Kocuria	NA	NA	NA	NA	no	0	0	0	0	0	0	0	0	0	0	0	0
g__Peptostreptococcales-Tissierellales_unclassified	NA	NA	NA	NA	no	0	0	0	0	0	0	0	0	0	0	0	0
g__Eubacterium]_fissicatena_group	NA	NA	NA	NA	no	0	0	0	0	0	0	0	0	0	0	0	0
g__Prevotellaceae_unclassified	NA	NA	NA	NA	no	0	0	0	0	0	0	0	0	0	0	0	0
g__Morganella	NA	NA	NA	NA	no	0	0	0	0	0	0	0	0	0	0	0	0
g__Enhydrobacter	NA	NA	NA	NA	no	0	0	0	0	0	0	0	0	0	0	0	0
g__Rhodoplanes	NA	NA	NA	NA	no	0	0	0	0	0	0	0	0	0	0	0	0
g__Vicinamibacterales_unclassified	NA	NA	NA	NA	no	0	0	0	0	0	0	0	0	0	0	0	0
g__Anaerovibrio	NA	NA	NA	NA	no	0	0	0	0	0	0	0	0	0	0	0	0
g__Caenimonas	NA	NA	NA	NA	no	0	0	0	0	0	0	0	0	0	0	0	0
g__Ihubacter	NA	NA	NA	NA	no	0	0	0	0	0	0	0	0	0	0	0	0
g__Pseudolabrys	NA	NA	NA	NA	no	0	0	0	0	0	0	0	0	0	0	0	0
g__Eubacterium]_hallii_group	NA	NA	NA	NA	no	0	0	0	0	0	0	0	0	0	0	0	0
g__Oxobacter	NA	NA	NA	NA	no	0	0	0	0	0	0	0	0	0	0	0	0
g__Sphingomonas	NA	NA	NA	NA	no	0	0	0	0	0	0	0	0	0	0	0	0
g__Canibacter	NA	NA	NA	NA	no	0	0	0	0	0	0	0	0	0	0	0	0
g__LD1-PB3_unclassified	NA	NA	NA	NA	no	0	0	0	0	0	0	0	0	0	0	0	0
g__A0839_unclassified	NA	NA	NA	NA	no	0	0	0	0	0	0	0	0	0	0	0	0
g__Hafnia-Obesumbacterium	NA	NA	NA	NA	no	0	0	0	0	0	0	0	0	0	0	0	0
g__Sanguibacter	NA	NA	NA	NA	no	0	0	0	0	0	0	0	0	0	0	0	0
g__Saccharofermentans	NA	NA	NA	NA	no	0	0	0	0	0	0	0	0	0	0	0	0
g__F082_unclassified	NA	NA	NA	NA	no	0	0	0	0	0	0	0	0	0	0	0	0
g__Thermobacillus	NA	NA	NA	NA	no	0	0	0	0	0	0	0	0	0	0	0	0
g__Murimonas	NA	NA	NA	NA	no	0	0	0	0	0	0	0	0	0	0	0	0
g__Rs-E47_termite_group_unclassified	NA	NA	NA	NA	no	0	0	0	0	0	0	0	0	0	0	0	0
g__Beijerinckiaceae_unclassified	NA	NA	NA	NA	no	0	0	0	0	0	0	0	0	0	0	0	0
g__Micrococcus	NA	NA	NA	NA	no	0	0	0	0	0	0	0	0	0	0	0	0
g__Ramlibacter	NA	NA	NA	NA	no	0	0	0	0	0	0	0	0	0	0	0	0
g__Spirosoma	NA	NA	NA	NA	no	0	0	0	0	0	0	0	0	0	0	0	0
g__Thalassospira	NA	NA	NA	NA	no	0	0	0	0	0	0	0	0	0	0	0	0
g__Empedobacter	NA	NA	NA	NA	no	0	0	0	0	0	0	0	0	0	0	0	0
g__Herbaspirillum	NA	NA	NA	NA	no	0	0	0	0	0	0	0	0	0	0	0	0
g__Lacticigenium	NA	NA	NA	NA	no	0	0	0	0	0	0	0	0	0	0	0	0
g__Mycoplasma	NA	NA	NA	NA	no	0	0	0	0	0	0	0	0	0	0	0	0
g__Subdoligranulum	NA	NA	NA	NA	no	0	0	0	0	0	0	0	0	0	0	0	0
g__Treponema	NA	NA	NA	NA	no	0	0	0	0	0	0	0	0	0	0	0	0
g__WCHB1-41_unclassified	NA	NA	NA	NA	no	0	0	0	0	0	0	0	0	0	0	0	0
g__env.OPS_17_unclassified	NA	NA	NA	NA	no	0	0	0	0	0	0	0	0	0	0	0	0
g__Cupriavidus	NA	NA	NA	NA	no	0	0	0	0	0	0	0	0	0	0	0	0
g__Oscillospirales_unclassified	NA	NA	NA	NA	no	0	0	0	0	0	0	0	0	0	0	0	0
g__Duncaniella	NA	NA	NA	NA	no	0	0	0	0	0	0	0	0	0	0	0	0
g__Elsterales_unclassified	NA	NA	NA	NA	no	0	0	0	0	0	0	0	0	0	0	0	0
g__Exiguobacterium	NA	NA	NA	NA	no	0	0	0	0	0	0	0	0	0	0	0	0
g__Caulobacteraceae_unclassified	NA	NA	NA	NA	no	0	0	0	0	0	0	0	0	0	0	0	0
g__Roseococcus	NA	NA	NA	NA	no	0	0	0	0	0	0	0	0	0	0	0	0
g__Acetitomaculum	NA	NA	NA	NA	no	0	0	0	0	0	0	0	0	0	0	0	0
g__Burkholderia-Caballeronia-Paraburkholderia	NA	NA	NA	NA	no	0	0	0	0	0	0	0	0	0	0	0	0
g__Collimonas	NA	NA	NA	NA	no	0	0	0	0	0	0	0	0	0	0	0	0
g__Isoptericola	NA	NA	NA	NA	no	0	0	0	0	0	0	0	0	0	0	0	0
g__Paludisphaera	NA	NA	NA	NA	no	0	0	0	0	0	0	0	0	0	0	0	0
g__Stenotrophomonas	NA	NA	NA	NA	no	0	0	0	0	0	0	0	0	0	0	0	0
