# Supplementary material for: Danggui Shaoyao San: comprehensive modulation of the microbiota-gut-brain axis for attenuating Alzheimer’s disease-related pathology
Source: Front Pharmacol. 2024 Jan 12;14:1338804. doi: 10.3389/fphar.2023.1338804 (PMC10811133; doi:10.3389/fphar.2023.1338804)
Supplement: Supplementary file 2 [file Table3.XLSX]

## Sheet: Control&M&DSS
Genus	kruskal.test.p_value	q_value	significance	mean	mean_DSS	mean_M	mean_Control	DSS_6	DSS_5	DSS_4	DSS_3	DSS_2	DSS_1	M_5	M_4	M_3	M_2	M_1	Con_4	Con_3	Con_2	Con_1
g__Sporosarcina	0.0026	0.2063	yes	0.025	0	0.0718	0.0039	0	0	0	0	0	0	0.223537	0.010449	0.064057	0.019278	0.041658	0.009294	0	0.006292	0
g__Candidatus_Saccharibacteria_unclassified	0.0034	0.2063	yes	0.0287	0	0.0843	0.0024	0	0	0	0	0	0	0.122181	0.008956	0.148969	0.047455	0.094115	0	0	0.009438	0
g__Lactiplantibacillus	0.0049	0.2063	yes	0.0155	0	0.0213	0.0316	0	0	0	0	0	0	0	0.029855	0.025325	0.028176	0.023143	0.026332	0.040102	0.03146	0.028551
g__Dubosiella	0.0053	0.2063	yes	8.9731	0.5091	14.0218	15.3583	0.138101	0.282859	0.40662	0.088537	1.08546	1.05299	1.65084	11.506	33.1278	9.33519	14.4892	10.971	15.9206	16.367	18.1746
g__Serratia	0.006	0.2063	yes	0.0447	0	0.0614	0.0909	0	0	0	0	0	0	0	0.079115	0.078954	0.062284	0.086401	0.089838	0.12532	0.081796	0.06662
g__Clostridia_unclassified	0.0071	0.2063	yes	0.0054	0	0.0161	0	0	0	0	0	0	0	0.002777	0.037318	0	0.031142	0.009257	0	0	0	0
g__Brevibacterium	0.0077	0.2063	yes	0.0356	0.004	0.0759	0.0325	0	0	0.012004	0.002903	0.009173	0	0.252694	0.019406	0.029794	0.026693	0.050915	0.009294	0.015038	0.075504	0.030138
g__Aquamicrobium	0.0082	0.2063	yes	0.0523	0	0.0687	0.1101	0	0	0	0	0	0	0.217983	0	0.077464	0.028176	0.020057	0.026332	0.101927	0.237522	0.074551
g__Aerosphaera	0.0101	0.2063	yes	0.0088	0	0.0223	0.0051	0	0	0	0	0	0	0.055537	0.011942	0.016387	0.008898	0.018515	0	0	0.020449	0
g__Brachybacterium	0.0102	0.2063	yes	0.0513	0.005	0.1263	0.0272	0	0	0.024007	0.005806	0	0	0.28185	0.005971	0.09832	0.041523	0.20366	0.01394	0.035089	0.037752	0.022207
g__Paenochrobactrum	0.0102	0.2063	yes	0.0202	0	0.0283	0.0405	0	0	0	0	0	0	0.069421	0	0.040222	0.013347	0.018515	0.024783	0.055141	0.069212	0.01269
g__Weissella	0.011	0.2063	yes	0.0117	0	0.0175	0.0221	0	0	0	0	0	0	0	0.026869	0.028304	0.007415	0.024686	0.021685	0.03676	0.011011	0.019034
g__Coprococcus	0.0118	0.2063	yes	0.1171	0.0123	0.333	0.0046	0	0.032638	0.030009	0	0	0.010985	0.1319	0.022391	0.263675	1.13001	0.117259	0	0.01838	0	0
g__Lactococcus	0.0127	0.2063	yes	0.0283	0.001	0.0193	0.0804	0	0	0	0.005806	0	0	0	0	0.014897	0.005932	0.075601	0.235436	0.01838	0.040898	0.026965
g__Dorea	0.014	0.2063	yes	0.4839	0.566	0.7554	0.0211	0.55999	0.738231	0.258076	0.092891	0.574836	1.17226	1.20932	0.989685	0.825289	0.535346	0.217546	0.015489	0.048457	0	0.020621
g__Fournierella	0.0143	0.2063	yes	0.0828	0.0181	0.0319	0.2435	0.036422	0.004663	0.018005	0	0.030576	0.018832	0.045818	0.079115	0	0.022244	0.012343	0.404269	0.170435	0.24696	0.152275
g__Atopobiaceae_unclassified	0.0146	0.2063	yes	0.0698	0.0232	0.1252	0.0706	0	0.020204	0.028508	0.034834	0.027519	0.028247	0.056925	0.173158	0.132583	0.161642	0.10183	0.017038	0.048457	0.06292	0.153861
g__Psychrobacter	0.0149	0.2063	yes	0.0736	0	0.2141	0.0083	0	0	0	0	0	0	0.444296	0	0.332201	0.136432	0.157373	0	0	0.033033	0
g__Arthrobacter	0.0151	0.2063	yes	0.0075	0.0159	0.0033	0	0.015176	0.010879	0.012004	0.015966	0.027519	0.014124	0.016661	0	0	0	0	0	0	0	0
g__DNF00809	0.0159	0.2063	yes	0.0225	0.0111	0.0414	0.0161	0.010623	0	0.022507	0.015966	0	0.017262	0.022215	0.086579	0.026814	0.026693	0.044743	0.023234	0	0.017303	0.023793
g__Eubacterium]_brachy_group	0.0163	0.2063	yes	0.0055	0.0018	0.0144	0	0.010623	0	0	0	0	0	0	0.023884	0.014897	0.022244	0.0108	0	0	0	0
g__Desulfovibrio	0.0164	0.2063	yes	0.5056	0.109	1.2128	0.2162	0.018211	0.282859	0.133539	0.02032	0	0.1993	0.597023	1.66739	0.762722	2.8102	0.226803	0.122365	0.372617	0.138424	0.231584
g__Quinella	0.0167	0.2063	yes	0.1253	0.0262	0.1934	0.1887	0	0	0.004501	0	0.152882	0	0.158281	0.068666	0.199619	0.146812	0.393434	0.325274	0.207195	0.158872	0.063448
g__Staphylococcaceae_unclassified	0.0168	0.2063	yes	0.0066	0.0036	0.0144	0.0016	0.012141	0.009325	0	0	0	0	0.022215	0.005971	0.013407	0.013347	0.016972	0	0	0.006292	0
g__Paenalcaligenes	0.017	0.2063	yes	0.0995	0.0077	0.1403	0.1863	0	0	0.03451	0.011611	0	0	0.35266	0.017913	0.180253	0.087494	0.063258	0.024783	0.183802	0.512796	0.023793
g__Clostridium_sensu_stricto_1	0.0178	0.2063	yes	0.6619	1.0495	0.6484	0.0973	0.165417	0.164742	2.05711	3.66048	0.131478	0.117697	1.03577	0.652326	0.783578	0.213545	0.556978	0.052663	0.118636	0.100672	0.117378
g__JG30-KF-CM45_unclassified	0.0178	0.2063	yes	0.0074	0	0.0103	0.015	0	0	0	0	0	0	0.033322	0	0.007448	0	0.0108	0.009294	0.006684	0.033033	0.011103
g__Erysipelotrichaceae_unclassified	0.0182	0.2063	yes	0.2516	0.1322	0.3425	0.3172	0.101678	0.233126	0.147043	0.014514	0.171228	0.125543	0.395701	0.165694	0.461804	0.394466	0.294689	0.175028	0.417732	0.35707	0.318825
g__Enterorhabdus	0.0187	0.2063	yes	0.1823	0.0788	0.3393	0.1416	0.166935	0.124334	0.048014	0.058057	0	0.075326	0.622015	0.353779	0.335181	0.163125	0.222174	0.054212	0.135345	0.099099	0.277584
g__Dietzia	0.0208	0.2211	yes	0.0667	0.0164	0.1254	0.0687	0	0	0	0.098697	0	0	0.143008	0.038811	0.214516	0.054869	0.175888	0.034076	0.043444	0.136851	0.060275
g__Anaerovorax	0.0225	0.2211	yes	0.0287	0.0029	0.0686	0.0175	0	0	0	0	0	0.017262	0	0.079115	0.092361	0.026693	0.14503	0.021685	0.015038	0.012584	0.020621
g__Tyzzerella	0.0228	0.2211	yes	0.041	0.0159	0.0181	0.1073	0.080432	0	0.015004	0	0	0	0	0.025377	0.026814	0.011864	0.026229	0.027881	0.257323	0.058201	0.085654
g__Pelagibacterium	0.0228	0.2211	yes	0.0535	0	0.0864	0.0925	0	0	0	0	0	0	0.254082	0	0.111727	0	0.066344	0.041821	0.091901	0.187186	0.049172
g__UCG-010_unclassified	0.0236	0.2221	yes	0.082	0.0458	0.1886	0.0032	0.17604	0.020204	0.022507	0	0.027519	0.028247	0.012496	0.706065	0.053629	0.091943	0.078687	0	0	0.009438	0.003172
g__Iamia	0.0254	0.23	yes	0.0052	0.0111	0.0022	0	0.010623	0.009325	0.016505	0.011611	0	0.018832	0.011107	0	0	0	0	0	0	0	0
g__Family_XIII_AD3011_group	0.0264	0.23	yes	0.1191	0.0818	0.2423	0.021	0.042492	0.057504	0.108032	0.004354	0.033634	0.24481	0.402644	0.420952	0.052139	0.243204	0.092573	0.035625	0.048457	0	0
g__Jeotgalicoccus	0.0271	0.23	yes	0.0456	0.0091	0.0942	0.0397	0	0	0.031509	0.023223	0	0	0.061091	0.07613	0.083423	0.028176	0.222174	0.01394	0	0.108537	0.036482
g__Paramuribaculum	0.0284	0.23	yes	0.0656	0.0329	0.0651	0.1153	0.022764	0.013988	0.040512	0.02032	0.076441	0.023539	0.023603	0.058217	0.105768	0.062284	0.075601	0.164186	0.080205	0.053482	0.163378
g__Peptococcus	0.0286	0.23	yes	0.0076	0.0061	0.0006	0.0186	0.036422	0	0	0	0	0	0	0	0	0	0.003086	0.027881	0.016709	0.01573	0.014276
g__Collinsella	0.0288	0.23	yes	0.0705	0.0751	0.1202	0.0016	0.122925	0.177175	0.019506	0.089988	0	0.040802	0.34433	0.055231	0.101299	0.044489	0.055544	0	0	0	0.006345
g__Corynebacterium	0.0299	0.23	yes	0.608	0.2914	1.1308	0.4296	0.101678	0.1119	0.256576	0.605243	0.660449	0.012554	1.94241	0.803093	0.786557	0.489375	1.63236	0.27261	0.30578	0.830541	0.309308
g__TM7a	0.0318	0.23	yes	0.0029	0	0.0087	0	0	0	0	0	0	0	0.006942	0	0.019366	0	0.016972	0	0	0	0
g__Parvibacter	0.0318	0.23	yes	0.002	0	0.006	0	0	0	0	0	0	0	0	0.011942	0.013407	0.004449	0	0	0	0	0
g__Pseudoclavibacter	0.0318	0.23	yes	0.0048	0	0.0145	0	0	0	0	0	0	0	0.034711	0	0.017876	0	0.020057	0	0	0	0
g__Paracoccus	0.0341	0.23	yes	0.0137	0	0.0305	0.0134	0	0	0	0	0	0	0.084694	0	0.026814	0.016312	0.024686	0.004647	0	0.048763	0
g__Chloroplast_unclassified	0.0341	0.23	yes	0.002	0	0.0012	0.006	0	0	0	0	0	0	0	0.005971	0	0	0	0	0.008355	0.003146	0.01269
g__Allobaculum	0.0342	0.23	yes	1.5754	2.8044	1.1128	0.3102	0.402161	1.01021	4.02419	1.18581	5.79728	4.40657	1.97851	0.855339	1.53736	0.995062	0.197488	0.024783	0.212208	0.605603	0.398135
g__Bifidobacterium	0.0345	0.23	yes	5.7028	2.4091	3.5745	13.3037	1.00009	3.19071	0.691704	0.201748	8.41462	0.955699	0.341553	2.6108	5.00983	1.4355	8.47502	3.20937	9.36221	9.82178	30.8213
g__Oligella	0.0377	0.2458	yes	0.0257	0.0067	0.0589	0.0127	0	0	0.03451	0.005806	0	0	0.177719	0.017913	0.058098	0.023727	0.016972	0	0.010026	0.034606	0.006345
g__Ruminococcus]_gnavus_group	0.0384	0.2458	yes	0.8094	2.0108	0.0112	0.0049	0.010623	7.98377	0.027008	0.013063	3.35729	0.673226	0.024992	0	0	0.031142	0	0	0.011696	0	0.007931
g__Frisingicoccus	0.0399	0.2504	yes	0.1727	0.3095	0.1295	0.0214	0.309588	0.371447	0.37361	0.014514	0.290475	0.497466	0.35266	0.132854	0	0.151261	0.0108	0	0.060153	0	0.025379
g__Ochrobactrum	0.041	0.2523	yes	0.0086	0	0.0072	0.0233	0	0	0	0	0	0	0.024992	0	0	0	0.0108	0	0.028406	0.048763	0.015862
g__Coriobacteriaceae_UCG-002	0.0424	0.253	yes	0.837	0.1452	0.6506	2.1076	0.010623	0.641872	0.039012	0.013063	0.110075	0.056495	0.009719	0.617993	1.37052	0.827488	0.427377	0.441443	0.867211	1.73344	5.3883
g__Christensenellaceae_unclassified	0.0427	0.253	yes	0.1392	0.0262	0.3823	0.0048	0.00607	0.010879	0.051015	0.005806	0	0.083172	0.016661	1.79726	0.038732	0.037074	0.0216	0.004647	0.005013	0.009438	0
g__GCA-900066575	0.0442	0.2572	yes	0.0355	0.0169	0.0219	0.0804	0.094091	0	0.007502	0	0	0	0	0.07613	0.014897	0.005932	0.012343	0.096033	0.081875	0.077077	0.06662
g__Prevotellaceae_Ga6A1_group	0.0461	0.2599	yes	0.8878	0.4219	0.2865	2.3383	0.185146	0.040408	0.159047	0.005806	2.05779	0.083172	0.01805	0.026869	0.996604	0.096392	0.294689	5.08666	2.62837	0.429428	1.20868
g__Clostridium	0.0463	0.2599	yes	0.3886	0.3976	0.5861	0.1283	0.485628	0.87189	0.226567	0.059508	0.241553	0.500604	1.0316	0.295562	0.378382	1.03807	0.186688	0.133207	0.106939	0.157299	0.115792
g__Selenomonas	0.0479	0.2643	yes	0.0122	0	0.0107	0.0323	0	0	0	0	0	0	0	0.053739	0	0	0	0.024783	0	0.03146	0.072965
g__Bacteroides]_pectinophilus_group	0.0488	0.2647	yes	0.0299	0.0186	0.0649	0.0032	0	0.004663	0.004501	0.015966	0	0.086311	0.002777	0.117926	0.026814	0.016312	0.160459	0	0	0	0.01269
g__Falsochrobactrum	0.0525	0.277	no	0.0018	0	0	0.0066	0	0	0	0	0	0	0	0	0	0	0	0.010842	0	0.01573	0
g__Bradyrhizobium	0.0528	0.277	no	0.0032	0.0071	0.0011	0	0.007588	0	0	0.011611	0.015288	0.007846	0.005554	0	0	0	0	0	0	0	0
g__Robinsoniella	0.0547	0.2823	no	0.0095	0.0035	0.0098	0.0179	0.016693	0	0.004501	0	0	0	0.004165	0.011942	0.020856	0.002966	0.009257	0.020136	0.01838	0.029887	0.003172
g__Facklamia	0.0573	0.291	no	0.0584	0.029	0.1067	0.0421	0	0	0.031509	0.136434	0	0.006277	0.191603	0.03284	0.1445	0.05042	0.114173	0	0.021722	0.122694	0.023793
g__Fusicatenibacter	0.0628	0.314	no	0.0273	0.0018	0.0783	0.0015	0	0.010879	0	0	0	0	0	0.005971	0.317304	0.023727	0.044743	0.006196	0	0	0
g__Mesorhizobium	0.0704	0.3439	no	0.0027	0.0056	0.0014	0	0.010623	0.006217	0	0.007257	0	0.009416	0.006942	0	0	0	0	0	0	0	0
g__Bacillus	0.0711	0.3439	no	0.0029	0	0.0079	0.0008	0	0	0	0	0	0	0.013884	0	0.013407	0	0.012343	0	0	0.003146	0
g__Faecalibacterium	0.072	0.3439	no	0.0349	0.0291	0.0294	0.0505	0.031869	0.009325	0.027008	0.029028	0.033634	0.04394	0.061091	0.017913	0.026814	0.017795	0.023143	0.04337	0.070179	0.034606	0.053931
g__Lysobacter	0.0771	0.359	no	0.0086	0	0.0239	0.0024	0	0	0	0	0	0	0.063868	0	0.040222	0	0.015429	0	0	0.004719	0.004759
g__Comamonas	0.0774	0.359	no	0.0111	0.0076	0.0067	0.0217	0	0	0.009003	0.011611	0	0.025109	0.015273	0.013435	0	0	0.004629	0.01394	0.035089	0.023595	0.014276
g__Oscillospiraceae_unclassified	0.0796	0.3639	no	0.2604	0.0574	0.3614	0.4385	0.021246	0.012433	0.084025	0.005806	0.06421	0.156929	0.973287	0.458271	0.128113	0.146812	0.100287	0.14405	1.48044	0.059774	0.069793
g__NK4A214_group	0.0835	0.372	no	1.3384	1.8539	1.6269	0.2044	1.40225	0.174067	1.92807	0.021771	1.58997	6.00725	2.83239	2.22716	0.283041	2.23778	0.553893	0.148697	0.53971	0.086515	0.042827
g__Romboutsia	0.0837	0.372	no	0.6539	0.5911	1.0443	0.2602	0.497769	0.080817	0.084025	2.74754	0	0.136528	1.17322	0.977743	1.8785	0.357392	0.834696	0.427503	0.167093	0.302015	0.144344
g__Aerococcus	0.0864	0.3787	no	0.0053	0.002	0.0124	0.0016	0	0	0.012004	0	0	0	0	0.011942	0.011918	0.011864	0.026229	0	0	0.006292	0
g__Pseudomonas	0.0881	0.381	no	0.0031	0	0.0067	0.0031	0	0	0	0	0	0	0.012496	0	0.013407	0	0.007714	0.004647	0	0.007865	0
g__Pseudonocardia	0.0914	0.39	no	0.0047	0.0096	0.0025	0	0.010623	0	0.010503	0.014514	0	0.02197	0.012496	0	0	0	0	0	0	0	0
g__Escherichia-Shigella	0.0993	0.4036	no	4.7494	5.6778	7.2316	0.2542	0.21398	10.7362	17.5462	0.19449	2.38496	2.99107	29.0972	3.3497	2.09451	0.892738	0.723609	0.25867	0.340869	0.182467	0.234757
g__Muribaculum	0.1015	0.4036	no	0.0384	0.0207	0.0319	0.0731	0.060704	0.007771	0.025508	0.015966	0	0.014124	0	0.028362	0.070015	0.017795	0.043201	0.159539	0.033419	0.051909	0.047586
g__Ruminococcus	0.1035	0.4036	no	2.7738	3.222	3.983	0.5899	0.625247	1.04129	5.38959	0.089988	4.37854	7.80723	0.998278	6.97706	2.16601	5.81911	3.95439	0.393426	0.626598	0.654366	0.685236
g__Alphaproteobacteria_unclassified	0.104	0.4036	no	0.0166	0.0025	0.0359	0.0135	0.009106	0	0	0.005806	0	0	0.07081	0.002985	0.075974	0.02521	0.004629	0	0.008355	0.045617	0
g__Leucobacter	0.1044	0.4036	no	0.0101	0	0.0193	0.0137	0	0	0	0	0	0	0.041653	0	0.032773	0.022244	0	0.006196	0	0.048763	0
g__Glutamicibacter	0.1044	0.4036	no	0.0056	0	0.0085	0.0102	0	0	0	0	0	0	0.012496	0.019406	0	0	0.0108	0	0	0.033033	0.007931
g__Lactobacillus	0.1076	0.4036	no	2.0516	2.8021	2.4343	0.4474	2.52223	8.76863	1.61448	3.07121	0.305764	0.530421	1.21765	1.68381	8.36015	0.584284	0.325547	0.275708	0.285729	0.517515	0.710615
g__Luteimonas	0.1084	0.4036	no	0.004	0	0.0062	0.0072	0	0	0	0	0	0	0.022215	0	0.005959	0.002966	0	0	0.008355	0.020449	0
g__Adlercreutzia	0.1137	0.4036	no	0.191	0.1277	0.3084	0.1391	0.022764	0.183392	0.121536	0	0.321052	0.117697	0.134677	0.417967	0.603325	0.18092	0.205203	0.054212	0.12699	0.075504	0.299791
g__Micromonospora	0.1156	0.4036	no	0.006	0.0118	0.0039	0	0.010623	0	0.030009	0.011611	0	0.018832	0.019438	0	0	0	0	0	0	0	0
g__Oceanobacillus	0.1173	0.4036	no	0.0032	0	0.0096	0	0	0	0	0	0	0	0.041653	0	0	0	0.006172	0	0	0	0
g__Kurthia	0.1173	0.4036	no	0.0055	0	0.0166	0	0	0	0	0	0	0	0	0	0.05065	0	0.0324	0	0	0	0
g__Pseudogracilibacillus	0.1173	0.4036	no	0.0017	0	0.0052	0	0	0	0	0	0	0	0.013884	0	0.011918	0	0	0	0	0	0
g__Defluviitaleaceae_unclassified	0.1173	0.4036	no	0.0008	0	0.0024	0	0	0	0	0	0	0	0	0.004478	0	0	0.007714	0	0	0	0
g__Nesterenkonia	0.1173	0.4036	no	0.0006	0	0.0018	0	0	0	0	0	0	0	0.002777	0	0	0	0.006172	0	0	0	0
g__Frigoribacterium	0.1173	0.4036	no	0.0005	0	0.0014	0	0	0	0	0	0	0	0.002777	0	0	0.004449	0	0	0	0	0
g__Hydrogenoanaerobacterium	0.1173	0.4036	no	0.0013	0	0.0039	0	0	0	0	0	0	0	0	0.013435	0	0.005932	0	0	0	0	0
g__Sphingobacteriaceae_unclassified	0.1173	0.4036	no	0.0004	0	0.0012	0	0	0	0	0	0	0	0.002777	0.002985	0	0	0	0	0	0	0
g__Ligilactobacillus	0.1257	0.4234	no	12.258	15.0486	2.1115	20.755	2.1747	0.652752	1.98809	72.6625	8.93136	3.88243	0.401255	0.964309	4.32457	0.920914	3.94668	27.6003	19.6167	32.2024	3.60066
g__Enterococcus	0.1257	0.4234	no	0.1533	0.1909	0.2028	0.0351	0.098643	0.303063	0.072021	0.657494	0	0.014124	0.197157	0.085086	0.296449	0.068216	0.367205	0.027881	0.033419	0.045617	0.03331
g__Streptococcus	0.1271	0.4237	no	1.2119	1.345	0.2917	2.1626	0.160864	0.247113	4.17873	2.55015	0.495337	0.437832	0.165223	0.131361	0.467763	0.152744	0.54155	2.74314	0.401023	4.09922	1.40695
g__Butyricicoccaceae_unclassified	0.129	0.4245	no	0.0144	0.0321	0.0048	0	0	0	0.012004	0.005806	0.146767	0.028247	0	0	0.017876	0.005932	0	0	0	0	0
g__Clostridia_UCG-014_unclassified	0.13	0.4245	no	5.6473	2.6474	10.9151	3.5625	3.04277	0.517539	4.92895	0.182879	1.84376	5.36855	8.95951	2.47944	4.09516	15.9521	23.0891	3.82584	4.92757	3.53924	1.95736
g__Enteractinococcus	0.136	0.4352	no	0.0059	0	0.0077	0.0126	0	0	0	0	0	0	0.022215	0	0.008938	0.007415	0	0	0	0.050336	0
g__Lachnospiraceae_UCG-006	0.136	0.4352	no	0.0037	0	0.0066	0.0054	0	0	0	0	0	0	0	0.002985	0	0.01483	0.015429	0	0.021722	0	0
g__Limosilactobacillus	0.1384	0.4385	no	0.0009	0	0.0006	0.0027	0	0	0	0	0	0	0	0	0	0	0.003086	0.006196	0	0	0.004759
g__Gastranaerophilales_unclassified	0.141	0.4388	no	0.0269	0.006	0.0641	0.0119	0.021246	0	0.015004	0	0	0	0.213818	0.013435	0.007448	0.020761	0.064801	0.01394	0.008355	0.017303	0.007931
g__Bosea	0.1425	0.4388	no	0.002	0.0038	0.0014	0	0.00607	0	0.006002	0.005806	0	0.004708	0.006942	0	0	0	0	0	0	0	0
g__Coriobacteriales_unclassified	0.1426	0.4388	no	0.0628	0.0723	0.0363	0.0816	0.083467	0.082371	0.055516	0.014514	0.174285	0.023539	0	0.040304	0.041711	0.022244	0.077144	0.092935	0.046786	0.070785	0.115792
g__Flavonifractor	0.1482	0.4474	no	0.0115	0.0238	0.0059	0	0.00607	0.124334	0.004501	0	0	0.007846	0.023603	0	0	0.005932	0	0	0	0	0
g__Ruminococcaceae_unclassified	0.1494	0.4474	no	0.1977	0.2261	0.2807	0.0512	0.20791	0.062167	0.540159	0.005806	0.027519	0.513159	0.112463	0.531415	0.189191	0.388534	0.182059	0.05731	0.066837	0.045617	0.034896
g__Erysipelatoclostridium	0.1515	0.4474	no	0.0891	0.1542	0.074	0.0104	0.619176	0.097913	0.145543	0.002903	0	0.059633	0.01805	0.010449	0.007448	0.327733	0.006172	0	0.041773	0	0
g__Oscillospira	0.1522	0.4474	no	0.0737	0.1818	0.0021	0.0012	0.045528	0.013988	0.165049	0	0	0.866249	0	0.004478	0	0.005932	0	0	0	0	0.004759
g__Tuzzerella	0.1524	0.4474	no	0.0314	0.0284	0.0287	0.0392	0.139618	0.007771	0.013504	0	0	0.009416	0.006942	0.050753	0.052139	0.010381	0.023143	0.058859	0.023393	0.023595	0.050758
g__Harryflintia	0.1664	0.4841	no	0.0031	0.001	0.0024	0.0071	0.00607	0	0	0	0	0	0	0.007464	0.004469	0	0	0.007745	0.003342	0.017303	0
g__Amycolatopsis	0.1688	0.4846	no	0.0029	0.0058	0.0017	0	0.010623	0.012433	0.012004	0	0	0	0.008331	0	0	0	0	0	0	0	0
g__Prevotellaceae_UCG-001	0.1696	0.4846	no	0.1329	0.2023	0.0603	0.1195	1.01982	0.035746	0.042012	0.027577	0.027519	0.061202	0.016661	0.052246	0.044691	0.088977	0.098744	0.109974	0.073521	0.073931	0.220481
g__Eubacterium]_ruminantium_group	0.1752	0.4961	no	0.3521	0.6345	0.0078	0.3591	0	0.031083	2.99338	0.01016	0.23238	0.539836	0.004165	0	0.019366	0	0.015429	0.789951	0	0.092807	0.553582
g__UBA1819	0.1806	0.5069	no	0.011	0.0044	0.0223	0.0067	0	0.023313	0.003001	0	0	0	0.034711	0.04926	0	0.010381	0.016972	0.020136	0.006684	0	0
g__Roseburia	0.1839	0.5117	no	0.5281	1.1684	0.1416	0.0506	6.92476	0.020204	0.054016	0.011611	0	0	0.016661	0.222418	0.271124	0.106773	0.09103	0.020136	0.070179	0.070785	0.041241
g__Eubacterium	0.1929	0.5204	no	0.0141	0.0103	0.0168	0.0163	0.013658	0.013988	0.012004	0	0	0.02197	0.016661	0.01642	0.019366	0.01483	0.016972	0.018587	0.011696	0.020449	0.014276
g__Hungatella	0.2005	0.5204	no	0.0373	0.0933	0	0	0	0.550176	0	0	0	0.009416	0	0	0	0	0	0	0	0	0
g__Phocea	0.2005	0.5204	no	0.0043	0.0109	0	0	0.004553	0.060613	0	0	0	0	0	0	0	0	0	0	0	0	0
g__Cuneatibacter	0.2005	0.5204	no	0.0015	0.0038	0	0	0	0.004663	0	0	0.018346	0	0	0	0	0	0	0	0	0	0
g__Phenylobacterium	0.2005	0.5204	no	0.0011	0.0028	0	0	0	0	0.009003	0	0	0.007846	0	0	0	0	0	0	0	0	0
g__DTU089	0.2005	0.5204	no	0.0009	0.0023	0	0	0.010623	0.003108	0	0	0	0	0	0	0	0	0	0	0	0	0
g__Candidatus_Saccharimonas	0.2032	0.5204	no	0.132	0.0673	0.2234	0.1147	0.021246	0.024867	0.123036	0.105954	0.06421	0.064341	0.083306	0.277649	0.09832	0.066733	0.590922	0.176577	0.140358	0.100672	0.041241
g__Elusimicrobium	0.204	0.5204	no	0.0093	0.0123	0.0131	0	0	0	0.004501	0	0.039749	0.029817	0	0.004478	0.008938	0.051903	0	0	0	0	0
g__Insolitispirillum	0.205	0.5204	no	0.0031	0.0008	0.0042	0.0051	0	0.004663	0	0	0	0	0	0	0.011918	0	0.009257	0.012391	0	0.003146	0.004759
g__Anaerotignum	0.2062	0.5204	no	0.0179	0.0069	0.0219	0.0295	0.019729	0	0	0.021771	0	0	0	0.008956	0.035753	0	0.064801	0.060408	0.011696	0.006292	0.039655
g__Rikenellaceae_RC9_gut_group	0.2072	0.5204	no	0.0065	0.0058	0.003	0.012	0.012141	0	0	0.008709	0	0.014124	0	0.005971	0	0.008898	0	0.018587	0.01838	0.011011	0
g__Beduinibacterium	0.2092	0.5204	no	0.0042	0.0061	0.0053	0	0.013658	0	0.007502	0	0	0.015693	0.004165	0.014927	0	0.007415	0	0	0	0	0
g__Helicobacter	0.2098	0.5204	no	0.1819	0.0712	0.3553	0.1311	0.112302	0.029529	0.094528	0.014514	0.097844	0.078465	0.027769	0.277649	0.171315	0.100841	1.19881	0.159539	0.045115	0.080223	0.239515
g__Clostridiaceae_unclassified	0.2098	0.5204	no	0.0152	0.0054	0.0184	0.0258	0	0.012433	0.004501	0	0	0.015693	0.030545	0.038811	0	0.010381	0.012343	0.038723	0.05347	0.004719	0.006345
g__Dongia	0.2193	0.5393	no	0.0008	0	0.0011	0.0016	0	0	0	0	0	0	0.005554	0	0	0	0	0.003098	0.003342	0	0
g__HT002	0.2211	0.5393	no	0.4665	0.5319	0.6261	0.1689	0.503839	1.28219	0.294087	0.966646	0.055037	0.08945	0.752527	0.379155	1.445	0.309937	0.243774	0.072799	0.116965	0.338194	0.147516
g__UCG-007	0.2333	0.5393	no	0.0087	0.0044	0.0191	0.0023	0	0	0.012004	0	0	0.014124	0	0.052246	0.007448	0.026693	0.009257	0.009294	0	0	0
g__Vagococcus	0.239	0.5393	no	0.006	0	0.0145	0.0043	0	0	0	0	0	0	0.043041	0	0	0	0.029315	0	0	0.017303	0
g__A2	0.239	0.5393	no	0.0009	0	0.0021	0.0008	0	0	0	0	0	0	0.004165	0	0	0	0.006172	0	0	0.003146	0
g__Faecalibaculum	0.2392	0.5393	no	0.4673	0.2069	0.7181	0.5444	0.010623	0.062167	0.075022	0.015966	0.90506	0.172622	0.019438	0.513502	1.81147	0.551659	0.694294	0.010842	0.365933	0.327183	1.47357
g__Mediterraneibacter	0.2401	0.5393	no	0.0158	0.0248	0.0114	0.0079	0.05008	0.020204	0.042012	0.013063	0	0.023539	0.043041	0.004478	0	0	0.009257	0.01394	0.006684	0.006292	0.004759
g__Erysipelotrichaceae_UCG-003	0.2405	0.5393	no	0.0705	0.1316	0.0528	0.0008	0	0	0.012004	0.092891	0.507568	0.17733	0.213818	0	0	0.019278	0.030858	0	0.003342	0	0
g__Bacteroidota_unclassified	0.2425	0.5393	no	0.1036	0.0582	0.1469	0.1176	0.100161	0.009325	0.049515	0.002903	0.152882	0.034524	0	0.67621	0.029794	0.02521	0.003086	0.219947	0.135345	0.067639	0.047586
g__Anaerostipes	0.2528	0.5393	no	0.0003	0	0	0.0012	0	0	0	0	0	0	0	0	0	0	0	0	0	0	0.004759
g__Mitochondria_unclassified	0.2528	0.5393	no	0.0031	0	0	0.0115	0	0	0	0	0	0	0	0	0	0	0	0	0	0	0.046
g__Alcaligenes	0.2528	0.5393	no	0.0002	0	0	0.0008	0	0	0	0	0	0	0	0	0	0	0	0	0	0.003146	0
g__Megamonas	0.2528	0.5393	no	0.0005	0	0	0.002	0	0	0	0	0	0	0	0	0	0	0	0	0	0.007865	0
g__Amphibacillus	0.2528	0.5393	no	0.0003	0	0	0.0013	0	0	0	0	0	0	0	0	0	0	0	0	0.005013	0	0
g__Bacteroidales_unclassified	0.2528	0.5393	no	0.0008	0	0	0.0031	0	0	0	0	0	0	0	0	0	0	0	0.012391	0	0	0
g__Aliidiomarina	0.2528	0.5393	no	0.0006	0	0	0.0024	0	0	0	0	0	0	0	0	0	0	0	0	0	0.009438	0
g__Lactonifactor	0.2528	0.5393	no	0.0004	0	0	0.0015	0	0	0	0	0	0	0	0	0	0	0	0.006196	0	0	0
g__Acidaminococcus	0.2528	0.5393	no	0.0002	0	0	0.0008	0	0	0	0	0	0	0	0	0	0	0	0	0	0.003146	0
g__Bacterioplanes	0.2528	0.5393	no	0.0002	0	0	0.0008	0	0	0	0	0	0	0	0	0	0	0	0	0.003342	0	0
g__Algitalea	0.2528	0.5393	no	0.0002	0	0	0.0008	0	0	0	0	0	0	0	0	0	0	0	0	0	0	0.003172
g__Algisphaera	0.2528	0.5393	no	0.0002	0	0	0.0008	0	0	0	0	0	0	0	0	0	0	0	0	0	0.003146	0
g__Acetatifactor	0.2558	0.5394	no	0.0031	0.0046	0.0038	0	0.019729	0	0	0	0	0.007846	0.004165	0.008956	0.005959	0	0	0	0	0	0
g__Eubacterium]_coprostanoligenes_group_unclassified	0.2562	0.5394	no	1.7755	1.8302	2.4104	0.9001	1.28236	1.43294	2.13663	0.123371	2.42776	3.57799	2.31867	2.19134	1.58503	3.63472	2.32203	0.303589	2.47464	0.508077	0.314066
g__Lachnospiraceae_FCS020_group	0.2726	0.5606	no	0.0205	0.0324	0.0178	0.0059	0.007588	0.034192	0.046514	0	0.033634	0.072187	0.040264	0	0	0.048937	0	0	0	0.004719	0.019034
g__Paludicola	0.2737	0.5606	no	0.0202	0.0124	0.0396	0.0078	0.015176	0.052842	0	0	0	0.006277	0.009719	0.144796	0.013407	0.023727	0.006172	0.017038	0	0.009438	0.004759
g__Pusillimonas	0.2744	0.5606	no	0.0034	0	0.0071	0.0039	0	0	0	0	0	0	0.020826	0	0.014897	0	0	0	0	0.01573	0
g__Akkermansia	0.2835	0.5606	no	5.1062	7.4828	1.5923	5.9336	0.324764	29.7437	4.71139	0.116114	0.77664	9.2243	0.434577	5.70674	0.613753	0.344045	0.862468	11.4698	1.03932	4.35248	6.87298
g__Pygmaiobacter	0.2858	0.5606	no	0.0043	0.0086	0	0.0031	0.04401	0	0	0	0	0.007846	0	0	0	0	0	0.006196	0	0.006292	0
g__Aquabacterium	0.2861	0.5606	no	0.0011	0.0005	0.0027	0	0.003035	0	0	0	0	0	0	0.008956	0.004469	0	0	0	0	0	0
g__Brevundimonas	0.2861	0.5606	no	0.0017	0.0008	0.004	0	0	0	0	0	0	0.004708	0.009719	0	0.010428	0	0	0	0	0	0
g__Christensenella	0.2861	0.5606	no	0.0032	0.0008	0.0087	0	0	0	0	0	0	0.004708	0	0.029855	0.013407	0	0	0	0	0	0
g__Sphingobacterium	0.2861	0.5606	no	0.002	0.0005	0.0054	0	0	0	0.003001	0	0	0	0.019438	0.007464	0	0	0	0	0	0	0
g__Cyanobacteria_unclassified	0.2861	0.5606	no	0.0013	0.0008	0.003	0	0	0	0	0	0	0.004708	0	0.007464	0	0.007415	0	0	0	0	0
g__Rhodococcus	0.2867	0.5606	no	0.2684	0.2575	0.2582	0.2977	0.203357	0.262655	0.252074	0.251096	0.311879	0.263641	0.248528	0.301533	0.223454	0.258034	0.259203	0.291197	0.364262	0.279993	0.255377
g__Colidextribacter	0.2923	0.5606	no	0.1852	0.1672	0.1589	0.245	0.461347	0.026421	0.129038	0.017417	0.119248	0.249517	0.051372	0.443343	0.137052	0.09046	0.072515	0.250925	0.39601	0.187186	0.14593
g__Ruminococcus]_torques_group	0.2978	0.5606	no	0.2917	0.5524	0.1298	0.103	0.028834	0.58126	0.024007	0.052251	2.32075	0.307581	0.55537	0.002985	0.04618	0.011864	0.0324	0.048017	0.050128	0.01573	0.298204
g__Pseudochrobactrum	0.3008	0.5606	no	0.0017	0	0.003	0.0028	0	0	0	0	0	0	0	0.005971	0.008938	0	0	0	0	0.011011	0
g__Furfurilactobacillus	0.3008	0.5606	no	0.0012	0	0.0021	0.0019	0	0	0	0	0	0	0	0.005971	0	0.004449	0	0.007745	0	0	0
g__Kineothrix	0.3045	0.5606	no	0.0066	0.0028	0.0103	0.0077	0	0	0.016505	0	0	0	0	0.007464	0.019366	0	0.024686	0	0.016709	0	0.014276
g__Anaerotruncus	0.3072	0.5606	no	0.0337	0.023	0.0444	0.0366	0.054633	0.01865	0.019506	0.004354	0	0.040802	0.048595	0.085086	0.053629	0.020761	0.013886	0.021685	0.025064	0.051909	0.047586
g__Peptostreptococcaceae_unclassified	0.3144	0.5606	no	0.0048	0.001	0.0118	0.0015	0.003035	0	0	0	0	0.003139	0	0.004478	0	0.026693	0.027772	0.006196	0	0	0
g__RF39_unclassified	0.3229	0.5606	no	0.4301	0.288	0.8145	0.1626	0.273166	0.828373	0.235569	0.017417	0	0.373492	0.288793	0.082101	0.250268	0.98913	2.46243	0.122365	0.417732	0.077077	0.03331
g__Phascolarctobacterium	0.3231	0.5606	no	0.985	1.7871	0.7187	0.1146	1.51304	8.41273	0.190556	0.017417	0.275187	0.313858	0.410974	1.24793	0.214516	1.72023	0	0	0.37763	0.029887	0.050758
g__Delftia	0.3292	0.5606	no	0.0156	0.0115	0.0194	0.017	0.028834	0.009325	0.015004	0.015966	0	0	0.020826	0.025377	0.022345	0.016312	0.012343	0.017038	0.03676	0.007865	0.006345
g__Papillibacter	0.3319	0.5606	no	0.0178	0.0145	0.029	0.0087	0.054633	0.020204	0	0.002903	0	0.009416	0.009719	0.044782	0.011918	0.074148	0.004629	0.018587	0.008355	0.007865	0
g__Defluviitaleaceae_UCG-011	0.3339	0.5606	no	0.0297	0.0252	0.0534	0.007	0.066774	0.007771	0.040512	0.002903	0	0.032955	0.004165	0.068666	0	0.043006	0.151202	0	0.020051	0.007865	0
g__Turicibacter	0.3373	0.5606	no	0.3667	0.6065	0.2913	0.1014	0.563025	0.062167	0.051015	2.93477	0	0.028247	0.120793	0.473198	0.233882	0.100841	0.527664	0.054212	0.105268	0.171456	0.074551
g__Tannerellaceae_unclassified	0.346	0.5606	no	0.0135	0.0143	0.0191	0.0053	0.007588	0.020204	0.007502	0	0	0.050217	0.004165	0.037318	0.029794	0.01483	0.009257	0	0.011696	0.009438	0
g__Gracilibacter	0.3486	0.5606	no	0.0009	0.0008	0.0018	0	0	0	0	0	0	0.004708	0	0	0.005959	0.002966	0	0	0	0	0
g__Blautia	0.3606	0.5606	no	1.1595	0.9151	1.6674	0.8911	0.672292	0.323267	0.250574	0.09144	3.75784	0.395462	0.113851	5.0768	0.48117	1.20119	1.46419	0.381035	0.678397	1.46131	1.04372
g__Anaeroplasma	0.3679	0.5606	no	0.0006	0	0.0019	0	0	0	0	0	0	0	0	0	0	0	0.009257	0	0	0	0
g__Atopostipes	0.3679	0.5606	no	0.0004	0	0.0011	0	0	0	0	0	0	0	0.005554	0	0	0	0	0	0	0	0
g__Staphylococcus	0.3679	0.5606	no	0.0006	0	0.0018	0	0	0	0	0	0	0	0	0	0.008938	0	0	0	0	0	0
g__Yaniella	0.3679	0.5606	no	0.0004	0	0.0011	0	0	0	0	0	0	0	0.005554	0	0	0	0	0	0	0	0
g__Lachnospiraceae_UCG-010	0.3679	0.5606	no	0.0003	0	0.0009	0	0	0	0	0	0	0	0	0.004478	0	0	0	0	0	0	0
g__Clostridium]_methylpentosum_group_unclassified	0.3679	0.5606	no	0.0015	0	0.0045	0	0	0	0	0	0	0	0	0.022391	0	0	0	0	0	0	0
g__Weeksella	0.3679	0.5606	no	0.0003	0	0.0009	0	0	0	0	0	0	0	0	0	0.004469	0	0	0	0	0	0
g__Porphyromonadaceae_unclassified	0.3679	0.5606	no	0.0002	0	0.0006	0	0	0	0	0	0	0	0	0.002985	0	0	0	0	0	0	0
g__Bacillales_unclassified	0.3679	0.5606	no	0.0004	0	0.0012	0	0	0	0	0	0	0	0	0	0.005959	0	0	0	0	0	0
g__Candidatus_Arthromitus	0.3679	0.5606	no	0.0005	0	0.0015	0	0	0	0	0	0	0	0	0	0.007448	0	0	0	0	0	0
g__Demequinaceae_unclassified	0.3679	0.5606	no	0.0003	0	0.0008	0	0	0	0	0	0	0	0.004165	0	0	0	0	0	0	0	0
g__Anaerobium	0.3679	0.5606	no	0.0007	0	0.0021	0	0	0	0	0	0	0	0	0	0	0.010381	0	0	0	0	0
g__Cellvibrio	0.3679	0.5606	no	0.0006	0	0.0019	0	0	0	0	0	0	0	0.009719	0	0	0	0	0	0	0	0
g__Massilia	0.3679	0.5606	no	0.0004	0	0.0012	0	0	0	0	0	0	0	0	0	0.005959	0	0	0	0	0	0
g__Tissierella	0.3679	0.5606	no	0.0006	0	0.0017	0	0	0	0	0	0	0	0.008331	0	0	0	0	0	0	0	0
g__Eggerthella	0.3679	0.5606	no	0.0005	0	0.0015	0	0	0	0	0	0	0	0	0	0.007448	0	0	0	0	0	0
g__Rhodospirillales_unclassified	0.3679	0.5606	no	0.0005	0	0.0015	0	0	0	0	0	0	0	0	0	0.007448	0	0	0	0	0	0
g__Micropepsaceae_unclassified	0.3679	0.5606	no	0.0005	0	0.0014	0	0	0	0	0	0	0	0.006942	0	0	0	0	0	0	0	0
g__Timonella	0.3679	0.5606	no	0.0002	0	0.0006	0	0	0	0	0	0	0	0	0	0	0.002966	0	0	0	0	0
g__Flavobacterium	0.3679	0.5606	no	0.0004	0	0.0012	0	0	0	0	0	0	0	0	0	0.005959	0	0	0	0	0	0
g__Cloacibacillus	0.3679	0.5606	no	0.0002	0	0.0006	0	0	0	0	0	0	0	0.002777	0	0	0	0	0	0	0	0
g__Aeromicrobium	0.3679	0.5606	no	0.0003	0	0.0009	0	0	0	0	0	0	0	0	0	0.004469	0	0	0	0	0	0
g__Ethanoligenens	0.3679	0.5606	no	0.0003	0	0.0009	0	0	0	0	0	0	0	0	0	0	0.004449	0	0	0	0	0
g__Reyranella	0.3679	0.5606	no	0.0003	0	0.0008	0	0	0	0	0	0	0	0.004165	0	0	0	0	0	0	0	0
g__Spirosomaceae_unclassified	0.3679	0.5606	no	0.0003	0	0.0008	0	0	0	0	0	0	0	0.004165	0	0	0	0	0	0	0	0
g__Cryomorphaceae_unclassified	0.3679	0.5606	no	0.0002	0	0.0006	0	0	0	0	0	0	0	0	0	0	0	0.003086	0	0	0	0
g__Lactobacillales_unclassified	0.3679	0.5606	no	0.0002	0	0.0006	0	0	0	0	0	0	0	0	0	0.002979	0	0	0	0	0	0
g__0319-6G20_unclassified	0.3679	0.5606	no	0.0002	0	0.0006	0	0	0	0	0	0	0	0	0	0	0.002966	0	0	0	0	0
g__Betaproteobacteria_unclassified	0.3679	0.5606	no	0.0002	0	0.0006	0	0	0	0	0	0	0	0	0	0	0.002966	0	0	0	0	0
g__Actinoallomurus	0.3679	0.5606	no	0.0002	0	0.0006	0	0	0	0	0	0	0	0.002777	0	0	0	0	0	0	0	0
g__Caulobacter	0.3679	0.5606	no	0.0002	0	0.0006	0	0	0	0	0	0	0	0.002777	0	0	0	0	0	0	0	0
g__Family_XIII_UCG-001	0.3699	0.561	no	0.0083	0.0084	0.0113	0.0045	0.019729	0	0.016505	0	0	0.014124	0.011107	0.013435	0	0.013347	0.018515	0	0.010026	0.007865	0
g__Butyricicoccus	0.3718	0.5612	no	0.0066	0.0115	0.0045	0.002	0.040975	0.006217	0.006002	0	0	0.015693	0	0.01642	0	0.005932	0	0.003098	0.005013	0	0
g__Monoglobus	0.3871	0.5788	no	0.8683	1.0708	0.7837	0.6703	2.0108	0.54396	1.31739	0.239484	1.12215	1.19109	1.41897	0.165694	0.491598	0.920914	0.921097	0.858103	1.18469	0.467179	0.171309
g__Eubacterium]_xylanophilum_group	0.3871	0.5788	no	0.7775	0.5511	0.8811	0.9877	1.44323	0.049733	0.6782	0.03048	0.235438	0.869388	0.581751	0.565748	0.752294	1.67574	0.830068	1.41726	0.292412	1.13098	1.11034
g__Sporobacter	0.3911	0.5821	no	0.0013	0.0005	0.0012	0.0025	0	0.003108	0	0	0	0	0	0	0	0	0.006172	0	0.006684	0.003146	0
g__Actinomyces	0.3959	0.5837	no	0.0027	0.0034	0.004	0	0	0.004663	0	0.015966	0	0	0.013884	0	0	0	0.006172	0	0	0	0
g__Barnesiella	0.4026	0.5837	no	0.0286	0.0586	0.0137	0.0023	0.312623	0.024867	0	0	0	0.014124	0	0.019406	0.010428	0.038557	0	0.009294	0	0	0
g__Candidatus_Stoquefichus	0.4047	0.5837	no	0.0076	0.0176	0.0018	0	0.016693	0	0	0	0.088671	0	0	0	0.004469	0	0.004629	0	0	0	0
g__Anaerosporobacter	0.4047	0.5837	no	0.0023	0.0038	0.0024	0	0	0	0.012004	0	0	0.010985	0	0.005971	0	0.005932	0	0	0	0	0
g__Holdemania	0.4064	0.5837	no	0.0097	0.0156	0.0104	0	0.048563	0.045071	0	0	0	0	0.045818	0	0	0.005932	0	0	0	0	0
g__UCG-003	0.4117	0.5837	no	0.0036	0.0072	0.0021	0	0.028834	0	0	0	0	0.014124	0	0	0	0.010381	0	0	0	0	0
g__Clostridium]_innocuum_group	0.4117	0.5837	no	0.0054	0.0107	0.0033	0	0	0.034192	0	0	0	0.029817	0	0.01642	0	0	0	0	0	0	0
g__Kribbella	0.4117	0.5837	no	0.0021	0.0041	0.0014	0	0	0	0.009003	0	0	0.015693	0.006942	0	0	0	0	0	0	0	0
g__Oscillibacter	0.4256	0.5837	no	0.2017	0.344	0.1441	0.0605	1.2854	0.063721	0.465137	0.008709	0.091729	0.149083	0.009719	0.537386	0.089381	0.02521	0.058629	0.083642	0.03676	0.073931	0.047586
g__Anaerofustis	0.426	0.5837	no	0.0059	0.0078	0.0074	0.0012	0.015176	0.003108	0	0	0	0.028247	0.008331	0.022391	0	0.002966	0.003086	0.004647	0	0	0
g__Eubacterium]_oxidoreducens_group	0.4297	0.5837	no	0.0142	0.0287	0.0062	0.0025	0.097126	0	0.042012	0	0	0.032955	0	0.010449	0	0.020761	0	0	0.010026	0	0
g__Clostridiales_Family_IV._Incertae_Sedis_unclassified	0.4593	0.5837	no	0.0054	0.0021	0.0097	0.0051	0.003035	0	0	0	0	0.009416	0.005554	0.013435	0	0	0.029315	0	0	0.020449	0
g__Clostridiales_Family_XIV._Incertae_Sedis_unclassified	0.4615	0.5837	no	0.0465	0.1008	0.0119	0.0081	0	0	0.087026	0.309153	0	0.208716	0	0.056724	0	0.002966	0	0.032527	0	0	0
g__Absiella	0.4624	0.5837	no	0.0086	0	0.003	0.0284	0	0	0	0	0	0	0	0.014927	0	0	0	0	0.113623	0	0
g__Georgenia	0.4624	0.5837	no	0.0006	0	0.0006	0.0016	0	0	0	0	0	0	0.002777	0	0	0	0	0	0	0.006292	0
g__Coriobacteriales_Incertae_Sedis_unclassified	0.4624	0.5837	no	0.0008	0	0.0009	0.002	0	0	0	0	0	0	0	0	0	0	0.004629	0	0	0	0.007931
g__Lachnospiraceae_NC2004_group	0.4624	0.5837	no	0.0004	0	0.0006	0.0008	0	0	0	0	0	0	0	0	0	0.002966	0	0	0.003342	0	0
g__Christensenellaceae_R-7_group	0.4669	0.5837	no	2.9449	2.4384	4.3088	1.9998	7.36941	0.497335	0.997794	0.058057	4.61092	1.09693	12.5111	4.1513	1.0696	1.38508	2.42694	1.2283	3.03273	1.39682	2.34122
g__Lachnospiraceae_UCG-001	0.4724	0.5837	no	0.0033	0.0083	0	0	0.05008	0	0	0	0	0	0	0	0	0	0	0	0	0	0
g__Enterobacter	0.4724	0.5837	no	0.0034	0.0085	0	0	0	0.051288	0	0	0	0	0	0	0	0	0	0	0	0	0
g__UCG-008	0.4724	0.5837	no	0.0004	0.001	0	0	0	0	0.006002	0	0	0	0	0	0	0	0	0	0	0	0
g__Coprobacillus	0.4724	0.5837	no	0.0016	0.0039	0	0	0	0.023313	0	0	0	0	0	0	0	0	0	0	0	0	0
g__Proteus	0.4724	0.5837	no	0.0005	0.0013	0	0	0	0	0	0	0	0.007846	0	0	0	0	0	0	0	0	0
g__Veillonellaceae_unclassified	0.4724	0.5837	no	0.0011	0.0028	0	0	0.016693	0	0	0	0	0	0	0	0	0	0	0	0	0	0
g__Achromobacter	0.4724	0.5837	no	0.0002	0.0005	0	0	0	0	0	0.002903	0	0	0	0	0	0	0	0	0	0	0
g__Allorhizobium-Neorhizobium-Pararhizobium-Rhizobium	0.4724	0.5837	no	0.0002	0.0005	0	0	0	0	0	0.002903	0	0	0	0	0	0	0	0	0	0	0
g__Morganella	0.4724	0.5837	no	0.0006	0.0016	0	0	0	0.009325	0	0	0	0	0	0	0	0	0	0	0	0	0
g__Caenimonas	0.4724	0.5837	no	0.0005	0.0013	0	0	0	0	0	0	0	0.007846	0	0	0	0	0	0	0	0	0
g__Ihubacter	0.4724	0.5837	no	0.0005	0.0013	0	0	0	0	0	0	0	0.007846	0	0	0	0	0	0	0	0	0
g__Eubacterium]_hallii_group	0.4724	0.5837	no	0.0005	0.0013	0	0	0	0	0.007502	0	0	0	0	0	0	0	0	0	0	0	0
g__Oxobacter	0.4724	0.5837	no	0.0002	0.0005	0	0	0	0	0	0	0	0.003139	0	0	0	0	0	0	0	0	0
g__Sphingomonas	0.4724	0.5837	no	0.0002	0.0005	0	0	0	0.003108	0	0	0	0	0	0	0	0	0	0	0	0	0
g__Canibacter	0.4724	0.5837	no	0.0004	0.001	0	0	0	0	0.006002	0	0	0	0	0	0	0	0	0	0	0	0
g__A0839_unclassified	0.4724	0.5837	no	0.0004	0.001	0	0	0	0	0	0.005806	0	0	0	0	0	0	0	0	0	0	0
g__Murimonas	0.4724	0.5837	no	0.0003	0.0008	0	0	0	0.004663	0	0	0	0	0	0	0	0	0	0	0	0	0
g__Rs-E47_termite_group_unclassified	0.4724	0.5837	no	0.0003	0.0008	0	0	0	0.004663	0	0	0	0	0	0	0	0	0	0	0	0	0
g__Thalassospira	0.4724	0.5837	no	0.0003	0.0007	0	0	0	0	0	0.004354	0	0	0	0	0	0	0	0	0	0	0
g__Cupriavidus	0.4724	0.5837	no	0.0002	0.0005	0	0	0	0	0	0	0	0.003139	0	0	0	0	0	0	0	0	0
g__Oscillospirales_unclassified	0.4724	0.5837	no	0.0002	0.0005	0	0	0	0	0	0	0	0.003139	0	0	0	0	0	0	0	0	0
g__Duncaniella	0.4724	0.5837	no	0.0002	0.0005	0	0	0	0.003108	0	0	0	0	0	0	0	0	0	0	0	0	0
g__Elsterales_unclassified	0.4724	0.5837	no	0.0002	0.0005	0	0	0	0.003108	0	0	0	0	0	0	0	0	0	0	0	0	0
g__Exiguobacterium	0.4724	0.5837	no	0.0002	0.0005	0	0	0	0.003108	0	0	0	0	0	0	0	0	0	0	0	0	0
g__Burkholderia-Caballeronia-Paraburkholderia	0.4724	0.5837	no	0.0002	0.0005	0	0	0	0	0	0.002903	0	0	0	0	0	0	0	0	0	0	0
g__Collimonas	0.4724	0.5837	no	0.0002	0.0005	0	0	0	0	0	0.002903	0	0	0	0	0	0	0	0	0	0	0
g__Marvinbryantia	0.4804	0.5906	no	0.0615	0.0626	0.1	0.0118	0.022764	0	0.132039	0.008709	0	0.211854	0.01805	0.198534	0.016387	0.261	0.006172	0.027881	0.008355	0	0.011103
g__Alistipes	0.4817	0.5906	no	0.1576	0.285	0.088	0.0536	1.30664	0.057504	0.093027	0.02032	0.162055	0.070618	0.041653	0.126883	0.093851	0.142364	0.035486	0.077446	0.048457	0.051909	0.036482
g__Parasutterella	0.4868	0.5946	no	0.4098	0.6271	0.2035	0.3417	2.30218	0.231571	0.133539	0.021771	1.00596	0.06748	0.040264	0.085086	0.643547	0.072665	0.175888	0.247828	0.541381	0.146289	0.431445
g__unclassified	0.4951	0.6024	no	0.0701	0.0502	0.0849	0.0815	0.174523	0.009325	0.042012	0	0	0.075326	0	0.134346	0.025325	0.169057	0.095658	0.122365	0.080205	0.058201	0.065034
g__Alloprevotella	0.4976	0.6032	no	0.2668	0.4749	0.0941	0.1705	1.36886	0.057504	0.040512	0.037737	1.30255	0.042371	0.05276	0.026869	0.187701	0.123085	0.08023	0.170381	0.317476	0.128986	0.065034
g__Negativibacillus	0.5009	0.6049	no	0.0701	0.1122	0.0614	0.0178	0.447689	0.099467	0.076523	0.005806	0	0.04394	0.195768	0	0	0.10529	0.006172	0	0.061824	0	0.009517
g__Rodentibacter	0.5196	0.6249	no	0.0008	0.0005	0	0.0021	0.003035	0	0	0	0	0	0	0	0	0	0	0	0.008355	0	0
g__Eisenbergiella	0.5214	0.6249	no	0.0371	0.085	0.0063	0.0036	0	0.509768	0	0	0	0	0	0.019406	0	0	0.012343	0.003098	0.005013	0.006292	0
g__Acetivibrio	0.5357	0.6396	no	0.006	0.01	0.0053	0.0008	0	0	0.024007	0	0	0.036094	0.008331	0.004478	0	0	0.013886	0.003098	0	0	0
g__Clostridiales_unclassified	0.5438	0.6449	no	0.856	1.2759	0.6663	0.4634	3.18997	1.04751	1.0353	0.074022	0.180401	2.12796	0.265189	0.58366	1.05917	0.892738	0.53075	0.470873	0.649991	0.407406	0.32517
g__Bilophila	0.5441	0.6449	no	0.2391	0.5607	0.0287	0.0195	0.019729	3.29795	0.021006	0.011611	0	0.014124	0.022215	0.064188	0.014897	0.023727	0.018515	0.018587	0.043444	0	0.015862
g__Klebsiella	0.5634	0.6653	no	0.1244	0.1341	0.1145	0.1223	0.104714	0.195825	0.129038	0.108857	0.149824	0.116128	0.124958	0.114941	0.119175	0.099358	0.114173	0.080544	0.193828	0.121121	0.093585
g__Prevotella	0.5681	0.6679	no	0.0044	0.0099	0	0.0015	0.059186	0	0	0	0	0	0	0	0	0	0	0.006196	0	0	0
g__UCG-005	0.5698	0.6679	no	4.1901	6.3546	2.9501	2.4935	7.91119	0.046625	10.011	0.036286	9.25852	10.8642	0.134677	5.92468	0.48415	5.98668	2.2202	1.02074	7.51082	1.06334	0.3791
g__Muribaculaceae_unclassified	0.5774	0.6743	no	7.1231	7.4329	5.6955	8.443	15.7404	5.00909	4.0752	0.435426	15.8019	3.53561	1.15517	5.52611	7.21607	5.79983	8.78051	11.191	8.44487	4.74887	9.3871
g__Eubacterium]_ventriosum_group	0.5933	0.6904	no	0.0119	0.0084	0.0105	0.019	0.009106	0.003108	0.021006	0	0	0.017262	0.016661	0.014927	0.008938	0.011864	0	0.010842	0.038431	0.026741	0
g__Rothia	0.6096	0.7068	no	0.5147	0.7057	0.4836	0.2672	0.12596	0.038854	0.189056	3.59227	0.207919	0.080034	0.088859	0.28362	0.33965	0.167574	1.53825	0.636607	0.058482	0.265836	0.107861
g__Methyloversatilis	0.6483	0.7384	no	0.0073	0.008	0.0085	0.0048	0.004553	0	0.010503	0.02032	0	0.012554	0.012496	0	0.008938	0.008898	0.012343	0.009294	0.010026	0	0
g__Candidatus_Soleaferrea	0.653	0.7384	no	0.0009	0.0005	0.0021	0	0	0	0	0	0	0.003139	0	0	0	0.010381	0	0	0	0	0
g__DTU014_unclassified	0.653	0.7384	no	0.0021	0.0005	0.0057	0	0.003035	0	0	0	0	0	0	0.028362	0	0	0	0	0	0	0
g__Aeromonas	0.653	0.7384	no	0.0017	0.0015	0.0034	0	0	0	0.009003	0	0	0	0	0	0	0	0.016972	0	0	0	0
g__UCG-002	0.653	0.7384	no	0.0008	0.0008	0.0014	0	0.004553	0	0	0	0	0	0.006942	0	0	0	0	0	0	0	0
g__Dielma	0.653	0.7384	no	0.0011	0.0008	0.0024	0	0	0	0	0	0	0.004708	0	0.011942	0	0	0	0	0	0	0
g__Hyphomicrobium	0.653	0.7384	no	0.0008	0.0007	0.0014	0	0	0	0	0.004354	0	0	0.006942	0	0	0	0	0	0	0	0
g__Peptococcaceae_unclassified	0.6695	0.7512	no	0.1796	0.1341	0.2225	0.194	0.157829	0.076154	0.214563	0.018868	0	0.337398	0.287404	0.171665	0.056608	0.501238	0.095658	0.05731	0.554748	0.117975	0.046
g__Incertae_Sedis	0.6763	0.7512	no	0.0955	0.1136	0.0841	0.0826	0.493216	0.01865	0.060018	0	0	0.10985	0.059702	0.137332	0.029794	0.097875	0.095658	0.061957	0.19884	0.020449	0.049172
g__Rikenella	0.6767	0.7512	no	0.0009	0.0013	0.0012	0	0	0	0	0	0	0.007846	0	0	0	0	0.006172	0	0	0	0
g__Olsenella	0.6767	0.7512	no	0.0009	0.0013	0.0011	0	0	0	0	0	0	0.007846	0.005554	0	0	0	0	0	0	0	0
g__Nocardioides	0.6767	0.7512	no	0.0007	0.001	0.0008	0	0	0	0	0.005806	0	0	0.004165	0	0	0	0	0	0	0	0
g__Anaerofilum	0.6784	0.7512	no	0.0037	0.0051	0.003	0.0025	0.003035	0.009325	0.012004	0	0	0.006277	0	0.007464	0	0.007415	0	0	0.006684	0.003146	0
g__Odoribacter	0.6822	0.7528	no	0.022	0.0206	0.0264	0.0188	0.024281	0.009325	0.010503	0.02032	0.027519	0.031386	0.019438	0.047768	0.025325	0.01483	0.024686	0.023234	0.028406	0.012584	0.011103
g__Firmicutes_unclassified	0.6879	0.7565	no	5.9782	6.0936	7.8409	3.4766	2.847	1.4547	12.0005	0.239484	1.7031	18.3168	12.6347	8.87582	1.07556	13.9279	2.69078	5.23226	4.0403	2.37365	2.26033
g__Eubacterium]_siraeum_group	0.7053	0.7729	no	0.0543	0.0355	0.0828	0.0469	0.013658	0.101021	0.007502	0.018868	0	0.072187	0.016661	0.017913	0.037242	0.317352	0.024686	0.049566	0.013367	0.066066	0.058689
g__Lachnoclostridium	0.7097	0.7751	no	0.06	0.0848	0.055	0.0292	0.218533	0.264209	0.012004	0	0	0.014124	0.136066	0	0.022345	0.096392	0.020057	0.012391	0.09023	0.007865	0.006345
g__Pseudoflavonifractor	0.7204	0.7841	no	0.0264	0.051	0.0131	0.0062	0.189699	0.104129	0.004501	0	0	0.007846	0.020826	0.022391	0	0.022244	0	0.017038	0	0	0.007931
g__Intestinimonas	0.7325	0.7938	no	0.2927	0.2311	0.2602	0.4257	0.386985	0.118117	0.283584	0	0.357743	0.240102	0.137454	0.437372	0.153438	0.298074	0.274632	0.362448	0.9541	0.265836	0.120551
g__Gemella	0.7343	0.7938	no	0.0085	0.0155	0.0055	0.0017	0	0	0	0.092891	0	0	0	0.014927	0	0	0.012343	0	0.006684	0	0
g__Globicatella	0.7408	0.7982	no	0.0157	0.0143	0.0255	0.0055	0	0	0	0.08128	0	0.004708	0	0.005971	0	0.004449	0.117259	0.007745	0	0	0.014276
g__Acinetobacter	0.7617	0.8179	no	0.0031	0.0037	0.0038	0.0012	0	0	0.007502	0.014514	0	0	0.008331	0	0	0	0.0108	0.004647	0	0	0
g__Mucispirillum	0.7726	0.8269	no	0.0062	0.0018	0.0158	0.0008	0.003035	0	0.007502	0	0	0	0	0	0.072995	0.005932	0	0.003098	0	0	0
g__Lachnospiraceae_NK4B4_group	0.7809	0.833	no	0.0036	0.0043	0.0051	0.0008	0	0	0.018005	0	0	0.007846	0	0.017913	0.007448	0	0	0.003098	0	0	0
g__UCG-009	0.7863	0.8359	no	0.1519	0.1614	0.1642	0.122	0.221568	0.076154	0.331598	0	0.048922	0.290319	0.174942	0.149274	0.065546	0.323284	0.108001	0.04337	0.217221	0.099099	0.128482
g__Eubacterium]_nodatum_group	0.8082	0.8564	no	0.0812	0.1232	0.0665	0.0366	0.048563	0.108792	0.075022	0	0	0.506881	0.101355	0.188085	0	0.043006	0	0.02943	0.060153	0.033033	0.023793
g__Megasphaera	0.8208	0.8669	no	0.0061	0.0051	0.0067	0.0067	0	0.013988	0.010503	0	0	0.006277	0.008331	0.008956	0.008938	0.007415	0	0.007745	0	0.014157	0.004759
g__Parabacteroides	0.8349	0.8775	no	0.2405	0.3124	0.2042	0.1779	0.453759	0.29063	0.10053	0	0.89283	0.136528	0.063868	0.447821	0.19217	0.247653	0.069429	0.267964	0.185473	0.037752	0.220481
g__Bittarella	0.8364	0.8775	no	0.0089	0.0125	0.0079	0.0047	0.024281	0.027975	0.022507	0	0	0	0.011107	0	0	0.028176	0	0.003098	0	0	0.015862
g__Barnesiellaceae_unclassified	0.8415	0.88	no	0.0296	0.0183	0.0558	0.014	0.063739	0.012433	0.024007	0	0	0.009416	0	0.213462	0.04767	0.013347	0.004629	0.024783	0.020051	0.011011	0
g__Lachnospira	0.8539	0.8901	no	0.0114	0.0123	0.0097	0.012	0.031869	0.004663	0.012004	0.01016	0.015288	0	0.008331	0.007464	0.019366	0.007415	0.006172	0.018587	0.01838	0.011011	0
g__UCG-011_unclassified	0.8623	0.8959	no	0.0036	0.0048	0.0042	0.0012	0.007588	0	0.021006	0	0	0	0	0.002985	0	0.017795	0	0.004647	0	0	0
g__Flaviflexus	0.8754	0.9066	no	0.0014	0.001	0.0012	0.0024	0	0	0	0.005806	0	0	0	0	0	0	0.006172	0	0	0	0.009517
g__Bacteroides	0.8799	0.9083	no	0.5142	0.6394	0.4486	0.4086	1.30057	0.676064	0.133539	0.044994	1.41263	0.268349	0.108297	0.885194	0.622691	0.373704	0.253032	0.48946	0.823767	0.113256	0.207791
g__Prevotella_9	0.8836	0.9092	no	0.6896	1.2815	0.3108	0.2755	3.69836	0.029529	0.40512	0.013063	3.29002	0.252656	0	0.807571	0.156418	0.556108	0.033943	0.478617	0.290741	0.072358	0.260136
g__Butyricimonas	0.9171	0.9406	no	0.0112	0.0146	0.0113	0.006	0.053116	0.031083	0	0	0	0.003139	0	0.026869	0.002979	0.026693	0	0.015489	0.008355	0	0
g__Lachnospiraceae_NK4A136_group	0.9285	0.9462	no	1.7429	2.4492	1.5626	0.9091	7.45895	0.425843	4.68738	0.188685	0.330225	1.60382	0.376263	2.06744	0.861042	3.78301	0.725152	0.892179	0.695106	1.55569	0.493306
g__Ralstonia	0.9285	0.9462	no	0.0313	0.0315	0.0307	0.0317	0.025799	0.027975	0.031509	0.072571	0	0.031386	0.036099	0.03284	0.026814	0.026693	0.030858	0.027881	0.045115	0.029887	0.023793
g__Lachnospiraceae_ND3007_group	0.9323	0.9471	no	0.0058	0.0018	0.0027	0.0159	0.007588	0.003108	0	0	0	0	0	0	0.008938	0	0.004629	0	0	0	0.063448
g__Prevotellaceae_NK3B31_group	0.9509	0.9629	no	0.0874	0.1722	0.0265	0.0364	0.004553	0	0.016505	0	0.953983	0.058064	0	0.014927	0.034263	0.035591	0.047829	0.034076	0.101927	0.009438	0
g__Desulfovibrionaceae_unclassified	0.956	0.965	no	0.0577	0.0545	0.0719	0.0447	0.12596	0.027975	0.040512	0.026126	0.061153	0.045509	0.034711	0.180621	0.080443	0.02521	0.038572	0.026332	0.07185	0.033033	0.047586
g__Lachnospiraceae_unclassified	0.97	0.9761	no	1.128	1.4555	1.059	0.7229	5.48608	0.494226	1.3549	0.281576	0.574836	0.541406	0.330445	2.26299	0.631629	1.57934	0.490635	0.56071	0.481227	0.909191	0.940613
g__Clostridia_vadinBB60_group_unclassified	0.9947	0.9947	no	0.0184	0.0384	0.0084	0.0008	0.230674	0	0	0	0	0	0	0.041797	0	0	0	0	0.003342	0	0
g__Phyllobacterium	0.9947	0.9947	no	0.0012	0.0018	0.0009	0.0008	0	0.010879	0	0	0	0	0	0	0	0.004449	0	0	0.003342	0	0
g__Desulfotomaculum	NA	NA	NA	0	0	0	0	0	0	0	0	0	0	0	0	0	0	0	0	0	0	0
g__Nitrosomonas	NA	NA	NA	0	0	0	0	0	0	0	0	0	0	0	0	0	0	0	0	0	0	0
g__Gemmobacter	NA	NA	NA	0	0	0	0	0	0	0	0	0	0	0	0	0	0	0	0	0	0	0
g__Mordavella	NA	NA	NA	0	0	0	0	0	0	0	0	0	0	0	0	0	0	0	0	0	0	0
g__Cellulomonas	NA	NA	NA	0	0	0	0	0	0	0	0	0	0	0	0	0	0	0	0	0	0	0
g__Bradymonadaceae_unclassified	NA	NA	NA	0	0	0	0	0	0	0	0	0	0	0	0	0	0	0	0	0	0	0
g__Jeotgalibaca	NA	NA	NA	0	0	0	0	0	0	0	0	0	0	0	0	0	0	0	0	0	0	0
g__Solibacillus	NA	NA	NA	0	0	0	0	0	0	0	0	0	0	0	0	0	0	0	0	0	0	0
g__Saccharopolyspora	NA	NA	NA	0	0	0	0	0	0	0	0	0	0	0	0	0	0	0	0	0	0	0
g__Eubacteriaceae_unclassified	NA	NA	NA	0	0	0	0	0	0	0	0	0	0	0	0	0	0	0	0	0	0	0
g__Herminiimonas	NA	NA	NA	0	0	0	0	0	0	0	0	0	0	0	0	0	0	0	0	0	0	0
g__Bacteroidales_BS11_gut_group_unclassified	NA	NA	NA	0	0	0	0	0	0	0	0	0	0	0	0	0	0	0	0	0	0	0
g__Ignavigranum	NA	NA	NA	0	0	0	0	0	0	0	0	0	0	0	0	0	0	0	0	0	0	0
g__Variovorax	NA	NA	NA	0	0	0	0	0	0	0	0	0	0	0	0	0	0	0	0	0	0	0
g__Chryseobacterium	NA	NA	NA	0	0	0	0	0	0	0	0	0	0	0	0	0	0	0	0	0	0	0
g__Kocuria	NA	NA	NA	0	0	0	0	0	0	0	0	0	0	0	0	0	0	0	0	0	0	0
g__Peptostreptococcales-Tissierellales_unclassified	NA	NA	NA	0	0	0	0	0	0	0	0	0	0	0	0	0	0	0	0	0	0	0
g__Eubacterium]_fissicatena_group	NA	NA	NA	0	0	0	0	0	0	0	0	0	0	0	0	0	0	0	0	0	0	0
g__Prevotellaceae_unclassified	NA	NA	NA	0	0	0	0	0	0	0	0	0	0	0	0	0	0	0	0	0	0	0
g__Enhydrobacter	NA	NA	NA	0	0	0	0	0	0	0	0	0	0	0	0	0	0	0	0	0	0	0
g__Rhodoplanes	NA	NA	NA	0	0	0	0	0	0	0	0	0	0	0	0	0	0	0	0	0	0	0
g__Vicinamibacterales_unclassified	NA	NA	NA	0	0	0	0	0	0	0	0	0	0	0	0	0	0	0	0	0	0	0
g__Anaerovibrio	NA	NA	NA	0	0	0	0	0	0	0	0	0	0	0	0	0	0	0	0	0	0	0
g__Pseudolabrys	NA	NA	NA	0	0	0	0	0	0	0	0	0	0	0	0	0	0	0	0	0	0	0
g__LD1-PB3_unclassified	NA	NA	NA	0	0	0	0	0	0	0	0	0	0	0	0	0	0	0	0	0	0	0
g__Hafnia-Obesumbacterium	NA	NA	NA	0	0	0	0	0	0	0	0	0	0	0	0	0	0	0	0	0	0	0
g__Sanguibacter	NA	NA	NA	0	0	0	0	0	0	0	0	0	0	0	0	0	0	0	0	0	0	0
g__Saccharofermentans	NA	NA	NA	0	0	0	0	0	0	0	0	0	0	0	0	0	0	0	0	0	0	0
g__F082_unclassified	NA	NA	NA	0	0	0	0	0	0	0	0	0	0	0	0	0	0	0	0	0	0	0
g__Thermobacillus	NA	NA	NA	0	0	0	0	0	0	0	0	0	0	0	0	0	0	0	0	0	0	0
g__Beijerinckiaceae_unclassified	NA	NA	NA	0	0	0	0	0	0	0	0	0	0	0	0	0	0	0	0	0	0	0
g__Micrococcus	NA	NA	NA	0	0	0	0	0	0	0	0	0	0	0	0	0	0	0	0	0	0	0
g__Ramlibacter	NA	NA	NA	0	0	0	0	0	0	0	0	0	0	0	0	0	0	0	0	0	0	0
g__Spirosoma	NA	NA	NA	0	0	0	0	0	0	0	0	0	0	0	0	0	0	0	0	0	0	0
g__Empedobacter	NA	NA	NA	0	0	0	0	0	0	0	0	0	0	0	0	0	0	0	0	0	0	0
g__Herbaspirillum	NA	NA	NA	0	0	0	0	0	0	0	0	0	0	0	0	0	0	0	0	0	0	0
g__Lacticigenium	NA	NA	NA	0	0	0	0	0	0	0	0	0	0	0	0	0	0	0	0	0	0	0
g__Mycoplasma	NA	NA	NA	0	0	0	0	0	0	0	0	0	0	0	0	0	0	0	0	0	0	0
g__Subdoligranulum	NA	NA	NA	0	0	0	0	0	0	0	0	0	0	0	0	0	0	0	0	0	0	0
g__Treponema	NA	NA	NA	0	0	0	0	0	0	0	0	0	0	0	0	0	0	0	0	0	0	0
g__WCHB1-41_unclassified	NA	NA	NA	0	0	0	0	0	0	0	0	0	0	0	0	0	0	0	0	0	0	0
g__env.OPS_17_unclassified	NA	NA	NA	0	0	0	0	0	0	0	0	0	0	0	0	0	0	0	0	0	0	0
g__Caulobacteraceae_unclassified	NA	NA	NA	0	0	0	0	0	0	0	0	0	0	0	0	0	0	0	0	0	0	0
g__Roseococcus	NA	NA	NA	0	0	0	0	0	0	0	0	0	0	0	0	0	0	0	0	0	0	0
g__Acetitomaculum	NA	NA	NA	0	0	0	0	0	0	0	0	0	0	0	0	0	0	0	0	0	0	0
g__Isoptericola	NA	NA	NA	0	0	0	0	0	0	0	0	0	0	0	0	0	0	0	0	0	0	0
g__Paludisphaera	NA	NA	NA	0	0	0	0	0	0	0	0	0	0	0	0	0	0	0	0	0	0	0
g__Stenotrophomonas	NA	NA	NA	0	0	0	0	0	0	0	0	0	0	0	0	0	0	0	0	0	0	0
