# Supplementary material for: Danggui Shaoyao San: comprehensive modulation of the microbiota-gut-brain axis for attenuating Alzheimer’s disease-related pathology
Source: Front Pharmacol. 2024 Jan 12;14:1338804. doi: 10.3389/fphar.2023.1338804 (PMC10811133; doi:10.3389/fphar.2023.1338804)
Supplement: Supplementary file 3 [file Table12.XLS]

## Sheet: Sheet1
IL-1β	Con	M	DSS			SOD	Con	M	DSS			MDA	Con	M	DSS
1	1.178	4.474	1.796			1	82.905	23.539	57.431			1	4.403	8.302	3.308
2	1.175	5.303	3.017			2	77.053	40.344	65.856			2	3.738	10.859	5.89
3	0.711	3.751	2.364			3	102.038	32.998	47.815			3	2.168	8.783	6.623
4	1.302	5.854	1.026			4	94.555	23.266	77.016			4	2.092	13.12	5.89
5	0.733	4.183	1.793			5	91.834	34.302	65.68			5	2.452	7.87	7.768
6	1.498	3.945	2.934			6	77.424	24.801	49.411			6	2.338	11.156	5.89
IL-6	Con	M	DSS			CAT	Con	M	DSS
1	1.454	2.609	1.458			1	29.821	10.324	21.722
2	1.126	2.306	2.302			2	46.254	19.528	32.871
3	0.615	2.76	1.268			3	37.65	19.53	20.939
4	1.226	2.586	1.153			4	37.65	10.148	28.18
5	1.132	3.321	2.231			5	39.212	18.651	37.223
6	1.141	1.928	2.719			6	35.342	19.89	34.175
TNF-α	Con	M	DSS			GSH-PX	Con	M	DSS
1	0.567	2.441	1.747			1	0.816	0.31	0.925
2	0.943	2.236	2.731			2	0.812	0.294	0.731
3	1	3.307	1.375			3	0.829	0.421	0.673
4	1.272	2.695	1.56			4	0.742	0.264	0.746
5	0.992	3.156	2.248			5	0.943	0.442	0.77
6	1.186	3.956	1.889			6	0.809	0.46	0.924
