# Supplementary material for: Danggui Shaoyao San: comprehensive modulation of the microbiota-gut-brain axis for attenuating Alzheimer’s disease-related pathology
Source: Front Pharmacol. 2024 Jan 12;14:1338804. doi: 10.3389/fphar.2023.1338804 (PMC10811133; doi:10.3389/fphar.2023.1338804)
Supplement: Supplementary file 4 [file Table9.XLSX]

## Sheet: Con&M
node1	node2	corr	corr.p
Pelargonic acid	g__Peptococcus	0.591864	0.0931578
Pelargonic acid	g__Coprococcus	-0.508548	0.162109
Pelargonic acid	g__Collinsella	-0.796725	0.0101563
Pelargonic acid	g__Family_XIII_AD3011_group	-0.317994	0.404323
Pelargonic acid	g__UCG-010_unclassified	-0.410045	0.27303
Pelargonic acid	g__Sporosarcina	-0.53557	0.137262
Pelargonic acid	g__Escherichia-Shigella	-0.483333	0.1938
Pelargonic acid	g__Ruminococcus	-0.516667	0.1618
Pelargonic acid	g__Clostridium_sensu_stricto_1	-0.683333	0.0503197
Pelargonic acid	g__Clostridium	-0.316667	0.41008
Pelargonic acid	g__Dorea	-0.566667	0.120574
Pelargonic acid	g__Enterococcus	-0.666667	0.05889
Pelargonic acid	g__Ruminococcaceae_unclassified	-0.333333	0.385323
Pelargonic acid	g__Tyzzerella	0.283333	0.462991
Pelargonic acid	g__Fournierella	0.833333	0.0082672
Pelargonic acid	g__Christensenellaceae_unclassified	-0.366667	0.33626
Pelargonic acid	g__Bacteroides]_pectinophilus_group	-0.762821	0.016814
Pelargonic acid	g__Candidatus_Saccharibacteria_unclassified	-0.559402	0.117338
Pelargonic acid	g__Staphylococcaceae_unclassified	-0.491596	0.178927
Pelargonic acid	g__Prevotellaceae_Ga6A1_group	0.25	0.520635
Pelargonic acid	g__NK4A214_group	-0.166667	0.677745
Pelargonic acid	g__Romboutsia	-0.483333	0.1938
Pelargonic acid	g__GCA-900066575	0.616667	0.0857253
Pelargonic acid	g__Eubacterium]_brachy_group	-0.365148	0.333899
Pelargonic acid	g__Clostridia_unclassified	-0.182574	0.63824
Pelargonic acid	g__Comamonas	0.543938	0.130055
L-Proline	g__Peptococcus	0.731126	0.025213
L-Proline	g__Coprococcus	-0.627209	0.0706052
L-Proline	g__Collinsella	-0.728918	0.0258836
L-Proline	g__Family_XIII_AD3011_group	-0.686198	0.0412425
L-Proline	g__UCG-010_unclassified	-0.72804	0.0261536
L-Proline	g__Sporosarcina	-0.711303	0.0316566
L-Proline	g__Escherichia-Shigella	-0.6	0.0967978
L-Proline	g__Ruminococcus	-0.7	0.043254
L-Proline	g__Clostridium_sensu_stricto_1	-0.683333	0.0503197
L-Proline	g__Clostridium	-0.75	0.0254905
L-Proline	g__Dorea	-0.633333	0.0760362
L-Proline	g__Enterococcus	-0.766667	0.02139
L-Proline	g__Ruminococcaceae_unclassified	-0.5	0.177662
L-Proline	g__Tyzzerella	0.816667	0.0107694
L-Proline	g__Fournierella	0.616667	0.0857253
L-Proline	g__Christensenellaceae_unclassified	-0.566667	0.120574
L-Proline	g__Bacteroides]_pectinophilus_group	-0.542451	0.131319
L-Proline	g__Candidatus_Saccharibacteria_unclassified	-0.711967	0.0314253
L-Proline	g__Staphylococcaceae_unclassified	-0.864531	0.00263237
L-Proline	g__Prevotellaceae_Ga6A1_group	0.933333	0.000749559
L-Proline	g__NK4A214_group	-0.733333	0.0311232
L-Proline	g__Romboutsia	-0.466667	0.212522
L-Proline	g__GCA-900066575	0.85	0.00607363
L-Proline	g__Eubacterium]_brachy_group	-0.383406	0.308396
L-Proline	g__Clostridia_unclassified	-0.730297	0.0254636
L-Proline	g__Comamonas	0.276153	0.471962
Adenosine	g__Peptococcus	-0.322044	0.398026
Adenosine	g__Coprococcus	0.339032	0.372112
Adenosine	g__Collinsella	0.42379	0.255659
Adenosine	g__Family_XIII_AD3011_group	0.635989	0.0655948
Adenosine	g__UCG-010_unclassified	0.560674	0.116327
Adenosine	g__Sporosarcina	0.493728	0.17676
Adenosine	g__Escherichia-Shigella	0.483333	0.1938
Adenosine	g__Ruminococcus	0.55	0.132777
Adenosine	g__Clostridium_sensu_stricto_1	0.3	0.436624
Adenosine	g__Clostridium	0.383333	0.3125
Adenosine	g__Dorea	0.416667	0.269582
Adenosine	g__Enterococcus	0.4	0.291193
Adenosine	g__Ruminococcaceae_unclassified	0.6	0.0967978
Adenosine	g__Tyzzerella	-0.616667	0.0857253
Adenosine	g__Fournierella	-0.366667	0.33626
Adenosine	g__Christensenellaceae_unclassified	0.45	0.229817
Adenosine	g__Bacteroides]_pectinophilus_group	0.661112	0.052514
Adenosine	g__Candidatus_Saccharibacteria_unclassified	0.186467	0.630967
Adenosine	g__Staphylococcaceae_unclassified	0.288177	0.452056
Adenosine	g__Prevotellaceae_Ga6A1_group	-0.35	0.358581
Adenosine	g__NK4A214_group	0.5	0.177662
Adenosine	g__Romboutsia	0.5	0.177662
Adenosine	g__GCA-900066575	-0.266667	0.493331
Adenosine	g__Eubacterium]_brachy_group	0.56598	0.112165
Adenosine	g__Clostridia_unclassified	0.712039	0.0314
Adenosine	g__Comamonas	-0.619252	0.0753465
Allopurinol-1-ribonucleoside	g__Peptococcus	0.62668	0.0709146
Allopurinol-1-ribonucleoside	g__Coprococcus	-0.525499	0.14624
Allopurinol-1-ribonucleoside	g__Collinsella	-0.508548	0.162109
Allopurinol-1-ribonucleoside	g__Family_XIII_AD3011_group	-0.786618	0.0119092
Allopurinol-1-ribonucleoside	g__UCG-010_unclassified	-0.878669	0.0018158
Allopurinol-1-ribonucleoside	g__Sporosarcina	-0.594147	0.0915834
Allopurinol-1-ribonucleoside	g__Escherichia-Shigella	-0.583333	0.107997
Allopurinol-1-ribonucleoside	g__Ruminococcus	-0.8	0.0138283
Allopurinol-1-ribonucleoside	g__Clostridium_sensu_stricto_1	-0.516667	0.1618
Allopurinol-1-ribonucleoside	g__Clostridium	-0.683333	0.0503197
Allopurinol-1-ribonucleoside	g__Dorea	-0.55	0.132777
Allopurinol-1-ribonucleoside	g__Enterococcus	-0.683333	0.0503197
Allopurinol-1-ribonucleoside	g__Ruminococcaceae_unclassified	-0.766667	0.02139
Allopurinol-1-ribonucleoside	g__Tyzzerella	0.783333	0.0172233
Allopurinol-1-ribonucleoside	g__Fournierella	0.466667	0.212522
Allopurinol-1-ribonucleoside	g__Christensenellaceae_unclassified	-0.8	0.0138283
Allopurinol-1-ribonucleoside	g__Bacteroides]_pectinophilus_group	-0.64416	0.0611379
Allopurinol-1-ribonucleoside	g__Candidatus_Saccharibacteria_unclassified	-0.508548	0.162109
Allopurinol-1-ribonucleoside	g__Staphylococcaceae_unclassified	-0.610257	0.0809397
Allopurinol-1-ribonucleoside	g__Prevotellaceae_Ga6A1_group	0.816667	0.0107694
Allopurinol-1-ribonucleoside	g__NK4A214_group	-0.7	0.043254
Allopurinol-1-ribonucleoside	g__Romboutsia	-0.55	0.132777
Allopurinol-1-ribonucleoside	g__GCA-900066575	0.466667	0.212522
Allopurinol-1-ribonucleoside	g__Eubacterium]_brachy_group	-0.712039	0.0314
Allopurinol-1-ribonucleoside	g__Clostridia_unclassified	-0.894614	0.00112701
Allopurinol-1-ribonucleoside	g__Comamonas	0.460255	0.212522
N-Acetylneuraminic acid	g__Peptococcus	0.731126	0.025213
N-Acetylneuraminic acid	g__Coprococcus	-0.440741	0.235069
N-Acetylneuraminic acid	g__Collinsella	-0.830628	0.00555542
N-Acetylneuraminic acid	g__Family_XIII_AD3011_group	-0.686198	0.0412425
N-Acetylneuraminic acid	g__UCG-010_unclassified	-0.585779	0.0974339
N-Acetylneuraminic acid	g__Sporosarcina	-0.543938	0.130055
N-Acetylneuraminic acid	g__Escherichia-Shigella	-0.716667	0.0368662
N-Acetylneuraminic acid	g__Ruminococcus	-0.666667	0.05889
N-Acetylneuraminic acid	g__Clostridium_sensu_stricto_1	-0.816667	0.0107694
N-Acetylneuraminic acid	g__Clostridium	-0.45	0.229817
N-Acetylneuraminic acid	g__Dorea	-0.8	0.0138283
N-Acetylneuraminic acid	g__Enterococcus	-0.65	0.0665619
N-Acetylneuraminic acid	g__Ruminococcaceae_unclassified	-0.433333	0.249917
N-Acetylneuraminic acid	g__Tyzzerella	0.6	0.0967978
N-Acetylneuraminic acid	g__Fournierella	0.6	0.0967978
N-Acetylneuraminic acid	g__Christensenellaceae_unclassified	-0.45	0.229817
N-Acetylneuraminic acid	g__Bacteroides]_pectinophilus_group	-0.661112	0.052514
N-Acetylneuraminic acid	g__Candidatus_Saccharibacteria_unclassified	-0.457693	0.215412
N-Acetylneuraminic acid	g__Staphylococcaceae_unclassified	-0.559402	0.117338
N-Acetylneuraminic acid	g__Prevotellaceae_Ga6A1_group	0.75	0.0254905
N-Acetylneuraminic acid	g__NK4A214_group	-0.566667	0.120574
N-Acetylneuraminic acid	g__Romboutsia	-0.483333	0.1938
N-Acetylneuraminic acid	g__GCA-900066575	0.7	0.043254
N-Acetylneuraminic acid	g__Eubacterium]_brachy_group	-0.346891	0.360402
N-Acetylneuraminic acid	g__Clostridia_unclassified	-0.602495	0.0859672
N-Acetylneuraminic acid	g__Comamonas	0.19247	0.619806
(1R,4S,7S,9S,11R)-9-Tert-butyl-7,9-dihydroxy-3,5,12-trioxatetracyclo[6 6 0 01,11 04,8]tetradecane-2,6,13-trione	g__Peptococcus	0.661495	0.0523286
(1R,4S,7S,9S,11R)-9-Tert-butyl-7,9-dihydroxy-3,5,12-trioxatetracyclo[6 6 0 01,11 04,8]tetradecane-2,6,13-trione	g__Coprococcus	-0.661112	0.052514
(1R,4S,7S,9S,11R)-9-Tert-butyl-7,9-dihydroxy-3,5,12-trioxatetracyclo[6 6 0 01,11 04,8]tetradecane-2,6,13-trione	g__Collinsella	-0.728918	0.0258836
(1R,4S,7S,9S,11R)-9-Tert-butyl-7,9-dihydroxy-3,5,12-trioxatetracyclo[6 6 0 01,11 04,8]tetradecane-2,6,13-trione	g__Family_XIII_AD3011_group	-0.627621	0.070365
(1R,4S,7S,9S,11R)-9-Tert-butyl-7,9-dihydroxy-3,5,12-trioxatetracyclo[6 6 0 01,11 04,8]tetradecane-2,6,13-trione	g__UCG-010_unclassified	-0.794986	0.0104445
(1R,4S,7S,9S,11R)-9-Tert-butyl-7,9-dihydroxy-3,5,12-trioxatetracyclo[6 6 0 01,11 04,8]tetradecane-2,6,13-trione	g__Sporosarcina	-0.794986	0.0104445
(1R,4S,7S,9S,11R)-9-Tert-butyl-7,9-dihydroxy-3,5,12-trioxatetracyclo[6 6 0 01,11 04,8]tetradecane-2,6,13-trione	g__Escherichia-Shigella	-0.6	0.0967978
(1R,4S,7S,9S,11R)-9-Tert-butyl-7,9-dihydroxy-3,5,12-trioxatetracyclo[6 6 0 01,11 04,8]tetradecane-2,6,13-trione	g__Ruminococcus	-0.75	0.0254905
(1R,4S,7S,9S,11R)-9-Tert-butyl-7,9-dihydroxy-3,5,12-trioxatetracyclo[6 6 0 01,11 04,8]tetradecane-2,6,13-trione	g__Clostridium_sensu_stricto_1	-0.616667	0.0857253
(1R,4S,7S,9S,11R)-9-Tert-butyl-7,9-dihydroxy-3,5,12-trioxatetracyclo[6 6 0 01,11 04,8]tetradecane-2,6,13-trione	g__Clostridium	-0.683333	0.0503197
(1R,4S,7S,9S,11R)-9-Tert-butyl-7,9-dihydroxy-3,5,12-trioxatetracyclo[6 6 0 01,11 04,8]tetradecane-2,6,13-trione	g__Dorea	-0.566667	0.120574
(1R,4S,7S,9S,11R)-9-Tert-butyl-7,9-dihydroxy-3,5,12-trioxatetracyclo[6 6 0 01,11 04,8]tetradecane-2,6,13-trione	g__Enterococcus	-0.833333	0.0082672
(1R,4S,7S,9S,11R)-9-Tert-butyl-7,9-dihydroxy-3,5,12-trioxatetracyclo[6 6 0 01,11 04,8]tetradecane-2,6,13-trione	g__Ruminococcaceae_unclassified	-0.75	0.0254905
(1R,4S,7S,9S,11R)-9-Tert-butyl-7,9-dihydroxy-3,5,12-trioxatetracyclo[6 6 0 01,11 04,8]tetradecane-2,6,13-trione	g__Tyzzerella	0.683333	0.0503197
(1R,4S,7S,9S,11R)-9-Tert-butyl-7,9-dihydroxy-3,5,12-trioxatetracyclo[6 6 0 01,11 04,8]tetradecane-2,6,13-trione	g__Fournierella	0.783333	0.0172233
(1R,4S,7S,9S,11R)-9-Tert-butyl-7,9-dihydroxy-3,5,12-trioxatetracyclo[6 6 0 01,11 04,8]tetradecane-2,6,13-trione	g__Christensenellaceae_unclassified	-0.8	0.0138283
(1R,4S,7S,9S,11R)-9-Tert-butyl-7,9-dihydroxy-3,5,12-trioxatetracyclo[6 6 0 01,11 04,8]tetradecane-2,6,13-trione	g__Bacteroides]_pectinophilus_group	-0.847579	0.00390855
(1R,4S,7S,9S,11R)-9-Tert-butyl-7,9-dihydroxy-3,5,12-trioxatetracyclo[6 6 0 01,11 04,8]tetradecane-2,6,13-trione	g__Candidatus_Saccharibacteria_unclassified	-0.728918	0.0258836
(1R,4S,7S,9S,11R)-9-Tert-butyl-7,9-dihydroxy-3,5,12-trioxatetracyclo[6 6 0 01,11 04,8]tetradecane-2,6,13-trione	g__Staphylococcaceae_unclassified	-0.695015	0.0376883
(1R,4S,7S,9S,11R)-9-Tert-butyl-7,9-dihydroxy-3,5,12-trioxatetracyclo[6 6 0 01,11 04,8]tetradecane-2,6,13-trione	g__Prevotellaceae_Ga6A1_group	0.516667	0.1618
(1R,4S,7S,9S,11R)-9-Tert-butyl-7,9-dihydroxy-3,5,12-trioxatetracyclo[6 6 0 01,11 04,8]tetradecane-2,6,13-trione	g__NK4A214_group	-0.466667	0.212522
(1R,4S,7S,9S,11R)-9-Tert-butyl-7,9-dihydroxy-3,5,12-trioxatetracyclo[6 6 0 01,11 04,8]tetradecane-2,6,13-trione	g__Romboutsia	-0.783333	0.0172233
(1R,4S,7S,9S,11R)-9-Tert-butyl-7,9-dihydroxy-3,5,12-trioxatetracyclo[6 6 0 01,11 04,8]tetradecane-2,6,13-trione	g__GCA-900066575	0.533333	0.147525
(1R,4S,7S,9S,11R)-9-Tert-butyl-7,9-dihydroxy-3,5,12-trioxatetracyclo[6 6 0 01,11 04,8]tetradecane-2,6,13-trione	g__Eubacterium]_brachy_group	-0.748554	0.0203173
(1R,4S,7S,9S,11R)-9-Tert-butyl-7,9-dihydroxy-3,5,12-trioxatetracyclo[6 6 0 01,11 04,8]tetradecane-2,6,13-trione	g__Clostridia_unclassified	-0.602495	0.0859672
(1R,4S,7S,9S,11R)-9-Tert-butyl-7,9-dihydroxy-3,5,12-trioxatetracyclo[6 6 0 01,11 04,8]tetradecane-2,6,13-trione	g__Comamonas	0.820091	0.00678753
L-Acetylcarnitine	g__Peptococcus	-0.652791	0.0566432
L-Acetylcarnitine	g__Coprococcus	0.491596	0.178927
L-Acetylcarnitine	g__Collinsella	0.661112	0.052514
L-Acetylcarnitine	g__Family_XIII_AD3011_group	0.610884	0.0805418
L-Acetylcarnitine	g__UCG-010_unclassified	0.67783	0.0448093
L-Acetylcarnitine	g__Sporosarcina	0.644357	0.061033
L-Acetylcarnitine	g__Escherichia-Shigella	0.5	0.177662
L-Acetylcarnitine	g__Ruminococcus	0.65	0.0665619
L-Acetylcarnitine	g__Clostridium_sensu_stricto_1	0.55	0.132777
L-Acetylcarnitine	g__Clostridium	0.7	0.043254
L-Acetylcarnitine	g__Dorea	0.533333	0.147525
L-Acetylcarnitine	g__Enterococcus	0.633333	0.0760362
L-Acetylcarnitine	g__Ruminococcaceae_unclassified	0.383333	0.3125
L-Acetylcarnitine	g__Tyzzerella	-0.816667	0.0107694
L-Acetylcarnitine	g__Fournierella	-0.5	0.177662
L-Acetylcarnitine	g__Christensenellaceae_unclassified	0.433333	0.249917
L-Acetylcarnitine	g__Bacteroides]_pectinophilus_group	0.508548	0.162109
L-Acetylcarnitine	g__Candidatus_Saccharibacteria_unclassified	0.593306	0.092162
L-Acetylcarnitine	g__Staphylococcaceae_unclassified	0.779773	0.0132052
L-Acetylcarnitine	g__Prevotellaceae_Ga6A1_group	-0.9	0.00202822
L-Acetylcarnitine	g__NK4A214_group	0.65	0.0665619
L-Acetylcarnitine	g__Romboutsia	0.383333	0.3125
L-Acetylcarnitine	g__GCA-900066575	-0.816667	0.0107694
L-Acetylcarnitine	g__Eubacterium]_brachy_group	0.310376	0.416291
L-Acetylcarnitine	g__Clostridia_unclassified	0.730297	0.0254636
L-Acetylcarnitine	g__Comamonas	-0.267785	0.48603
Pipecolic acid	g__Peptococcus	-0.748534	0.0203226
Pipecolic acid	g__Coprococcus	0.627209	0.0706052
Pipecolic acid	g__Collinsella	0.915386	0.000533717
Pipecolic acid	g__Family_XIII_AD3011_group	0.410045	0.27303
Pipecolic acid	g__UCG-010_unclassified	0.460255	0.212522
Pipecolic acid	g__Sporosarcina	0.736408	0.0236554
Pipecolic acid	g__Escherichia-Shigella	0.583333	0.107997
Pipecolic acid	g__Ruminococcus	0.516667	0.1618
Pipecolic acid	g__Clostridium_sensu_stricto_1	0.8	0.0138283
Pipecolic acid	g__Clostridium	0.6	0.0967978
Pipecolic acid	g__Dorea	0.666667	0.05889
Pipecolic acid	g__Enterococcus	0.75	0.0254905
Pipecolic acid	g__Ruminococcaceae_unclassified	0.283333	0.462991
Pipecolic acid	g__Tyzzerella	-0.55	0.132777
Pipecolic acid	g__Fournierella	-0.816667	0.0107694
Pipecolic acid	g__Christensenellaceae_unclassified	0.383333	0.3125
Pipecolic acid	g__Bacteroides]_pectinophilus_group	0.576354	0.10429
Pipecolic acid	g__Candidatus_Saccharibacteria_unclassified	0.796725	0.0101563
Pipecolic acid	g__Staphylococcaceae_unclassified	0.796725	0.0101563
Pipecolic acid	g__Prevotellaceae_Ga6A1_group	-0.583333	0.107997
Pipecolic acid	g__NK4A214_group	0.383333	0.3125
Pipecolic acid	g__Romboutsia	0.55	0.132777
Pipecolic acid	g__GCA-900066575	-0.883333	0.0030754
Pipecolic acid	g__Eubacterium]_brachy_group	0.219089	0.571145
Pipecolic acid	g__Clostridia_unclassified	0.255604	0.506811
Pipecolic acid	g__Comamonas	-0.376572	0.317823
Inosine	g__Peptococcus	0.548345	0.126351
Inosine	g__Coprococcus	-0.457693	0.215412
Inosine	g__Collinsella	-0.372935	0.322899
Inosine	g__Family_XIII_AD3011_group	-0.627621	0.070365
Inosine	g__UCG-010_unclassified	-0.878669	0.0018158
Inosine	g__Sporosarcina	-0.476992	0.194179
Inosine	g__Escherichia-Shigella	-0.416667	0.269582
Inosine	g__Ruminococcus	-0.783333	0.0172233
Inosine	g__Clostridium_sensu_stricto_1	-0.383333	0.3125
Inosine	g__Clostridium	-0.6	0.0967978
Inosine	g__Dorea	-0.383333	0.3125
Inosine	g__Enterococcus	-0.65	0.0665619
Inosine	g__Ruminococcaceae_unclassified	-0.75	0.0254905
Inosine	g__Tyzzerella	0.616667	0.0857253
Inosine	g__Fournierella	0.45	0.229817
Inosine	g__Christensenellaceae_unclassified	-0.833333	0.0082672
Inosine	g__Bacteroides]_pectinophilus_group	-0.661112	0.052514
Inosine	g__Candidatus_Saccharibacteria_unclassified	-0.474644	0.196696
Inosine	g__Staphylococcaceae_unclassified	-0.508548	0.162109
Inosine	g__Prevotellaceae_Ga6A1_group	0.666667	0.05889
Inosine	g__NK4A214_group	-0.5	0.177662
Inosine	g__Romboutsia	-0.483333	0.1938
Inosine	g__GCA-900066575	0.316667	0.41008
Inosine	g__Eubacterium]_brachy_group	-0.785069	0.0121946
Inosine	g__Clostridia_unclassified	-0.785069	0.0121946
Inosine	g__Comamonas	0.53557	0.137262
2-Keto-3-deoxy-D-gluconic acid	g__Peptococcus	0.765942	0.0161057
2-Keto-3-deoxy-D-gluconic acid	g__Coprococcus	-0.593306	0.092162
2-Keto-3-deoxy-D-gluconic acid	g__Collinsella	-0.64416	0.0611379
2-Keto-3-deoxy-D-gluconic acid	g__Family_XIII_AD3011_group	-0.828459	0.00579537
2-Keto-3-deoxy-D-gluconic acid	g__UCG-010_unclassified	-0.719672	0.0288192
2-Keto-3-deoxy-D-gluconic acid	g__Sporosarcina	-0.72804	0.0261536
2-Keto-3-deoxy-D-gluconic acid	g__Escherichia-Shigella	-0.816667	0.0107694
2-Keto-3-deoxy-D-gluconic acid	g__Ruminococcus	-0.666667	0.05889
2-Keto-3-deoxy-D-gluconic acid	g__Clostridium_sensu_stricto_1	-0.633333	0.0760362
2-Keto-3-deoxy-D-gluconic acid	g__Clostridium	-0.833333	0.0082672
2-Keto-3-deoxy-D-gluconic acid	g__Dorea	-0.766667	0.02139
2-Keto-3-deoxy-D-gluconic acid	g__Enterococcus	-0.466667	0.212522
2-Keto-3-deoxy-D-gluconic acid	g__Ruminococcaceae_unclassified	-0.75	0.0254905
2-Keto-3-deoxy-D-gluconic acid	g__Tyzzerella	0.9	0.00202822
2-Keto-3-deoxy-D-gluconic acid	g__Fournierella	0.416667	0.269582
2-Keto-3-deoxy-D-gluconic acid	g__Christensenellaceae_unclassified	-0.733333	0.0311232
2-Keto-3-deoxy-D-gluconic acid	g__Bacteroides]_pectinophilus_group	-0.457693	0.215412
2-Keto-3-deoxy-D-gluconic acid	g__Candidatus_Saccharibacteria_unclassified	-0.508548	0.162109
2-Keto-3-deoxy-D-gluconic acid	g__Staphylococcaceae_unclassified	-0.508548	0.162109
2-Keto-3-deoxy-D-gluconic acid	g__Prevotellaceae_Ga6A1_group	0.733333	0.0311232
2-Keto-3-deoxy-D-gluconic acid	g__NK4A214_group	-0.7	0.043254
2-Keto-3-deoxy-D-gluconic acid	g__Romboutsia	-0.766667	0.02139
2-Keto-3-deoxy-D-gluconic acid	g__GCA-900066575	0.483333	0.1938
2-Keto-3-deoxy-D-gluconic acid	g__Eubacterium]_brachy_group	-0.63901	0.0639241
2-Keto-3-deoxy-D-gluconic acid	g__Clostridia_unclassified	-0.712039	0.0314
2-Keto-3-deoxy-D-gluconic acid	g__Comamonas	0.527201	0.144699
2-Hydroxyethanesulfonate	g__Peptococcus	0.765942	0.0161057
2-Hydroxyethanesulfonate	g__Coprococcus	-0.661112	0.052514
2-Hydroxyethanesulfonate	g__Collinsella	-0.678064	0.0447072
2-Hydroxyethanesulfonate	g__Family_XIII_AD3011_group	-0.694567	0.0378641
2-Hydroxyethanesulfonate	g__UCG-010_unclassified	-0.945615	0.000117091
2-Hydroxyethanesulfonate	g__Sporosarcina	-0.610884	0.0805418
2-Hydroxyethanesulfonate	g__Escherichia-Shigella	-0.566667	0.120574
2-Hydroxyethanesulfonate	g__Ruminococcus	-0.933333	0.000749559
2-Hydroxyethanesulfonate	g__Clostridium_sensu_stricto_1	-0.65	0.0665619
2-Hydroxyethanesulfonate	g__Clostridium	-0.666667	0.05889
2-Hydroxyethanesulfonate	g__Dorea	-0.6	0.0967978
2-Hydroxyethanesulfonate	g__Enterococcus	-0.85	0.00607363
2-Hydroxyethanesulfonate	g__Ruminococcaceae_unclassified	-0.766667	0.02139
2-Hydroxyethanesulfonate	g__Tyzzerella	0.666667	0.05889
2-Hydroxyethanesulfonate	g__Fournierella	0.783333	0.0172233
2-Hydroxyethanesulfonate	g__Christensenellaceae_unclassified	-0.833333	0.0082672
2-Hydroxyethanesulfonate	g__Bacteroides]_pectinophilus_group	-0.898434	0.000994195
2-Hydroxyethanesulfonate	g__Candidatus_Saccharibacteria_unclassified	-0.64416	0.0611379
2-Hydroxyethanesulfonate	g__Staphylococcaceae_unclassified	-0.678064	0.0447072
2-Hydroxyethanesulfonate	g__Prevotellaceae_Ga6A1_group	0.75	0.0254905
2-Hydroxyethanesulfonate	g__NK4A214_group	-0.566667	0.120574
2-Hydroxyethanesulfonate	g__Romboutsia	-0.516667	0.1618
2-Hydroxyethanesulfonate	g__GCA-900066575	0.65	0.0665619
2-Hydroxyethanesulfonate	g__Eubacterium]_brachy_group	-0.803326	0.00911066
2-Hydroxyethanesulfonate	g__Clostridia_unclassified	-0.803326	0.00911066
2-Hydroxyethanesulfonate	g__Comamonas	0.644357	0.061033
Glyceraldehyde	g__Peptococcus	0.530937	0.141351
Glyceraldehyde	g__Coprococcus	-0.305129	0.424627
Glyceraldehyde	g__Collinsella	-0.796725	0.0101563
Glyceraldehyde	g__Family_XIII_AD3011_group	-0.635989	0.0655948
Glyceraldehyde	g__UCG-010_unclassified	-0.376572	0.317823
Glyceraldehyde	g__Sporosarcina	-0.602516	0.0859534
Glyceraldehyde	g__Escherichia-Shigella	-0.733333	0.0311232
Glyceraldehyde	g__Ruminococcus	-0.433333	0.249917
Glyceraldehyde	g__Clostridium_sensu_stricto_1	-0.75	0.0254905
Glyceraldehyde	g__Clostridium	-0.316667	0.41008
Glyceraldehyde	g__Dorea	-0.75	0.0254905
Glyceraldehyde	g__Enterococcus	-0.566667	0.120574
Glyceraldehyde	g__Ruminococcaceae_unclassified	-0.383333	0.3125
Glyceraldehyde	g__Tyzzerella	0.533333	0.147525
Glyceraldehyde	g__Fournierella	0.466667	0.212522
Glyceraldehyde	g__Christensenellaceae_unclassified	-0.366667	0.33626
Glyceraldehyde	g__Bacteroides]_pectinophilus_group	-0.559402	0.117338
Glyceraldehyde	g__Candidatus_Saccharibacteria_unclassified	-0.389887	0.299589
Glyceraldehyde	g__Staphylococcaceae_unclassified	-0.457693	0.215412
Glyceraldehyde	g__Prevotellaceae_Ga6A1_group	0.5	0.177662
Glyceraldehyde	g__NK4A214_group	-0.466667	0.212522
Glyceraldehyde	g__Romboutsia	-0.683333	0.0503197
Glyceraldehyde	g__GCA-900066575	0.45	0.229817
Glyceraldehyde	g__Eubacterium]_brachy_group	-0.237346	0.538609
Glyceraldehyde	g__Clostridia_unclassified	-0.419921	0.260488
Glyceraldehyde	g__Comamonas	0.200839	0.604359
L-Arginine	g__Peptococcus	0.661495	0.0523286
L-Arginine	g__Coprococcus	-0.542451	0.131319
L-Arginine	g__Collinsella	-0.847579	0.00390855
L-Arginine	g__Family_XIII_AD3011_group	-0.594147	0.0915834
L-Arginine	g__UCG-010_unclassified	-0.602516	0.0859534
L-Arginine	g__Sporosarcina	-0.895405	0.00109853
L-Arginine	g__Escherichia-Shigella	-0.65	0.0665619
L-Arginine	g__Ruminococcus	-0.533333	0.147525
L-Arginine	g__Clostridium_sensu_stricto_1	-0.75	0.0254905
L-Arginine	g__Clostridium	-0.7	0.043254
L-Arginine	g__Dorea	-0.633333	0.0760362
L-Arginine	g__Enterococcus	-0.866667	0.00450838
L-Arginine	g__Ruminococcaceae_unclassified	-0.466667	0.212522
L-Arginine	g__Tyzzerella	0.75	0.0254905
L-Arginine	g__Fournierella	0.633333	0.0760362
L-Arginine	g__Christensenellaceae_unclassified	-0.616667	0.0857253
L-Arginine	g__Bacteroides]_pectinophilus_group	-0.542451	0.131319
L-Arginine	g__Candidatus_Saccharibacteria_unclassified	-0.864531	0.00263237
L-Arginine	g__Staphylococcaceae_unclassified	-0.915386	0.000533717
L-Arginine	g__Prevotellaceae_Ga6A1_group	0.733333	0.0311232
L-Arginine	g__NK4A214_group	-0.533333	0.147525
L-Arginine	g__Romboutsia	-0.833333	0.0082672
L-Arginine	g__GCA-900066575	0.666667	0.05889
L-Arginine	g__Eubacterium]_brachy_group	-0.328634	0.387877
L-Arginine	g__Clostridia_unclassified	-0.456435	0.216838
L-Arginine	g__Comamonas	0.359836	0.341509
NAD	g__Peptococcus	-0.62668	0.0709146
NAD	g__Coprococcus	0.474644	0.196696
NAD	g__Collinsella	0.661112	0.052514
NAD	g__Family_XIII_AD3011_group	0.686198	0.0412425
NAD	g__UCG-010_unclassified	0.778249	0.013506
NAD	g__Sporosarcina	0.694567	0.0378641
NAD	g__Escherichia-Shigella	0.633333	0.0760362
NAD	g__Ruminococcus	0.7	0.043254
NAD	g__Clostridium_sensu_stricto_1	0.666667	0.05889
NAD	g__Clostridium	0.583333	0.107997
NAD	g__Dorea	0.6	0.0967978
NAD	g__Enterococcus	0.833333	0.0082672
NAD	g__Ruminococcaceae_unclassified	0.716667	0.0368662
NAD	g__Tyzzerella	-0.633333	0.0760362
NAD	g__Fournierella	-0.566667	0.120574
NAD	g__Christensenellaceae_unclassified	0.85	0.00607363
NAD	g__Bacteroides]_pectinophilus_group	0.695015	0.0376883
NAD	g__Candidatus_Saccharibacteria_unclassified	0.661112	0.052514
NAD	g__Staphylococcaceae_unclassified	0.661112	0.052514
NAD	g__Prevotellaceae_Ga6A1_group	-0.666667	0.05889
NAD	g__NK4A214_group	0.5	0.177662
NAD	g__Romboutsia	0.8	0.0138283
NAD	g__GCA-900066575	-0.366667	0.33626
NAD	g__Eubacterium]_brachy_group	0.657267	0.0543974
NAD	g__Clostridia_unclassified	0.620752	0.074438
NAD	g__Comamonas	-0.460255	0.212522
2-(3,4-Dihydroxyphenylethyl)-6-epi-elenaiate	g__Peptococcus	0.522233	0.149224
2-(3,4-Dihydroxyphenylethyl)-6-epi-elenaiate	g__Coprococcus	-0.42379	0.255659
2-(3,4-Dihydroxyphenylethyl)-6-epi-elenaiate	g__Collinsella	-0.542451	0.131319
2-(3,4-Dihydroxyphenylethyl)-6-epi-elenaiate	g__Family_XIII_AD3011_group	-0.67783	0.0448093
2-(3,4-Dihydroxyphenylethyl)-6-epi-elenaiate	g__UCG-010_unclassified	-0.72804	0.0261536
2-(3,4-Dihydroxyphenylethyl)-6-epi-elenaiate	g__Sporosarcina	-0.585779	0.0974339
2-(3,4-Dihydroxyphenylethyl)-6-epi-elenaiate	g__Escherichia-Shigella	-0.516667	0.1618
2-(3,4-Dihydroxyphenylethyl)-6-epi-elenaiate	g__Ruminococcus	-0.65	0.0665619
2-(3,4-Dihydroxyphenylethyl)-6-epi-elenaiate	g__Clostridium_sensu_stricto_1	-0.566667	0.120574
2-(3,4-Dihydroxyphenylethyl)-6-epi-elenaiate	g__Clostridium	-0.533333	0.147525
2-(3,4-Dihydroxyphenylethyl)-6-epi-elenaiate	g__Dorea	-0.5	0.177662
2-(3,4-Dihydroxyphenylethyl)-6-epi-elenaiate	g__Enterococcus	-0.783333	0.0172233
2-(3,4-Dihydroxyphenylethyl)-6-epi-elenaiate	g__Ruminococcaceae_unclassified	-0.583333	0.107997
2-(3,4-Dihydroxyphenylethyl)-6-epi-elenaiate	g__Tyzzerella	0.65	0.0665619
2-(3,4-Dihydroxyphenylethyl)-6-epi-elenaiate	g__Fournierella	0.45	0.229817
2-(3,4-Dihydroxyphenylethyl)-6-epi-elenaiate	g__Christensenellaceae_unclassified	-0.683333	0.0503197
2-(3,4-Dihydroxyphenylethyl)-6-epi-elenaiate	g__Bacteroides]_pectinophilus_group	-0.559402	0.117338
2-(3,4-Dihydroxyphenylethyl)-6-epi-elenaiate	g__Candidatus_Saccharibacteria_unclassified	-0.576354	0.10429
2-(3,4-Dihydroxyphenylethyl)-6-epi-elenaiate	g__Staphylococcaceae_unclassified	-0.711967	0.0314253
2-(3,4-Dihydroxyphenylethyl)-6-epi-elenaiate	g__Prevotellaceae_Ga6A1_group	0.8	0.0138283
2-(3,4-Dihydroxyphenylethyl)-6-epi-elenaiate	g__NK4A214_group	-0.633333	0.0760362
2-(3,4-Dihydroxyphenylethyl)-6-epi-elenaiate	g__Romboutsia	-0.533333	0.147525
2-(3,4-Dihydroxyphenylethyl)-6-epi-elenaiate	g__GCA-900066575	0.466667	0.212522
2-(3,4-Dihydroxyphenylethyl)-6-epi-elenaiate	g__Eubacterium]_brachy_group	-0.474693	0.196644
2-(3,4-Dihydroxyphenylethyl)-6-epi-elenaiate	g__Clostridia_unclassified	-0.730297	0.0254636
2-(3,4-Dihydroxyphenylethyl)-6-epi-elenaiate	g__Comamonas	0.209207	0.589047
Leucyl-Histidine	g__Peptococcus	0.522233	0.149224
Leucyl-Histidine	g__Coprococcus	-0.389887	0.299589
Leucyl-Histidine	g__Collinsella	-0.627209	0.0706052
Leucyl-Histidine	g__Family_XIII_AD3011_group	-0.820091	0.00678753
Leucyl-Histidine	g__UCG-010_unclassified	-0.569043	0.109804
Leucyl-Histidine	g__Sporosarcina	-0.627621	0.070365
Leucyl-Histidine	g__Escherichia-Shigella	-0.75	0.0254905
Leucyl-Histidine	g__Ruminococcus	-0.566667	0.120574
Leucyl-Histidine	g__Clostridium_sensu_stricto_1	-0.566667	0.120574
Leucyl-Histidine	g__Clostridium	-0.516667	0.1618
Leucyl-Histidine	g__Dorea	-0.7	0.043254
Leucyl-Histidine	g__Enterococcus	-0.45	0.229817
Leucyl-Histidine	g__Ruminococcaceae_unclassified	-0.616667	0.0857253
Leucyl-Histidine	g__Tyzzerella	0.783333	0.0172233
Leucyl-Histidine	g__Fournierella	0.35	0.358581
Leucyl-Histidine	g__Christensenellaceae_unclassified	-0.5	0.177662
Leucyl-Histidine	g__Bacteroides]_pectinophilus_group	-0.559402	0.117338
Leucyl-Histidine	g__Candidatus_Saccharibacteria_unclassified	-0.288177	0.452056
Leucyl-Histidine	g__Staphylococcaceae_unclassified	-0.406838	0.27717
Leucyl-Histidine	g__Prevotellaceae_Ga6A1_group	0.6	0.0967978
Leucyl-Histidine	g__NK4A214_group	-0.683333	0.0503197
Leucyl-Histidine	g__Romboutsia	-0.666667	0.05889
Leucyl-Histidine	g__GCA-900066575	0.4	0.291193
Leucyl-Histidine	g__Eubacterium]_brachy_group	-0.474693	0.196644
Leucyl-Histidine	g__Clostridia_unclassified	-0.748554	0.0203173
Leucyl-Histidine	g__Comamonas	0.410045	0.27303
Hypoxanthine	g__Peptococcus	0.670199	0.0482293
Hypoxanthine	g__Coprococcus	-0.474644	0.196696
Hypoxanthine	g__Collinsella	-0.339032	0.372112
Hypoxanthine	g__Family_XIII_AD3011_group	-0.644357	0.061033
Hypoxanthine	g__UCG-010_unclassified	-0.820091	0.00678753
Hypoxanthine	g__Sporosarcina	-0.359836	0.341509
Hypoxanthine	g__Escherichia-Shigella	-0.466667	0.212522
Hypoxanthine	g__Ruminococcus	-0.75	0.0254905
Hypoxanthine	g__Clostridium_sensu_stricto_1	-0.45	0.229817
Hypoxanthine	g__Clostridium	-0.666667	0.05889
Hypoxanthine	g__Dorea	-0.483333	0.1938
Hypoxanthine	g__Enterococcus	-0.5	0.177662
Hypoxanthine	g__Ruminococcaceae_unclassified	-0.65	0.0665619
Hypoxanthine	g__Tyzzerella	0.633333	0.0760362
Hypoxanthine	g__Fournierella	0.333333	0.385323
Hypoxanthine	g__Christensenellaceae_unclassified	-0.75	0.0254905
Hypoxanthine	g__Bacteroides]_pectinophilus_group	-0.406838	0.27717
Hypoxanthine	g__Candidatus_Saccharibacteria_unclassified	-0.42379	0.255659
Hypoxanthine	g__Staphylococcaceae_unclassified	-0.474644	0.196696
Hypoxanthine	g__Prevotellaceae_Ga6A1_group	0.85	0.00607363
Hypoxanthine	g__NK4A214_group	-0.6	0.0967978
Hypoxanthine	g__Romboutsia	-0.3	0.436624
Hypoxanthine	g__GCA-900066575	0.433333	0.249917
Hypoxanthine	g__Eubacterium]_brachy_group	-0.63901	0.0639241
Hypoxanthine	g__Clostridia_unclassified	-0.766812	0.0159118
Hypoxanthine	g__Comamonas	0.234312	0.543967
N-Acetylaspartylglutamic acid	g__Peptococcus	-0.400379	0.285607
N-Acetylaspartylglutamic acid	g__Coprococcus	0.42379	0.255659
N-Acetylaspartylglutamic acid	g__Collinsella	0.593306	0.092162
N-Acetylaspartylglutamic acid	g__Family_XIII_AD3011_group	0.719672	0.0288192
N-Acetylaspartylglutamic acid	g__UCG-010_unclassified	0.53557	0.137262
N-Acetylaspartylglutamic acid	g__Sporosarcina	0.744776	0.0213197
N-Acetylaspartylglutamic acid	g__Escherichia-Shigella	0.616667	0.0857253
N-Acetylaspartylglutamic acid	g__Ruminococcus	0.466667	0.212522
N-Acetylaspartylglutamic acid	g__Clostridium_sensu_stricto_1	0.5	0.177662
N-Acetylaspartylglutamic acid	g__Clostridium	0.55	0.132777
N-Acetylaspartylglutamic acid	g__Dorea	0.533333	0.147525
N-Acetylaspartylglutamic acid	g__Enterococcus	0.616667	0.0857253
N-Acetylaspartylglutamic acid	g__Ruminococcaceae_unclassified	0.55	0.132777
N-Acetylaspartylglutamic acid	g__Tyzzerella	-0.783333	0.0172233
N-Acetylaspartylglutamic acid	g__Fournierella	-0.383333	0.3125
N-Acetylaspartylglutamic acid	g__Christensenellaceae_unclassified	0.5	0.177662
N-Acetylaspartylglutamic acid	g__Bacteroides]_pectinophilus_group	0.491596	0.178927
N-Acetylaspartylglutamic acid	g__Candidatus_Saccharibacteria_unclassified	0.491596	0.178927
N-Acetylaspartylglutamic acid	g__Staphylococcaceae_unclassified	0.64416	0.0611379
N-Acetylaspartylglutamic acid	g__Prevotellaceae_Ga6A1_group	-0.6	0.0967978
N-Acetylaspartylglutamic acid	g__NK4A214_group	0.683333	0.0503197
N-Acetylaspartylglutamic acid	g__Romboutsia	0.7	0.043254
N-Acetylaspartylglutamic acid	g__GCA-900066575	-0.433333	0.249917
N-Acetylaspartylglutamic acid	g__Eubacterium]_brachy_group	0.365148	0.333899
N-Acetylaspartylglutamic acid	g__Clostridia_unclassified	0.675524	0.0458256
N-Acetylaspartylglutamic acid	g__Comamonas	-0.376572	0.317823
Glutamylalanine	g__Peptococcus	0.731126	0.025213
Glutamylalanine	g__Coprococcus	-0.695015	0.0376883
Glutamylalanine	g__Collinsella	-0.881483	0.00167742
Glutamylalanine	g__Family_XIII_AD3011_group	-0.769881	0.0152402
Glutamylalanine	g__UCG-010_unclassified	-0.476992	0.194179
Glutamylalanine	g__Sporosarcina	-0.736408	0.0236554
Glutamylalanine	g__Escherichia-Shigella	-0.916667	0.00131173
Glutamylalanine	g__Ruminococcus	-0.533333	0.147525
Glutamylalanine	g__Clostridium_sensu_stricto_1	-0.966667	0.000165344
Glutamylalanine	g__Clostridium	-0.533333	0.147525
Glutamylalanine	g__Dorea	-0.933333	0.000749559
Glutamylalanine	g__Enterococcus	-0.75	0.0254905
Glutamylalanine	g__Ruminococcaceae_unclassified	-0.633333	0.0760362
Glutamylalanine	g__Tyzzerella	0.583333	0.107997
Glutamylalanine	g__Fournierella	0.716667	0.0368662
Glutamylalanine	g__Christensenellaceae_unclassified	-0.616667	0.0857253
Glutamylalanine	g__Bacteroides]_pectinophilus_group	-0.542451	0.131319
Glutamylalanine	g__Candidatus_Saccharibacteria_unclassified	-0.64416	0.0611379
Glutamylalanine	g__Staphylococcaceae_unclassified	-0.627209	0.0706052
Glutamylalanine	g__Prevotellaceae_Ga6A1_group	0.566667	0.120574
Glutamylalanine	g__NK4A214_group	-0.683333	0.0503197
Glutamylalanine	g__Romboutsia	-0.766667	0.02139
Glutamylalanine	g__GCA-900066575	0.6	0.0967978
Glutamylalanine	g__Eubacterium]_brachy_group	-0.401663	0.283918
Glutamylalanine	g__Clostridia_unclassified	-0.419921	0.260488
Glutamylalanine	g__Comamonas	0.284521	0.458069
Gallic acid	g__Peptococcus	0.792053	0.0109431
Gallic acid	g__Coprococcus	-0.74587	0.0210263
Gallic acid	g__Collinsella	-0.864531	0.00263237
Gallic acid	g__Family_XIII_AD3011_group	-0.661094	0.0525229
Gallic acid	g__UCG-010_unclassified	-0.711303	0.0316566
Gallic acid	g__Sporosarcina	-0.887037	0.00142602
Gallic acid	g__Escherichia-Shigella	-0.666667	0.05889
Gallic acid	g__Ruminococcus	-0.683333	0.0503197
Gallic acid	g__Clostridium_sensu_stricto_1	-0.75	0.0254905
Gallic acid	g__Clostridium	-0.85	0.00607363
Gallic acid	g__Dorea	-0.683333	0.0503197
Gallic acid	g__Enterococcus	-0.833333	0.0082672
Gallic acid	g__Ruminococcaceae_unclassified	-0.533333	0.147525
Gallic acid	g__Tyzzerella	0.866667	0.00450838
Gallic acid	g__Fournierella	0.766667	0.02139
Gallic acid	g__Christensenellaceae_unclassified	-0.6	0.0967978
Gallic acid	g__Bacteroides]_pectinophilus_group	-0.610257	0.0809397
Gallic acid	g__Candidatus_Saccharibacteria_unclassified	-0.864531	0.00263237
Gallic acid	g__Staphylococcaceae_unclassified	-0.949289	9.20002e-05
Gallic acid	g__Prevotellaceae_Ga6A1_group	0.833333	0.0082672
Gallic acid	g__NK4A214_group	-0.683333	0.0503197
Gallic acid	g__Romboutsia	-0.65	0.0665619
Gallic acid	g__GCA-900066575	0.916667	0.00131173
Gallic acid	g__Eubacterium]_brachy_group	-0.419921	0.260488
Gallic acid	g__Clostridia_unclassified	-0.620752	0.074438
Gallic acid	g__Comamonas	0.493728	0.17676
N-Methylnicotinamide	g__Peptococcus	0.8965	0.00105998
N-Methylnicotinamide	g__Coprococcus	-0.661112	0.052514
N-Methylnicotinamide	g__Collinsella	-0.898434	0.000994195
N-Methylnicotinamide	g__Family_XIII_AD3011_group	-0.778249	0.013506
N-Methylnicotinamide	g__UCG-010_unclassified	-0.761513	0.0171171
N-Methylnicotinamide	g__Sporosarcina	-0.794986	0.0104445
N-Methylnicotinamide	g__Escherichia-Shigella	-0.833333	0.0082672
N-Methylnicotinamide	g__Ruminococcus	-0.75	0.0254905
N-Methylnicotinamide	g__Clostridium_sensu_stricto_1	-0.916667	0.00131173
N-Methylnicotinamide	g__Clostridium	-0.766667	0.02139
N-Methylnicotinamide	g__Dorea	-0.866667	0.00450838
N-Methylnicotinamide	g__Enterococcus	-0.833333	0.0082672
N-Methylnicotinamide	g__Ruminococcaceae_unclassified	-0.65	0.0665619
N-Methylnicotinamide	g__Tyzzerella	0.783333	0.0172233
N-Methylnicotinamide	g__Fournierella	0.7	0.043254
N-Methylnicotinamide	g__Christensenellaceae_unclassified	-0.766667	0.02139
N-Methylnicotinamide	g__Bacteroides]_pectinophilus_group	-0.627209	0.0706052
N-Methylnicotinamide	g__Candidatus_Saccharibacteria_unclassified	-0.779773	0.0132052
N-Methylnicotinamide	g__Staphylococcaceae_unclassified	-0.796725	0.0101563
N-Methylnicotinamide	g__Prevotellaceae_Ga6A1_group	0.883333	0.0030754
N-Methylnicotinamide	g__NK4A214_group	-0.666667	0.05889
N-Methylnicotinamide	g__Romboutsia	-0.766667	0.02139
N-Methylnicotinamide	g__GCA-900066575	0.733333	0.0311232
N-Methylnicotinamide	g__Eubacterium]_brachy_group	-0.529465	0.142665
N-Methylnicotinamide	g__Clostridia_unclassified	-0.620752	0.074438
N-Methylnicotinamide	g__Comamonas	0.351468	0.353666
Ophthalmic acid	g__Peptococcus	-0.8965	0.00105998
Ophthalmic acid	g__Coprococcus	0.728918	0.0258836
Ophthalmic acid	g__Collinsella	0.813676	0.00762197
Ophthalmic acid	g__Family_XIII_AD3011_group	0.794986	0.0104445
Ophthalmic acid	g__UCG-010_unclassified	0.794986	0.0104445
Ophthalmic acid	g__Sporosarcina	0.761513	0.0171171
Ophthalmic acid	g__Escherichia-Shigella	0.766667	0.02139
Ophthalmic acid	g__Ruminococcus	0.8	0.0138283
Ophthalmic acid	g__Clostridium_sensu_stricto_1	0.75	0.0254905
Ophthalmic acid	g__Clostridium	0.883333	0.0030754
Ophthalmic acid	g__Dorea	0.8	0.0138283
Ophthalmic acid	g__Enterococcus	0.65	0.0665619
Ophthalmic acid	g__Ruminococcaceae_unclassified	0.633333	0.0760362
Ophthalmic acid	g__Tyzzerella	-0.933333	0.000749559
Ophthalmic acid	g__Fournierella	-0.666667	0.05889
Ophthalmic acid	g__Christensenellaceae_unclassified	0.633333	0.0760362
Ophthalmic acid	g__Bacteroides]_pectinophilus_group	0.610257	0.0809397
Ophthalmic acid	g__Candidatus_Saccharibacteria_unclassified	0.661112	0.052514
Ophthalmic acid	g__Staphylococcaceae_unclassified	0.74587	0.0210263
Ophthalmic acid	g__Prevotellaceae_Ga6A1_group	-0.916667	0.00131173
Ophthalmic acid	g__NK4A214_group	0.766667	0.02139
Ophthalmic acid	g__Romboutsia	0.566667	0.120574
Ophthalmic acid	g__GCA-900066575	-0.883333	0.0030754
Ophthalmic acid	g__Eubacterium]_brachy_group	0.547723	0.12687
Ophthalmic acid	g__Clostridia_unclassified	0.785069	0.0121946
Ophthalmic acid	g__Comamonas	-0.493728	0.17676
Salviaflaside methyl ester	g__Peptococcus	0.62668	0.0709146
Salviaflaside methyl ester	g__Coprococcus	-0.542451	0.131319
Salviaflaside methyl ester	g__Collinsella	-0.525499	0.14624
Salviaflaside methyl ester	g__Family_XIII_AD3011_group	-0.652725	0.0566767
Salviaflaside methyl ester	g__UCG-010_unclassified	-0.878669	0.0018158
Salviaflaside methyl ester	g__Sporosarcina	-0.594147	0.0915834
Salviaflaside methyl ester	g__Escherichia-Shigella	-0.533333	0.147525
Salviaflaside methyl ester	g__Ruminococcus	-0.8	0.0138283
Salviaflaside methyl ester	g__Clostridium_sensu_stricto_1	-0.533333	0.147525
Salviaflaside methyl ester	g__Clostridium	-0.616667	0.0857253
Salviaflaside methyl ester	g__Dorea	-0.5	0.177662
Salviaflaside methyl ester	g__Enterococcus	-0.766667	0.02139
Salviaflaside methyl ester	g__Ruminococcaceae_unclassified	-0.816667	0.0107694
Salviaflaside methyl ester	g__Tyzzerella	0.6	0.0967978
Salviaflaside methyl ester	g__Fournierella	0.6	0.0967978
Salviaflaside methyl ester	g__Christensenellaceae_unclassified	-0.916667	0.00131173
Salviaflaside methyl ester	g__Bacteroides]_pectinophilus_group	-0.762821	0.016814
Salviaflaside methyl ester	g__Candidatus_Saccharibacteria_unclassified	-0.593306	0.092162
Salviaflaside methyl ester	g__Staphylococcaceae_unclassified	-0.559402	0.117338
Salviaflaside methyl ester	g__Prevotellaceae_Ga6A1_group	0.6	0.0967978
Salviaflaside methyl ester	g__NK4A214_group	-0.466667	0.212522
Salviaflaside methyl ester	g__Romboutsia	-0.666667	0.05889
Salviaflaside methyl ester	g__GCA-900066575	0.333333	0.385323
Salviaflaside methyl ester	g__Eubacterium]_brachy_group	-0.839841	0.00461137
Salviaflaside methyl ester	g__Clostridia_unclassified	-0.693782	0.038173
Salviaflaside methyl ester	g__Comamonas	0.644357	0.061033
Sorbitol	g__Peptococcus	0.818165	0.00703117
Sorbitol	g__Coprococcus	-0.74587	0.0210263
Sorbitol	g__Collinsella	-0.830628	0.00555542
Sorbitol	g__Family_XIII_AD3011_group	-0.769881	0.0152402
Sorbitol	g__UCG-010_unclassified	-0.719672	0.0288192
Sorbitol	g__Sporosarcina	-0.811723	0.0078893
Sorbitol	g__Escherichia-Shigella	-0.75	0.0254905
Sorbitol	g__Ruminococcus	-0.733333	0.0311232
Sorbitol	g__Clostridium_sensu_stricto_1	-0.716667	0.0368662
Sorbitol	g__Clostridium	-0.85	0.00607363
Sorbitol	g__Dorea	-0.766667	0.02139
Sorbitol	g__Enterococcus	-0.65	0.0665619
Sorbitol	g__Ruminococcaceae_unclassified	-0.6	0.0967978
Sorbitol	g__Tyzzerella	0.933333	0.000749559
Sorbitol	g__Fournierella	0.7	0.043254
Sorbitol	g__Christensenellaceae_unclassified	-0.55	0.132777
Sorbitol	g__Bacteroides]_pectinophilus_group	-0.627209	0.0706052
Sorbitol	g__Candidatus_Saccharibacteria_unclassified	-0.661112	0.052514
Sorbitol	g__Staphylococcaceae_unclassified	-0.762821	0.016814
Sorbitol	g__Prevotellaceae_Ga6A1_group	0.816667	0.0107694
Sorbitol	g__NK4A214_group	-0.766667	0.02139
Sorbitol	g__Romboutsia	-0.583333	0.107997
Sorbitol	g__GCA-900066575	0.9	0.00202822
Sorbitol	g__Eubacterium]_brachy_group	-0.49295	0.177549
Sorbitol	g__Clostridia_unclassified	-0.748554	0.0203173
Sorbitol	g__Comamonas	0.560674	0.116327
5-Hydroxyflavone	g__Peptococcus	0.713718	0.0308198
5-Hydroxyflavone	g__Coprococcus	-0.64416	0.0611379
5-Hydroxyflavone	g__Collinsella	-0.457693	0.215412
5-Hydroxyflavone	g__Family_XIII_AD3011_group	-0.686198	0.0412425
5-Hydroxyflavone	g__UCG-010_unclassified	-0.912142	0.000606851
5-Hydroxyflavone	g__Sporosarcina	-0.560674	0.116327
5-Hydroxyflavone	g__Escherichia-Shigella	-0.566667	0.120574
5-Hydroxyflavone	g__Ruminococcus	-0.833333	0.0082672
5-Hydroxyflavone	g__Clostridium_sensu_stricto_1	-0.5	0.177662
5-Hydroxyflavone	g__Clostridium	-0.75	0.0254905
5-Hydroxyflavone	g__Dorea	-0.533333	0.147525
5-Hydroxyflavone	g__Enterococcus	-0.633333	0.0760362
5-Hydroxyflavone	g__Ruminococcaceae_unclassified	-0.883333	0.0030754
5-Hydroxyflavone	g__Tyzzerella	0.666667	0.05889
5-Hydroxyflavone	g__Fournierella	0.566667	0.120574
5-Hydroxyflavone	g__Christensenellaceae_unclassified	-0.95	0.000352734
5-Hydroxyflavone	g__Bacteroides]_pectinophilus_group	-0.661112	0.052514
5-Hydroxyflavone	g__Candidatus_Saccharibacteria_unclassified	-0.559402	0.117338
5-Hydroxyflavone	g__Staphylococcaceae_unclassified	-0.491596	0.178927
5-Hydroxyflavone	g__Prevotellaceae_Ga6A1_group	0.633333	0.0760362
5-Hydroxyflavone	g__NK4A214_group	-0.533333	0.147525
5-Hydroxyflavone	g__Romboutsia	-0.6	0.0967978
5-Hydroxyflavone	g__GCA-900066575	0.366667	0.33626
5-Hydroxyflavone	g__Eubacterium]_brachy_group	-0.912871	0.000589839
5-Hydroxyflavone	g__Clostridia_unclassified	-0.730297	0.0254636
5-Hydroxyflavone	g__Comamonas	0.694567	0.0378641
Asparaginyl-Arginine	g__Peptococcus	0.757238	0.0181328
Asparaginyl-Arginine	g__Coprococcus	-0.881483	0.00167742
Asparaginyl-Arginine	g__Collinsella	-0.864531	0.00263237
Asparaginyl-Arginine	g__Family_XIII_AD3011_group	-0.761513	0.0171171
Asparaginyl-Arginine	g__UCG-010_unclassified	-0.527201	0.144699
Asparaginyl-Arginine	g__Sporosarcina	-0.928878	0.000294526
Asparaginyl-Arginine	g__Escherichia-Shigella	-0.883333	0.0030754
Asparaginyl-Arginine	g__Ruminococcus	-0.533333	0.147525
Asparaginyl-Arginine	g__Clostridium_sensu_stricto_1	-0.833333	0.0082672
Asparaginyl-Arginine	g__Clostridium	-0.816667	0.0107694
Asparaginyl-Arginine	g__Dorea	-0.85	0.00607363
Asparaginyl-Arginine	g__Enterococcus	-0.7	0.043254
Asparaginyl-Arginine	g__Ruminococcaceae_unclassified	-0.683333	0.0503197
Asparaginyl-Arginine	g__Tyzzerella	0.816667	0.0107694
Asparaginyl-Arginine	g__Fournierella	0.766667	0.02139
Asparaginyl-Arginine	g__Christensenellaceae_unclassified	-0.616667	0.0857253
Asparaginyl-Arginine	g__Bacteroides]_pectinophilus_group	-0.491596	0.178927
Asparaginyl-Arginine	g__Candidatus_Saccharibacteria_unclassified	-0.779773	0.0132052
Asparaginyl-Arginine	g__Staphylococcaceae_unclassified	-0.762821	0.016814
Asparaginyl-Arginine	g__Prevotellaceae_Ga6A1_group	0.566667	0.120574
Asparaginyl-Arginine	g__NK4A214_group	-0.766667	0.02139
Asparaginyl-Arginine	g__Romboutsia	-0.816667	0.0107694
Asparaginyl-Arginine	g__GCA-900066575	0.75	0.0254905
Asparaginyl-Arginine	g__Eubacterium]_brachy_group	-0.456435	0.216838
Asparaginyl-Arginine	g__Clostridia_unclassified	-0.474693	0.196644
Asparaginyl-Arginine	g__Comamonas	0.577411	0.103507
PC(22:4(7Z,10Z,13Z,16Z)/15:0)	g__Peptococcus	-0.731126	0.025213
PC(22:4(7Z,10Z,13Z,16Z)/15:0)	g__Coprococcus	0.711967	0.0314253
PC(22:4(7Z,10Z,13Z,16Z)/15:0)	g__Collinsella	0.864531	0.00263237
PC(22:4(7Z,10Z,13Z,16Z)/15:0)	g__Family_XIII_AD3011_group	0.719672	0.0288192
PC(22:4(7Z,10Z,13Z,16Z)/15:0)	g__UCG-010_unclassified	0.493728	0.17676
PC(22:4(7Z,10Z,13Z,16Z)/15:0)	g__Sporosarcina	0.719672	0.0288192
PC(22:4(7Z,10Z,13Z,16Z)/15:0)	g__Escherichia-Shigella	0.883333	0.0030754
PC(22:4(7Z,10Z,13Z,16Z)/15:0)	g__Ruminococcus	0.55	0.132777
PC(22:4(7Z,10Z,13Z,16Z)/15:0)	g__Clostridium_sensu_stricto_1	0.95	0.000352734
PC(22:4(7Z,10Z,13Z,16Z)/15:0)	g__Clostridium	0.516667	0.1618
PC(22:4(7Z,10Z,13Z,16Z)/15:0)	g__Dorea	0.9	0.00202822
PC(22:4(7Z,10Z,13Z,16Z)/15:0)	g__Enterococcus	0.766667	0.02139
PC(22:4(7Z,10Z,13Z,16Z)/15:0)	g__Ruminococcaceae_unclassified	0.666667	0.05889
PC(22:4(7Z,10Z,13Z,16Z)/15:0)	g__Tyzzerella	-0.516667	0.1618
PC(22:4(7Z,10Z,13Z,16Z)/15:0)	g__Fournierella	-0.766667	0.02139
PC(22:4(7Z,10Z,13Z,16Z)/15:0)	g__Christensenellaceae_unclassified	0.666667	0.05889
PC(22:4(7Z,10Z,13Z,16Z)/15:0)	g__Bacteroides]_pectinophilus_group	0.593306	0.092162
PC(22:4(7Z,10Z,13Z,16Z)/15:0)	g__Candidatus_Saccharibacteria_unclassified	0.661112	0.052514
PC(22:4(7Z,10Z,13Z,16Z)/15:0)	g__Staphylococcaceae_unclassified	0.593306	0.092162
PC(22:4(7Z,10Z,13Z,16Z)/15:0)	g__Prevotellaceae_Ga6A1_group	-0.483333	0.1938
PC(22:4(7Z,10Z,13Z,16Z)/15:0)	g__NK4A214_group	0.6	0.0967978
PC(22:4(7Z,10Z,13Z,16Z)/15:0)	g__Romboutsia	0.783333	0.0172233
PC(22:4(7Z,10Z,13Z,16Z)/15:0)	g__GCA-900066575	-0.55	0.132777
PC(22:4(7Z,10Z,13Z,16Z)/15:0)	g__Eubacterium]_brachy_group	0.474693	0.196644
PC(22:4(7Z,10Z,13Z,16Z)/15:0)	g__Clostridia_unclassified	0.365148	0.333899
PC(22:4(7Z,10Z,13Z,16Z)/15:0)	g__Comamonas	-0.376572	0.317823
PC(16:1(9Z)/15:0)	g__Peptococcus	-0.644087	0.0611768
PC(16:1(9Z)/15:0)	g__Coprococcus	0.661112	0.052514
PC(16:1(9Z)/15:0)	g__Collinsella	0.728918	0.0258836
PC(16:1(9Z)/15:0)	g__Family_XIII_AD3011_group	0.736408	0.0236554
PC(16:1(9Z)/15:0)	g__UCG-010_unclassified	0.418414	0.262381
PC(16:1(9Z)/15:0)	g__Sporosarcina	0.694567	0.0378641
PC(16:1(9Z)/15:0)	g__Escherichia-Shigella	0.866667	0.00450838
PC(16:1(9Z)/15:0)	g__Ruminococcus	0.416667	0.269582
PC(16:1(9Z)/15:0)	g__Clostridium_sensu_stricto_1	0.9	0.00202822
PC(16:1(9Z)/15:0)	g__Clostridium	0.533333	0.147525
PC(16:1(9Z)/15:0)	g__Dorea	0.85	0.00607363
PC(16:1(9Z)/15:0)	g__Enterococcus	0.716667	0.0368662
PC(16:1(9Z)/15:0)	g__Ruminococcaceae_unclassified	0.633333	0.0760362
PC(16:1(9Z)/15:0)	g__Tyzzerella	-0.533333	0.147525
PC(16:1(9Z)/15:0)	g__Fournierella	-0.566667	0.120574
PC(16:1(9Z)/15:0)	g__Christensenellaceae_unclassified	0.666667	0.05889
PC(16:1(9Z)/15:0)	g__Bacteroides]_pectinophilus_group	0.32208	0.39797
PC(16:1(9Z)/15:0)	g__Candidatus_Saccharibacteria_unclassified	0.661112	0.052514
PC(16:1(9Z)/15:0)	g__Staphylococcaceae_unclassified	0.627209	0.0706052
PC(16:1(9Z)/15:0)	g__Prevotellaceae_Ga6A1_group	-0.566667	0.120574
PC(16:1(9Z)/15:0)	g__NK4A214_group	0.7	0.043254
PC(16:1(9Z)/15:0)	g__Romboutsia	0.766667	0.02139
PC(16:1(9Z)/15:0)	g__GCA-900066575	-0.45	0.229817
PC(16:1(9Z)/15:0)	g__Eubacterium]_brachy_group	0.346891	0.360402
PC(16:1(9Z)/15:0)	g__Clostridia_unclassified	0.346891	0.360402
PC(16:1(9Z)/15:0)	g__Comamonas	-0.117156	0.764045
N-Phenyl-2-naphthylamine	g__Peptococcus	0.478714	0.192344
N-Phenyl-2-naphthylamine	g__Coprococcus	-0.32208	0.39797
N-Phenyl-2-naphthylamine	g__Collinsella	-0.576354	0.10429
N-Phenyl-2-naphthylamine	g__Family_XIII_AD3011_group	-0.569043	0.109804
N-Phenyl-2-naphthylamine	g__UCG-010_unclassified	-0.610884	0.0805418
N-Phenyl-2-naphthylamine	g__Sporosarcina	-0.502096	0.168397
N-Phenyl-2-naphthylamine	g__Escherichia-Shigella	-0.483333	0.1938
N-Phenyl-2-naphthylamine	g__Ruminococcus	-0.566667	0.120574
N-Phenyl-2-naphthylamine	g__Clostridium_sensu_stricto_1	-0.633333	0.0760362
N-Phenyl-2-naphthylamine	g__Clostridium	-0.35	0.358581
N-Phenyl-2-naphthylamine	g__Dorea	-0.5	0.177662
N-Phenyl-2-naphthylamine	g__Enterococcus	-0.816667	0.0107694
N-Phenyl-2-naphthylamine	g__Ruminococcaceae_unclassified	-0.466667	0.212522
N-Phenyl-2-naphthylamine	g__Tyzzerella	0.45	0.229817
N-Phenyl-2-naphthylamine	g__Fournierella	0.466667	0.212522
N-Phenyl-2-naphthylamine	g__Christensenellaceae_unclassified	-0.616667	0.0857253
N-Phenyl-2-naphthylamine	g__Bacteroides]_pectinophilus_group	-0.559402	0.117338
N-Phenyl-2-naphthylamine	g__Candidatus_Saccharibacteria_unclassified	-0.559402	0.117338
N-Phenyl-2-naphthylamine	g__Staphylococcaceae_unclassified	-0.661112	0.052514
N-Phenyl-2-naphthylamine	g__Prevotellaceae_Ga6A1_group	0.7	0.043254
N-Phenyl-2-naphthylamine	g__NK4A214_group	-0.483333	0.1938
N-Phenyl-2-naphthylamine	g__Romboutsia	-0.516667	0.1618
N-Phenyl-2-naphthylamine	g__GCA-900066575	0.4	0.291193
N-Phenyl-2-naphthylamine	g__Eubacterium]_brachy_group	-0.365148	0.333899
N-Phenyl-2-naphthylamine	g__Clostridia_unclassified	-0.547723	0.12687
N-Phenyl-2-naphthylamine	g__Comamonas	0.0669462	0.864127
Hydrocotarnine	g__Peptococcus	-0.670199	0.0482293
Hydrocotarnine	g__Coprococcus	0.42379	0.255659
Hydrocotarnine	g__Collinsella	0.864531	0.00263237
Hydrocotarnine	g__Family_XIII_AD3011_group	0.669462	0.0485682
Hydrocotarnine	g__UCG-010_unclassified	0.468623	0.203236
Hydrocotarnine	g__Sporosarcina	0.694567	0.0378641
Hydrocotarnine	g__Escherichia-Shigella	0.8	0.0138283
Hydrocotarnine	g__Ruminococcus	0.516667	0.1618
Hydrocotarnine	g__Clostridium_sensu_stricto_1	0.8	0.0138283
Hydrocotarnine	g__Clostridium	0.483333	0.1938
Hydrocotarnine	g__Dorea	0.816667	0.0107694
Hydrocotarnine	g__Enterococcus	0.583333	0.107997
Hydrocotarnine	g__Ruminococcaceae_unclassified	0.466667	0.212522
Hydrocotarnine	g__Tyzzerella	-0.633333	0.0760362
Hydrocotarnine	g__Fournierella	-0.55	0.132777
Hydrocotarnine	g__Christensenellaceae_unclassified	0.466667	0.212522
Hydrocotarnine	g__Bacteroides]_pectinophilus_group	0.593306	0.092162
Hydrocotarnine	g__Candidatus_Saccharibacteria_unclassified	0.491596	0.178927
Hydrocotarnine	g__Staphylococcaceae_unclassified	0.508548	0.162109
Hydrocotarnine	g__Prevotellaceae_Ga6A1_group	-0.55	0.132777
Hydrocotarnine	g__NK4A214_group	0.483333	0.1938
Hydrocotarnine	g__Romboutsia	0.766667	0.02139
Hydrocotarnine	g__GCA-900066575	-0.533333	0.147525
Hydrocotarnine	g__Eubacterium]_brachy_group	0.346891	0.360402
Hydrocotarnine	g__Clostridia_unclassified	0.438178	0.238122
Hydrocotarnine	g__Comamonas	-0.351468	0.353666
1-Butanethiol	g__Peptococcus	0.548345	0.126351
1-Butanethiol	g__Coprococcus	-0.372935	0.322899
1-Butanethiol	g__Collinsella	-0.762821	0.016814
1-Butanethiol	g__Family_XIII_AD3011_group	-0.594147	0.0915834
1-Butanethiol	g__UCG-010_unclassified	-0.543938	0.130055
1-Butanethiol	g__Sporosarcina	-0.811723	0.0078893
1-Butanethiol	g__Escherichia-Shigella	-0.616667	0.0857253
1-Butanethiol	g__Ruminococcus	-0.466667	0.212522
1-Butanethiol	g__Clostridium_sensu_stricto_1	-0.666667	0.05889
1-Butanethiol	g__Clostridium	-0.583333	0.107997
1-Butanethiol	g__Dorea	-0.583333	0.107997
1-Butanethiol	g__Enterococcus	-0.766667	0.02139
1-Butanethiol	g__Ruminococcaceae_unclassified	-0.416667	0.269582
1-Butanethiol	g__Tyzzerella	0.716667	0.0368662
1-Butanethiol	g__Fournierella	0.466667	0.212522
1-Butanethiol	g__Christensenellaceae_unclassified	-0.55	0.132777
1-Butanethiol	g__Bacteroides]_pectinophilus_group	-0.491596	0.178927
1-Butanethiol	g__Candidatus_Saccharibacteria_unclassified	-0.711967	0.0314253
1-Butanethiol	g__Staphylococcaceae_unclassified	-0.796725	0.0101563
1-Butanethiol	g__Prevotellaceae_Ga6A1_group	0.7	0.043254
1-Butanethiol	g__NK4A214_group	-0.5	0.177662
1-Butanethiol	g__Romboutsia	-0.816667	0.0107694
1-Butanethiol	g__GCA-900066575	0.516667	0.1618
1-Butanethiol	g__Eubacterium]_brachy_group	-0.273861	0.475797
1-Butanethiol	g__Clostridia_unclassified	-0.474693	0.196644
1-Butanethiol	g__Comamonas	0.259416	0.500268
3-Sulfinoalanine	g__Peptococcus	0.705015	0.0339046
3-Sulfinoalanine	g__Coprococcus	-0.864531	0.00263237
3-Sulfinoalanine	g__Collinsella	-0.813676	0.00762197
3-Sulfinoalanine	g__Family_XIII_AD3011_group	-0.652725	0.0566767
3-Sulfinoalanine	g__UCG-010_unclassified	-0.619252	0.0753465
3-Sulfinoalanine	g__Sporosarcina	-0.861932	0.00280593
3-Sulfinoalanine	g__Escherichia-Shigella	-0.733333	0.0311232
3-Sulfinoalanine	g__Ruminococcus	-0.6	0.0967978
3-Sulfinoalanine	g__Clostridium_sensu_stricto_1	-0.833333	0.0082672
3-Sulfinoalanine	g__Clostridium	-0.7	0.043254
3-Sulfinoalanine	g__Dorea	-0.716667	0.0368662
3-Sulfinoalanine	g__Enterococcus	-0.933333	0.000749559
3-Sulfinoalanine	g__Ruminococcaceae_unclassified	-0.716667	0.0368662
3-Sulfinoalanine	g__Tyzzerella	0.616667	0.0857253
3-Sulfinoalanine	g__Fournierella	0.883333	0.0030754
3-Sulfinoalanine	g__Christensenellaceae_unclassified	-0.766667	0.02139
3-Sulfinoalanine	g__Bacteroides]_pectinophilus_group	-0.627209	0.0706052
3-Sulfinoalanine	g__Candidatus_Saccharibacteria_unclassified	-0.898434	0.000994195
3-Sulfinoalanine	g__Staphylococcaceae_unclassified	-0.847579	0.00390855
3-Sulfinoalanine	g__Prevotellaceae_Ga6A1_group	0.533333	0.147525
3-Sulfinoalanine	g__NK4A214_group	-0.633333	0.0760362
3-Sulfinoalanine	g__Romboutsia	-0.783333	0.0172233
3-Sulfinoalanine	g__GCA-900066575	0.666667	0.05889
3-Sulfinoalanine	g__Eubacterium]_brachy_group	-0.547723	0.12687
3-Sulfinoalanine	g__Clostridia_unclassified	-0.419921	0.260488
3-Sulfinoalanine	g__Comamonas	0.560674	0.116327
Piceatannol 4'-galloylglucoside	g__Peptococcus	0.496121	0.174345
Piceatannol 4'-galloylglucoside	g__Coprococcus	-0.237322	0.538651
Piceatannol 4'-galloylglucoside	g__Collinsella	-0.728918	0.0258836
Piceatannol 4'-galloylglucoside	g__Family_XIII_AD3011_group	-0.577411	0.103507
Piceatannol 4'-galloylglucoside	g__UCG-010_unclassified	-0.451887	0.222039
Piceatannol 4'-galloylglucoside	g__Sporosarcina	-0.719672	0.0288192
Piceatannol 4'-galloylglucoside	g__Escherichia-Shigella	-0.633333	0.0760362
Piceatannol 4'-galloylglucoside	g__Ruminococcus	-0.4	0.291193
Piceatannol 4'-galloylglucoside	g__Clostridium_sensu_stricto_1	-0.633333	0.0760362
Piceatannol 4'-galloylglucoside	g__Clostridium	-0.466667	0.212522
Piceatannol 4'-galloylglucoside	g__Dorea	-0.6	0.0967978
Piceatannol 4'-galloylglucoside	g__Enterococcus	-0.616667	0.0857253
Piceatannol 4'-galloylglucoside	g__Ruminococcaceae_unclassified	-0.366667	0.33626
Piceatannol 4'-galloylglucoside	g__Tyzzerella	0.65	0.0665619
Piceatannol 4'-galloylglucoside	g__Fournierella	0.35	0.358581
Piceatannol 4'-galloylglucoside	g__Christensenellaceae_unclassified	-0.466667	0.212522
Piceatannol 4'-galloylglucoside	g__Bacteroides]_pectinophilus_group	-0.457693	0.215412
Piceatannol 4'-galloylglucoside	g__Candidatus_Saccharibacteria_unclassified	-0.542451	0.131319
Piceatannol 4'-galloylglucoside	g__Staphylococcaceae_unclassified	-0.610257	0.0809397
Piceatannol 4'-galloylglucoside	g__Prevotellaceae_Ga6A1_group	0.6	0.0967978
Piceatannol 4'-galloylglucoside	g__NK4A214_group	-0.416667	0.269582
Piceatannol 4'-galloylglucoside	g__Romboutsia	-0.816667	0.0107694
Piceatannol 4'-galloylglucoside	g__GCA-900066575	0.383333	0.3125
Piceatannol 4'-galloylglucoside	g__Eubacterium]_brachy_group	-0.237346	0.538609
Piceatannol 4'-galloylglucoside	g__Clostridia_unclassified	-0.419921	0.260488
Piceatannol 4'-galloylglucoside	g__Comamonas	0.217575	0.573875
Azacridone A	g__Peptococcus	-0.304636	0.425413
Azacridone A	g__Coprococcus	0.559402	0.117338
Azacridone A	g__Collinsella	0.42379	0.255659
Azacridone A	g__Family_XIII_AD3011_group	0.661094	0.0525229
Azacridone A	g__UCG-010_unclassified	0.418414	0.262381
Azacridone A	g__Sporosarcina	0.569043	0.109804
Azacridone A	g__Escherichia-Shigella	0.516667	0.1618
Azacridone A	g__Ruminococcus	0.416667	0.269582
Azacridone A	g__Clostridium_sensu_stricto_1	0.35	0.358581
Azacridone A	g__Clostridium	0.483333	0.1938
Azacridone A	g__Dorea	0.45	0.229817
Azacridone A	g__Enterococcus	0.416667	0.269582
Azacridone A	g__Ruminococcaceae_unclassified	0.533333	0.147525
Azacridone A	g__Tyzzerella	-0.683333	0.0503197
Azacridone A	g__Fournierella	-0.416667	0.269582
Azacridone A	g__Christensenellaceae_unclassified	0.316667	0.41008
Azacridone A	g__Bacteroides]_pectinophilus_group	0.42379	0.255659
Azacridone A	g__Candidatus_Saccharibacteria_unclassified	0.305129	0.424627
Azacridone A	g__Staphylococcaceae_unclassified	0.474644	0.196696
Azacridone A	g__Prevotellaceae_Ga6A1_group	-0.416667	0.269582
Azacridone A	g__NK4A214_group	0.75	0.0254905
Azacridone A	g__Romboutsia	0.366667	0.33626
Azacridone A	g__GCA-900066575	-0.5	0.177662
Azacridone A	g__Eubacterium]_brachy_group	0.346891	0.360402
Azacridone A	g__Clostridia_unclassified	0.675524	0.0458256
Azacridone A	g__Comamonas	-0.443519	0.231784
1H-Indole-3-carboxaldehyde	g__Peptococcus	0.635383	0.0659328
1H-Indole-3-carboxaldehyde	g__Coprococcus	-0.474644	0.196696
1H-Indole-3-carboxaldehyde	g__Collinsella	-0.779773	0.0132052
1H-Indole-3-carboxaldehyde	g__Family_XIII_AD3011_group	-0.820091	0.00678753
1H-Indole-3-carboxaldehyde	g__UCG-010_unclassified	-0.610884	0.0805418
1H-Indole-3-carboxaldehyde	g__Sporosarcina	-0.72804	0.0261536
1H-Indole-3-carboxaldehyde	g__Escherichia-Shigella	-0.833333	0.0082672
1H-Indole-3-carboxaldehyde	g__Ruminococcus	-0.616667	0.0857253
1H-Indole-3-carboxaldehyde	g__Clostridium_sensu_stricto_1	-0.733333	0.0311232
1H-Indole-3-carboxaldehyde	g__Clostridium	-0.55	0.132777
1H-Indole-3-carboxaldehyde	g__Dorea	-0.8	0.0138283
1H-Indole-3-carboxaldehyde	g__Enterococcus	-0.616667	0.0857253
1H-Indole-3-carboxaldehyde	g__Ruminococcaceae_unclassified	-0.666667	0.05889
1H-Indole-3-carboxaldehyde	g__Tyzzerella	0.75	0.0254905
1H-Indole-3-carboxaldehyde	g__Fournierella	0.516667	0.1618
1H-Indole-3-carboxaldehyde	g__Christensenellaceae_unclassified	-0.616667	0.0857253
1H-Indole-3-carboxaldehyde	g__Bacteroides]_pectinophilus_group	-0.661112	0.052514
1H-Indole-3-carboxaldehyde	g__Candidatus_Saccharibacteria_unclassified	-0.457693	0.215412
1H-Indole-3-carboxaldehyde	g__Staphylococcaceae_unclassified	-0.508548	0.162109
1H-Indole-3-carboxaldehyde	g__Prevotellaceae_Ga6A1_group	0.6	0.0967978
1H-Indole-3-carboxaldehyde	g__NK4A214_group	-0.633333	0.0760362
1H-Indole-3-carboxaldehyde	g__Romboutsia	-0.816667	0.0107694
1H-Indole-3-carboxaldehyde	g__GCA-900066575	0.45	0.229817
1H-Indole-3-carboxaldehyde	g__Eubacterium]_brachy_group	-0.529465	0.142665
1H-Indole-3-carboxaldehyde	g__Clostridia_unclassified	-0.657267	0.0543974
1H-Indole-3-carboxaldehyde	g__Comamonas	0.468623	0.203236
4-Hydroxy-1H-indole-3-acetonitrile	g__Peptococcus	0.322044	0.398026
4-Hydroxy-1H-indole-3-acetonitrile	g__Coprococcus	-0.305129	0.424627
4-Hydroxy-1H-indole-3-acetonitrile	g__Collinsella	-0.42379	0.255659
4-Hydroxy-1H-indole-3-acetonitrile	g__Family_XIII_AD3011_group	-0.510465	0.160267
4-Hydroxy-1H-indole-3-acetonitrile	g__UCG-010_unclassified	-0.602516	0.0859534
4-Hydroxy-1H-indole-3-acetonitrile	g__Sporosarcina	-0.560674	0.116327
4-Hydroxy-1H-indole-3-acetonitrile	g__Escherichia-Shigella	-0.4	0.291193
4-Hydroxy-1H-indole-3-acetonitrile	g__Ruminococcus	-0.533333	0.147525
4-Hydroxy-1H-indole-3-acetonitrile	g__Clostridium_sensu_stricto_1	-0.283333	0.462991
4-Hydroxy-1H-indole-3-acetonitrile	g__Clostridium	-0.416667	0.269582
4-Hydroxy-1H-indole-3-acetonitrile	g__Dorea	-0.316667	0.41008
4-Hydroxy-1H-indole-3-acetonitrile	g__Enterococcus	-0.516667	0.1618
4-Hydroxy-1H-indole-3-acetonitrile	g__Ruminococcaceae_unclassified	-0.6	0.0967978
4-Hydroxy-1H-indole-3-acetonitrile	g__Tyzzerella	0.55	0.132777
4-Hydroxy-1H-indole-3-acetonitrile	g__Fournierella	0.4	0.291193
4-Hydroxy-1H-indole-3-acetonitrile	g__Christensenellaceae_unclassified	-0.583333	0.107997
4-Hydroxy-1H-indole-3-acetonitrile	g__Bacteroides]_pectinophilus_group	-0.678064	0.0447072
4-Hydroxy-1H-indole-3-acetonitrile	g__Candidatus_Saccharibacteria_unclassified	-0.355983	0.34708
4-Hydroxy-1H-indole-3-acetonitrile	g__Staphylococcaceae_unclassified	-0.372935	0.322899
4-Hydroxy-1H-indole-3-acetonitrile	g__Prevotellaceae_Ga6A1_group	0.3	0.436624
4-Hydroxy-1H-indole-3-acetonitrile	g__NK4A214_group	-0.316667	0.41008
4-Hydroxy-1H-indole-3-acetonitrile	g__Romboutsia	-0.65	0.0665619
4-Hydroxy-1H-indole-3-acetonitrile	g__GCA-900066575	0.166667	0.677745
4-Hydroxy-1H-indole-3-acetonitrile	g__Eubacterium]_brachy_group	-0.620752	0.074438
4-Hydroxy-1H-indole-3-acetonitrile	g__Clostridia_unclassified	-0.56598	0.112165
4-Hydroxy-1H-indole-3-acetonitrile	g__Comamonas	0.694567	0.0378641
3-Amino-2-piperidone	g__Peptococcus	0.713718	0.0308198
3-Amino-2-piperidone	g__Coprococcus	-0.406838	0.27717
3-Amino-2-piperidone	g__Collinsella	-0.64416	0.0611379
3-Amino-2-piperidone	g__Family_XIII_AD3011_group	-0.334731	0.378595
3-Amino-2-piperidone	g__UCG-010_unclassified	-0.67783	0.0448093
3-Amino-2-piperidone	g__Sporosarcina	-0.401677	0.2839
3-Amino-2-piperidone	g__Escherichia-Shigella	-0.416667	0.269582
3-Amino-2-piperidone	g__Ruminococcus	-0.733333	0.0311232
3-Amino-2-piperidone	g__Clostridium_sensu_stricto_1	-0.55	0.132777
3-Amino-2-piperidone	g__Clostridium	-0.433333	0.249917
3-Amino-2-piperidone	g__Dorea	-0.5	0.177662
3-Amino-2-piperidone	g__Enterococcus	-0.55	0.132777
3-Amino-2-piperidone	g__Ruminococcaceae_unclassified	-0.483333	0.1938
3-Amino-2-piperidone	g__Tyzzerella	0.333333	0.385323
3-Amino-2-piperidone	g__Fournierella	0.7	0.043254
3-Amino-2-piperidone	g__Christensenellaceae_unclassified	-0.6	0.0967978
3-Amino-2-piperidone	g__Bacteroides]_pectinophilus_group	-0.830628	0.00555542
3-Amino-2-piperidone	g__Candidatus_Saccharibacteria_unclassified	-0.457693	0.215412
3-Amino-2-piperidone	g__Staphylococcaceae_unclassified	-0.32208	0.39797
3-Amino-2-piperidone	g__Prevotellaceae_Ga6A1_group	0.366667	0.33626
3-Amino-2-piperidone	g__NK4A214_group	-0.05	0.911618
3-Amino-2-piperidone	g__Romboutsia	-0.466667	0.212522
3-Amino-2-piperidone	g__GCA-900066575	0.45	0.229817
3-Amino-2-piperidone	g__Eubacterium]_brachy_group	-0.675524	0.0458256
3-Amino-2-piperidone	g__Clostridia_unclassified	-0.346891	0.360402
3-Amino-2-piperidone	g__Comamonas	0.686198	0.0412425
6-Methyltetrahydropterin	g__Peptococcus	0.696311	0.0371834
6-Methyltetrahydropterin	g__Coprococcus	-0.576354	0.10429
6-Methyltetrahydropterin	g__Collinsella	-0.728918	0.0258836
6-Methyltetrahydropterin	g__Family_XIII_AD3011_group	-0.769881	0.0152402
6-Methyltetrahydropterin	g__UCG-010_unclassified	-0.853564	0.00341822
6-Methyltetrahydropterin	g__Sporosarcina	-0.761513	0.0171171
6-Methyltetrahydropterin	g__Escherichia-Shigella	-0.65	0.0665619
6-Methyltetrahydropterin	g__Ruminococcus	-0.8	0.0138283
6-Methyltetrahydropterin	g__Clostridium_sensu_stricto_1	-0.65	0.0665619
6-Methyltetrahydropterin	g__Clostridium	-0.716667	0.0368662
6-Methyltetrahydropterin	g__Dorea	-0.633333	0.0760362
6-Methyltetrahydropterin	g__Enterococcus	-0.816667	0.0107694
6-Methyltetrahydropterin	g__Ruminococcaceae_unclassified	-0.7	0.043254
6-Methyltetrahydropterin	g__Tyzzerella	0.833333	0.0082672
6-Methyltetrahydropterin	g__Fournierella	0.633333	0.0760362
6-Methyltetrahydropterin	g__Christensenellaceae_unclassified	-0.75	0.0254905
6-Methyltetrahydropterin	g__Bacteroides]_pectinophilus_group	-0.762821	0.016814
6-Methyltetrahydropterin	g__Candidatus_Saccharibacteria_unclassified	-0.661112	0.052514
6-Methyltetrahydropterin	g__Staphylococcaceae_unclassified	-0.762821	0.016814
6-Methyltetrahydropterin	g__Prevotellaceae_Ga6A1_group	0.816667	0.0107694
6-Methyltetrahydropterin	g__NK4A214_group	-0.666667	0.05889
6-Methyltetrahydropterin	g__Romboutsia	-0.683333	0.0503197
6-Methyltetrahydropterin	g__GCA-900066575	0.633333	0.0760362
6-Methyltetrahydropterin	g__Eubacterium]_brachy_group	-0.63901	0.0639241
6-Methyltetrahydropterin	g__Clostridia_unclassified	-0.821584	0.00660266
6-Methyltetrahydropterin	g__Comamonas	0.543938	0.130055

## Sheet: M&DSS
node1	node2	corr	corr.p
Adenosine	g__Sporosarcina	0.730554	0.0164089
Adenosine	g__Candidatus_Saccharibacteria_unclassified	0.717624	0.0194545
Adenosine	g__Aerosphaera	0.795205	0.00596121
Adenosine	g__Brevibacterium	0.632222	0.0498461
Adenosine	g__Dubosiella	0.793939	0.00984414
Adenosine	g__Atopobiaceae_unclassified	0.709091	0.0275141
Adenosine	g__Paenalcaligenes	0.472428	0.167969
Adenosine	g__Brachybacterium	0.546053	0.102479
Adenosine	g__Jeotgalicoccus	0.619679	0.0560193
Adenosine	g__DNF00809	0.717329	0.0195283
Adenosine	g__Desulfovibrio	0.721212	0.0241946
Adenosine	g__Enterorhabdus	0.793939	0.00984414
Adenosine	g__Psychrobacter	0.566715	0.0876013
Adenosine	g__Aquamicrobium	0.539403	0.107586
Adenosine	g__Paracoccus	0.566715	0.0876013
Adenosine	g__Serratia	0.812519	0.00428159
Adenosine	g__Paenochrobactrum	0.566715	0.0876013
Adenosine	g__Lactiplantibacillus	0.74424	0.0135646
Adenosine	g__Weissella	0.703272	0.0232695
Adenosine	g__Clostridia_unclassified	0.846658	0.00200163
Adenosine	g__Dietzia	0.537763	0.10887
Adenosine	g__Quinella	0.582866	0.0769923
Adenosine	g__Staphylococcaceae_unclassified	0.725354	0.0175906
Adenosine	g__Coprococcus	0.547115	0.101678
Adenosine	g__Corynebacterium	0.575758	0.087768
Adenosine	g__Erysipelotrichaceae_unclassified	0.539394	0.113298
Adenosine	g__Anaerovorax	0.782275	0.00748847
Adenosine	g__Eubacterium]_brachy_group	0.74424	0.0135646
Adenosine	g__Oligella	0.263824	0.461405
Adenosine	g__Facklamia	0.364743	0.300067
Adenosine	g__Oscillospiraceae_unclassified	0.648485	0.0490426
Adenosine	g__Pelagibacterium	0.439943	0.203257
Adenosine	g__Fusicatenibacter	0.614183	0.0588762
Adenosine	g__Enteractinococcus	0.320637	0.366377
Adenosine	g__Leucobacter	0.320637	0.366377
Adenosine	g__Glutamicibacter	0.69347	0.0261526
Adenosine	g__Lysobacter	0.439943	0.203257
Adenosine	g__Bacillus	0.439943	0.203257
Adenosine	g__Lachnospiraceae_UCG-006	0.797863	0.00567718
Adenosine	g__Pseudomonas	0.42503	0.220785
Adenosine	g__Luteimonas	0.320637	0.366377
Adenosine	g__TM7a	0.46977	0.170707
Adenosine	g__JG30-KF-CM45_unclassified	0.499597	0.141486
Adenosine	g__Parvibacter	0.454857	0.186565
Adenosine	g__Pseudoclavibacter	0.499597	0.141486
Adenosine	g__Alphaproteobacteria_unclassified	0.45022	0.191665
Succinic acid	g__Sporosarcina	0.4073	0.242706
Succinic acid	g__Candidatus_Saccharibacteria_unclassified	0.484881	0.155489
Succinic acid	g__Aerosphaera	0.446091	0.196276
Succinic acid	g__Brevibacterium	0.346506	0.326657
Succinic acid	g__Dubosiella	0.539394	0.113298
Succinic acid	g__Atopobiaceae_unclassified	0.636364	0.0544451
Succinic acid	g__Paenalcaligenes	0.325178	0.359238
Succinic acid	g__Brachybacterium	0.337449	0.3403
Succinic acid	g__Jeotgalicoccus	0.656491	0.0392233
Succinic acid	g__DNF00809	0.668696	0.0345095
Succinic acid	g__Desulfovibrio	0.612121	0.0664691
Succinic acid	g__Enterorhabdus	0.551515	0.104298
Succinic acid	g__Psychrobacter	0.218492	0.544219
Succinic acid	g__Aquamicrobium	0.191181	0.596745
Succinic acid	g__Paracoccus	0.218492	0.544219
Succinic acid	g__Serratia	0.798863	0.00557294
Succinic acid	g__Paenochrobactrum	0.218492	0.544219
Succinic acid	g__Lactiplantibacillus	0.771551	0.00895021
Succinic acid	g__Weissella	0.826174	0.00321992
Succinic acid	g__Clostridia_unclassified	0.471124	0.169309
Succinic acid	g__Dietzia	0.493991	0.146725
Succinic acid	g__Quinella	0.300636	0.398644
Succinic acid	g__Staphylococcaceae_unclassified	0.443967	0.198672
Succinic acid	g__Coprococcus	0.413376	0.235062
Succinic acid	g__Corynebacterium	0.369697	0.295604
Succinic acid	g__Erysipelotrichaceae_unclassified	0.357576	0.3128
Succinic acid	g__Anaerovorax	0.640043	0.0462359
Succinic acid	g__Eubacterium]_brachy_group	0.771551	0.00895021
Succinic acid	g__Oligella	0.276094	0.440015
Succinic acid	g__Facklamia	0.279637	0.433926
Succinic acid	g__Oscillospiraceae_unclassified	0.030303	0.94571
Succinic acid	g__Pelagibacterium	0.186417	0.606092
Succinic acid	g__Fusicatenibacter	0.795205	0.00596121
Succinic acid	g__Enteractinococcus	0.06711	0.853856
Succinic acid	g__Leucobacter	0.06711	0.853856
Succinic acid	g__Glutamicibacter	0.365377	0.299165
Succinic acid	g__Lysobacter	0.186417	0.606092
Succinic acid	g__Bacillus	0.186417	0.606092
Succinic acid	g__Lachnospiraceae_UCG-006	0.529423	0.115546
Succinic acid	g__Pseudomonas	0.275897	0.440356
Succinic acid	g__Luteimonas	0.06711	0.853856
Succinic acid	g__TM7a	0.350463	0.320787
Succinic acid	g__JG30-KF-CM45_unclassified	0.171503	0.635678
Succinic acid	g__Parvibacter	0.678557	0.0309938
Succinic acid	g__Pseudoclavibacter	0.171503	0.635678
Succinic acid	g__Alphaproteobacteria_unclassified	0.381436	0.276776
Allopurinol-1-ribonucleoside	g__Sporosarcina	-0.704694	0.0228704
Allopurinol-1-ribonucleoside	g__Candidatus_Saccharibacteria_unclassified	-0.691764	0.0266782
Allopurinol-1-ribonucleoside	g__Aerosphaera	-0.769345	0.00927422
Allopurinol-1-ribonucleoside	g__Brevibacterium	-0.601826	0.065646
Allopurinol-1-ribonucleoside	g__Dubosiella	-0.672727	0.0393814
Allopurinol-1-ribonucleoside	g__Atopobiaceae_unclassified	-0.781818	0.0116513
Allopurinol-1-ribonucleoside	g__Paenalcaligenes	-0.49697	0.143927
Allopurinol-1-ribonucleoside	g__Brachybacterium	-0.546053	0.102479
Allopurinol-1-ribonucleoside	g__Jeotgalicoccus	-0.64422	0.0443814
Allopurinol-1-ribonucleoside	g__DNF00809	-0.70517	0.0227377
Allopurinol-1-ribonucleoside	g__Desulfovibrio	-0.781818	0.0116513
Allopurinol-1-ribonucleoside	g__Enterorhabdus	-0.842424	0.00445903
Allopurinol-1-ribonucleoside	g__Psychrobacter	-0.505264	0.136307
Allopurinol-1-ribonucleoside	g__Aquamicrobium	-0.491608	0.148988
Allopurinol-1-ribonucleoside	g__Paracoccus	-0.505264	0.136307
Allopurinol-1-ribonucleoside	g__Serratia	-0.798863	0.00557294
Allopurinol-1-ribonucleoside	g__Paenochrobactrum	-0.505264	0.136307
Allopurinol-1-ribonucleoside	g__Lactiplantibacillus	-0.785207	0.00712028
Allopurinol-1-ribonucleoside	g__Weissella	-0.716928	0.0196287
Allopurinol-1-ribonucleoside	g__Clostridia_unclassified	-0.87397	0.00094545
Allopurinol-1-ribonucleoside	g__Dietzia	-0.600293	0.06652
Allopurinol-1-ribonucleoside	g__Quinella	-0.460157	0.180833
Allopurinol-1-ribonucleoside	g__Staphylococcaceae_unclassified	-0.719101	0.0190882
Allopurinol-1-ribonucleoside	g__Coprococcus	-0.528878	0.115991
Allopurinol-1-ribonucleoside	g__Corynebacterium	-0.612121	0.0664691
Allopurinol-1-ribonucleoside	g__Erysipelotrichaceae_unclassified	-0.490909	0.154443
Allopurinol-1-ribonucleoside	g__Anaerovorax	-0.678834	0.0308988
Allopurinol-1-ribonucleoside	g__Eubacterium]_brachy_group	-0.785207	0.00712028
Allopurinol-1-ribonucleoside	g__Oligella	-0.325178	0.359238
Allopurinol-1-ribonucleoside	g__Facklamia	-0.462008	0.178857
Allopurinol-1-ribonucleoside	g__Oscillospiraceae_unclassified	-0.515152	0.132823
Allopurinol-1-ribonucleoside	g__Pelagibacterium	-0.38029	0.278343
Allopurinol-1-ribonucleoside	g__Fusicatenibacter	-0.627113	0.0523028
Allopurinol-1-ribonucleoside	g__Enteractinococcus	-0.320637	0.366377
Allopurinol-1-ribonucleoside	g__Leucobacter	-0.320637	0.366377
Allopurinol-1-ribonucleoside	g__Glutamicibacter	-0.723297	0.018074
Allopurinol-1-ribonucleoside	g__Lysobacter	-0.38029	0.278343
Allopurinol-1-ribonucleoside	g__Bacillus	-0.38029	0.278343
Allopurinol-1-ribonucleoside	g__Lachnospiraceae_UCG-006	-0.768037	0.00947014
Allopurinol-1-ribonucleoside	g__Pseudomonas	-0.365377	0.299165
Allopurinol-1-ribonucleoside	g__Luteimonas	-0.320637	0.366377
Allopurinol-1-ribonucleoside	g__TM7a	-0.395203	0.258334
Allopurinol-1-ribonucleoside	g__JG30-KF-CM45_unclassified	-0.42503	0.220785
Allopurinol-1-ribonucleoside	g__Parvibacter	-0.529423	0.115546
Allopurinol-1-ribonucleoside	g__Pseudoclavibacter	-0.42503	0.220785
Allopurinol-1-ribonucleoside	g__Alphaproteobacteria_unclassified	-0.550269	0.0993225
DL-Glutamate	g__Sporosarcina	0.614183	0.0588762
DL-Glutamate	g__Candidatus_Saccharibacteria_unclassified	0.588322	0.0736061
DL-Glutamate	g__Aerosphaera	0.665903	0.0355523
DL-Glutamate	g__Brevibacterium	0.583589	0.0765377
DL-Glutamate	g__Dubosiella	0.6	0.0731199
DL-Glutamate	g__Atopobiaceae_unclassified	0.684848	0.0350915
DL-Glutamate	g__Paenalcaligenes	0.447886	0.194263
DL-Glutamate	g__Brachybacterium	0.472428	0.167969
DL-Glutamate	g__Jeotgalicoccus	0.521512	0.122111
DL-Glutamate	g__DNF00809	0.57751	0.0804126
DL-Glutamate	g__Desulfovibrio	0.757576	0.0159208
DL-Glutamate	g__Enterorhabdus	0.709091	0.0275141
DL-Glutamate	g__Psychrobacter	0.416501	0.231183
DL-Glutamate	g__Aquamicrobium	0.430157	0.214665
DL-Glutamate	g__Paracoccus	0.416501	0.231183
DL-Glutamate	g__Serratia	0.696445	0.0252532
DL-Glutamate	g__Paenochrobactrum	0.416501	0.231183
DL-Glutamate	g__Lactiplantibacillus	0.751068	0.0122834
DL-Glutamate	g__Weissella	0.61451	0.0587035
DL-Glutamate	g__Clostridia_unclassified	0.887625	0.000607926
DL-Glutamate	g__Dietzia	0.412702	0.235903
DL-Glutamate	g__Quinella	0.472428	0.167969
DL-Glutamate	g__Staphylococcaceae_unclassified	0.669077	0.034369
DL-Glutamate	g__Coprococcus	0.534957	0.111088
DL-Glutamate	g__Corynebacterium	0.587879	0.0802151
DL-Glutamate	g__Erysipelotrichaceae_unclassified	0.551515	0.104298
DL-Glutamate	g__Anaerovorax	0.484881	0.155489
DL-Glutamate	g__Eubacterium]_brachy_group	0.751068	0.0122834
DL-Glutamate	g__Oligella	0.312907	0.378689
DL-Glutamate	g__Facklamia	0.273557	0.444399
DL-Glutamate	g__Oscillospiraceae_unclassified	0.406061	0.247371
DL-Glutamate	g__Pelagibacterium	0.24607	0.493148
DL-Glutamate	g__Fusicatenibacter	0.575392	0.0817918
DL-Glutamate	g__Enteractinococcus	0.305723	0.39031
DL-Glutamate	g__Leucobacter	0.305723	0.39031
DL-Glutamate	g__Glutamicibacter	0.663643	0.0364116
DL-Glutamate	g__Lysobacter	0.24607	0.493148
DL-Glutamate	g__Bacillus	0.24607	0.493148
DL-Glutamate	g__Lachnospiraceae_UCG-006	0.753123	0.0119149
DL-Glutamate	g__Pseudomonas	0.216243	0.548474
DL-Glutamate	g__Luteimonas	0.305723	0.39031
DL-Glutamate	g__TM7a	0.231157	0.520508
DL-Glutamate	g__JG30-KF-CM45_unclassified	0.29081	0.414977
DL-Glutamate	g__Parvibacter	0.499597	0.141486
DL-Glutamate	g__Pseudoclavibacter	0.29081	0.414977
DL-Glutamate	g__Alphaproteobacteria_unclassified	0.425208	0.220571
(1R,4S,7S,9S,11R)-9-Tert-butyl-7,9-dihydroxy-3,5,12-trioxatetracyclo[6 6 0 01,11 04,8]tetradecane-2,6,13-trione	g__Sporosarcina	-0.691764	0.0266782
(1R,4S,7S,9S,11R)-9-Tert-butyl-7,9-dihydroxy-3,5,12-trioxatetracyclo[6 6 0 01,11 04,8]tetradecane-2,6,13-trione	g__Candidatus_Saccharibacteria_unclassified	-0.743484	0.0137119
(1R,4S,7S,9S,11R)-9-Tert-butyl-7,9-dihydroxy-3,5,12-trioxatetracyclo[6 6 0 01,11 04,8]tetradecane-2,6,13-trione	g__Aerosphaera	-0.717624	0.0194545
(1R,4S,7S,9S,11R)-9-Tert-butyl-7,9-dihydroxy-3,5,12-trioxatetracyclo[6 6 0 01,11 04,8]tetradecane-2,6,13-trione	g__Brevibacterium	-0.547115	0.101678
(1R,4S,7S,9S,11R)-9-Tert-butyl-7,9-dihydroxy-3,5,12-trioxatetracyclo[6 6 0 01,11 04,8]tetradecane-2,6,13-trione	g__Dubosiella	-0.745455	0.0184138
(1R,4S,7S,9S,11R)-9-Tert-butyl-7,9-dihydroxy-3,5,12-trioxatetracyclo[6 6 0 01,11 04,8]tetradecane-2,6,13-trione	g__Atopobiaceae_unclassified	-0.672727	0.0393814
(1R,4S,7S,9S,11R)-9-Tert-butyl-7,9-dihydroxy-3,5,12-trioxatetracyclo[6 6 0 01,11 04,8]tetradecane-2,6,13-trione	g__Paenalcaligenes	-0.472428	0.167969
(1R,4S,7S,9S,11R)-9-Tert-butyl-7,9-dihydroxy-3,5,12-trioxatetracyclo[6 6 0 01,11 04,8]tetradecane-2,6,13-trione	g__Brachybacterium	-0.521512	0.122111
(1R,4S,7S,9S,11R)-9-Tert-butyl-7,9-dihydroxy-3,5,12-trioxatetracyclo[6 6 0 01,11 04,8]tetradecane-2,6,13-trione	g__Jeotgalicoccus	-0.693304	0.0262035
(1R,4S,7S,9S,11R)-9-Tert-butyl-7,9-dihydroxy-3,5,12-trioxatetracyclo[6 6 0 01,11 04,8]tetradecane-2,6,13-trione	g__DNF00809	-0.674775	0.0323118
(1R,4S,7S,9S,11R)-9-Tert-butyl-7,9-dihydroxy-3,5,12-trioxatetracyclo[6 6 0 01,11 04,8]tetradecane-2,6,13-trione	g__Desulfovibrio	-0.69697	0.0311411
(1R,4S,7S,9S,11R)-9-Tert-butyl-7,9-dihydroxy-3,5,12-trioxatetracyclo[6 6 0 01,11 04,8]tetradecane-2,6,13-trione	g__Enterorhabdus	-0.745455	0.0184138
(1R,4S,7S,9S,11R)-9-Tert-butyl-7,9-dihydroxy-3,5,12-trioxatetracyclo[6 6 0 01,11 04,8]tetradecane-2,6,13-trione	g__Psychrobacter	-0.566715	0.0876013
(1R,4S,7S,9S,11R)-9-Tert-butyl-7,9-dihydroxy-3,5,12-trioxatetracyclo[6 6 0 01,11 04,8]tetradecane-2,6,13-trione	g__Aquamicrobium	-0.525747	0.118568
(1R,4S,7S,9S,11R)-9-Tert-butyl-7,9-dihydroxy-3,5,12-trioxatetracyclo[6 6 0 01,11 04,8]tetradecane-2,6,13-trione	g__Paracoccus	-0.566715	0.0876013
(1R,4S,7S,9S,11R)-9-Tert-butyl-7,9-dihydroxy-3,5,12-trioxatetracyclo[6 6 0 01,11 04,8]tetradecane-2,6,13-trione	g__Serratia	-0.87397	0.00094545
(1R,4S,7S,9S,11R)-9-Tert-butyl-7,9-dihydroxy-3,5,12-trioxatetracyclo[6 6 0 01,11 04,8]tetradecane-2,6,13-trione	g__Paenochrobactrum	-0.566715	0.0876013
(1R,4S,7S,9S,11R)-9-Tert-butyl-7,9-dihydroxy-3,5,12-trioxatetracyclo[6 6 0 01,11 04,8]tetradecane-2,6,13-trione	g__Lactiplantibacillus	-0.764723	0.00997949
(1R,4S,7S,9S,11R)-9-Tert-butyl-7,9-dihydroxy-3,5,12-trioxatetracyclo[6 6 0 01,11 04,8]tetradecane-2,6,13-trione	g__Weissella	-0.846658	0.00200163
(1R,4S,7S,9S,11R)-9-Tert-butyl-7,9-dihydroxy-3,5,12-trioxatetracyclo[6 6 0 01,11 04,8]tetradecane-2,6,13-trione	g__Clostridia_unclassified	-0.587198	0.0742956
(1R,4S,7S,9S,11R)-9-Tert-butyl-7,9-dihydroxy-3,5,12-trioxatetracyclo[6 6 0 01,11 04,8]tetradecane-2,6,13-trione	g__Dietzia	-0.719101	0.0190882
(1R,4S,7S,9S,11R)-9-Tert-butyl-7,9-dihydroxy-3,5,12-trioxatetracyclo[6 6 0 01,11 04,8]tetradecane-2,6,13-trione	g__Quinella	-0.546053	0.102479
(1R,4S,7S,9S,11R)-9-Tert-butyl-7,9-dihydroxy-3,5,12-trioxatetracyclo[6 6 0 01,11 04,8]tetradecane-2,6,13-trione	g__Staphylococcaceae_unclassified	-0.744113	0.0135892
(1R,4S,7S,9S,11R)-9-Tert-butyl-7,9-dihydroxy-3,5,12-trioxatetracyclo[6 6 0 01,11 04,8]tetradecane-2,6,13-trione	g__Coprococcus	-0.601826	0.065646
(1R,4S,7S,9S,11R)-9-Tert-butyl-7,9-dihydroxy-3,5,12-trioxatetracyclo[6 6 0 01,11 04,8]tetradecane-2,6,13-trione	g__Corynebacterium	-0.515152	0.132823
(1R,4S,7S,9S,11R)-9-Tert-butyl-7,9-dihydroxy-3,5,12-trioxatetracyclo[6 6 0 01,11 04,8]tetradecane-2,6,13-trione	g__Erysipelotrichaceae_unclassified	-0.6	0.0731199
(1R,4S,7S,9S,11R)-9-Tert-butyl-7,9-dihydroxy-3,5,12-trioxatetracyclo[6 6 0 01,11 04,8]tetradecane-2,6,13-trione	g__Anaerovorax	-0.821065	0.00359188
(1R,4S,7S,9S,11R)-9-Tert-butyl-7,9-dihydroxy-3,5,12-trioxatetracyclo[6 6 0 01,11 04,8]tetradecane-2,6,13-trione	g__Eubacterium]_brachy_group	-0.764723	0.00997949
(1R,4S,7S,9S,11R)-9-Tert-butyl-7,9-dihydroxy-3,5,12-trioxatetracyclo[6 6 0 01,11 04,8]tetradecane-2,6,13-trione	g__Oligella	-0.263824	0.461405
(1R,4S,7S,9S,11R)-9-Tert-butyl-7,9-dihydroxy-3,5,12-trioxatetracyclo[6 6 0 01,11 04,8]tetradecane-2,6,13-trione	g__Facklamia	-0.455929	0.185397
(1R,4S,7S,9S,11R)-9-Tert-butyl-7,9-dihydroxy-3,5,12-trioxatetracyclo[6 6 0 01,11 04,8]tetradecane-2,6,13-trione	g__Oscillospiraceae_unclassified	-0.272727	0.448272
(1R,4S,7S,9S,11R)-9-Tert-butyl-7,9-dihydroxy-3,5,12-trioxatetracyclo[6 6 0 01,11 04,8]tetradecane-2,6,13-trione	g__Pelagibacterium	-0.484683	0.155683
(1R,4S,7S,9S,11R)-9-Tert-butyl-7,9-dihydroxy-3,5,12-trioxatetracyclo[6 6 0 01,11 04,8]tetradecane-2,6,13-trione	g__Fusicatenibacter	-0.885716	0.000648751
(1R,4S,7S,9S,11R)-9-Tert-butyl-7,9-dihydroxy-3,5,12-trioxatetracyclo[6 6 0 01,11 04,8]tetradecane-2,6,13-trione	g__Enteractinococcus	-0.305723	0.39031
(1R,4S,7S,9S,11R)-9-Tert-butyl-7,9-dihydroxy-3,5,12-trioxatetracyclo[6 6 0 01,11 04,8]tetradecane-2,6,13-trione	g__Leucobacter	-0.305723	0.39031
(1R,4S,7S,9S,11R)-9-Tert-butyl-7,9-dihydroxy-3,5,12-trioxatetracyclo[6 6 0 01,11 04,8]tetradecane-2,6,13-trione	g__Glutamicibacter	-0.454857	0.186565
(1R,4S,7S,9S,11R)-9-Tert-butyl-7,9-dihydroxy-3,5,12-trioxatetracyclo[6 6 0 01,11 04,8]tetradecane-2,6,13-trione	g__Lysobacter	-0.484683	0.155683
(1R,4S,7S,9S,11R)-9-Tert-butyl-7,9-dihydroxy-3,5,12-trioxatetracyclo[6 6 0 01,11 04,8]tetradecane-2,6,13-trione	g__Bacillus	-0.484683	0.155683
(1R,4S,7S,9S,11R)-9-Tert-butyl-7,9-dihydroxy-3,5,12-trioxatetracyclo[6 6 0 01,11 04,8]tetradecane-2,6,13-trione	g__Lachnospiraceae_UCG-006	-0.663643	0.0364116
(1R,4S,7S,9S,11R)-9-Tert-butyl-7,9-dihydroxy-3,5,12-trioxatetracyclo[6 6 0 01,11 04,8]tetradecane-2,6,13-trione	g__Pseudomonas	-0.544337	0.103782
(1R,4S,7S,9S,11R)-9-Tert-butyl-7,9-dihydroxy-3,5,12-trioxatetracyclo[6 6 0 01,11 04,8]tetradecane-2,6,13-trione	g__Luteimonas	-0.305723	0.39031
(1R,4S,7S,9S,11R)-9-Tert-butyl-7,9-dihydroxy-3,5,12-trioxatetracyclo[6 6 0 01,11 04,8]tetradecane-2,6,13-trione	g__TM7a	-0.618903	0.0564166
(1R,4S,7S,9S,11R)-9-Tert-butyl-7,9-dihydroxy-3,5,12-trioxatetracyclo[6 6 0 01,11 04,8]tetradecane-2,6,13-trione	g__JG30-KF-CM45_unclassified	-0.499597	0.141486
(1R,4S,7S,9S,11R)-9-Tert-butyl-7,9-dihydroxy-3,5,12-trioxatetracyclo[6 6 0 01,11 04,8]tetradecane-2,6,13-trione	g__Parvibacter	-0.589077	0.0731457
(1R,4S,7S,9S,11R)-9-Tert-butyl-7,9-dihydroxy-3,5,12-trioxatetracyclo[6 6 0 01,11 04,8]tetradecane-2,6,13-trione	g__Pseudoclavibacter	-0.499597	0.141486
(1R,4S,7S,9S,11R)-9-Tert-butyl-7,9-dihydroxy-3,5,12-trioxatetracyclo[6 6 0 01,11 04,8]tetradecane-2,6,13-trione	g__Alphaproteobacteria_unclassified	-0.581534	0.077834
3-Methoxy-4-hydroxyphenylglycol sulfate	g__Sporosarcina	0.588322	0.0736061
3-Methoxy-4-hydroxyphenylglycol sulfate	g__Candidatus_Saccharibacteria_unclassified	0.510741	0.131413
3-Methoxy-4-hydroxyphenylglycol sulfate	g__Aerosphaera	0.627113	0.0523028
3-Methoxy-4-hydroxyphenylglycol sulfate	g__Brevibacterium	0.638301	0.0470245
3-Methoxy-4-hydroxyphenylglycol sulfate	g__Dubosiella	0.478788	0.166058
3-Methoxy-4-hydroxyphenylglycol sulfate	g__Atopobiaceae_unclassified	0.612121	0.0664691
3-Methoxy-4-hydroxyphenylglycol sulfate	g__Paenalcaligenes	0.472428	0.167969
3-Methoxy-4-hydroxyphenylglycol sulfate	g__Brachybacterium	0.472428	0.167969
3-Methoxy-4-hydroxyphenylglycol sulfate	g__Jeotgalicoccus	0.36199	0.304005
3-Methoxy-4-hydroxyphenylglycol sulfate	g__DNF00809	0.370822	0.291468
3-Methoxy-4-hydroxyphenylglycol sulfate	g__Desulfovibrio	0.381818	0.278965
3-Methoxy-4-hydroxyphenylglycol sulfate	g__Enterorhabdus	0.527273	0.122803
3-Methoxy-4-hydroxyphenylglycol sulfate	g__Psychrobacter	0.436985	0.206668
3-Methoxy-4-hydroxyphenylglycol sulfate	g__Aquamicrobium	0.464296	0.176431
3-Methoxy-4-hydroxyphenylglycol sulfate	g__Paracoccus	0.436985	0.206668
3-Methoxy-4-hydroxyphenylglycol sulfate	g__Serratia	0.334566	0.344702
3-Methoxy-4-hydroxyphenylglycol sulfate	g__Paenochrobactrum	0.436985	0.206668
3-Methoxy-4-hydroxyphenylglycol sulfate	g__Lactiplantibacillus	0.430157	0.214665
3-Methoxy-4-hydroxyphenylglycol sulfate	g__Weissella	0.279943	0.4334
3-Methoxy-4-hydroxyphenylglycol sulfate	g__Clostridia_unclassified	0.74424	0.0135646
3-Methoxy-4-hydroxyphenylglycol sulfate	g__Dietzia	0.400195	0.251819
3-Methoxy-4-hydroxyphenylglycol sulfate	g__Quinella	0.509241	0.132743
3-Methoxy-4-hydroxyphenylglycol sulfate	g__Staphylococcaceae_unclassified	0.412702	0.235903
3-Methoxy-4-hydroxyphenylglycol sulfate	g__Coprococcus	0.176293	0.626123
3-Methoxy-4-hydroxyphenylglycol sulfate	g__Corynebacterium	0.745455	0.0184138
3-Methoxy-4-hydroxyphenylglycol sulfate	g__Erysipelotrichaceae_unclassified	0.333333	0.348846
3-Methoxy-4-hydroxyphenylglycol sulfate	g__Anaerovorax	0.187487	0.603986
3-Methoxy-4-hydroxyphenylglycol sulfate	g__Eubacterium]_brachy_group	0.430157	0.214665
3-Methoxy-4-hydroxyphenylglycol sulfate	g__Oligella	0.386532	0.269869
3-Methoxy-4-hydroxyphenylglycol sulfate	g__Facklamia	0.455929	0.185397
3-Methoxy-4-hydroxyphenylglycol sulfate	g__Oscillospiraceae_unclassified	0.587879	0.0802151
3-Methoxy-4-hydroxyphenylglycol sulfate	g__Pelagibacterium	0.320637	0.366377
3-Methoxy-4-hydroxyphenylglycol sulfate	g__Fusicatenibacter	-0.0323254	0.929362
3-Methoxy-4-hydroxyphenylglycol sulfate	g__Enteractinococcus	0.439943	0.203257
3-Methoxy-4-hydroxyphenylglycol sulfate	g__Leucobacter	0.439943	0.203257
3-Methoxy-4-hydroxyphenylglycol sulfate	g__Glutamicibacter	0.678557	0.0309938
3-Methoxy-4-hydroxyphenylglycol sulfate	g__Lysobacter	0.320637	0.366377
3-Methoxy-4-hydroxyphenylglycol sulfate	g__Bacillus	0.320637	0.366377
3-Methoxy-4-hydroxyphenylglycol sulfate	g__Lachnospiraceae_UCG-006	0.439943	0.203257
3-Methoxy-4-hydroxyphenylglycol sulfate	g__Pseudomonas	0.231157	0.520508
3-Methoxy-4-hydroxyphenylglycol sulfate	g__Luteimonas	0.439943	0.203257
3-Methoxy-4-hydroxyphenylglycol sulfate	g__TM7a	0.171503	0.635678
3-Methoxy-4-hydroxyphenylglycol sulfate	g__JG30-KF-CM45_unclassified	0.350463	0.320787
3-Methoxy-4-hydroxyphenylglycol sulfate	g__Parvibacter	0.275897	0.440356
3-Methoxy-4-hydroxyphenylglycol sulfate	g__Pseudoclavibacter	0.350463	0.320787
3-Methoxy-4-hydroxyphenylglycol sulfate	g__Alphaproteobacteria_unclassified	0.500244	0.140888
Inosine	g__Sporosarcina	-0.691764	0.0266782
Inosine	g__Candidatus_Saccharibacteria_unclassified	-0.704694	0.0228704
Inosine	g__Aerosphaera	-0.743484	0.0137119
Inosine	g__Brevibacterium	-0.595747	0.0691558
Inosine	g__Dubosiella	-0.709091	0.0275141
Inosine	g__Atopobiaceae_unclassified	-0.854545	0.00350474
Inosine	g__Paenalcaligenes	-0.509241	0.132743
Inosine	g__Brachybacterium	-0.546053	0.102479
Inosine	g__Jeotgalicoccus	-0.693304	0.0262035
Inosine	g__DNF00809	-0.759882	0.010758
Inosine	g__Desulfovibrio	-0.745455	0.0184138
Inosine	g__Enterorhabdus	-0.793939	0.00984414
Inosine	g__Psychrobacter	-0.491608	0.148988
Inosine	g__Aquamicrobium	-0.477952	0.162361
Inosine	g__Paracoccus	-0.491608	0.148988
Inosine	g__Serratia	-0.860314	0.0014024
Inosine	g__Paenochrobactrum	-0.491608	0.148988
Inosine	g__Lactiplantibacillus	-0.846658	0.00200163
Inosine	g__Weissella	-0.805691	0.00489692
Inosine	g__Clostridia_unclassified	-0.826174	0.00321992
Inosine	g__Dietzia	-0.681583	0.0299658
Inosine	g__Quinella	-0.472428	0.167969
Inosine	g__Staphylococcaceae_unclassified	-0.650318	0.0417648
Inosine	g__Coprococcus	-0.486324	0.15408
Inosine	g__Corynebacterium	-0.612121	0.0664691
Inosine	g__Erysipelotrichaceae_unclassified	-0.442424	0.204201
Inosine	g__Anaerovorax	-0.756415	0.0113411
Inosine	g__Eubacterium]_brachy_group	-0.846658	0.00200163
Inosine	g__Oligella	-0.337449	0.3403
Inosine	g__Facklamia	-0.528878	0.115991
Inosine	g__Oscillospiraceae_unclassified	-0.454545	0.190932
Inosine	g__Pelagibacterium	-0.365377	0.299165
Inosine	g__Fusicatenibacter	-0.665903	0.0355523
Inosine	g__Enteractinococcus	-0.305723	0.39031
Inosine	g__Leucobacter	-0.305723	0.39031
Inosine	g__Glutamicibacter	-0.64873	0.0424358
Inosine	g__Lysobacter	-0.365377	0.299165
Inosine	g__Bacillus	-0.365377	0.299165
Inosine	g__Lachnospiraceae_UCG-006	-0.768037	0.00947014
Inosine	g__Pseudomonas	-0.38029	0.278343
Inosine	g__Luteimonas	-0.305723	0.39031
Inosine	g__TM7a	-0.42503	0.220785
Inosine	g__JG30-KF-CM45_unclassified	-0.395203	0.258334
Inosine	g__Parvibacter	-0.618903	0.0564166
Inosine	g__Pseudoclavibacter	-0.395203	0.258334
Inosine	g__Alphaproteobacteria_unclassified	-0.619052	0.0563401
Ellagic acid	g__Sporosarcina	0.627113	0.0523028
Ellagic acid	g__Candidatus_Saccharibacteria_unclassified	0.691764	0.0266782
Ellagic acid	g__Aerosphaera	0.640043	0.0462359
Ellagic acid	g__Brevibacterium	0.656538	0.0392044
Ellagic acid	g__Dubosiella	0.69697	0.0311411
Ellagic acid	g__Atopobiaceae_unclassified	0.806061	0.00823557
Ellagic acid	g__Paenalcaligenes	0.693304	0.0262035
Ellagic acid	g__Brachybacterium	0.693304	0.0262035
Ellagic acid	g__Jeotgalicoccus	0.914179	0.000213749
Ellagic acid	g__DNF00809	0.905779	0.000307323
Ellagic acid	g__Desulfovibrio	0.6	0.0731199
Ellagic acid	g__Enterorhabdus	0.612121	0.0664691
Ellagic acid	g__Psychrobacter	0.471124	0.169309
Ellagic acid	g__Aquamicrobium	0.443813	0.198846
Ellagic acid	g__Paracoccus	0.471124	0.169309
Ellagic acid	g__Serratia	0.785207	0.00712028
Ellagic acid	g__Paenochrobactrum	0.471124	0.169309
Ellagic acid	g__Lactiplantibacillus	0.74424	0.0135646
Ellagic acid	g__Weissella	0.83983	0.00236205
Ellagic acid	g__Clostridia_unclassified	0.477952	0.162361
Ellagic acid	g__Dietzia	0.637812	0.0472475
Ellagic acid	g__Quinella	0.509241	0.132743
Ellagic acid	g__Staphylococcaceae_unclassified	0.493991	0.146725
Ellagic acid	g__Coprococcus	0.559273	0.0927888
Ellagic acid	g__Corynebacterium	0.490909	0.154443
Ellagic acid	g__Erysipelotrichaceae_unclassified	0.418182	0.232418
Ellagic acid	g__Anaerovorax	0.691764	0.0266782
Ellagic acid	g__Eubacterium]_brachy_group	0.74424	0.0135646
Ellagic acid	g__Oligella	0.705575	0.0226256
Ellagic acid	g__Facklamia	0.565352	0.0885368
Ellagic acid	g__Oscillospiraceae_unclassified	0.333333	0.348846
Ellagic acid	g__Pelagibacterium	0.439943	0.203257
Ellagic acid	g__Fusicatenibacter	0.640043	0.0462359
Ellagic acid	g__Enteractinococcus	0.320637	0.366377
Ellagic acid	g__Leucobacter	0.320637	0.366377
Ellagic acid	g__Glutamicibacter	0.42503	0.220785
Ellagic acid	g__Lysobacter	0.439943	0.203257
Ellagic acid	g__Bacillus	0.439943	0.203257
Ellagic acid	g__Lachnospiraceae_UCG-006	0.46977	0.170707
Ellagic acid	g__Pseudomonas	0.51451	0.12811
Ellagic acid	g__Luteimonas	0.320637	0.366377
Ellagic acid	g__TM7a	0.55925	0.0928051
Ellagic acid	g__JG30-KF-CM45_unclassified	0.410117	0.239145
Ellagic acid	g__Parvibacter	0.69347	0.0261526
Ellagic acid	g__Pseudoclavibacter	0.410117	0.239145
Ellagic acid	g__Alphaproteobacteria_unclassified	0.550269	0.0993225
2-Keto-3-deoxy-D-gluconic acid	g__Sporosarcina	-0.575392	0.0817918
2-Keto-3-deoxy-D-gluconic acid	g__Candidatus_Saccharibacteria_unclassified	-0.549532	0.0998697
2-Keto-3-deoxy-D-gluconic acid	g__Aerosphaera	-0.549532	0.0998697
2-Keto-3-deoxy-D-gluconic acid	g__Brevibacterium	-0.480245	0.160067
2-Keto-3-deoxy-D-gluconic acid	g__Dubosiella	-0.345455	0.330549
2-Keto-3-deoxy-D-gluconic acid	g__Atopobiaceae_unclassified	-0.660606	0.0440266
2-Keto-3-deoxy-D-gluconic acid	g__Paenalcaligenes	-0.607408	0.0625282
2-Keto-3-deoxy-D-gluconic acid	g__Brachybacterium	-0.49697	0.143927
2-Keto-3-deoxy-D-gluconic acid	g__Jeotgalicoccus	-0.460157	0.180833
2-Keto-3-deoxy-D-gluconic acid	g__DNF00809	-0.510641	0.131502
2-Keto-3-deoxy-D-gluconic acid	g__Desulfovibrio	-0.842424	0.00445903
2-Keto-3-deoxy-D-gluconic acid	g__Enterorhabdus	-0.769697	0.0136718
2-Keto-3-deoxy-D-gluconic acid	g__Psychrobacter	-0.38919	0.266304
2-Keto-3-deoxy-D-gluconic acid	g__Aquamicrobium	-0.457468	0.183728
2-Keto-3-deoxy-D-gluconic acid	g__Paracoccus	-0.38919	0.266304
2-Keto-3-deoxy-D-gluconic acid	g__Serratia	-0.327739	0.355243
2-Keto-3-deoxy-D-gluconic acid	g__Paenochrobactrum	-0.38919	0.266304
2-Keto-3-deoxy-D-gluconic acid	g__Lactiplantibacillus	-0.559887	0.0923538
2-Keto-3-deoxy-D-gluconic acid	g__Weissella	-0.436985	0.206668
2-Keto-3-deoxy-D-gluconic acid	g__Clostridia_unclassified	-0.600854	0.0661994
2-Keto-3-deoxy-D-gluconic acid	g__Dietzia	-0.343918	0.330526
2-Keto-3-deoxy-D-gluconic acid	g__Quinella	-0.141115	0.697385
2-Keto-3-deoxy-D-gluconic acid	g__Staphylococcaceae_unclassified	-0.53151	0.113852
2-Keto-3-deoxy-D-gluconic acid	g__Coprococcus	-0.583589	0.0765377
2-Keto-3-deoxy-D-gluconic acid	g__Corynebacterium	-0.369697	0.295604
2-Keto-3-deoxy-D-gluconic acid	g__Erysipelotrichaceae_unclassified	-0.454545	0.190932
2-Keto-3-deoxy-D-gluconic acid	g__Anaerovorax	-0.174557	0.62958
2-Keto-3-deoxy-D-gluconic acid	g__Eubacterium]_brachy_group	-0.559887	0.0923538
2-Keto-3-deoxy-D-gluconic acid	g__Oligella	-0.681033	0.0301509
2-Keto-3-deoxy-D-gluconic acid	g__Facklamia	-0.462008	0.178857
2-Keto-3-deoxy-D-gluconic acid	g__Oscillospiraceae_unclassified	-0.551515	0.104298
2-Keto-3-deoxy-D-gluconic acid	g__Pelagibacterium	-0.275897	0.440356
2-Keto-3-deoxy-D-gluconic acid	g__Fusicatenibacter	-0.303859	0.393355
2-Keto-3-deoxy-D-gluconic acid	g__Enteractinococcus	-0.574163	0.0825989
2-Keto-3-deoxy-D-gluconic acid	g__Leucobacter	-0.574163	0.0825989
2-Keto-3-deoxy-D-gluconic acid	g__Glutamicibacter	-0.51451	0.12811
2-Keto-3-deoxy-D-gluconic acid	g__Lysobacter	-0.275897	0.440356
2-Keto-3-deoxy-D-gluconic acid	g__Bacillus	-0.275897	0.440356
2-Keto-3-deoxy-D-gluconic acid	g__Lachnospiraceae_UCG-006	-0.231157	0.520508
2-Keto-3-deoxy-D-gluconic acid	g__Pseudomonas	-0.24607	0.493148
2-Keto-3-deoxy-D-gluconic acid	g__Luteimonas	-0.574163	0.0825989
2-Keto-3-deoxy-D-gluconic acid	g__TM7a	-0.15659	0.665736
2-Keto-3-deoxy-D-gluconic acid	g__JG30-KF-CM45_unclassified	-0.216243	0.548474
2-Keto-3-deoxy-D-gluconic acid	g__Parvibacter	-0.618903	0.0564166
2-Keto-3-deoxy-D-gluconic acid	g__Pseudoclavibacter	-0.216243	0.548474
2-Keto-3-deoxy-D-gluconic acid	g__Alphaproteobacteria_unclassified	-0.544016	0.104027
N-Acetyl-L-tyrosine	g__Sporosarcina	0.562462	0.0905423
N-Acetyl-L-tyrosine	g__Candidatus_Saccharibacteria_unclassified	0.640043	0.0462359
N-Acetyl-L-tyrosine	g__Aerosphaera	0.575392	0.0817918
N-Acetyl-L-tyrosine	g__Brevibacterium	0.38298	0.274673
N-Acetyl-L-tyrosine	g__Dubosiella	0.636364	0.0544451
N-Acetyl-L-tyrosine	g__Atopobiaceae_unclassified	0.575758	0.087768
N-Acetyl-L-tyrosine	g__Paenalcaligenes	0.34972	0.321886
N-Acetyl-L-tyrosine	g__Brachybacterium	0.374261	0.286663
N-Acetyl-L-tyrosine	g__Jeotgalicoccus	0.607408	0.0625282
N-Acetyl-L-tyrosine	g__DNF00809	0.571431	0.0844119
N-Acetyl-L-tyrosine	g__Desulfovibrio	0.624242	0.060249
N-Acetyl-L-tyrosine	g__Enterorhabdus	0.660606	0.0440266
N-Acetyl-L-tyrosine	g__Psychrobacter	0.443813	0.198846
N-Acetyl-L-tyrosine	g__Aquamicrobium	0.402845	0.248398
N-Acetyl-L-tyrosine	g__Paracoccus	0.443813	0.198846
N-Acetyl-L-tyrosine	g__Serratia	0.798863	0.00557294
N-Acetyl-L-tyrosine	g__Paenochrobactrum	0.443813	0.198846
N-Acetyl-L-tyrosine	g__Lactiplantibacillus	0.703272	0.0232695
N-Acetyl-L-tyrosine	g__Weissella	0.826174	0.00321992
N-Acetyl-L-tyrosine	g__Clostridia_unclassified	0.402845	0.248398
N-Acetyl-L-tyrosine	g__Dietzia	0.67533	0.0321161
N-Acetyl-L-tyrosine	g__Quinella	0.411074	0.237942
N-Acetyl-L-tyrosine	g__Staphylococcaceae_unclassified	0.625305	0.0531909
N-Acetyl-L-tyrosine	g__Coprococcus	0.498483	0.142518
N-Acetyl-L-tyrosine	g__Corynebacterium	0.406061	0.247371
N-Acetyl-L-tyrosine	g__Erysipelotrichaceae_unclassified	0.515152	0.132823
N-Acetyl-L-tyrosine	g__Anaerovorax	0.756415	0.0113411
N-Acetyl-L-tyrosine	g__Eubacterium]_brachy_group	0.703272	0.0232695
N-Acetyl-L-tyrosine	g__Oligella	0.177928	0.622873
N-Acetyl-L-tyrosine	g__Facklamia	0.401218	0.250496
N-Acetyl-L-tyrosine	g__Oscillospiraceae_unclassified	0.115152	0.758833
N-Acetyl-L-tyrosine	g__Pelagibacterium	0.410117	0.239145
N-Acetyl-L-tyrosine	g__Fusicatenibacter	0.885716	0.000648751
N-Acetyl-L-tyrosine	g__Enteractinococcus	0.231157	0.520508
N-Acetyl-L-tyrosine	g__Leucobacter	0.231157	0.520508
N-Acetyl-L-tyrosine	g__Glutamicibacter	0.320637	0.366377
N-Acetyl-L-tyrosine	g__Lysobacter	0.410117	0.239145
N-Acetyl-L-tyrosine	g__Bacillus	0.410117	0.239145
N-Acetyl-L-tyrosine	g__Lachnospiraceae_UCG-006	0.499597	0.141486
N-Acetyl-L-tyrosine	g__Pseudomonas	0.499597	0.141486
N-Acetyl-L-tyrosine	g__Luteimonas	0.231157	0.520508
N-Acetyl-L-tyrosine	g__TM7a	0.574163	0.0825989
N-Acetyl-L-tyrosine	g__JG30-KF-CM45_unclassified	0.395203	0.258334
N-Acetyl-L-tyrosine	g__Parvibacter	0.618903	0.0564166
N-Acetyl-L-tyrosine	g__Pseudoclavibacter	0.395203	0.258334
N-Acetyl-L-tyrosine	g__Alphaproteobacteria_unclassified	0.537763	0.10887
Sphinganine	g__Sporosarcina	-0.523672	0.120296
Sphinganine	g__Candidatus_Saccharibacteria_unclassified	-0.536602	0.109784
Sphinganine	g__Aerosphaera	-0.536602	0.109784
Sphinganine	g__Brevibacterium	-0.492403	0.14823
Sphinganine	g__Dubosiella	-0.757576	0.0159208
Sphinganine	g__Atopobiaceae_unclassified	-0.769697	0.0136718
Sphinganine	g__Paenalcaligenes	-0.398803	0.253627
Sphinganine	g__Brachybacterium	-0.398803	0.253627
Sphinganine	g__Jeotgalicoccus	-0.472428	0.167969
Sphinganine	g__DNF00809	-0.753803	0.0117948
Sphinganine	g__Desulfovibrio	-0.636364	0.0544451
Sphinganine	g__Enterorhabdus	-0.50303	0.143367
Sphinganine	g__Psychrobacter	-0.361878	0.304166
Sphinganine	g__Aquamicrobium	-0.38919	0.266304
Sphinganine	g__Paracoccus	-0.361878	0.304166
Sphinganine	g__Serratia	-0.730584	0.0164023
Sphinganine	g__Paenochrobactrum	-0.361878	0.304166
Sphinganine	g__Lactiplantibacillus	-0.798863	0.00557294
Sphinganine	g__Weissella	-0.675961	0.0318945
Sphinganine	g__Clostridia_unclassified	-0.778379	0.00799826
Sphinganine	g__Dietzia	-0.325159	0.359267
Sphinganine	g__Quinella	-0.447886	0.194263
Sphinganine	g__Staphylococcaceae_unclassified	-0.356424	0.31205
Sphinganine	g__Coprococcus	-0.419455	0.227552
Sphinganine	g__Corynebacterium	-0.309091	0.387055
Sphinganine	g__Erysipelotrichaceae_unclassified	-0.309091	0.387055
Sphinganine	g__Anaerovorax	-0.782275	0.00748847
Sphinganine	g__Eubacterium]_brachy_group	-0.798863	0.00557294
Sphinganine	g__Oligella	-0.263824	0.461405
Sphinganine	g__Facklamia	-0.231004	0.520792
Sphinganine	g__Oscillospiraceae_unclassified	-0.709091	0.0275141
Sphinganine	g__Pelagibacterium	-0.141677	0.696228
Sphinganine	g__Fusicatenibacter	-0.43316	0.211126
Sphinganine	g__Enteractinococcus	-0.260983	0.466421
Sphinganine	g__Leucobacter	-0.260983	0.466421
Sphinganine	g__Glutamicibacter	-0.42503	0.220785
Sphinganine	g__Lysobacter	-0.141677	0.696228
Sphinganine	g__Bacillus	-0.141677	0.696228
Sphinganine	g__Lachnospiraceae_UCG-006	-0.768037	0.00947014
Sphinganine	g__Pseudomonas	-0.15659	0.665736
Sphinganine	g__Luteimonas	-0.260983	0.466421
Sphinganine	g__TM7a	-0.20133	0.577012
Sphinganine	g__JG30-KF-CM45_unclassified	-0.171503	0.635678
Sphinganine	g__Parvibacter	-0.574163	0.0825989
Sphinganine	g__Pseudoclavibacter	-0.171503	0.635678
Sphinganine	g__Alphaproteobacteria_unclassified	-0.337665	0.339971
NAD	g__Sporosarcina	0.756415	0.0113411
NAD	g__Candidatus_Saccharibacteria_unclassified	0.769345	0.00927422
NAD	g__Aerosphaera	0.821065	0.00359188
NAD	g__Brevibacterium	0.668696	0.0345095
NAD	g__Dubosiella	0.806061	0.00823557
NAD	g__Atopobiaceae_unclassified	0.709091	0.0275141
NAD	g__Paenalcaligenes	0.49697	0.143927
NAD	g__Brachybacterium	0.546053	0.102479
NAD	g__Jeotgalicoccus	0.717845	0.0193993
NAD	g__DNF00809	0.680854	0.0302112
NAD	g__Desulfovibrio	0.684848	0.0350915
NAD	g__Enterorhabdus	0.830303	0.0055568
NAD	g__Psychrobacter	0.559887	0.0923538
NAD	g__Aquamicrobium	0.518919	0.124311
NAD	g__Paracoccus	0.559887	0.0923538
NAD	g__Serratia	0.826174	0.00321992
NAD	g__Paenochrobactrum	0.559887	0.0923538
NAD	g__Lactiplantibacillus	0.757896	0.0110894
NAD	g__Weissella	0.798863	0.00557294
NAD	g__Clostridia_unclassified	0.723756	0.0179653
NAD	g__Dietzia	0.644065	0.0444496
NAD	g__Quinella	0.656491	0.0392233
NAD	g__Staphylococcaceae_unclassified	0.744113	0.0135892
NAD	g__Coprococcus	0.486324	0.15408
NAD	g__Corynebacterium	0.757576	0.0159208
NAD	g__Erysipelotrichaceae_unclassified	0.624242	0.060249
NAD	g__Anaerovorax	0.691764	0.0266782
NAD	g__Eubacterium]_brachy_group	0.757896	0.0110894
NAD	g__Oligella	0.34972	0.321886
NAD	g__Facklamia	0.437692	0.20585
NAD	g__Oscillospiraceae_unclassified	0.454545	0.190932
NAD	g__Pelagibacterium	0.529423	0.115546
NAD	g__Fusicatenibacter	0.678834	0.0308988
NAD	g__Enteractinococcus	0.350463	0.320787
NAD	g__Leucobacter	0.350463	0.320787
NAD	g__Glutamicibacter	0.723297	0.018074
NAD	g__Lysobacter	0.529423	0.115546
NAD	g__Bacillus	0.529423	0.115546
NAD	g__Lachnospiraceae_UCG-006	0.618903	0.0564166
NAD	g__Pseudomonas	0.544337	0.103782
NAD	g__Luteimonas	0.350463	0.320787
NAD	g__TM7a	0.574163	0.0825989
NAD	g__JG30-KF-CM45_unclassified	0.544337	0.103782
NAD	g__Parvibacter	0.589077	0.0731457
NAD	g__Pseudoclavibacter	0.544337	0.103782
NAD	g__Alphaproteobacteria_unclassified	0.544016	0.104027
2-(3,4-Dihydroxyphenylethyl)-6-epi-elenaiate	g__Sporosarcina	-0.769345	0.00927422
2-(3,4-Dihydroxyphenylethyl)-6-epi-elenaiate	g__Candidatus_Saccharibacteria_unclassified	-0.743484	0.0137119
2-(3,4-Dihydroxyphenylethyl)-6-epi-elenaiate	g__Aerosphaera	-0.846926	0.00198837
2-(3,4-Dihydroxyphenylethyl)-6-epi-elenaiate	g__Brevibacterium	-0.70517	0.0227377
2-(3,4-Dihydroxyphenylethyl)-6-epi-elenaiate	g__Dubosiella	-0.636364	0.0544451
2-(3,4-Dihydroxyphenylethyl)-6-epi-elenaiate	g__Atopobiaceae_unclassified	-0.781818	0.0116513
2-(3,4-Dihydroxyphenylethyl)-6-epi-elenaiate	g__Paenalcaligenes	-0.619679	0.0560193
2-(3,4-Dihydroxyphenylethyl)-6-epi-elenaiate	g__Brachybacterium	-0.705575	0.0226256
2-(3,4-Dihydroxyphenylethyl)-6-epi-elenaiate	g__Jeotgalicoccus	-0.766929	0.00963836
2-(3,4-Dihydroxyphenylethyl)-6-epi-elenaiate	g__DNF00809	-0.741645	0.0140752
2-(3,4-Dihydroxyphenylethyl)-6-epi-elenaiate	g__Desulfovibrio	-0.672727	0.0393814
2-(3,4-Dihydroxyphenylethyl)-6-epi-elenaiate	g__Enterorhabdus	-0.854545	0.00350474
2-(3,4-Dihydroxyphenylethyl)-6-epi-elenaiate	g__Psychrobacter	-0.607682	0.0623775
2-(3,4-Dihydroxyphenylethyl)-6-epi-elenaiate	g__Aquamicrobium	-0.566715	0.0876013
2-(3,4-Dihydroxyphenylethyl)-6-epi-elenaiate	g__Paracoccus	-0.607682	0.0623775
2-(3,4-Dihydroxyphenylethyl)-6-epi-elenaiate	g__Serratia	-0.764723	0.00997949
2-(3,4-Dihydroxyphenylethyl)-6-epi-elenaiate	g__Paenochrobactrum	-0.607682	0.0623775
2-(3,4-Dihydroxyphenylethyl)-6-epi-elenaiate	g__Lactiplantibacillus	-0.669133	0.0343483
2-(3,4-Dihydroxyphenylethyl)-6-epi-elenaiate	g__Weissella	-0.655477	0.0396333
2-(3,4-Dihydroxyphenylethyl)-6-epi-elenaiate	g__Clostridia_unclassified	-0.819346	0.00372367
2-(3,4-Dihydroxyphenylethyl)-6-epi-elenaiate	g__Dietzia	-0.731607	0.0161765
2-(3,4-Dihydroxyphenylethyl)-6-epi-elenaiate	g__Quinella	-0.509241	0.132743
2-(3,4-Dihydroxyphenylethyl)-6-epi-elenaiate	g__Staphylococcaceae_unclassified	-0.762873	0.0102722
2-(3,4-Dihydroxyphenylethyl)-6-epi-elenaiate	g__Coprococcus	-0.528878	0.115991
2-(3,4-Dihydroxyphenylethyl)-6-epi-elenaiate	g__Corynebacterium	-0.69697	0.0311411
2-(3,4-Dihydroxyphenylethyl)-6-epi-elenaiate	g__Erysipelotrichaceae_unclassified	-0.454545	0.190932
2-(3,4-Dihydroxyphenylethyl)-6-epi-elenaiate	g__Anaerovorax	-0.652973	0.0406584
2-(3,4-Dihydroxyphenylethyl)-6-epi-elenaiate	g__Eubacterium]_brachy_group	-0.669133	0.0343483
2-(3,4-Dihydroxyphenylethyl)-6-epi-elenaiate	g__Oligella	-0.447886	0.194263
2-(3,4-Dihydroxyphenylethyl)-6-epi-elenaiate	g__Facklamia	-0.64438	0.0443115
2-(3,4-Dihydroxyphenylethyl)-6-epi-elenaiate	g__Oscillospiraceae_unclassified	-0.50303	0.143367
2-(3,4-Dihydroxyphenylethyl)-6-epi-elenaiate	g__Pelagibacterium	-0.529423	0.115546
2-(3,4-Dihydroxyphenylethyl)-6-epi-elenaiate	g__Fusicatenibacter	-0.549532	0.0998697
2-(3,4-Dihydroxyphenylethyl)-6-epi-elenaiate	g__Enteractinococcus	-0.350463	0.320787
2-(3,4-Dihydroxyphenylethyl)-6-epi-elenaiate	g__Leucobacter	-0.350463	0.320787
2-(3,4-Dihydroxyphenylethyl)-6-epi-elenaiate	g__Glutamicibacter	-0.768037	0.00947014
2-(3,4-Dihydroxyphenylethyl)-6-epi-elenaiate	g__Lysobacter	-0.529423	0.115546
2-(3,4-Dihydroxyphenylethyl)-6-epi-elenaiate	g__Bacillus	-0.529423	0.115546
2-(3,4-Dihydroxyphenylethyl)-6-epi-elenaiate	g__Lachnospiraceae_UCG-006	-0.723297	0.018074
2-(3,4-Dihydroxyphenylethyl)-6-epi-elenaiate	g__Pseudomonas	-0.499597	0.141486
2-(3,4-Dihydroxyphenylethyl)-6-epi-elenaiate	g__Luteimonas	-0.350463	0.320787
2-(3,4-Dihydroxyphenylethyl)-6-epi-elenaiate	g__TM7a	-0.529423	0.115546
2-(3,4-Dihydroxyphenylethyl)-6-epi-elenaiate	g__JG30-KF-CM45_unclassified	-0.589077	0.0731457
2-(3,4-Dihydroxyphenylethyl)-6-epi-elenaiate	g__Parvibacter	-0.395203	0.258334
2-(3,4-Dihydroxyphenylethyl)-6-epi-elenaiate	g__Pseudoclavibacter	-0.589077	0.0731457
2-(3,4-Dihydroxyphenylethyl)-6-epi-elenaiate	g__Alphaproteobacteria_unclassified	-0.631558	0.0501606
Adenylsuccinic acid	g__Sporosarcina	0.614183	0.0588762
Adenylsuccinic acid	g__Candidatus_Saccharibacteria_unclassified	0.678834	0.0308988
Adenylsuccinic acid	g__Aerosphaera	0.614183	0.0588762
Adenylsuccinic acid	g__Brevibacterium	0.492403	0.14823
Adenylsuccinic acid	g__Dubosiella	0.709091	0.0275141
Adenylsuccinic acid	g__Atopobiaceae_unclassified	0.745455	0.0184138
Adenylsuccinic acid	g__Paenalcaligenes	0.460157	0.180833
Adenylsuccinic acid	g__Brachybacterium	0.49697	0.143927
Adenylsuccinic acid	g__Jeotgalicoccus	0.64422	0.0443814
Adenylsuccinic acid	g__DNF00809	0.693012	0.0262929
Adenylsuccinic acid	g__Desulfovibrio	0.551515	0.104298
Adenylsuccinic acid	g__Enterorhabdus	0.575758	0.087768
Adenylsuccinic acid	g__Psychrobacter	0.525747	0.118568
Adenylsuccinic acid	g__Aquamicrobium	0.498436	0.142561
Adenylsuccinic acid	g__Paracoccus	0.525747	0.118568
Adenylsuccinic acid	g__Serratia	0.846658	0.00200163
Adenylsuccinic acid	g__Paenochrobactrum	0.525747	0.118568
Adenylsuccinic acid	g__Lactiplantibacillus	0.751068	0.0122834
Adenylsuccinic acid	g__Weissella	0.819346	0.00372367
Adenylsuccinic acid	g__Clostridia_unclassified	0.525747	0.118568
Adenylsuccinic acid	g__Dietzia	0.775379	0.00840728
Adenylsuccinic acid	g__Quinella	0.484699	0.155667
Adenylsuccinic acid	g__Staphylococcaceae_unclassified	0.544016	0.104027
Adenylsuccinic acid	g__Coprococcus	0.468087	0.172455
Adenylsuccinic acid	g__Corynebacterium	0.418182	0.232418
Adenylsuccinic acid	g__Erysipelotrichaceae_unclassified	0.393939	0.262887
Adenylsuccinic acid	g__Anaerovorax	0.885716	0.000648751
Adenylsuccinic acid	g__Eubacterium]_brachy_group	0.751068	0.0122834
Adenylsuccinic acid	g__Oligella	0.227011	0.528223
Adenylsuccinic acid	g__Facklamia	0.559273	0.0927888
Adenylsuccinic acid	g__Oscillospiraceae_unclassified	0.272727	0.448272
Adenylsuccinic acid	g__Pelagibacterium	0.395203	0.258334
Adenylsuccinic acid	g__Fusicatenibacter	0.756415	0.0113411
Adenylsuccinic acid	g__Enteractinococcus	0.275897	0.440356
Adenylsuccinic acid	g__Leucobacter	0.275897	0.440356
Adenylsuccinic acid	g__Glutamicibacter	0.29081	0.414977
Adenylsuccinic acid	g__Lysobacter	0.395203	0.258334
Adenylsuccinic acid	g__Bacillus	0.395203	0.258334
Adenylsuccinic acid	g__Lachnospiraceae_UCG-006	0.678557	0.0309938
Adenylsuccinic acid	g__Pseudomonas	0.46977	0.170707
Adenylsuccinic acid	g__Luteimonas	0.275897	0.440356
Adenylsuccinic acid	g__TM7a	0.55925	0.0928051
Adenylsuccinic acid	g__JG30-KF-CM45_unclassified	0.410117	0.239145
Adenylsuccinic acid	g__Parvibacter	0.574163	0.0825989
Adenylsuccinic acid	g__Pseudoclavibacter	0.410117	0.239145
Adenylsuccinic acid	g__Alphaproteobacteria_unclassified	0.650318	0.0417648
Hypoxanthine	g__Sporosarcina	-0.640043	0.0462359
Hypoxanthine	g__Candidatus_Saccharibacteria_unclassified	-0.601253	0.0659722
Hypoxanthine	g__Aerosphaera	-0.678834	0.0308988
Hypoxanthine	g__Brevibacterium	-0.492403	0.14823
Hypoxanthine	g__Dubosiella	-0.551515	0.104298
Hypoxanthine	g__Atopobiaceae_unclassified	-0.684848	0.0350915
Hypoxanthine	g__Paenalcaligenes	-0.435616	0.208258
Hypoxanthine	g__Brachybacterium	-0.435616	0.208258
Hypoxanthine	g__Jeotgalicoccus	-0.435616	0.208258
Hypoxanthine	g__DNF00809	-0.565352	0.0885368
Hypoxanthine	g__Desulfovibrio	-0.866667	0.00268142
Hypoxanthine	g__Enterorhabdus	-0.842424	0.00445903
Hypoxanthine	g__Psychrobacter	-0.443813	0.198846
Hypoxanthine	g__Aquamicrobium	-0.471124	0.169309
Hypoxanthine	g__Paracoccus	-0.443813	0.198846
Hypoxanthine	g__Serratia	-0.607682	0.0623775
Hypoxanthine	g__Paenochrobactrum	-0.443813	0.198846
Hypoxanthine	g__Lactiplantibacillus	-0.703272	0.0232695
Hypoxanthine	g__Weissella	-0.553059	0.0972676
Hypoxanthine	g__Clostridia_unclassified	-0.87397	0.00094545
Hypoxanthine	g__Dietzia	-0.400195	0.251819
Hypoxanthine	g__Quinella	-0.300636	0.398644
Hypoxanthine	g__Staphylococcaceae_unclassified	-0.681583	0.0299658
Hypoxanthine	g__Coprococcus	-0.559273	0.0927888
Hypoxanthine	g__Corynebacterium	-0.454545	0.190932
Hypoxanthine	g__Erysipelotrichaceae_unclassified	-0.490909	0.154443
Hypoxanthine	g__Anaerovorax	-0.510741	0.131413
Hypoxanthine	g__Eubacterium]_brachy_group	-0.703272	0.0232695
Hypoxanthine	g__Oligella	-0.300636	0.398644
Hypoxanthine	g__Facklamia	-0.334348	0.345036
Hypoxanthine	g__Oscillospiraceae_unclassified	-0.636364	0.0544451
Hypoxanthine	g__Pelagibacterium	-0.275897	0.440356
Hypoxanthine	g__Fusicatenibacter	-0.497811	0.143142
Hypoxanthine	g__Enteractinococcus	-0.395203	0.258334
Hypoxanthine	g__Leucobacter	-0.395203	0.258334
Hypoxanthine	g__Glutamicibacter	-0.678557	0.0309938
Hypoxanthine	g__Lysobacter	-0.275897	0.440356
Hypoxanthine	g__Bacillus	-0.275897	0.440356
Hypoxanthine	g__Lachnospiraceae_UCG-006	-0.663643	0.0364116
Hypoxanthine	g__Pseudomonas	-0.231157	0.520508
Hypoxanthine	g__Luteimonas	-0.395203	0.258334
Hypoxanthine	g__TM7a	-0.216243	0.548474
Hypoxanthine	g__JG30-KF-CM45_unclassified	-0.305723	0.39031
Hypoxanthine	g__Parvibacter	-0.499597	0.141486
Hypoxanthine	g__Pseudoclavibacter	-0.305723	0.39031
Hypoxanthine	g__Alphaproteobacteria_unclassified	-0.462726	0.178094
L-Alanine	g__Sporosarcina	-0.691764	0.0266782
L-Alanine	g__Candidatus_Saccharibacteria_unclassified	-0.678834	0.0308988
L-Alanine	g__Aerosphaera	-0.730554	0.0164089
L-Alanine	g__Brevibacterium	-0.753803	0.0117948
L-Alanine	g__Dubosiella	-0.733333	0.0211665
L-Alanine	g__Atopobiaceae_unclassified	-0.866667	0.00268142
L-Alanine	g__Paenalcaligenes	-0.607408	0.0625282
L-Alanine	g__Brachybacterium	-0.619679	0.0560193
L-Alanine	g__Jeotgalicoccus	-0.681033	0.0301509
L-Alanine	g__DNF00809	-0.729487	0.0166469
L-Alanine	g__Desulfovibrio	-0.636364	0.0544451
L-Alanine	g__Enterorhabdus	-0.636364	0.0544451
L-Alanine	g__Psychrobacter	-0.491608	0.148988
L-Alanine	g__Aquamicrobium	-0.505264	0.136307
L-Alanine	g__Paracoccus	-0.491608	0.148988
L-Alanine	g__Serratia	-0.757896	0.0110894
L-Alanine	g__Paenochrobactrum	-0.491608	0.148988
L-Alanine	g__Lactiplantibacillus	-0.812519	0.00428159
L-Alanine	g__Weissella	-0.703272	0.0232695
L-Alanine	g__Clostridia_unclassified	-0.887625	0.000607926
L-Alanine	g__Dietzia	-0.562775	0.0903239
L-Alanine	g__Quinella	-0.64422	0.0443814
L-Alanine	g__Staphylococcaceae_unclassified	-0.562775	0.0903239
L-Alanine	g__Coprococcus	-0.44985	0.192076
L-Alanine	g__Corynebacterium	-0.745455	0.0184138
L-Alanine	g__Erysipelotrichaceae_unclassified	-0.490909	0.154443
L-Alanine	g__Anaerovorax	-0.562462	0.0905423
L-Alanine	g__Eubacterium]_brachy_group	-0.812519	0.00428159
L-Alanine	g__Oligella	-0.49697	0.143927
L-Alanine	g__Facklamia	-0.474166	0.166192
L-Alanine	g__Oscillospiraceae_unclassified	-0.478788	0.166058
L-Alanine	g__Pelagibacterium	-0.320637	0.366377
L-Alanine	g__Fusicatenibacter	-0.459021	0.182053
L-Alanine	g__Enteractinococcus	-0.38029	0.278343
L-Alanine	g__Leucobacter	-0.38029	0.278343
L-Alanine	g__Glutamicibacter	-0.663643	0.0364116
L-Alanine	g__Lysobacter	-0.320637	0.366377
L-Alanine	g__Bacillus	-0.320637	0.366377
L-Alanine	g__Lachnospiraceae_UCG-006	-0.753123	0.0119149
L-Alanine	g__Pseudomonas	-0.305723	0.39031
L-Alanine	g__Luteimonas	-0.38029	0.278343
L-Alanine	g__TM7a	-0.320637	0.366377
L-Alanine	g__JG30-KF-CM45_unclassified	-0.350463	0.320787
L-Alanine	g__Parvibacter	-0.589077	0.0731457
L-Alanine	g__Pseudoclavibacter	-0.350463	0.320787
L-Alanine	g__Alphaproteobacteria_unclassified	-0.575281	0.0818647
Paeonol	g__Sporosarcina	0.536602	0.109784
Paeonol	g__Candidatus_Saccharibacteria_unclassified	0.614183	0.0588762
Paeonol	g__Aerosphaera	0.549532	0.0998697
Paeonol	g__Brevibacterium	0.358664	0.308799
Paeonol	g__Dubosiella	0.6	0.0731199
Paeonol	g__Atopobiaceae_unclassified	0.636364	0.0544451
Paeonol	g__Paenalcaligenes	0.374261	0.286663
Paeonol	g__Brachybacterium	0.374261	0.286663
Paeonol	g__Jeotgalicoccus	0.631949	0.0499751
Paeonol	g__DNF00809	0.638301	0.0470245
Paeonol	g__Desulfovibrio	0.69697	0.0311411
Paeonol	g__Enterorhabdus	0.69697	0.0311411
Paeonol	g__Psychrobacter	0.382362	0.275515
Paeonol	g__Aquamicrobium	0.35505	0.314052
Paeonol	g__Paracoccus	0.382362	0.275515
Paeonol	g__Serratia	0.785207	0.00712028
Paeonol	g__Paenochrobactrum	0.382362	0.275515
Paeonol	g__Lactiplantibacillus	0.74424	0.0135646
Paeonol	g__Weissella	0.83983	0.00236205
Paeonol	g__Clostridia_unclassified	0.430157	0.214665
Paeonol	g__Dietzia	0.625305	0.0531909
Paeonol	g__Quinella	0.312907	0.378689
Paeonol	g__Staphylococcaceae_unclassified	0.575281	0.0818647
Paeonol	g__Coprococcus	0.504562	0.136942
Paeonol	g__Corynebacterium	0.357576	0.3128
Paeonol	g__Erysipelotrichaceae_unclassified	0.454545	0.190932
Paeonol	g__Anaerovorax	0.730554	0.0164089
Paeonol	g__Eubacterium]_brachy_group	0.74424	0.0135646
Paeonol	g__Oligella	0.263824	0.461405
Paeonol	g__Facklamia	0.407297	0.24271
Paeonol	g__Oscillospiraceae_unclassified	0.175758	0.631967
Paeonol	g__Pelagibacterium	0.350463	0.320787
Paeonol	g__Fusicatenibacter	0.846926	0.00198837
Paeonol	g__Enteractinococcus	0.231157	0.520508
Paeonol	g__Leucobacter	0.231157	0.520508
Paeonol	g__Glutamicibacter	0.350463	0.320787
Paeonol	g__Lysobacter	0.350463	0.320787
Paeonol	g__Bacillus	0.350463	0.320787
Paeonol	g__Lachnospiraceae_UCG-006	0.46977	0.170707
Paeonol	g__Pseudomonas	0.439943	0.203257
Paeonol	g__Luteimonas	0.231157	0.520508
Paeonol	g__TM7a	0.499597	0.141486
Paeonol	g__JG30-KF-CM45_unclassified	0.320637	0.366377
Paeonol	g__Parvibacter	0.69347	0.0261526
Paeonol	g__Pseudoclavibacter	0.320637	0.366377
Paeonol	g__Alphaproteobacteria_unclassified	0.525257	0.118975
Vanillylamine	g__Sporosarcina	0.717624	0.0194545
Vanillylamine	g__Candidatus_Saccharibacteria_unclassified	0.782275	0.00748847
Vanillylamine	g__Aerosphaera	0.691764	0.0266782
Vanillylamine	g__Brevibacterium	0.583589	0.0765377
Vanillylamine	g__Dubosiella	0.721212	0.0241946
Vanillylamine	g__Atopobiaceae_unclassified	0.769697	0.0136718
Vanillylamine	g__Paenalcaligenes	0.582866	0.0769923
Vanillylamine	g__Brachybacterium	0.582866	0.0769923
Vanillylamine	g__Jeotgalicoccus	0.693304	0.0262035
Vanillylamine	g__DNF00809	0.662617	0.0368064
Vanillylamine	g__Desulfovibrio	0.648485	0.0490426
Vanillylamine	g__Enterorhabdus	0.672727	0.0393814
Vanillylamine	g__Psychrobacter	0.628166	0.0517901
Vanillylamine	g__Aquamicrobium	0.61451	0.0587035
Vanillylamine	g__Paracoccus	0.628166	0.0517901
Vanillylamine	g__Serratia	0.819346	0.00372367
Vanillylamine	g__Paenochrobactrum	0.628166	0.0517901
Vanillylamine	g__Lactiplantibacillus	0.764723	0.00997949
Vanillylamine	g__Weissella	0.846658	0.00200163
Vanillylamine	g__Clostridia_unclassified	0.512092	0.130224
Vanillylamine	g__Dietzia	0.856668	0.00154747
Vanillylamine	g__Quinella	0.546053	0.102479
Vanillylamine	g__Staphylococcaceae_unclassified	0.669077	0.034369
Vanillylamine	g__Coprococcus	0.589668	0.0727859
Vanillylamine	g__Corynebacterium	0.515152	0.132823
Vanillylamine	g__Erysipelotrichaceae_unclassified	0.563636	0.0957916
Vanillylamine	g__Anaerovorax	0.795205	0.00596121
Vanillylamine	g__Eubacterium]_brachy_group	0.764723	0.00997949
Vanillylamine	g__Oligella	0.374261	0.286663
Vanillylamine	g__Facklamia	0.650459	0.0417055
Vanillylamine	g__Oscillospiraceae_unclassified	0.236364	0.513898
Vanillylamine	g__Pelagibacterium	0.499597	0.141486
Vanillylamine	g__Fusicatenibacter	0.821065	0.00359188
Vanillylamine	g__Enteractinococcus	0.439943	0.203257
Vanillylamine	g__Leucobacter	0.439943	0.203257
Vanillylamine	g__Glutamicibacter	0.305723	0.39031
Vanillylamine	g__Lysobacter	0.499597	0.141486
Vanillylamine	g__Bacillus	0.499597	0.141486
Vanillylamine	g__Lachnospiraceae_UCG-006	0.589077	0.0731457
Vanillylamine	g__Pseudomonas	0.574163	0.0825989
Vanillylamine	g__Luteimonas	0.439943	0.203257
Vanillylamine	g__TM7a	0.633817	0.0490952
Vanillylamine	g__JG30-KF-CM45_unclassified	0.484683	0.155683
Vanillylamine	g__Parvibacter	0.663643	0.0364116
Vanillylamine	g__Pseudoclavibacter	0.484683	0.155683
Vanillylamine	g__Alphaproteobacteria_unclassified	0.781632	0.007571
Argininosuccinic acid	g__Sporosarcina	-0.808135	0.00466982
Argininosuccinic acid	g__Candidatus_Saccharibacteria_unclassified	-0.846926	0.00198837
Argininosuccinic acid	g__Aerosphaera	-0.821065	0.00359188
Argininosuccinic acid	g__Brevibacterium	-0.662617	0.0368064
Argininosuccinic acid	g__Dubosiella	-0.927273	0.000130162
Argininosuccinic acid	g__Atopobiaceae_unclassified	-0.721212	0.0241946
Argininosuccinic acid	g__Paenalcaligenes	-0.546053	0.102479
Argininosuccinic acid	g__Brachybacterium	-0.546053	0.102479
Argininosuccinic acid	g__Jeotgalicoccus	-0.693304	0.0262035
Argininosuccinic acid	g__DNF00809	-0.717329	0.0195283
Argininosuccinic acid	g__Desulfovibrio	-0.684848	0.0350915
Argininosuccinic acid	g__Enterorhabdus	-0.818182	0.00681113
Argininosuccinic acid	g__Psychrobacter	-0.648649	0.0424702
Argininosuccinic acid	g__Aquamicrobium	-0.621338	0.0551752
Argininosuccinic acid	g__Paracoccus	-0.648649	0.0424702
Argininosuccinic acid	g__Serratia	-0.785207	0.00712028
Argininosuccinic acid	g__Paenochrobactrum	-0.648649	0.0424702
Argininosuccinic acid	g__Lactiplantibacillus	-0.74424	0.0135646
Argininosuccinic acid	g__Weissella	-0.83983	0.00236205
Argininosuccinic acid	g__Clostridia_unclassified	-0.573543	0.0830087
Argininosuccinic acid	g__Dietzia	-0.662824	0.0367267
Argininosuccinic acid	g__Quinella	-0.693304	0.0262035
Argininosuccinic acid	g__Staphylococcaceae_unclassified	-0.681583	0.0299658
Argininosuccinic acid	g__Coprococcus	-0.51672	0.126197
Argininosuccinic acid	g__Corynebacterium	-0.648485	0.0490426
Argininosuccinic acid	g__Erysipelotrichaceae_unclassified	-0.648485	0.0490426
Argininosuccinic acid	g__Anaerovorax	-0.808135	0.00466982
Argininosuccinic acid	g__Eubacterium]_brachy_group	-0.74424	0.0135646
Argininosuccinic acid	g__Oligella	-0.411074	0.237942
Argininosuccinic acid	g__Facklamia	-0.486324	0.15408
Argininosuccinic acid	g__Oscillospiraceae_unclassified	-0.660606	0.0440266
Argininosuccinic acid	g__Pelagibacterium	-0.618903	0.0564166
Argininosuccinic acid	g__Fusicatenibacter	-0.640043	0.0462359
Argininosuccinic acid	g__Enteractinococcus	-0.499597	0.141486
Argininosuccinic acid	g__Leucobacter	-0.499597	0.141486
Argininosuccinic acid	g__Glutamicibacter	-0.574163	0.0825989
Argininosuccinic acid	g__Lysobacter	-0.618903	0.0564166
Argininosuccinic acid	g__Bacillus	-0.618903	0.0564166
Argininosuccinic acid	g__Lachnospiraceae_UCG-006	-0.46977	0.170707
Argininosuccinic acid	g__Pseudomonas	-0.663643	0.0364116
Argininosuccinic acid	g__Luteimonas	-0.499597	0.141486
Argininosuccinic acid	g__TM7a	-0.678557	0.0309938
Argininosuccinic acid	g__JG30-KF-CM45_unclassified	-0.589077	0.0731457
Argininosuccinic acid	g__Parvibacter	-0.69347	0.0261526
Argininosuccinic acid	g__Pseudoclavibacter	-0.589077	0.0731457
Argininosuccinic acid	g__Alphaproteobacteria_unclassified	-0.600293	0.06652
Gallic acid	g__Sporosarcina	-0.665903	0.0355523
Gallic acid	g__Candidatus_Saccharibacteria_unclassified	-0.614183	0.0588762
Gallic acid	g__Aerosphaera	-0.665903	0.0355523
Gallic acid	g__Brevibacterium	-0.571431	0.0844119
Gallic acid	g__Dubosiella	-0.418182	0.232418
Gallic acid	g__Atopobiaceae_unclassified	-0.175758	0.631967
Gallic acid	g__Paenalcaligenes	-0.49697	0.143927
Gallic acid	g__Brachybacterium	-0.533783	0.112025
Gallic acid	g__Jeotgalicoccus	-0.34972	0.321886
Gallic acid	g__DNF00809	-0.182372	0.614068
Gallic acid	g__Desulfovibrio	-0.575758	0.087768
Gallic acid	g__Enterorhabdus	-0.660606	0.0440266
Gallic acid	g__Psychrobacter	-0.662305	0.036927
Gallic acid	g__Aquamicrobium	-0.648649	0.0424702
Gallic acid	g__Paracoccus	-0.662305	0.036927
Gallic acid	g__Serratia	-0.286771	0.421781
Gallic acid	g__Paenochrobactrum	-0.662305	0.036927
Gallic acid	g__Lactiplantibacillus	-0.218492	0.544219
Gallic acid	g__Weissella	-0.232148	0.51867
Gallic acid	g__Clostridia_unclassified	-0.436985	0.206668
Gallic acid	g__Dietzia	-0.356424	0.31205
Gallic acid	g__Quinella	-0.521512	0.122111
Gallic acid	g__Staphylococcaceae_unclassified	-0.881681	0.000741595
Gallic acid	g__Coprococcus	-0.729487	0.0166469
Gallic acid	g__Corynebacterium	-0.454545	0.190932
Gallic acid	g__Erysipelotrichaceae_unclassified	-0.818182	0.00681113
Gallic acid	g__Anaerovorax	-0.174557	0.62958
Gallic acid	g__Eubacterium]_brachy_group	-0.218492	0.544219
Gallic acid	g__Oligella	-0.34972	0.321886
Gallic acid	g__Facklamia	-0.243162	0.498434
Gallic acid	g__Oscillospiraceae_unclassified	-0.321212	0.367684
Gallic acid	g__Pelagibacterium	-0.589077	0.0731457
Gallic acid	g__Fusicatenibacter	-0.497811	0.143142
Gallic acid	g__Enteractinococcus	-0.529423	0.115546
Gallic acid	g__Leucobacter	-0.529423	0.115546
Gallic acid	g__Glutamicibacter	-0.439943	0.203257
Gallic acid	g__Lysobacter	-0.589077	0.0731457
Gallic acid	g__Bacillus	-0.589077	0.0731457
Gallic acid	g__Lachnospiraceae_UCG-006	-0.305723	0.39031
Gallic acid	g__Pseudomonas	-0.529423	0.115546
Gallic acid	g__Luteimonas	-0.529423	0.115546
Gallic acid	g__TM7a	-0.499597	0.141486
Gallic acid	g__JG30-KF-CM45_unclassified	-0.618903	0.0564166
Gallic acid	g__Parvibacter	-0.0969367	0.789932
Gallic acid	g__Pseudoclavibacter	-0.618903	0.0564166
Gallic acid	g__Alphaproteobacteria_unclassified	-0.356424	0.31205
N-Methylnicotinamide	g__Sporosarcina	-0.808135	0.00466982
N-Methylnicotinamide	g__Candidatus_Saccharibacteria_unclassified	-0.782275	0.00748847
N-Methylnicotinamide	g__Aerosphaera	-0.846926	0.00198837
N-Methylnicotinamide	g__Brevibacterium	-0.741645	0.0140752
N-Methylnicotinamide	g__Dubosiella	-0.587879	0.0802151
N-Methylnicotinamide	g__Atopobiaceae_unclassified	-0.6	0.0731199
N-Methylnicotinamide	g__Paenalcaligenes	-0.705575	0.0226256
N-Methylnicotinamide	g__Brachybacterium	-0.717845	0.0193993
N-Methylnicotinamide	g__Jeotgalicoccus	-0.742387	0.0139278
N-Methylnicotinamide	g__DNF00809	-0.589668	0.0727859
N-Methylnicotinamide	g__Desulfovibrio	-0.69697	0.0311411
N-Methylnicotinamide	g__Enterorhabdus	-0.90303	0.000880225
N-Methylnicotinamide	g__Psychrobacter	-0.655477	0.0396333
N-Methylnicotinamide	g__Aquamicrobium	-0.628166	0.0517901
N-Methylnicotinamide	g__Paracoccus	-0.655477	0.0396333
N-Methylnicotinamide	g__Serratia	-0.525747	0.118568
N-Methylnicotinamide	g__Paenochrobactrum	-0.655477	0.0396333
N-Methylnicotinamide	g__Lactiplantibacillus	-0.498436	0.142561
N-Methylnicotinamide	g__Weissella	-0.553059	0.0972676
N-Methylnicotinamide	g__Clostridia_unclassified	-0.58037	0.0785741
N-Methylnicotinamide	g__Dietzia	-0.612799	0.0596102
N-Methylnicotinamide	g__Quinella	-0.546053	0.102479
N-Methylnicotinamide	g__Staphylococcaceae_unclassified	-0.81915	0.00373895
N-Methylnicotinamide	g__Coprococcus	-0.620064	0.0558226
N-Methylnicotinamide	g__Corynebacterium	-0.733333	0.0211665
N-Methylnicotinamide	g__Erysipelotrichaceae_unclassified	-0.672727	0.0393814
N-Methylnicotinamide	g__Anaerovorax	-0.35558	0.31328
N-Methylnicotinamide	g__Eubacterium]_brachy_group	-0.498436	0.142561
N-Methylnicotinamide	g__Oligella	-0.681033	0.0301509
N-Methylnicotinamide	g__Facklamia	-0.589668	0.0727859
N-Methylnicotinamide	g__Oscillospiraceae_unclassified	-0.50303	0.143367
N-Methylnicotinamide	g__Pelagibacterium	-0.678557	0.0309938
N-Methylnicotinamide	g__Fusicatenibacter	-0.471951	0.168458
N-Methylnicotinamide	g__Enteractinococcus	-0.55925	0.0928051
N-Methylnicotinamide	g__Leucobacter	-0.55925	0.0928051
N-Methylnicotinamide	g__Glutamicibacter	-0.73821	0.0147714
N-Methylnicotinamide	g__Lysobacter	-0.678557	0.0309938
N-Methylnicotinamide	g__Bacillus	-0.678557	0.0309938
N-Methylnicotinamide	g__Lachnospiraceae_UCG-006	-0.305723	0.39031
N-Methylnicotinamide	g__Pseudomonas	-0.64873	0.0424358
N-Methylnicotinamide	g__Luteimonas	-0.55925	0.0928051
N-Methylnicotinamide	g__TM7a	-0.60399	0.0644255
N-Methylnicotinamide	g__JG30-KF-CM45_unclassified	-0.663643	0.0364116
N-Methylnicotinamide	g__Parvibacter	-0.454857	0.186565
N-Methylnicotinamide	g__Pseudoclavibacter	-0.663643	0.0364116
N-Methylnicotinamide	g__Alphaproteobacteria_unclassified	-0.600293	0.06652
D-Arabinose	g__Sporosarcina	-0.717624	0.0194545
D-Arabinose	g__Candidatus_Saccharibacteria_unclassified	-0.652973	0.0406584
D-Arabinose	g__Aerosphaera	-0.795205	0.00596121
D-Arabinose	g__Brevibacterium	-0.613985	0.058981
D-Arabinose	g__Dubosiella	-0.648485	0.0490426
D-Arabinose	g__Atopobiaceae_unclassified	-0.490909	0.154443
D-Arabinose	g__Paenalcaligenes	-0.435616	0.208258
D-Arabinose	g__Brachybacterium	-0.521512	0.122111
D-Arabinose	g__Jeotgalicoccus	-0.472428	0.167969
D-Arabinose	g__DNF00809	-0.498483	0.142518
D-Arabinose	g__Desulfovibrio	-0.50303	0.143367
D-Arabinose	g__Enterorhabdus	-0.769697	0.0136718
D-Arabinose	g__Psychrobacter	-0.600854	0.0661994
D-Arabinose	g__Aquamicrobium	-0.559887	0.0923538
D-Arabinose	g__Paracoccus	-0.600854	0.0661994
D-Arabinose	g__Serratia	-0.491608	0.148988
D-Arabinose	g__Paenochrobactrum	-0.600854	0.0661994
D-Arabinose	g__Lactiplantibacillus	-0.396017	0.257265
D-Arabinose	g__Weissella	-0.382362	0.275515
D-Arabinose	g__Clostridia_unclassified	-0.689617	0.0273499
D-Arabinose	g__Dietzia	-0.45022	0.191665
D-Arabinose	g__Quinella	-0.546053	0.102479
D-Arabinose	g__Staphylococcaceae_unclassified	-0.669077	0.034369
D-Arabinose	g__Coprococcus	-0.370822	0.291468
D-Arabinose	g__Corynebacterium	-0.624242	0.060249
D-Arabinose	g__Erysipelotrichaceae_unclassified	-0.454545	0.190932
D-Arabinose	g__Anaerovorax	-0.523672	0.120296
D-Arabinose	g__Eubacterium]_brachy_group	-0.396017	0.257265
D-Arabinose	g__Oligella	-0.263824	0.461405
D-Arabinose	g__Facklamia	-0.401218	0.250496
D-Arabinose	g__Oscillospiraceae_unclassified	-0.806061	0.00823557
D-Arabinose	g__Pelagibacterium	-0.574163	0.0825989
D-Arabinose	g__Fusicatenibacter	-0.226278	0.529592
D-Arabinose	g__Enteractinococcus	-0.395203	0.258334
D-Arabinose	g__Leucobacter	-0.395203	0.258334
D-Arabinose	g__Glutamicibacter	-0.768037	0.00947014
D-Arabinose	g__Lysobacter	-0.574163	0.0825989
D-Arabinose	g__Bacillus	-0.574163	0.0825989
D-Arabinose	g__Lachnospiraceae_UCG-006	-0.499597	0.141486
D-Arabinose	g__Pseudomonas	-0.499597	0.141486
D-Arabinose	g__Luteimonas	-0.395203	0.258334
D-Arabinose	g__TM7a	-0.484683	0.155683
D-Arabinose	g__JG30-KF-CM45_unclassified	-0.633817	0.0490952
D-Arabinose	g__Parvibacter	-0.171503	0.635678
D-Arabinose	g__Pseudoclavibacter	-0.633817	0.0490952
D-Arabinose	g__Alphaproteobacteria_unclassified	-0.387689	0.268313
Ophthalmic acid	g__Sporosarcina	0.821065	0.00359188
Ophthalmic acid	g__Candidatus_Saccharibacteria_unclassified	0.769345	0.00927422
Ophthalmic acid	g__Aerosphaera	0.821065	0.00359188
Ophthalmic acid	g__Brevibacterium	0.717329	0.0195283
Ophthalmic acid	g__Dubosiella	0.648485	0.0490426
Ophthalmic acid	g__Atopobiaceae_unclassified	0.757576	0.0159208
Ophthalmic acid	g__Paenalcaligenes	0.668762	0.0344852
Ophthalmic acid	g__Brachybacterium	0.656491	0.0392233
Ophthalmic acid	g__Jeotgalicoccus	0.521512	0.122111
Ophthalmic acid	g__DNF00809	0.571431	0.0844119
Ophthalmic acid	g__Desulfovibrio	0.709091	0.0275141
Ophthalmic acid	g__Enterorhabdus	0.818182	0.00681113
Ophthalmic acid	g__Psychrobacter	0.696445	0.0252532
Ophthalmic acid	g__Aquamicrobium	0.723756	0.0179653
Ophthalmic acid	g__Paracoccus	0.696445	0.0252532
Ophthalmic acid	g__Serratia	0.518919	0.124311
Ophthalmic acid	g__Paenochrobactrum	0.696445	0.0252532
Ophthalmic acid	g__Lactiplantibacillus	0.587198	0.0742956
Ophthalmic acid	g__Weissella	0.491608	0.148988
Ophthalmic acid	g__Clostridia_unclassified	0.792035	0.00631296
Ophthalmic acid	g__Dietzia	0.625305	0.0531909
Ophthalmic acid	g__Quinella	0.521512	0.122111
Ophthalmic acid	g__Staphylococcaceae_unclassified	0.700342	0.0241072
Ophthalmic acid	g__Coprococcus	0.547115	0.101678
Ophthalmic acid	g__Corynebacterium	0.636364	0.0544451
Ophthalmic acid	g__Erysipelotrichaceae_unclassified	0.539394	0.113298
Ophthalmic acid	g__Anaerovorax	0.497811	0.143142
Ophthalmic acid	g__Eubacterium]_brachy_group	0.587198	0.0742956
Ophthalmic acid	g__Oligella	0.509241	0.132743
Ophthalmic acid	g__Facklamia	0.64438	0.0443115
Ophthalmic acid	g__Oscillospiraceae_unclassified	0.781818	0.0116513
Ophthalmic acid	g__Pelagibacterium	0.529423	0.115546
Ophthalmic acid	g__Fusicatenibacter	0.303859	0.393355
Ophthalmic acid	g__Enteractinococcus	0.64873	0.0424358
Ophthalmic acid	g__Leucobacter	0.64873	0.0424358
Ophthalmic acid	g__Glutamicibacter	0.64873	0.0424358
Ophthalmic acid	g__Lysobacter	0.529423	0.115546
Ophthalmic acid	g__Bacillus	0.529423	0.115546
Ophthalmic acid	g__Lachnospiraceae_UCG-006	0.544337	0.103782
Ophthalmic acid	g__Pseudomonas	0.46977	0.170707
Ophthalmic acid	g__Luteimonas	0.64873	0.0424358
Ophthalmic acid	g__TM7a	0.42503	0.220785
Ophthalmic acid	g__JG30-KF-CM45_unclassified	0.544337	0.103782
Ophthalmic acid	g__Parvibacter	0.439943	0.203257
Ophthalmic acid	g__Pseudoclavibacter	0.544337	0.103782
Ophthalmic acid	g__Alphaproteobacteria_unclassified	0.712848	0.0206719
Tropate	g__Sporosarcina	0.562462	0.0905423
Tropate	g__Candidatus_Saccharibacteria_unclassified	0.640043	0.0462359
Tropate	g__Aerosphaera	0.575392	0.0817918
Tropate	g__Brevibacterium	0.38298	0.274673
Tropate	g__Dubosiella	0.636364	0.0544451
Tropate	g__Atopobiaceae_unclassified	0.575758	0.087768
Tropate	g__Paenalcaligenes	0.34972	0.321886
Tropate	g__Brachybacterium	0.374261	0.286663
Tropate	g__Jeotgalicoccus	0.607408	0.0625282
Tropate	g__DNF00809	0.571431	0.0844119
Tropate	g__Desulfovibrio	0.624242	0.060249
Tropate	g__Enterorhabdus	0.660606	0.0440266
Tropate	g__Psychrobacter	0.443813	0.198846
Tropate	g__Aquamicrobium	0.402845	0.248398
Tropate	g__Paracoccus	0.443813	0.198846
Tropate	g__Serratia	0.798863	0.00557294
Tropate	g__Paenochrobactrum	0.443813	0.198846
Tropate	g__Lactiplantibacillus	0.703272	0.0232695
Tropate	g__Weissella	0.826174	0.00321992
Tropate	g__Clostridia_unclassified	0.402845	0.248398
Tropate	g__Dietzia	0.67533	0.0321161
Tropate	g__Quinella	0.411074	0.237942
Tropate	g__Staphylococcaceae_unclassified	0.625305	0.0531909
Tropate	g__Coprococcus	0.498483	0.142518
Tropate	g__Corynebacterium	0.406061	0.247371
Tropate	g__Erysipelotrichaceae_unclassified	0.515152	0.132823
Tropate	g__Anaerovorax	0.756415	0.0113411
Tropate	g__Eubacterium]_brachy_group	0.703272	0.0232695
Tropate	g__Oligella	0.177928	0.622873
Tropate	g__Facklamia	0.401218	0.250496
Tropate	g__Oscillospiraceae_unclassified	0.115152	0.758833
Tropate	g__Pelagibacterium	0.410117	0.239145
Tropate	g__Fusicatenibacter	0.885716	0.000648751
Tropate	g__Enteractinococcus	0.231157	0.520508
Tropate	g__Leucobacter	0.231157	0.520508
Tropate	g__Glutamicibacter	0.320637	0.366377
Tropate	g__Lysobacter	0.410117	0.239145
Tropate	g__Bacillus	0.410117	0.239145
Tropate	g__Lachnospiraceae_UCG-006	0.499597	0.141486
Tropate	g__Pseudomonas	0.499597	0.141486
Tropate	g__Luteimonas	0.231157	0.520508
Tropate	g__TM7a	0.574163	0.0825989
Tropate	g__JG30-KF-CM45_unclassified	0.395203	0.258334
Tropate	g__Parvibacter	0.618903	0.0564166
Tropate	g__Pseudoclavibacter	0.395203	0.258334
Tropate	g__Alphaproteobacteria_unclassified	0.537763	0.10887
Salviaflaside methyl ester	g__Sporosarcina	-0.717624	0.0194545
Salviaflaside methyl ester	g__Candidatus_Saccharibacteria_unclassified	-0.743484	0.0137119
Salviaflaside methyl ester	g__Aerosphaera	-0.769345	0.00927422
Salviaflaside methyl ester	g__Brevibacterium	-0.607906	0.0622549
Salviaflaside methyl ester	g__Dubosiella	-0.745455	0.0184138
Salviaflaside methyl ester	g__Atopobiaceae_unclassified	-0.842424	0.00445903
Salviaflaside methyl ester	g__Paenalcaligenes	-0.521512	0.122111
Salviaflaside methyl ester	g__Brachybacterium	-0.558324	0.093464
Salviaflaside methyl ester	g__Jeotgalicoccus	-0.742387	0.0139278
Salviaflaside methyl ester	g__DNF00809	-0.77204	0.00887954
Salviaflaside methyl ester	g__Desulfovibrio	-0.721212	0.0241946
Salviaflaside methyl ester	g__Enterorhabdus	-0.818182	0.00681113
Salviaflaside methyl ester	g__Psychrobacter	-0.518919	0.124311
Salviaflaside methyl ester	g__Aquamicrobium	-0.491608	0.148988
Salviaflaside methyl ester	g__Paracoccus	-0.518919	0.124311
Salviaflaside methyl ester	g__Serratia	-0.87397	0.00094545
Salviaflaside methyl ester	g__Paenochrobactrum	-0.518919	0.124311
Salviaflaside methyl ester	g__Lactiplantibacillus	-0.833002	0.0027671
Salviaflaside methyl ester	g__Weissella	-0.846658	0.00200163
Salviaflaside methyl ester	g__Clostridia_unclassified	-0.751068	0.0122834
Salviaflaside methyl ester	g__Dietzia	-0.731607	0.0161765
Salviaflaside methyl ester	g__Quinella	-0.509241	0.132743
Salviaflaside methyl ester	g__Staphylococcaceae_unclassified	-0.662824	0.0367267
Salviaflaside methyl ester	g__Coprococcus	-0.474166	0.166192
Salviaflaside methyl ester	g__Corynebacterium	-0.648485	0.0490426
Salviaflaside methyl ester	g__Erysipelotrichaceae_unclassified	-0.466667	0.178219
Salviaflaside methyl ester	g__Anaerovorax	-0.782275	0.00748847
Salviaflaside methyl ester	g__Eubacterium]_brachy_group	-0.833002	0.0027671
Salviaflaside methyl ester	g__Oligella	-0.36199	0.304005
Salviaflaside methyl ester	g__Facklamia	-0.565352	0.0885368
Salviaflaside methyl ester	g__Oscillospiraceae_unclassified	-0.442424	0.204201
Salviaflaside methyl ester	g__Pelagibacterium	-0.439943	0.203257
Salviaflaside methyl ester	g__Fusicatenibacter	-0.691764	0.0266782
Salviaflaside methyl ester	g__Enteractinococcus	-0.320637	0.366377
Salviaflaside methyl ester	g__Leucobacter	-0.320637	0.366377
Salviaflaside methyl ester	g__Glutamicibacter	-0.64873	0.0424358
Salviaflaside methyl ester	g__Lysobacter	-0.439943	0.203257
Salviaflaside methyl ester	g__Bacillus	-0.439943	0.203257
Salviaflaside methyl ester	g__Lachnospiraceae_UCG-006	-0.69347	0.0261526
Salviaflaside methyl ester	g__Pseudomonas	-0.46977	0.170707
Salviaflaside methyl ester	g__Luteimonas	-0.320637	0.366377
Salviaflaside methyl ester	g__TM7a	-0.51451	0.12811
Salviaflaside methyl ester	g__JG30-KF-CM45_unclassified	-0.454857	0.186565
Salviaflaside methyl ester	g__Parvibacter	-0.64873	0.0424358
Salviaflaside methyl ester	g__Pseudoclavibacter	-0.454857	0.186565
Salviaflaside methyl ester	g__Alphaproteobacteria_unclassified	-0.644065	0.0444496
Cis-Caffeoyl tartaric acid	g__Sporosarcina	-0.665903	0.0355523
Cis-Caffeoyl tartaric acid	g__Candidatus_Saccharibacteria_unclassified	-0.640043	0.0462359
Cis-Caffeoyl tartaric acid	g__Aerosphaera	-0.614183	0.0588762
Cis-Caffeoyl tartaric acid	g__Brevibacterium	-0.510641	0.131502
Cis-Caffeoyl tartaric acid	g__Dubosiella	-0.284848	0.42736
Cis-Caffeoyl tartaric acid	g__Atopobiaceae_unclassified	-0.575758	0.087768
Cis-Caffeoyl tartaric acid	g__Paenalcaligenes	-0.619679	0.0560193
Cis-Caffeoyl tartaric acid	g__Brachybacterium	-0.558324	0.093464
Cis-Caffeoyl tartaric acid	g__Jeotgalicoccus	-0.398803	0.253627
Cis-Caffeoyl tartaric acid	g__DNF00809	-0.267478	0.454986
Cis-Caffeoyl tartaric acid	g__Desulfovibrio	-0.454545	0.190932
Cis-Caffeoyl tartaric acid	g__Enterorhabdus	-0.660606	0.0440266
Cis-Caffeoyl tartaric acid	g__Psychrobacter	-0.628166	0.0517901
Cis-Caffeoyl tartaric acid	g__Aquamicrobium	-0.655477	0.0396333
Cis-Caffeoyl tartaric acid	g__Paracoccus	-0.628166	0.0517901
Cis-Caffeoyl tartaric acid	g__Serratia	-0.218492	0.544219
Cis-Caffeoyl tartaric acid	g__Paenochrobactrum	-0.628166	0.0517901
Cis-Caffeoyl tartaric acid	g__Lactiplantibacillus	-0.286771	0.421781
Cis-Caffeoyl tartaric acid	g__Weissella	-0.300427	0.398988
Cis-Caffeoyl tartaric acid	g__Clostridia_unclassified	-0.341394	0.334322
Cis-Caffeoyl tartaric acid	g__Dietzia	-0.781632	0.007571
Cis-Caffeoyl tartaric acid	g__Quinella	-0.263824	0.461405
Cis-Caffeoyl tartaric acid	g__Staphylococcaceae_unclassified	-0.544016	0.104027
Cis-Caffeoyl tartaric acid	g__Coprococcus	-0.364743	0.300067
Cis-Caffeoyl tartaric acid	g__Corynebacterium	-0.539394	0.113298
Cis-Caffeoyl tartaric acid	g__Erysipelotrichaceae_unclassified	-0.369697	0.295604
Cis-Caffeoyl tartaric acid	g__Anaerovorax	-0.200418	0.578776
Cis-Caffeoyl tartaric acid	g__Eubacterium]_brachy_group	-0.286771	0.421781
Cis-Caffeoyl tartaric acid	g__Oligella	-0.509241	0.132743
Cis-Caffeoyl tartaric acid	g__Facklamia	-0.875384	0.000905326
Cis-Caffeoyl tartaric acid	g__Oscillospiraceae_unclassified	-0.369697	0.295604
Cis-Caffeoyl tartaric acid	g__Pelagibacterium	-0.55925	0.0928051
Cis-Caffeoyl tartaric acid	g__Fusicatenibacter	-0.174557	0.62958
Cis-Caffeoyl tartaric acid	g__Enteractinococcus	-0.678557	0.0309938
Cis-Caffeoyl tartaric acid	g__Leucobacter	-0.678557	0.0309938
Cis-Caffeoyl tartaric acid	g__Glutamicibacter	-0.350463	0.320787
Cis-Caffeoyl tartaric acid	g__Lysobacter	-0.55925	0.0928051
Cis-Caffeoyl tartaric acid	g__Bacillus	-0.55925	0.0928051
Cis-Caffeoyl tartaric acid	g__Lachnospiraceae_UCG-006	-0.0969367	0.789932
Cis-Caffeoyl tartaric acid	g__Pseudomonas	-0.529423	0.115546
Cis-Caffeoyl tartaric acid	g__Luteimonas	-0.678557	0.0309938
Cis-Caffeoyl tartaric acid	g__TM7a	-0.454857	0.186565
Cis-Caffeoyl tartaric acid	g__JG30-KF-CM45_unclassified	-0.51451	0.12811
Cis-Caffeoyl tartaric acid	g__Parvibacter	-0.350463	0.320787
Cis-Caffeoyl tartaric acid	g__Pseudoclavibacter	-0.51451	0.12811
Cis-Caffeoyl tartaric acid	g__Alphaproteobacteria_unclassified	-0.894187	0.000481836
Sedoheptulose	g__Sporosarcina	-0.640043	0.0462359
Sedoheptulose	g__Candidatus_Saccharibacteria_unclassified	-0.562462	0.0905423
Sedoheptulose	g__Aerosphaera	-0.730554	0.0164089
Sedoheptulose	g__Brevibacterium	-0.565352	0.0885368
Sedoheptulose	g__Dubosiella	-0.587879	0.0802151
Sedoheptulose	g__Atopobiaceae_unclassified	-0.418182	0.232418
Sedoheptulose	g__Paenalcaligenes	-0.34972	0.321886
Sedoheptulose	g__Brachybacterium	-0.447886	0.194263
Sedoheptulose	g__Jeotgalicoccus	-0.386532	0.269869
Sedoheptulose	g__DNF00809	-0.419455	0.227552
Sedoheptulose	g__Desulfovibrio	-0.418182	0.232418
Sedoheptulose	g__Enterorhabdus	-0.684848	0.0350915
Sedoheptulose	g__Psychrobacter	-0.525747	0.118568
Sedoheptulose	g__Aquamicrobium	-0.48478	0.155588
Sedoheptulose	g__Paracoccus	-0.525747	0.118568
Sedoheptulose	g__Serratia	-0.430157	0.214665
Sedoheptulose	g__Paenochrobactrum	-0.525747	0.118568
Sedoheptulose	g__Lactiplantibacillus	-0.334566	0.344702
Sedoheptulose	g__Weissella	-0.293599	0.410309
Sedoheptulose	g__Clostridia_unclassified	-0.689617	0.0273499
Sedoheptulose	g__Dietzia	-0.356424	0.31205
Sedoheptulose	g__Quinella	-0.521512	0.122111
Sedoheptulose	g__Staphylococcaceae_unclassified	-0.600293	0.06652
Sedoheptulose	g__Coprococcus	-0.279637	0.433926
Sedoheptulose	g__Corynebacterium	-0.612121	0.0664691
Sedoheptulose	g__Erysipelotrichaceae_unclassified	-0.393939	0.262887
Sedoheptulose	g__Anaerovorax	-0.446091	0.196276
Sedoheptulose	g__Eubacterium]_brachy_group	-0.334566	0.344702
Sedoheptulose	g__Oligella	-0.177928	0.622873
Sedoheptulose	g__Facklamia	-0.310032	0.38332
Sedoheptulose	g__Oscillospiraceae_unclassified	-0.769697	0.0136718
Sedoheptulose	g__Pelagibacterium	-0.499597	0.141486
Sedoheptulose	g__Fusicatenibacter	-0.135767	0.708424
Sedoheptulose	g__Enteractinococcus	-0.320637	0.366377
Sedoheptulose	g__Leucobacter	-0.320637	0.366377
Sedoheptulose	g__Glutamicibacter	-0.768037	0.00947014
Sedoheptulose	g__Lysobacter	-0.499597	0.141486
Sedoheptulose	g__Bacillus	-0.499597	0.141486
Sedoheptulose	g__Lachnospiraceae_UCG-006	-0.499597	0.141486
Sedoheptulose	g__Pseudomonas	-0.410117	0.239145
Sedoheptulose	g__Luteimonas	-0.320637	0.366377
Sedoheptulose	g__TM7a	-0.395203	0.258334
Sedoheptulose	g__JG30-KF-CM45_unclassified	-0.574163	0.0825989
Sedoheptulose	g__Parvibacter	-0.0820233	0.821776
Sedoheptulose	g__Pseudoclavibacter	-0.574163	0.0825989
Sedoheptulose	g__Alphaproteobacteria_unclassified	-0.293894	0.409818
Sorbitol	g__Sporosarcina	-0.730554	0.0164089
Sorbitol	g__Candidatus_Saccharibacteria_unclassified	-0.665903	0.0355523
Sorbitol	g__Aerosphaera	-0.730554	0.0164089
Sorbitol	g__Brevibacterium	-0.844989	0.0020858
Sorbitol	g__Dubosiella	-0.478788	0.166058
Sorbitol	g__Atopobiaceae_unclassified	-0.684848	0.0350915
Sorbitol	g__Paenalcaligenes	-0.865096	0.00122739
Sorbitol	g__Brachybacterium	-0.889638	0.000566965
Sorbitol	g__Jeotgalicoccus	-0.681033	0.0301509
Sorbitol	g__DNF00809	-0.64438	0.0443115
Sorbitol	g__Desulfovibrio	-0.490909	0.154443
Sorbitol	g__Enterorhabdus	-0.563636	0.0957916
Sorbitol	g__Psychrobacter	-0.682789	0.0295627
Sorbitol	g__Aquamicrobium	-0.696445	0.0252532
Sorbitol	g__Paracoccus	-0.682789	0.0295627
Sorbitol	g__Serratia	-0.396017	0.257265
Sorbitol	g__Paenochrobactrum	-0.682789	0.0295627
Sorbitol	g__Lactiplantibacillus	-0.396017	0.257265
Sorbitol	g__Weissella	-0.314083	0.376803
Sorbitol	g__Clostridia_unclassified	-0.675961	0.0318945
Sorbitol	g__Dietzia	-0.550269	0.0993225
Sorbitol	g__Quinella	-0.546053	0.102479
Sorbitol	g__Staphylococcaceae_unclassified	-0.606546	0.0630029
Sorbitol	g__Coprococcus	-0.626143	0.0527782
Sorbitol	g__Corynebacterium	-0.563636	0.0957916
Sorbitol	g__Erysipelotrichaceae_unclassified	-0.442424	0.204201
Sorbitol	g__Anaerovorax	-0.303859	0.393355
Sorbitol	g__Eubacterium]_brachy_group	-0.396017	0.257265
Sorbitol	g__Oligella	-0.803741	0.00508358
Sorbitol	g__Facklamia	-0.680854	0.0302112
Sorbitol	g__Oscillospiraceae_unclassified	-0.587879	0.0802151
Sorbitol	g__Pelagibacterium	-0.51451	0.12811
Sorbitol	g__Fusicatenibacter	-0.161627	0.655533
Sorbitol	g__Enteractinococcus	-0.574163	0.0825989
Sorbitol	g__Leucobacter	-0.574163	0.0825989
Sorbitol	g__Glutamicibacter	-0.529423	0.115546
Sorbitol	g__Lysobacter	-0.51451	0.12811
Sorbitol	g__Bacillus	-0.51451	0.12811
Sorbitol	g__Lachnospiraceae_UCG-006	-0.51451	0.12811
Sorbitol	g__Pseudomonas	-0.439943	0.203257
Sorbitol	g__Luteimonas	-0.574163	0.0825989
Sorbitol	g__TM7a	-0.410117	0.239145
Sorbitol	g__JG30-KF-CM45_unclassified	-0.55925	0.0928051
Sorbitol	g__Parvibacter	-0.20133	0.577012
Sorbitol	g__Pseudoclavibacter	-0.55925	0.0928051
Sorbitol	g__Alphaproteobacteria_unclassified	-0.600293	0.06652
5-Hydroxyflavone	g__Sporosarcina	-0.691764	0.0266782
5-Hydroxyflavone	g__Candidatus_Saccharibacteria_unclassified	-0.717624	0.0194545
5-Hydroxyflavone	g__Aerosphaera	-0.691764	0.0266782
5-Hydroxyflavone	g__Brevibacterium	-0.559273	0.0927888
5-Hydroxyflavone	g__Dubosiella	-0.69697	0.0311411
5-Hydroxyflavone	g__Atopobiaceae_unclassified	-0.890909	0.00138027
5-Hydroxyflavone	g__Paenalcaligenes	-0.546053	0.102479
5-Hydroxyflavone	g__Brachybacterium	-0.509241	0.132743
5-Hydroxyflavone	g__Jeotgalicoccus	-0.619679	0.0560193
5-Hydroxyflavone	g__DNF00809	-0.723408	0.0180477
5-Hydroxyflavone	g__Desulfovibrio	-0.842424	0.00445903
5-Hydroxyflavone	g__Enterorhabdus	-0.793939	0.00984414
5-Hydroxyflavone	g__Psychrobacter	-0.491608	0.148988
5-Hydroxyflavone	g__Aquamicrobium	-0.518919	0.124311
5-Hydroxyflavone	g__Paracoccus	-0.491608	0.148988
5-Hydroxyflavone	g__Serratia	-0.792035	0.00631296
5-Hydroxyflavone	g__Paenochrobactrum	-0.491608	0.148988
5-Hydroxyflavone	g__Lactiplantibacillus	-0.887625	0.000607926
5-Hydroxyflavone	g__Weissella	-0.819346	0.00372367
5-Hydroxyflavone	g__Clostridia_unclassified	-0.778379	0.00799826
5-Hydroxyflavone	g__Dietzia	-0.656571	0.0391912
5-Hydroxyflavone	g__Quinella	-0.411074	0.237942
5-Hydroxyflavone	g__Staphylococcaceae_unclassified	-0.612799	0.0596102
5-Hydroxyflavone	g__Coprococcus	-0.547115	0.101678
5-Hydroxyflavone	g__Corynebacterium	-0.527273	0.122803
5-Hydroxyflavone	g__Erysipelotrichaceae_unclassified	-0.490909	0.154443
5-Hydroxyflavone	g__Anaerovorax	-0.704694	0.0228704
5-Hydroxyflavone	g__Eubacterium]_brachy_group	-0.887625	0.000607926
5-Hydroxyflavone	g__Oligella	-0.411074	0.237942
5-Hydroxyflavone	g__Facklamia	-0.541036	0.106318
5-Hydroxyflavone	g__Oscillospiraceae_unclassified	-0.490909	0.154443
5-Hydroxyflavone	g__Pelagibacterium	-0.320637	0.366377
5-Hydroxyflavone	g__Fusicatenibacter	-0.665903	0.0355523
5-Hydroxyflavone	g__Enteractinococcus	-0.439943	0.203257
5-Hydroxyflavone	g__Leucobacter	-0.439943	0.203257
5-Hydroxyflavone	g__Glutamicibacter	-0.529423	0.115546
5-Hydroxyflavone	g__Lysobacter	-0.320637	0.366377
5-Hydroxyflavone	g__Bacillus	-0.320637	0.366377
5-Hydroxyflavone	g__Lachnospiraceae_UCG-006	-0.663643	0.0364116
5-Hydroxyflavone	g__Pseudomonas	-0.350463	0.320787
5-Hydroxyflavone	g__Luteimonas	-0.439943	0.203257
5-Hydroxyflavone	g__TM7a	-0.365377	0.299165
5-Hydroxyflavone	g__JG30-KF-CM45_unclassified	-0.305723	0.39031
5-Hydroxyflavone	g__Parvibacter	-0.768037	0.00947014
5-Hydroxyflavone	g__Pseudoclavibacter	-0.305723	0.39031
5-Hydroxyflavone	g__Alphaproteobacteria_unclassified	-0.694089	0.0259636
N(6)-(1,2-dicarboxyethyl)AMP	g__Sporosarcina	0.484881	0.155489
N(6)-(1,2-dicarboxyethyl)AMP	g__Candidatus_Saccharibacteria_unclassified	0.562462	0.0905423
N(6)-(1,2-dicarboxyethyl)AMP	g__Aerosphaera	0.471951	0.168458
N(6)-(1,2-dicarboxyethyl)AMP	g__Brevibacterium	0.413376	0.235062
N(6)-(1,2-dicarboxyethyl)AMP	g__Dubosiella	0.648485	0.0490426
N(6)-(1,2-dicarboxyethyl)AMP	g__Atopobiaceae_unclassified	0.648485	0.0490426
N(6)-(1,2-dicarboxyethyl)AMP	g__Paenalcaligenes	0.34972	0.321886
N(6)-(1,2-dicarboxyethyl)AMP	g__Brachybacterium	0.386532	0.269869
N(6)-(1,2-dicarboxyethyl)AMP	g__Jeotgalicoccus	0.533783	0.112025
N(6)-(1,2-dicarboxyethyl)AMP	g__DNF00809	0.565352	0.0885368
N(6)-(1,2-dicarboxyethyl)AMP	g__Desulfovibrio	0.333333	0.348846
N(6)-(1,2-dicarboxyethyl)AMP	g__Enterorhabdus	0.345455	0.330549
N(6)-(1,2-dicarboxyethyl)AMP	g__Psychrobacter	0.436985	0.206668
N(6)-(1,2-dicarboxyethyl)AMP	g__Aquamicrobium	0.409673	0.239704
N(6)-(1,2-dicarboxyethyl)AMP	g__Paracoccus	0.436985	0.206668
N(6)-(1,2-dicarboxyethyl)AMP	g__Serratia	0.771551	0.00895021
N(6)-(1,2-dicarboxyethyl)AMP	g__Paenochrobactrum	0.436985	0.206668
N(6)-(1,2-dicarboxyethyl)AMP	g__Lactiplantibacillus	0.662305	0.036927
N(6)-(1,2-dicarboxyethyl)AMP	g__Weissella	0.74424	0.0135646
N(6)-(1,2-dicarboxyethyl)AMP	g__Clostridia_unclassified	0.38919	0.266304
N(6)-(1,2-dicarboxyethyl)AMP	g__Dietzia	0.731607	0.0161765
N(6)-(1,2-dicarboxyethyl)AMP	g__Quinella	0.49697	0.143927
N(6)-(1,2-dicarboxyethyl)AMP	g__Staphylococcaceae_unclassified	0.375183	0.285382
N(6)-(1,2-dicarboxyethyl)AMP	g__Coprococcus	0.303953	0.393201
N(6)-(1,2-dicarboxyethyl)AMP	g__Corynebacterium	0.381818	0.278965
N(6)-(1,2-dicarboxyethyl)AMP	g__Erysipelotrichaceae_unclassified	0.29697	0.40695
N(6)-(1,2-dicarboxyethyl)AMP	g__Anaerovorax	0.821065	0.00359188
N(6)-(1,2-dicarboxyethyl)AMP	g__Eubacterium]_brachy_group	0.662305	0.036927
N(6)-(1,2-dicarboxyethyl)AMP	g__Oligella	0.104302	0.774305
N(6)-(1,2-dicarboxyethyl)AMP	g__Facklamia	0.492403	0.14823
N(6)-(1,2-dicarboxyethyl)AMP	g__Oscillospiraceae_unclassified	0.10303	0.785018
N(6)-(1,2-dicarboxyethyl)AMP	g__Pelagibacterium	0.305723	0.39031
N(6)-(1,2-dicarboxyethyl)AMP	g__Fusicatenibacter	0.665903	0.0355523
N(6)-(1,2-dicarboxyethyl)AMP	g__Enteractinococcus	0.186417	0.606092
N(6)-(1,2-dicarboxyethyl)AMP	g__Leucobacter	0.186417	0.606092
N(6)-(1,2-dicarboxyethyl)AMP	g__Glutamicibacter	0.126763	0.727118
N(6)-(1,2-dicarboxyethyl)AMP	g__Lysobacter	0.305723	0.39031
N(6)-(1,2-dicarboxyethyl)AMP	g__Bacillus	0.305723	0.39031
N(6)-(1,2-dicarboxyethyl)AMP	g__Lachnospiraceae_UCG-006	0.618903	0.0564166
N(6)-(1,2-dicarboxyethyl)AMP	g__Pseudomonas	0.395203	0.258334
N(6)-(1,2-dicarboxyethyl)AMP	g__Luteimonas	0.186417	0.606092
N(6)-(1,2-dicarboxyethyl)AMP	g__TM7a	0.499597	0.141486
N(6)-(1,2-dicarboxyethyl)AMP	g__JG30-KF-CM45_unclassified	0.320637	0.366377
N(6)-(1,2-dicarboxyethyl)AMP	g__Parvibacter	0.499597	0.141486
N(6)-(1,2-dicarboxyethyl)AMP	g__Pseudoclavibacter	0.320637	0.366377
N(6)-(1,2-dicarboxyethyl)AMP	g__Alphaproteobacteria_unclassified	0.59404	0.0701631
Methionyl-Methionine	g__Sporosarcina	0.549532	0.0998697
Methionyl-Methionine	g__Candidatus_Saccharibacteria_unclassified	0.614183	0.0588762
Methionyl-Methionine	g__Aerosphaera	0.575392	0.0817918
Methionyl-Methionine	g__Brevibacterium	0.38906	0.266478
Methionyl-Methionine	g__Dubosiella	0.660606	0.0440266
Methionyl-Methionine	g__Atopobiaceae_unclassified	0.733333	0.0211665
Methionyl-Methionine	g__Paenalcaligenes	0.34972	0.321886
Methionyl-Methionine	g__Brachybacterium	0.34972	0.321886
Methionyl-Methionine	g__Jeotgalicoccus	0.607408	0.0625282
Methionyl-Methionine	g__DNF00809	0.674775	0.0323118
Methionyl-Methionine	g__Desulfovibrio	0.733333	0.0211665
Methionyl-Methionine	g__Enterorhabdus	0.709091	0.0275141
Methionyl-Methionine	g__Psychrobacter	0.35505	0.314052
Methionyl-Methionine	g__Aquamicrobium	0.341394	0.334322
Methionyl-Methionine	g__Paracoccus	0.35505	0.314052
Methionyl-Methionine	g__Serratia	0.846658	0.00200163
Methionyl-Methionine	g__Paenochrobactrum	0.35505	0.314052
Methionyl-Methionine	g__Lactiplantibacillus	0.846658	0.00200163
Methionyl-Methionine	g__Weissella	0.87397	0.00094545
Methionyl-Methionine	g__Clostridia_unclassified	0.594026	0.0701714
Methionyl-Methionine	g__Dietzia	0.606546	0.0630029
Methionyl-Methionine	g__Quinella	0.34972	0.321886
Methionyl-Methionine	g__Staphylococcaceae_unclassified	0.550269	0.0993225
Methionyl-Methionine	g__Coprococcus	0.44985	0.192076
Methionyl-Methionine	g__Corynebacterium	0.430303	0.218028
Methionyl-Methionine	g__Erysipelotrichaceae_unclassified	0.430303	0.218028
Methionyl-Methionine	g__Anaerovorax	0.769345	0.00927422
Methionyl-Methionine	g__Eubacterium]_brachy_group	0.846658	0.00200163
Methionyl-Methionine	g__Oligella	0.21474	0.551325
Methionyl-Methionine	g__Facklamia	0.38298	0.274673
Methionyl-Methionine	g__Oscillospiraceae_unclassified	0.260606	0.469675
Methionyl-Methionine	g__Pelagibacterium	0.275897	0.440356
Methionyl-Methionine	g__Fusicatenibacter	0.808135	0.00466982
Methionyl-Methionine	g__Enteractinococcus	0.216243	0.548474
Methionyl-Methionine	g__Leucobacter	0.216243	0.548474
Methionyl-Methionine	g__Glutamicibacter	0.439943	0.203257
Methionyl-Methionine	g__Lysobacter	0.275897	0.440356
Methionyl-Methionine	g__Bacillus	0.275897	0.440356
Methionyl-Methionine	g__Lachnospiraceae_UCG-006	0.60399	0.0644255
Methionyl-Methionine	g__Pseudomonas	0.350463	0.320787
Methionyl-Methionine	g__Luteimonas	0.216243	0.548474
Methionyl-Methionine	g__TM7a	0.410117	0.239145
Methionyl-Methionine	g__JG30-KF-CM45_unclassified	0.260983	0.466421
Methionyl-Methionine	g__Parvibacter	0.73821	0.0147714
Methionyl-Methionine	g__Pseudoclavibacter	0.260983	0.466421
Methionyl-Methionine	g__Alphaproteobacteria_unclassified	0.53151	0.113852
3,3,5-triiodo-L-thyronine-beta-D-glucuronoside	g__Sporosarcina	-0.730554	0.0164089
3,3,5-triiodo-L-thyronine-beta-D-glucuronoside	g__Candidatus_Saccharibacteria_unclassified	-0.743484	0.0137119
3,3,5-triiodo-L-thyronine-beta-D-glucuronoside	g__Aerosphaera	-0.808135	0.00466982
3,3,5-triiodo-L-thyronine-beta-D-glucuronoside	g__Brevibacterium	-0.626143	0.0527782
3,3,5-triiodo-L-thyronine-beta-D-glucuronoside	g__Dubosiella	-0.709091	0.0275141
3,3,5-triiodo-L-thyronine-beta-D-glucuronoside	g__Atopobiaceae_unclassified	-0.612121	0.0664691
3,3,5-triiodo-L-thyronine-beta-D-glucuronoside	g__Paenalcaligenes	-0.472428	0.167969
3,3,5-triiodo-L-thyronine-beta-D-glucuronoside	g__Brachybacterium	-0.558324	0.093464
3,3,5-triiodo-L-thyronine-beta-D-glucuronoside	g__Jeotgalicoccus	-0.730116	0.0165062
3,3,5-triiodo-L-thyronine-beta-D-glucuronoside	g__DNF00809	-0.620064	0.0558226
3,3,5-triiodo-L-thyronine-beta-D-glucuronoside	g__Desulfovibrio	-0.6	0.0731199
3,3,5-triiodo-L-thyronine-beta-D-glucuronoside	g__Enterorhabdus	-0.818182	0.00681113
3,3,5-triiodo-L-thyronine-beta-D-glucuronoside	g__Psychrobacter	-0.573543	0.0830087
3,3,5-triiodo-L-thyronine-beta-D-glucuronoside	g__Aquamicrobium	-0.505264	0.136307
3,3,5-triiodo-L-thyronine-beta-D-glucuronoside	g__Paracoccus	-0.573543	0.0830087
3,3,5-triiodo-L-thyronine-beta-D-glucuronoside	g__Serratia	-0.792035	0.00631296
3,3,5-triiodo-L-thyronine-beta-D-glucuronoside	g__Paenochrobactrum	-0.573543	0.0830087
3,3,5-triiodo-L-thyronine-beta-D-glucuronoside	g__Lactiplantibacillus	-0.641821	0.0454402
3,3,5-triiodo-L-thyronine-beta-D-glucuronoside	g__Weissella	-0.737412	0.0149365
3,3,5-triiodo-L-thyronine-beta-D-glucuronoside	g__Clostridia_unclassified	-0.621338	0.0551752
3,3,5-triiodo-L-thyronine-beta-D-glucuronoside	g__Dietzia	-0.706595	0.0223441
3,3,5-triiodo-L-thyronine-beta-D-glucuronoside	g__Quinella	-0.607408	0.0625282
3,3,5-triiodo-L-thyronine-beta-D-glucuronoside	g__Staphylococcaceae_unclassified	-0.781632	0.007571
3,3,5-triiodo-L-thyronine-beta-D-glucuronoside	g__Coprococcus	-0.474166	0.166192
3,3,5-triiodo-L-thyronine-beta-D-glucuronoside	g__Corynebacterium	-0.733333	0.0211665
3,3,5-triiodo-L-thyronine-beta-D-glucuronoside	g__Erysipelotrichaceae_unclassified	-0.587879	0.0802151
3,3,5-triiodo-L-thyronine-beta-D-glucuronoside	g__Anaerovorax	-0.665903	0.0355523
3,3,5-triiodo-L-thyronine-beta-D-glucuronoside	g__Eubacterium]_brachy_group	-0.641821	0.0454402
3,3,5-triiodo-L-thyronine-beta-D-glucuronoside	g__Oligella	-0.300636	0.398644
3,3,5-triiodo-L-thyronine-beta-D-glucuronoside	g__Facklamia	-0.486324	0.15408
3,3,5-triiodo-L-thyronine-beta-D-glucuronoside	g__Oscillospiraceae_unclassified	-0.321212	0.367684
3,3,5-triiodo-L-thyronine-beta-D-glucuronoside	g__Pelagibacterium	-0.589077	0.0731457
3,3,5-triiodo-L-thyronine-beta-D-glucuronoside	g__Fusicatenibacter	-0.704694	0.0228704
3,3,5-triiodo-L-thyronine-beta-D-glucuronoside	g__Enteractinococcus	-0.29081	0.414977
3,3,5-triiodo-L-thyronine-beta-D-glucuronoside	g__Leucobacter	-0.29081	0.414977
3,3,5-triiodo-L-thyronine-beta-D-glucuronoside	g__Glutamicibacter	-0.69347	0.0261526
3,3,5-triiodo-L-thyronine-beta-D-glucuronoside	g__Lysobacter	-0.589077	0.0731457
3,3,5-triiodo-L-thyronine-beta-D-glucuronoside	g__Bacillus	-0.589077	0.0731457
3,3,5-triiodo-L-thyronine-beta-D-glucuronoside	g__Lachnospiraceae_UCG-006	-0.574163	0.0825989
3,3,5-triiodo-L-thyronine-beta-D-glucuronoside	g__Pseudomonas	-0.60399	0.0644255
3,3,5-triiodo-L-thyronine-beta-D-glucuronoside	g__Luteimonas	-0.29081	0.414977
3,3,5-triiodo-L-thyronine-beta-D-glucuronoside	g__TM7a	-0.64873	0.0424358
3,3,5-triiodo-L-thyronine-beta-D-glucuronoside	g__JG30-KF-CM45_unclassified	-0.618903	0.0564166
3,3,5-triiodo-L-thyronine-beta-D-glucuronoside	g__Parvibacter	-0.454857	0.186565
3,3,5-triiodo-L-thyronine-beta-D-glucuronoside	g__Pseudoclavibacter	-0.618903	0.0564166
3,3,5-triiodo-L-thyronine-beta-D-glucuronoside	g__Alphaproteobacteria_unclassified	-0.544016	0.104027
Phosphocreatine	g__Sporosarcina	-0.549532	0.0998697
Phosphocreatine	g__Candidatus_Saccharibacteria_unclassified	-0.614183	0.0588762
Phosphocreatine	g__Aerosphaera	-0.484881	0.155489
Phosphocreatine	g__Brevibacterium	-0.370822	0.291468
Phosphocreatine	g__Dubosiella	-0.69697	0.0311411
Phosphocreatine	g__Atopobiaceae_unclassified	-0.490909	0.154443
Phosphocreatine	g__Paenalcaligenes	-0.374261	0.286663
Phosphocreatine	g__Brachybacterium	-0.337449	0.3403
Phosphocreatine	g__Jeotgalicoccus	-0.374261	0.286663
Phosphocreatine	g__DNF00809	-0.504562	0.136942
Phosphocreatine	g__Desulfovibrio	-0.781818	0.0116513
Phosphocreatine	g__Enterorhabdus	-0.539394	0.113298
Phosphocreatine	g__Psychrobacter	-0.498436	0.142561
Phosphocreatine	g__Aquamicrobium	-0.525747	0.118568
Phosphocreatine	g__Paracoccus	-0.498436	0.142561
Phosphocreatine	g__Serratia	-0.689617	0.0273499
Phosphocreatine	g__Paenochrobactrum	-0.498436	0.142561
Phosphocreatine	g__Lactiplantibacillus	-0.716928	0.0196287
Phosphocreatine	g__Weissella	-0.716928	0.0196287
Phosphocreatine	g__Clostridia_unclassified	-0.464296	0.176431
Phosphocreatine	g__Dietzia	-0.387689	0.268313
Phosphocreatine	g__Quinella	-0.435616	0.208258
Phosphocreatine	g__Staphylococcaceae_unclassified	-0.637812	0.0472475
Phosphocreatine	g__Coprococcus	-0.77204	0.00887954
Phosphocreatine	g__Corynebacterium	-0.10303	0.785018
Phosphocreatine	g__Erysipelotrichaceae_unclassified	-0.69697	0.0311411
Phosphocreatine	g__Anaerovorax	-0.743484	0.0137119
Phosphocreatine	g__Eubacterium]_brachy_group	-0.716928	0.0196287
Phosphocreatine	g__Oligella	-0.177928	0.622873
Phosphocreatine	g__Facklamia	-0.12766	0.72525
Phosphocreatine	g__Oscillospiraceae_unclassified	-0.333333	0.348846
Phosphocreatine	g__Pelagibacterium	-0.275897	0.440356
Phosphocreatine	g__Fusicatenibacter	-0.898646	0.00040786
Phosphocreatine	g__Enteractinococcus	-0.395203	0.258334
Phosphocreatine	g__Leucobacter	-0.395203	0.258334
Phosphocreatine	g__Glutamicibacter	-0.0820233	0.821776
Phosphocreatine	g__Lysobacter	-0.275897	0.440356
Phosphocreatine	g__Bacillus	-0.275897	0.440356
Phosphocreatine	g__Lachnospiraceae_UCG-006	-0.589077	0.0731457
Phosphocreatine	g__Pseudomonas	-0.350463	0.320787
Phosphocreatine	g__Luteimonas	-0.395203	0.258334
Phosphocreatine	g__TM7a	-0.410117	0.239145
Phosphocreatine	g__JG30-KF-CM45_unclassified	-0.260983	0.466421
Phosphocreatine	g__Parvibacter	-0.618903	0.0564166
Phosphocreatine	g__Pseudoclavibacter	-0.260983	0.466421
Phosphocreatine	g__Alphaproteobacteria_unclassified	-0.387689	0.268313
Molybdopterin precursor Z	g__Sporosarcina	0.536602	0.109784
Molybdopterin precursor Z	g__Candidatus_Saccharibacteria_unclassified	0.601253	0.0659722
Molybdopterin precursor Z	g__Aerosphaera	0.536602	0.109784
Molybdopterin precursor Z	g__Brevibacterium	0.38298	0.274673
Molybdopterin precursor Z	g__Dubosiella	0.624242	0.060249
Molybdopterin precursor Z	g__Atopobiaceae_unclassified	0.806061	0.00823557
Molybdopterin precursor Z	g__Paenalcaligenes	0.386532	0.269869
Molybdopterin precursor Z	g__Brachybacterium	0.34972	0.321886
Molybdopterin precursor Z	g__Jeotgalicoccus	0.570595	0.0849717
Molybdopterin precursor Z	g__DNF00809	0.668696	0.0345095
Molybdopterin precursor Z	g__Desulfovibrio	0.745455	0.0184138
Molybdopterin precursor Z	g__Enterorhabdus	0.672727	0.0393814
Molybdopterin precursor Z	g__Psychrobacter	0.341394	0.334322
Molybdopterin precursor Z	g__Aquamicrobium	0.35505	0.314052
Molybdopterin precursor Z	g__Paracoccus	0.341394	0.334322
Molybdopterin precursor Z	g__Serratia	0.805691	0.00489692
Molybdopterin precursor Z	g__Paenochrobactrum	0.341394	0.334322
Molybdopterin precursor Z	g__Lactiplantibacillus	0.87397	0.00094545
Molybdopterin precursor Z	g__Weissella	0.860314	0.0014024
Molybdopterin precursor Z	g__Clostridia_unclassified	0.607682	0.0623775
Molybdopterin precursor Z	g__Dietzia	0.625305	0.0531909
Molybdopterin precursor Z	g__Quinella	0.300636	0.398644
Molybdopterin precursor Z	g__Staphylococcaceae_unclassified	0.481485	0.158835
Molybdopterin precursor Z	g__Coprococcus	0.431613	0.212945
Molybdopterin precursor Z	g__Corynebacterium	0.406061	0.247371
Molybdopterin precursor Z	g__Erysipelotrichaceae_unclassified	0.381818	0.278965
Molybdopterin precursor Z	g__Anaerovorax	0.730554	0.0164089
Molybdopterin precursor Z	g__Eubacterium]_brachy_group	0.87397	0.00094545
Molybdopterin precursor Z	g__Oligella	0.263824	0.461405
Molybdopterin precursor Z	g__Facklamia	0.44985	0.192076
Molybdopterin precursor Z	g__Oscillospiraceae_unclassified	0.272727	0.448272
Molybdopterin precursor Z	g__Pelagibacterium	0.216243	0.548474
Molybdopterin precursor Z	g__Fusicatenibacter	0.743484	0.0137119
Molybdopterin precursor Z	g__Enteractinococcus	0.275897	0.440356
Molybdopterin precursor Z	g__Leucobacter	0.275897	0.440356
Molybdopterin precursor Z	g__Glutamicibacter	0.38029	0.278343
Molybdopterin precursor Z	g__Lysobacter	0.216243	0.548474
Molybdopterin precursor Z	g__Bacillus	0.216243	0.548474
Molybdopterin precursor Z	g__Lachnospiraceae_UCG-006	0.589077	0.0731457
Molybdopterin precursor Z	g__Pseudomonas	0.29081	0.414977
Molybdopterin precursor Z	g__Luteimonas	0.275897	0.440356
Molybdopterin precursor Z	g__TM7a	0.33555	0.343196
Molybdopterin precursor Z	g__JG30-KF-CM45_unclassified	0.186417	0.606092
Molybdopterin precursor Z	g__Parvibacter	0.797863	0.00567718
Molybdopterin precursor Z	g__Pseudoclavibacter	0.186417	0.606092
Molybdopterin precursor Z	g__Alphaproteobacteria_unclassified	0.612799	0.0596102
Quinolinic acid	g__Sporosarcina	-0.627113	0.0523028
Quinolinic acid	g__Candidatus_Saccharibacteria_unclassified	-0.665903	0.0355523
Quinolinic acid	g__Aerosphaera	-0.678834	0.0308988
Quinolinic acid	g__Brevibacterium	-0.547115	0.101678
Quinolinic acid	g__Dubosiella	-0.733333	0.0211665
Quinolinic acid	g__Atopobiaceae_unclassified	-0.733333	0.0211665
Quinolinic acid	g__Paenalcaligenes	-0.49697	0.143927
Quinolinic acid	g__Brachybacterium	-0.533783	0.112025
Quinolinic acid	g__Jeotgalicoccus	-0.754658	0.0116449
Quinolinic acid	g__DNF00809	-0.83891	0.00241399
Quinolinic acid	g__Desulfovibrio	-0.806061	0.00823557
Quinolinic acid	g__Enterorhabdus	-0.769697	0.0136718
Quinolinic acid	g__Psychrobacter	-0.430157	0.214665
Quinolinic acid	g__Aquamicrobium	-0.402845	0.248398
Quinolinic acid	g__Paracoccus	-0.430157	0.214665
Quinolinic acid	g__Serratia	-0.87397	0.00094545
Quinolinic acid	g__Paenochrobactrum	-0.430157	0.214665
Quinolinic acid	g__Lactiplantibacillus	-0.833002	0.0027671
Quinolinic acid	g__Weissella	-0.846658	0.00200163
Quinolinic acid	g__Clostridia_unclassified	-0.703272	0.0232695
Quinolinic acid	g__Dietzia	-0.493991	0.146725
Quinolinic acid	g__Quinella	-0.447886	0.194263
Quinolinic acid	g__Staphylococcaceae_unclassified	-0.656571	0.0391912
Quinolinic acid	g__Coprococcus	-0.632222	0.0498461
Quinolinic acid	g__Corynebacterium	-0.430303	0.218028
Quinolinic acid	g__Erysipelotrichaceae_unclassified	-0.515152	0.132823
Quinolinic acid	g__Anaerovorax	-0.782275	0.00748847
Quinolinic acid	g__Eubacterium]_brachy_group	-0.833002	0.0027671
Quinolinic acid	g__Oligella	-0.411074	0.237942
Quinolinic acid	g__Facklamia	-0.316111	0.373561
Quinolinic acid	g__Oscillospiraceae_unclassified	-0.442424	0.204201
Quinolinic acid	g__Pelagibacterium	-0.350463	0.320787
Quinolinic acid	g__Fusicatenibacter	-0.795205	0.00596121
Quinolinic acid	g__Enteractinococcus	-0.231157	0.520508
Quinolinic acid	g__Leucobacter	-0.231157	0.520508
Quinolinic acid	g__Glutamicibacter	-0.574163	0.0825989
Quinolinic acid	g__Lysobacter	-0.350463	0.320787
Quinolinic acid	g__Bacillus	-0.350463	0.320787
Quinolinic acid	g__Lachnospiraceae_UCG-006	-0.69347	0.0261526
Quinolinic acid	g__Pseudomonas	-0.395203	0.258334
Quinolinic acid	g__Luteimonas	-0.231157	0.520508
Quinolinic acid	g__TM7a	-0.454857	0.186565
Quinolinic acid	g__JG30-KF-CM45_unclassified	-0.365377	0.299165
Quinolinic acid	g__Parvibacter	-0.64873	0.0424358
Quinolinic acid	g__Pseudoclavibacter	-0.365377	0.299165
Quinolinic acid	g__Alphaproteobacteria_unclassified	-0.393942	0.259994
Medicarpin	g__Sporosarcina	0.536602	0.109784
Medicarpin	g__Candidatus_Saccharibacteria_unclassified	0.614183	0.0588762
Medicarpin	g__Aerosphaera	0.549532	0.0998697
Medicarpin	g__Brevibacterium	0.346506	0.326657
Medicarpin	g__Dubosiella	0.624242	0.060249
Medicarpin	g__Atopobiaceae_unclassified	0.612121	0.0664691
Medicarpin	g__Paenalcaligenes	0.325178	0.359238
Medicarpin	g__Brachybacterium	0.325178	0.359238
Medicarpin	g__Jeotgalicoccus	0.582866	0.0769923
Medicarpin	g__DNF00809	0.583589	0.0765377
Medicarpin	g__Desulfovibrio	0.672727	0.0393814
Medicarpin	g__Enterorhabdus	0.684848	0.0350915
Medicarpin	g__Psychrobacter	0.382362	0.275515
Medicarpin	g__Aquamicrobium	0.35505	0.314052
Medicarpin	g__Paracoccus	0.382362	0.275515
Medicarpin	g__Serratia	0.785207	0.00712028
Medicarpin	g__Paenochrobactrum	0.382362	0.275515
Medicarpin	g__Lactiplantibacillus	0.74424	0.0135646
Medicarpin	g__Weissella	0.83983	0.00236205
Medicarpin	g__Clostridia_unclassified	0.430157	0.214665
Medicarpin	g__Dietzia	0.625305	0.0531909
Medicarpin	g__Quinella	0.34972	0.321886
Medicarpin	g__Staphylococcaceae_unclassified	0.575281	0.0818647
Medicarpin	g__Coprococcus	0.462008	0.178857
Medicarpin	g__Corynebacterium	0.393939	0.262887
Medicarpin	g__Erysipelotrichaceae_unclassified	0.478788	0.166058
Medicarpin	g__Anaerovorax	0.730554	0.0164089
Medicarpin	g__Eubacterium]_brachy_group	0.74424	0.0135646
Medicarpin	g__Oligella	0.190198	0.598668
Medicarpin	g__Facklamia	0.376901	0.283003
Medicarpin	g__Oscillospiraceae_unclassified	0.163636	0.656721
Medicarpin	g__Pelagibacterium	0.350463	0.320787
Medicarpin	g__Fusicatenibacter	0.846926	0.00198837
Medicarpin	g__Enteractinococcus	0.231157	0.520508
Medicarpin	g__Leucobacter	0.231157	0.520508
Medicarpin	g__Glutamicibacter	0.350463	0.320787
Medicarpin	g__Lysobacter	0.350463	0.320787
Medicarpin	g__Bacillus	0.350463	0.320787
Medicarpin	g__Lachnospiraceae_UCG-006	0.46977	0.170707
Medicarpin	g__Pseudomonas	0.439943	0.203257
Medicarpin	g__Luteimonas	0.231157	0.520508
Medicarpin	g__TM7a	0.499597	0.141486
Medicarpin	g__JG30-KF-CM45_unclassified	0.320637	0.366377
Medicarpin	g__Parvibacter	0.69347	0.0261526
Medicarpin	g__Pseudoclavibacter	0.320637	0.366377
Medicarpin	g__Alphaproteobacteria_unclassified	0.525257	0.118975
4-O-Methylpinosylvic acid	g__Sporosarcina	-0.782275	0.00748847
4-O-Methylpinosylvic acid	g__Candidatus_Saccharibacteria_unclassified	-0.795205	0.00596121
4-O-Methylpinosylvic acid	g__Aerosphaera	-0.782275	0.00748847
4-O-Methylpinosylvic acid	g__Brevibacterium	-0.626143	0.0527782
4-O-Methylpinosylvic acid	g__Dubosiella	-0.793939	0.00984414
4-O-Methylpinosylvic acid	g__Atopobiaceae_unclassified	-0.709091	0.0275141
4-O-Methylpinosylvic acid	g__Paenalcaligenes	-0.546053	0.102479
4-O-Methylpinosylvic acid	g__Brachybacterium	-0.49697	0.143927
4-O-Methylpinosylvic acid	g__Jeotgalicoccus	-0.582866	0.0769923
4-O-Methylpinosylvic acid	g__DNF00809	-0.607906	0.0622549
4-O-Methylpinosylvic acid	g__Desulfovibrio	-0.830303	0.0055568
4-O-Methylpinosylvic acid	g__Enterorhabdus	-0.878788	0.00197706
4-O-Methylpinosylvic acid	g__Psychrobacter	-0.587198	0.0742956
4-O-Methylpinosylvic acid	g__Aquamicrobium	-0.600854	0.0661994
4-O-Methylpinosylvic acid	g__Paracoccus	-0.587198	0.0742956
4-O-Methylpinosylvic acid	g__Serratia	-0.669133	0.0343483
4-O-Methylpinosylvic acid	g__Paenochrobactrum	-0.587198	0.0742956
4-O-Methylpinosylvic acid	g__Lactiplantibacillus	-0.751068	0.0122834
4-O-Methylpinosylvic acid	g__Weissella	-0.751068	0.0122834
4-O-Methylpinosylvic acid	g__Clostridia_unclassified	-0.662305	0.036927
4-O-Methylpinosylvic acid	g__Dietzia	-0.550269	0.0993225
4-O-Methylpinosylvic acid	g__Quinella	-0.570595	0.0849717
4-O-Methylpinosylvic acid	g__Staphylococcaceae_unclassified	-0.719101	0.0190882
4-O-Methylpinosylvic acid	g__Coprococcus	-0.57751	0.0804126
4-O-Methylpinosylvic acid	g__Corynebacterium	-0.636364	0.0544451
4-O-Methylpinosylvic acid	g__Erysipelotrichaceae_unclassified	-0.709091	0.0275141
4-O-Methylpinosylvic acid	g__Anaerovorax	-0.588322	0.0736061
4-O-Methylpinosylvic acid	g__Eubacterium]_brachy_group	-0.751068	0.0122834
4-O-Methylpinosylvic acid	g__Oligella	-0.460157	0.180833
4-O-Methylpinosylvic acid	g__Facklamia	-0.425534	0.220179
4-O-Methylpinosylvic acid	g__Oscillospiraceae_unclassified	-0.636364	0.0544451
4-O-Methylpinosylvic acid	g__Pelagibacterium	-0.51451	0.12811
4-O-Methylpinosylvic acid	g__Fusicatenibacter	-0.601253	0.0659722
4-O-Methylpinosylvic acid	g__Enteractinococcus	-0.574163	0.0825989
4-O-Methylpinosylvic acid	g__Leucobacter	-0.574163	0.0825989
4-O-Methylpinosylvic acid	g__Glutamicibacter	-0.618903	0.0564166
4-O-Methylpinosylvic acid	g__Lysobacter	-0.51451	0.12811
4-O-Methylpinosylvic acid	g__Bacillus	-0.51451	0.12811
4-O-Methylpinosylvic acid	g__Lachnospiraceae_UCG-006	-0.42503	0.220785
4-O-Methylpinosylvic acid	g__Pseudomonas	-0.529423	0.115546
4-O-Methylpinosylvic acid	g__Luteimonas	-0.574163	0.0825989
4-O-Methylpinosylvic acid	g__TM7a	-0.499597	0.141486
4-O-Methylpinosylvic acid	g__JG30-KF-CM45_unclassified	-0.46977	0.170707
4-O-Methylpinosylvic acid	g__Parvibacter	-0.73821	0.0147714
4-O-Methylpinosylvic acid	g__Pseudoclavibacter	-0.46977	0.170707
4-O-Methylpinosylvic acid	g__Alphaproteobacteria_unclassified	-0.600293	0.06652
Isoformononetin	g__Sporosarcina	0.730554	0.0164089
Isoformononetin	g__Candidatus_Saccharibacteria_unclassified	0.743484	0.0137119
Isoformononetin	g__Aerosphaera	0.756415	0.0113411
Isoformononetin	g__Brevibacterium	0.735566	0.0153235
Isoformononetin	g__Dubosiella	0.793939	0.00984414
Isoformononetin	g__Atopobiaceae_unclassified	0.709091	0.0275141
Isoformononetin	g__Paenalcaligenes	0.595137	0.069515
Isoformononetin	g__Brachybacterium	0.64422	0.0443814
Isoformononetin	g__Jeotgalicoccus	0.705575	0.0226256
Isoformononetin	g__DNF00809	0.70517	0.0227377
Isoformononetin	g__Desulfovibrio	0.709091	0.0275141
Isoformononetin	g__Enterorhabdus	0.660606	0.0440266
Isoformononetin	g__Psychrobacter	0.600854	0.0661994
Isoformononetin	g__Aquamicrobium	0.587198	0.0742956
Isoformononetin	g__Paracoccus	0.600854	0.0661994
Isoformononetin	g__Serratia	0.846658	0.00200163
Isoformononetin	g__Paenochrobactrum	0.600854	0.0661994
Isoformononetin	g__Lactiplantibacillus	0.792035	0.00631296
Isoformononetin	g__Weissella	0.764723	0.00997949
Isoformononetin	g__Clostridia_unclassified	0.785207	0.00712028
Isoformononetin	g__Dietzia	0.575281	0.0818647
Isoformononetin	g__Quinella	0.717845	0.0193993
Isoformononetin	g__Staphylococcaceae_unclassified	0.769126	0.00930684
Isoformononetin	g__Coprococcus	0.699091	0.024471
Isoformononetin	g__Corynebacterium	0.612121	0.0664691
Isoformononetin	g__Erysipelotrichaceae_unclassified	0.709091	0.0275141
Isoformononetin	g__Anaerovorax	0.691764	0.0266782
Isoformononetin	g__Eubacterium]_brachy_group	0.792035	0.00631296
Isoformononetin	g__Oligella	0.411074	0.237942
Isoformononetin	g__Facklamia	0.352585	0.317662
Isoformononetin	g__Oscillospiraceae_unclassified	0.345455	0.330549
Isoformononetin	g__Pelagibacterium	0.42503	0.220785
Isoformononetin	g__Fusicatenibacter	0.782275	0.00748847
Isoformononetin	g__Enteractinococcus	0.365377	0.299165
Isoformononetin	g__Leucobacter	0.365377	0.299165
Isoformononetin	g__Glutamicibacter	0.529423	0.115546
Isoformononetin	g__Lysobacter	0.42503	0.220785
Isoformononetin	g__Bacillus	0.42503	0.220785
Isoformononetin	g__Lachnospiraceae_UCG-006	0.812777	0.00425947
Isoformononetin	g__Pseudomonas	0.439943	0.203257
Isoformononetin	g__Luteimonas	0.365377	0.299165
Isoformononetin	g__TM7a	0.499597	0.141486
Isoformononetin	g__JG30-KF-CM45_unclassified	0.46977	0.170707
Isoformononetin	g__Parvibacter	0.529423	0.115546
Isoformononetin	g__Pseudoclavibacter	0.46977	0.170707
Isoformononetin	g__Alphaproteobacteria_unclassified	0.500244	0.140888
Norisodomesticine	g__Sporosarcina	-0.640043	0.0462359
Norisodomesticine	g__Candidatus_Saccharibacteria_unclassified	-0.665903	0.0355523
Norisodomesticine	g__Aerosphaera	-0.549532	0.0998697
Norisodomesticine	g__Brevibacterium	-0.425534	0.220179
Norisodomesticine	g__Dubosiella	-0.575758	0.087768
Norisodomesticine	g__Atopobiaceae_unclassified	-0.769697	0.0136718
Norisodomesticine	g__Paenalcaligenes	-0.546053	0.102479
Norisodomesticine	g__Brachybacterium	-0.411074	0.237942
Norisodomesticine	g__Jeotgalicoccus	-0.36199	0.304005
Norisodomesticine	g__DNF00809	-0.522799	0.121027
Norisodomesticine	g__Desulfovibrio	-0.818182	0.00681113
Norisodomesticine	g__Enterorhabdus	-0.69697	0.0311411
Norisodomesticine	g__Psychrobacter	-0.518919	0.124311
Norisodomesticine	g__Aquamicrobium	-0.600854	0.0661994
Norisodomesticine	g__Paracoccus	-0.518919	0.124311
Norisodomesticine	g__Serratia	-0.48478	0.155588
Norisodomesticine	g__Paenochrobactrum	-0.518919	0.124311
Norisodomesticine	g__Lactiplantibacillus	-0.703272	0.0232695
Norisodomesticine	g__Weissella	-0.621338	0.0551752
Norisodomesticine	g__Clostridia_unclassified	-0.539403	0.107586
Norisodomesticine	g__Dietzia	-0.556522	0.0947552
Norisodomesticine	g__Quinella	-0.251553	0.483247
Norisodomesticine	g__Staphylococcaceae_unclassified	-0.481485	0.158835
Norisodomesticine	g__Coprococcus	-0.559273	0.0927888
Norisodomesticine	g__Corynebacterium	-0.272727	0.448272
Norisodomesticine	g__Erysipelotrichaceae_unclassified	-0.466667	0.178219
Norisodomesticine	g__Anaerovorax	-0.549532	0.0998697
Norisodomesticine	g__Eubacterium]_brachy_group	-0.703272	0.0232695
Norisodomesticine	g__Oligella	-0.447886	0.194263
Norisodomesticine	g__Facklamia	-0.559273	0.0927888
Norisodomesticine	g__Oscillospiraceae_unclassified	-0.636364	0.0544451
Norisodomesticine	g__Pelagibacterium	-0.305723	0.39031
Norisodomesticine	g__Fusicatenibacter	-0.459021	0.182053
Norisodomesticine	g__Enteractinococcus	-0.663643	0.0364116
Norisodomesticine	g__Leucobacter	-0.663643	0.0364116
Norisodomesticine	g__Glutamicibacter	-0.24607	0.493148
Norisodomesticine	g__Lysobacter	-0.305723	0.39031
Norisodomesticine	g__Bacillus	-0.305723	0.39031
Norisodomesticine	g__Lachnospiraceae_UCG-006	-0.350463	0.320787
Norisodomesticine	g__Pseudomonas	-0.33555	0.343196
Norisodomesticine	g__Luteimonas	-0.663643	0.0364116
Norisodomesticine	g__TM7a	-0.29081	0.414977
Norisodomesticine	g__JG30-KF-CM45_unclassified	-0.231157	0.520508
Norisodomesticine	g__Parvibacter	-0.768037	0.00947014
Norisodomesticine	g__Pseudoclavibacter	-0.231157	0.520508
Norisodomesticine	g__Alphaproteobacteria_unclassified	-0.744113	0.0135892
hesperetin 3'-O-sulfate	g__Sporosarcina	0.575392	0.0817918
hesperetin 3'-O-sulfate	g__Candidatus_Saccharibacteria_unclassified	0.652973	0.0406584
hesperetin 3'-O-sulfate	g__Aerosphaera	0.549532	0.0998697
hesperetin 3'-O-sulfate	g__Brevibacterium	0.38906	0.266478
hesperetin 3'-O-sulfate	g__Dubosiella	0.660606	0.0440266
hesperetin 3'-O-sulfate	g__Atopobiaceae_unclassified	0.733333	0.0211665
hesperetin 3'-O-sulfate	g__Paenalcaligenes	0.411074	0.237942
hesperetin 3'-O-sulfate	g__Brachybacterium	0.36199	0.304005
hesperetin 3'-O-sulfate	g__Jeotgalicoccus	0.558324	0.093464
hesperetin 3'-O-sulfate	g__DNF00809	0.626143	0.0527782
hesperetin 3'-O-sulfate	g__Desulfovibrio	0.781818	0.0116513
hesperetin 3'-O-sulfate	g__Enterorhabdus	0.684848	0.0350915
hesperetin 3'-O-sulfate	g__Psychrobacter	0.416501	0.231183
hesperetin 3'-O-sulfate	g__Aquamicrobium	0.430157	0.214665
hesperetin 3'-O-sulfate	g__Paracoccus	0.416501	0.231183
hesperetin 3'-O-sulfate	g__Serratia	0.792035	0.00631296
hesperetin 3'-O-sulfate	g__Paenochrobactrum	0.416501	0.231183
hesperetin 3'-O-sulfate	g__Lactiplantibacillus	0.846658	0.00200163
hesperetin 3'-O-sulfate	g__Weissella	0.87397	0.00094545
hesperetin 3'-O-sulfate	g__Clostridia_unclassified	0.518919	0.124311
hesperetin 3'-O-sulfate	g__Dietzia	0.631558	0.0501606
hesperetin 3'-O-sulfate	g__Quinella	0.34972	0.321886
hesperetin 3'-O-sulfate	g__Staphylococcaceae_unclassified	0.562775	0.0903239
hesperetin 3'-O-sulfate	g__Coprococcus	0.547115	0.101678
hesperetin 3'-O-sulfate	g__Corynebacterium	0.357576	0.3128
hesperetin 3'-O-sulfate	g__Erysipelotrichaceae_unclassified	0.515152	0.132823
hesperetin 3'-O-sulfate	g__Anaerovorax	0.743484	0.0137119
hesperetin 3'-O-sulfate	g__Eubacterium]_brachy_group	0.846658	0.00200163
hesperetin 3'-O-sulfate	g__Oligella	0.276094	0.440015
hesperetin 3'-O-sulfate	g__Facklamia	0.419455	0.227552
hesperetin 3'-O-sulfate	g__Oscillospiraceae_unclassified	0.248485	0.491555
hesperetin 3'-O-sulfate	g__Pelagibacterium	0.29081	0.414977
hesperetin 3'-O-sulfate	g__Fusicatenibacter	0.846926	0.00198837
hesperetin 3'-O-sulfate	g__Enteractinococcus	0.350463	0.320787
hesperetin 3'-O-sulfate	g__Leucobacter	0.350463	0.320787
hesperetin 3'-O-sulfate	g__Glutamicibacter	0.29081	0.414977
hesperetin 3'-O-sulfate	g__Lysobacter	0.29081	0.414977
hesperetin 3'-O-sulfate	g__Bacillus	0.29081	0.414977
hesperetin 3'-O-sulfate	g__Lachnospiraceae_UCG-006	0.529423	0.115546
hesperetin 3'-O-sulfate	g__Pseudomonas	0.38029	0.278343
hesperetin 3'-O-sulfate	g__Luteimonas	0.350463	0.320787
hesperetin 3'-O-sulfate	g__TM7a	0.42503	0.220785
hesperetin 3'-O-sulfate	g__JG30-KF-CM45_unclassified	0.24607	0.493148
hesperetin 3'-O-sulfate	g__Parvibacter	0.812777	0.00425947
hesperetin 3'-O-sulfate	g__Pseudoclavibacter	0.24607	0.493148
hesperetin 3'-O-sulfate	g__Alphaproteobacteria_unclassified	0.619052	0.0563401
Azacridone A	g__Sporosarcina	0.678834	0.0308988
Azacridone A	g__Candidatus_Saccharibacteria_unclassified	0.640043	0.0462359
Azacridone A	g__Aerosphaera	0.704694	0.0228704
Azacridone A	g__Brevibacterium	0.595747	0.0691558
Azacridone A	g__Dubosiella	0.636364	0.0544451
Azacridone A	g__Atopobiaceae_unclassified	0.515152	0.132823
Azacridone A	g__Paenalcaligenes	0.521512	0.122111
Azacridone A	g__Brachybacterium	0.595137	0.069515
Azacridone A	g__Jeotgalicoccus	0.484699	0.155667
Azacridone A	g__DNF00809	0.589668	0.0727859
Azacridone A	g__Desulfovibrio	0.636364	0.0544451
Azacridone A	g__Enterorhabdus	0.660606	0.0440266
Azacridone A	g__Psychrobacter	0.628166	0.0517901
Azacridone A	g__Aquamicrobium	0.61451	0.0587035
Azacridone A	g__Paracoccus	0.628166	0.0517901
Azacridone A	g__Serratia	0.573543	0.0830087
Azacridone A	g__Paenochrobactrum	0.628166	0.0517901
Azacridone A	g__Lactiplantibacillus	0.491608	0.148988
Azacridone A	g__Weissella	0.436985	0.206668
Azacridone A	g__Clostridia_unclassified	0.703272	0.0232695
Azacridone A	g__Dietzia	0.406449	0.243788
Azacridone A	g__Quinella	0.49697	0.143927
Azacridone A	g__Staphylococcaceae_unclassified	0.712848	0.0206719
Azacridone A	g__Coprococcus	0.668696	0.0345095
Azacridone A	g__Corynebacterium	0.333333	0.348846
Azacridone A	g__Erysipelotrichaceae_unclassified	0.527273	0.122803
Azacridone A	g__Anaerovorax	0.640043	0.0462359
Azacridone A	g__Eubacterium]_brachy_group	0.491608	0.148988
Azacridone A	g__Oligella	0.312907	0.378689
Azacridone A	g__Facklamia	0.32219	0.363927
Azacridone A	g__Oscillospiraceae_unclassified	0.69697	0.0311411
Azacridone A	g__Pelagibacterium	0.454857	0.186565
Azacridone A	g__Fusicatenibacter	0.471951	0.168458
Azacridone A	g__Enteractinococcus	0.395203	0.258334
Azacridone A	g__Leucobacter	0.395203	0.258334
Azacridone A	g__Glutamicibacter	0.499597	0.141486
Azacridone A	g__Lysobacter	0.454857	0.186565
Azacridone A	g__Bacillus	0.454857	0.186565
Azacridone A	g__Lachnospiraceae_UCG-006	0.69347	0.0261526
Azacridone A	g__Pseudomonas	0.410117	0.239145
Azacridone A	g__Luteimonas	0.395203	0.258334
Azacridone A	g__TM7a	0.439943	0.203257
Azacridone A	g__JG30-KF-CM45_unclassified	0.529423	0.115546
Azacridone A	g__Parvibacter	0.20133	0.577012
Azacridone A	g__Pseudoclavibacter	0.529423	0.115546
Azacridone A	g__Alphaproteobacteria_unclassified	0.356424	0.31205
D-fructose 1-phosphate	g__Sporosarcina	0.497811	0.143142
D-fructose 1-phosphate	g__Candidatus_Saccharibacteria_unclassified	0.43316	0.211126
D-fructose 1-phosphate	g__Aerosphaera	0.484881	0.155489
D-fructose 1-phosphate	g__Brevibacterium	0.498483	0.142518
D-fructose 1-phosphate	g__Dubosiella	0.369697	0.295604
D-fructose 1-phosphate	g__Atopobiaceae_unclassified	0.575758	0.087768
D-fructose 1-phosphate	g__Paenalcaligenes	0.398803	0.253627
D-fructose 1-phosphate	g__Brachybacterium	0.34972	0.321886
D-fructose 1-phosphate	g__Jeotgalicoccus	0.177928	0.622873
D-fructose 1-phosphate	g__DNF00809	0.231004	0.520792
D-fructose 1-phosphate	g__Desulfovibrio	0.430303	0.218028
D-fructose 1-phosphate	g__Enterorhabdus	0.430303	0.218028
D-fructose 1-phosphate	g__Psychrobacter	0.382362	0.275515
D-fructose 1-phosphate	g__Aquamicrobium	0.450641	0.191199
D-fructose 1-phosphate	g__Paracoccus	0.382362	0.275515
D-fructose 1-phosphate	g__Serratia	0.266288	0.457073
D-fructose 1-phosphate	g__Paenochrobactrum	0.382362	0.275515
D-fructose 1-phosphate	g__Lactiplantibacillus	0.443813	0.198846
D-fructose 1-phosphate	g__Weissella	0.238976	0.506085
D-fructose 1-phosphate	g__Clostridia_unclassified	0.696445	0.0252532
D-fructose 1-phosphate	g__Dietzia	0.362677	0.30302
D-fructose 1-phosphate	g__Quinella	0.374261	0.286663
D-fructose 1-phosphate	g__Staphylococcaceae_unclassified	0.362677	0.30302
D-fructose 1-phosphate	g__Coprococcus	0.218846	0.543551
D-fructose 1-phosphate	g__Corynebacterium	0.563636	0.0957916
D-fructose 1-phosphate	g__Erysipelotrichaceae_unclassified	0.333333	0.348846
D-fructose 1-phosphate	g__Anaerovorax	0.135767	0.708424
D-fructose 1-phosphate	g__Eubacterium]_brachy_group	0.443813	0.198846
D-fructose 1-phosphate	g__Oligella	0.276094	0.440015
D-fructose 1-phosphate	g__Facklamia	0.401218	0.250496
D-fructose 1-phosphate	g__Oscillospiraceae_unclassified	0.454545	0.190932
D-fructose 1-phosphate	g__Pelagibacterium	0.171503	0.635678
D-fructose 1-phosphate	g__Fusicatenibacter	0.0323254	0.929362
D-fructose 1-phosphate	g__Enteractinococcus	0.46977	0.170707
D-fructose 1-phosphate	g__Leucobacter	0.46977	0.170707
D-fructose 1-phosphate	g__Glutamicibacter	0.454857	0.186565
D-fructose 1-phosphate	g__Lysobacter	0.171503	0.635678
D-fructose 1-phosphate	g__Bacillus	0.171503	0.635678
D-fructose 1-phosphate	g__Lachnospiraceae_UCG-006	0.439943	0.203257
D-fructose 1-phosphate	g__Pseudomonas	0.0969367	0.789932
D-fructose 1-phosphate	g__Luteimonas	0.46977	0.170707
D-fructose 1-phosphate	g__TM7a	0.0372833	0.918556
D-fructose 1-phosphate	g__JG30-KF-CM45_unclassified	0.186417	0.606092
D-fructose 1-phosphate	g__Parvibacter	0.320637	0.366377
D-fructose 1-phosphate	g__Pseudoclavibacter	0.186417	0.606092
D-fructose 1-phosphate	g__Alphaproteobacteria_unclassified	0.537763	0.10887
1H-Indole-3-carboxaldehyde	g__Sporosarcina	-0.743484	0.0137119
1H-Indole-3-carboxaldehyde	g__Candidatus_Saccharibacteria_unclassified	-0.717624	0.0194545
1H-Indole-3-carboxaldehyde	g__Aerosphaera	-0.821065	0.00359188
1H-Indole-3-carboxaldehyde	g__Brevibacterium	-0.778119	0.00803314
1H-Indole-3-carboxaldehyde	g__Dubosiella	-0.624242	0.060249
1H-Indole-3-carboxaldehyde	g__Atopobiaceae_unclassified	-0.769697	0.0136718
1H-Indole-3-carboxaldehyde	g__Paenalcaligenes	-0.64422	0.0443814
1H-Indole-3-carboxaldehyde	g__Brachybacterium	-0.693304	0.0262035
1H-Indole-3-carboxaldehyde	g__Jeotgalicoccus	-0.791471	0.00637708
1H-Indole-3-carboxaldehyde	g__DNF00809	-0.662617	0.0368064
1H-Indole-3-carboxaldehyde	g__Desulfovibrio	-0.454545	0.190932
1H-Indole-3-carboxaldehyde	g__Enterorhabdus	-0.745455	0.0184138
1H-Indole-3-carboxaldehyde	g__Psychrobacter	-0.553059	0.0972676
1H-Indole-3-carboxaldehyde	g__Aquamicrobium	-0.512092	0.130224
1H-Indole-3-carboxaldehyde	g__Paracoccus	-0.553059	0.0972676
1H-Indole-3-carboxaldehyde	g__Serratia	-0.628166	0.0517901
1H-Indole-3-carboxaldehyde	g__Paenochrobactrum	-0.553059	0.0972676
1H-Indole-3-carboxaldehyde	g__Lactiplantibacillus	-0.573543	0.0830087
1H-Indole-3-carboxaldehyde	g__Weissella	-0.600854	0.0661994
1H-Indole-3-carboxaldehyde	g__Clostridia_unclassified	-0.682789	0.0295627
1H-Indole-3-carboxaldehyde	g__Dietzia	-0.731607	0.0161765
1H-Indole-3-carboxaldehyde	g__Quinella	-0.619679	0.0560193
1H-Indole-3-carboxaldehyde	g__Staphylococcaceae_unclassified	-0.59404	0.0701631
1H-Indole-3-carboxaldehyde	g__Coprococcus	-0.285716	0.423568
1H-Indole-3-carboxaldehyde	g__Corynebacterium	-0.927273	0.000130162
1H-Indole-3-carboxaldehyde	g__Erysipelotrichaceae_unclassified	-0.406061	0.247371
1H-Indole-3-carboxaldehyde	g__Anaerovorax	-0.43316	0.211126
1H-Indole-3-carboxaldehyde	g__Eubacterium]_brachy_group	-0.573543	0.0830087
1H-Indole-3-carboxaldehyde	g__Oligella	-0.582866	0.0769923
1H-Indole-3-carboxaldehyde	g__Facklamia	-0.711249	0.0210909
1H-Indole-3-carboxaldehyde	g__Oscillospiraceae_unclassified	-0.442424	0.204201
1H-Indole-3-carboxaldehyde	g__Pelagibacterium	-0.574163	0.0825989
1H-Indole-3-carboxaldehyde	g__Fusicatenibacter	-0.290929	0.414778
1H-Indole-3-carboxaldehyde	g__Enteractinococcus	-0.395203	0.258334
1H-Indole-3-carboxaldehyde	g__Leucobacter	-0.395203	0.258334
1H-Indole-3-carboxaldehyde	g__Glutamicibacter	-0.812777	0.00425947
1H-Indole-3-carboxaldehyde	g__Lysobacter	-0.574163	0.0825989
1H-Indole-3-carboxaldehyde	g__Bacillus	-0.574163	0.0825989
1H-Indole-3-carboxaldehyde	g__Lachnospiraceae_UCG-006	-0.454857	0.186565
1H-Indole-3-carboxaldehyde	g__Pseudomonas	-0.544337	0.103782
1H-Indole-3-carboxaldehyde	g__Luteimonas	-0.395203	0.258334
1H-Indole-3-carboxaldehyde	g__TM7a	-0.529423	0.115546
1H-Indole-3-carboxaldehyde	g__JG30-KF-CM45_unclassified	-0.589077	0.0731457
1H-Indole-3-carboxaldehyde	g__Parvibacter	-0.439943	0.203257
1H-Indole-3-carboxaldehyde	g__Pseudoclavibacter	-0.589077	0.0731457
1H-Indole-3-carboxaldehyde	g__Alphaproteobacteria_unclassified	-0.669077	0.034369

## Sheet: Common difference
	Con&M					M&DSS
	node1	node2	corr	corr.p		node1	node2	corr	corr.p
	Adenosine	g__Candidatus_Saccharibacteria_unclassified	0.186467	0.630967		1H-Indole-3-carboxaldehyde	g__Coprococcus	-0.285716	0.423568
	Adenosine	g__Staphylococcaceae_unclassified	0.288177	0.452056		Gallic acid	g__Clostridia_unclassified	-0.436985	0.206668
	Azacridone A	g__Candidatus_Saccharibacteria_unclassified	0.305129	0.424627		Salviaflaside methyl ester	g__Coprococcus	-0.474166	0.166192
	Adenosine	g__Coprococcus	0.339032	0.372112		Inosine	g__Coprococcus	-0.486324	0.15408
	Hypoxanthine	g__Sporosarcina	-0.359836	0.341509		NAD	g__Coprococcus	0.486324	0.15408
	2-(3,4-Dihydroxyphenylethyl)-6-epi-elenaiate	g__Coprococcus	-0.42379	0.255659		Allopurinol-1-ribonucleoside	g__Coprococcus	-0.528878	0.115991
	Hypoxanthine	g__Candidatus_Saccharibacteria_unclassified	-0.42379	0.255659		2-(3,4-Dihydroxyphenylethyl)-6-epi-elenaiate	g__Coprococcus	-0.528878	0.115991
	Inosine	g__Coprococcus	-0.457693	0.215412		2-Keto-3-deoxy-D-gluconic acid	g__Staphylococcaceae_unclassified	-0.53151	0.113852
	1H-Indole-3-carboxaldehyde	g__Candidatus_Saccharibacteria_unclassified	-0.457693	0.215412		Adenosine	g__Coprococcus	0.547115	0.101678
	Inosine	g__Candidatus_Saccharibacteria_unclassified	-0.474644	0.196696		Ophthalmic acid	g__Coprococcus	0.547115	0.101678
	NAD	g__Coprococcus	0.474644	0.196696		5-Hydroxyflavone	g__Coprococcus	-0.547115	0.101678
	Hypoxanthine	g__Coprococcus	-0.474644	0.196696		2-Keto-3-deoxy-D-gluconic acid	g__Candidatus_Saccharibacteria_unclassified	-0.549532	0.0998697
	Hypoxanthine	g__Staphylococcaceae_unclassified	-0.474644	0.196696		Hypoxanthine	g__Coprococcus	-0.559273	0.0927888
	Azacridone A	g__Staphylococcaceae_unclassified	0.474644	0.196696		2-Keto-3-deoxy-D-gluconic acid	g__Sporosarcina	-0.575392	0.0817918
	1H-Indole-3-carboxaldehyde	g__Coprococcus	-0.474644	0.196696		N-Methylnicotinamide	g__Clostridia_unclassified	-0.58037	0.0785741
	Inosine	g__Sporosarcina	-0.476992	0.194179		2-Keto-3-deoxy-D-gluconic acid	g__Coprococcus	-0.583589	0.0765377
	5-Hydroxyflavone	g__Staphylococcaceae_unclassified	-0.491596	0.178927		(1R,4S,7S,9S,11R)-9-Tert-butyl-7,9-dihydroxy-3,5,12-trioxatetracyclo[6 6 0 01,11 04,8]tetradecane-2,6,13-trione	g__Clostridia_unclassified	-0.587198	0.0742956
	Adenosine	g__Sporosarcina	0.493728	0.17676		1H-Indole-3-carboxaldehyde	g__Staphylococcaceae_unclassified	-0.59404	0.0701631
	Allopurinol-1-ribonucleoside	g__Candidatus_Saccharibacteria_unclassified	-0.508548	0.162109		2-Keto-3-deoxy-D-gluconic acid	g__Clostridia_unclassified	-0.600854	0.0661994
	Inosine	g__Staphylococcaceae_unclassified	-0.508548	0.162109		Hypoxanthine	g__Candidatus_Saccharibacteria_unclassified	-0.601253	0.0659722
	2-Keto-3-deoxy-D-gluconic acid	g__Candidatus_Saccharibacteria_unclassified	-0.508548	0.162109		(1R,4S,7S,9S,11R)-9-Tert-butyl-7,9-dihydroxy-3,5,12-trioxatetracyclo[6 6 0 01,11 04,8]tetradecane-2,6,13-trione	g__Coprococcus	-0.601826	0.065646
	2-Keto-3-deoxy-D-gluconic acid	g__Staphylococcaceae_unclassified	-0.508548	0.162109		Sorbitol	g__Staphylococcaceae_unclassified	-0.606546	0.0630029
	1H-Indole-3-carboxaldehyde	g__Staphylococcaceae_unclassified	-0.508548	0.162109		5-Hydroxyflavone	g__Staphylococcaceae_unclassified	-0.612799	0.0596102
	Allopurinol-1-ribonucleoside	g__Coprococcus	-0.525499	0.14624		Gallic acid	g__Candidatus_Saccharibacteria_unclassified	-0.614183	0.0588762
	Salviaflaside methyl ester	g__Coprococcus	-0.542451	0.131319		N-Methylnicotinamide	g__Coprococcus	-0.620064	0.0558226
	Salviaflaside methyl ester	g__Staphylococcaceae_unclassified	-0.559402	0.117338		Sorbitol	g__Coprococcus	-0.626143	0.0527782
	5-Hydroxyflavone	g__Candidatus_Saccharibacteria_unclassified	-0.559402	0.117338		Hypoxanthine	g__Sporosarcina	-0.640043	0.0462359
	Azacridone A	g__Coprococcus	0.559402	0.117338		Azacridone A	g__Candidatus_Saccharibacteria_unclassified	0.640043	0.0462359
	5-Hydroxyflavone	g__Sporosarcina	-0.560674	0.116327		Inosine	g__Staphylococcaceae_unclassified	-0.650318	0.0417648
	Azacridone A	g__Sporosarcina	0.569043	0.109804		Salviaflaside methyl ester	g__Staphylococcaceae_unclassified	-0.662824	0.0367267
	2-(3,4-Dihydroxyphenylethyl)-6-epi-elenaiate	g__Candidatus_Saccharibacteria_unclassified	-0.576354	0.10429		Gallic acid	g__Sporosarcina	-0.665903	0.0355523
	2-(3,4-Dihydroxyphenylethyl)-6-epi-elenaiate	g__Sporosarcina	-0.585779	0.0974339		Sorbitol	g__Candidatus_Saccharibacteria_unclassified	-0.665903	0.0355523
	2-Keto-3-deoxy-D-gluconic acid	g__Coprococcus	-0.593306	0.092162		Azacridone A	g__Coprococcus	0.668696	0.0345095
	Salviaflaside methyl ester	g__Candidatus_Saccharibacteria_unclassified	-0.593306	0.092162		Sorbitol	g__Clostridia_unclassified	-0.675961	0.0318945
	Allopurinol-1-ribonucleoside	g__Sporosarcina	-0.594147	0.0915834		Azacridone A	g__Sporosarcina	0.678834	0.0308988
	Salviaflaside methyl ester	g__Sporosarcina	-0.594147	0.0915834		Hypoxanthine	g__Staphylococcaceae_unclassified	-0.681583	0.0299658
	(1R,4S,7S,9S,11R)-9-Tert-butyl-7,9-dihydroxy-3,5,12-trioxatetracyclo[6 6 0 01,11 04,8]tetradecane-2,6,13-trione	g__Clostridia_unclassified	-0.602495	0.0859672		1H-Indole-3-carboxaldehyde	g__Clostridia_unclassified	-0.682789	0.0295627
	Allopurinol-1-ribonucleoside	g__Staphylococcaceae_unclassified	-0.610257	0.0809397		Allopurinol-1-ribonucleoside	g__Candidatus_Saccharibacteria_unclassified	-0.691764	0.0266782
	NAD	g__Clostridia_unclassified	0.620752	0.074438		(1R,4S,7S,9S,11R)-9-Tert-butyl-7,9-dihydroxy-3,5,12-trioxatetracyclo[6 6 0 01,11 04,8]tetradecane-2,6,13-trione	g__Sporosarcina	-0.691764	0.0266782
	Gallic acid	g__Clostridia_unclassified	-0.620752	0.074438		Inosine	g__Sporosarcina	-0.691764	0.0266782
	N-Methylnicotinamide	g__Clostridia_unclassified	-0.620752	0.074438		5-Hydroxyflavone	g__Sporosarcina	-0.691764	0.0266782
	5-Hydroxyflavone	g__Coprococcus	-0.64416	0.0611379		Ophthalmic acid	g__Staphylococcaceae_unclassified	0.700342	0.0241072
	1H-Indole-3-carboxaldehyde	g__Clostridia_unclassified	-0.657267	0.0543974		Azacridone A	g__Clostridia_unclassified	0.703272	0.0232695
	NAD	g__Candidatus_Saccharibacteria_unclassified	0.661112	0.052514		Allopurinol-1-ribonucleoside	g__Sporosarcina	-0.704694	0.0228704
	NAD	g__Staphylococcaceae_unclassified	0.661112	0.052514		Inosine	g__Candidatus_Saccharibacteria_unclassified	-0.704694	0.0228704
	Ophthalmic acid	g__Candidatus_Saccharibacteria_unclassified	0.661112	0.052514		Azacridone A	g__Staphylococcaceae_unclassified	0.712848	0.0206719
	(1R,4S,7S,9S,11R)-9-Tert-butyl-7,9-dihydroxy-3,5,12-trioxatetracyclo[6 6 0 01,11 04,8]tetradecane-2,6,13-trione	g__Coprococcus	-0.661112	0.052514		Salviaflaside methyl ester	g__Sporosarcina	-0.717624	0.0194545
	N-Methylnicotinamide	g__Coprococcus	-0.661112	0.052514		5-Hydroxyflavone	g__Candidatus_Saccharibacteria_unclassified	-0.717624	0.0194545
	Sorbitol	g__Candidatus_Saccharibacteria_unclassified	-0.661112	0.052514		1H-Indole-3-carboxaldehyde	g__Candidatus_Saccharibacteria_unclassified	-0.717624	0.0194545
	Azacridone A	g__Clostridia_unclassified	0.675524	0.0458256		Adenosine	g__Candidatus_Saccharibacteria_unclassified	0.717624	0.0194545
	Salviaflaside methyl ester	g__Clostridia_unclassified	-0.693782	0.038173		Allopurinol-1-ribonucleoside	g__Staphylococcaceae_unclassified	-0.719101	0.0190882
	NAD	g__Sporosarcina	0.694567	0.0378641		NAD	g__Clostridia_unclassified	0.723756	0.0179653
	(1R,4S,7S,9S,11R)-9-Tert-butyl-7,9-dihydroxy-3,5,12-trioxatetracyclo[6 6 0 01,11 04,8]tetradecane-2,6,13-trione	g__Staphylococcaceae_unclassified	-0.695015	0.0376883		Adenosine	g__Staphylococcaceae_unclassified	0.725354	0.0175906
	2-(3,4-Dihydroxyphenylethyl)-6-epi-elenaiate	g__Staphylococcaceae_unclassified	-0.711967	0.0314253		Gallic acid	g__Coprococcus	-0.729487	0.0166469
	Adenosine	g__Clostridia_unclassified	0.712039	0.0314		Adenosine	g__Sporosarcina	0.730554	0.0164089
	2-Keto-3-deoxy-D-gluconic acid	g__Clostridia_unclassified	-0.712039	0.0314		Sorbitol	g__Sporosarcina	-0.730554	0.0164089
	2-Keto-3-deoxy-D-gluconic acid	g__Sporosarcina	-0.72804	0.0261536		(1R,4S,7S,9S,11R)-9-Tert-butyl-7,9-dihydroxy-3,5,12-trioxatetracyclo[6 6 0 01,11 04,8]tetradecane-2,6,13-trione	g__Candidatus_Saccharibacteria_unclassified	-0.743484	0.0137119
	1H-Indole-3-carboxaldehyde	g__Sporosarcina	-0.72804	0.0261536		2-(3,4-Dihydroxyphenylethyl)-6-epi-elenaiate	g__Candidatus_Saccharibacteria_unclassified	-0.743484	0.0137119
	(1R,4S,7S,9S,11R)-9-Tert-butyl-7,9-dihydroxy-3,5,12-trioxatetracyclo[6 6 0 01,11 04,8]tetradecane-2,6,13-trione	g__Candidatus_Saccharibacteria_unclassified	-0.728918	0.0258836		Salviaflaside methyl ester	g__Candidatus_Saccharibacteria_unclassified	-0.743484	0.0137119
	Ophthalmic acid	g__Coprococcus	0.728918	0.0258836		1H-Indole-3-carboxaldehyde	g__Sporosarcina	-0.743484	0.0137119
	2-(3,4-Dihydroxyphenylethyl)-6-epi-elenaiate	g__Clostridia_unclassified	-0.730297	0.0254636		(1R,4S,7S,9S,11R)-9-Tert-butyl-7,9-dihydroxy-3,5,12-trioxatetracyclo[6 6 0 01,11 04,8]tetradecane-2,6,13-trione	g__Staphylococcaceae_unclassified	-0.744113	0.0135892
	5-Hydroxyflavone	g__Clostridia_unclassified	-0.730297	0.0254636		NAD	g__Staphylococcaceae_unclassified	0.744113	0.0135892
	Gallic acid	g__Coprococcus	-0.74587	0.0210263		Salviaflaside methyl ester	g__Clostridia_unclassified	-0.751068	0.0122834
	Ophthalmic acid	g__Staphylococcaceae_unclassified	0.74587	0.0210263		NAD	g__Sporosarcina	0.756415	0.0113411
	Sorbitol	g__Coprococcus	-0.74587	0.0210263		2-(3,4-Dihydroxyphenylethyl)-6-epi-elenaiate	g__Staphylococcaceae_unclassified	-0.762873	0.0102722
	Sorbitol	g__Clostridia_unclassified	-0.748554	0.0203173		NAD	g__Candidatus_Saccharibacteria_unclassified	0.769345	0.00927422
	Ophthalmic acid	g__Sporosarcina	0.761513	0.0171171		2-(3,4-Dihydroxyphenylethyl)-6-epi-elenaiate	g__Sporosarcina	-0.769345	0.00927422
	Sorbitol	g__Staphylococcaceae_unclassified	-0.762821	0.016814		Ophthalmic acid	g__Candidatus_Saccharibacteria_unclassified	0.769345	0.00927422
	Hypoxanthine	g__Clostridia_unclassified	-0.766812	0.0159118		5-Hydroxyflavone	g__Clostridia_unclassified	-0.778379	0.00799826
	N-Methylnicotinamide	g__Candidatus_Saccharibacteria_unclassified	-0.779773	0.0132052		N-Methylnicotinamide	g__Candidatus_Saccharibacteria_unclassified	-0.782275	0.00748847
	Inosine	g__Clostridia_unclassified	-0.785069	0.0121946		Ophthalmic acid	g__Clostridia_unclassified	0.792035	0.00631296
	Ophthalmic acid	g__Clostridia_unclassified	0.785069	0.0121946		N-Methylnicotinamide	g__Sporosarcina	-0.808135	0.00466982
	(1R,4S,7S,9S,11R)-9-Tert-butyl-7,9-dihydroxy-3,5,12-trioxatetracyclo[6 6 0 01,11 04,8]tetradecane-2,6,13-trione	g__Sporosarcina	-0.794986	0.0104445		N-Methylnicotinamide	g__Staphylococcaceae_unclassified	-0.81915	0.00373895
	N-Methylnicotinamide	g__Sporosarcina	-0.794986	0.0104445		2-(3,4-Dihydroxyphenylethyl)-6-epi-elenaiate	g__Clostridia_unclassified	-0.819346	0.00372367
	N-Methylnicotinamide	g__Staphylococcaceae_unclassified	-0.796725	0.0101563		Ophthalmic acid	g__Sporosarcina	0.821065	0.00359188
	Sorbitol	g__Sporosarcina	-0.811723	0.0078893		Inosine	g__Clostridia_unclassified	-0.826174	0.00321992
	Gallic acid	g__Candidatus_Saccharibacteria_unclassified	-0.864531	0.00263237		Adenosine	g__Clostridia_unclassified	0.846658	0.00200163
	Gallic acid	g__Sporosarcina	-0.887037	0.00142602		Allopurinol-1-ribonucleoside	g__Clostridia_unclassified	-0.87397	0.00094545
	Allopurinol-1-ribonucleoside	g__Clostridia_unclassified	-0.894614	0.00112701		Hypoxanthine	g__Clostridia_unclassified	-0.87397	0.00094545
	Gallic acid	g__Staphylococcaceae_unclassified	-0.949289	9.20002e-05		Gallic acid	g__Staphylococcaceae_unclassified	-0.881681	0.000741595
