# Supplementary material for: Danggui Shaoyao San: comprehensive modulation of the microbiota-gut-brain axis for attenuating Alzheimer’s disease-related pathology
Source: Front Pharmacol. 2024 Jan 12;14:1338804. doi: 10.3389/fphar.2023.1338804 (PMC10811133; doi:10.3389/fphar.2023.1338804)
Supplement: Supplementary file 6 [file Table11.XLSX]

## Sheet: Total
Spatial navigation experiment			Con			M			DSS
		1	43.8617	17.8012	6	44.202	16.5395	5	40.495	16.8367	6
		2	32.1408	15.2943	6	41.275	16.1785	5	23.9458	11.5888	6
		3	19.805	9.57777	6	27.282	14.419	5	20.4933	9.09705	6
		4	16.5108	7.92603	6	21.879	10.3769	5	15.1871	5.78364	6
		5	14.0067	6.58124	6	17.253	7.95501	5	14.0079	4.85492	6
Spatial exploration experiment	Number of platform crossings	Con			M			DSS
		5.08333	1.22191	6	3.8	1.32665	5	6.16667	1.79505	6
	Time spent in the platform quadrant	Con			M			DSS
		50.7308	14.2069	6	37.5035	12.6918	5	48.1992	7.24491	6
	Distance spent in the platform quadrant	Con			M			DSS
		48.7433	13.7826	6	38.885	10.9064	5	48.36	6.91386	6

## Sheet: Spatial navigation experiment
1	Con		M		DSS		2	Con		M		DSS		3	Con		M		DSS		4	Con		M		DSS		5	Con		M		DSS
	60		60		51.4			40.8		60		29.36			37.4		21.68		30.4			28.64		19.08		18.8			25.48		20.2		19.52
	24.2		58.2		60			35		45.04		45.3			11.4		49.5		35.28			9.16		40.44		22.76			37.2		37.24		18.6
	60		60		60			32.56		60		40.4			28.52		27.04		37.28			23.4		25.12		23.64			16.56		22.88		20.97
	23.6		60		60			20		60		49.4			11.44		21.36		17.56			15.2		19.52		14.72			12.8		12.24		16.22
	24.32		28.76		29.8			14.36		60		10.12			27.8		9.12		8.52			29.3		10.44		5.8			19.28		17.64		8.68
	60		46.84		26.52			22		25.12		18.48			40.3		43.32		37.04			39.3		29.63		10.08			22.36		12.64		9.8
	60		60		60			36.3		40		18.32			39.3		10.68		17			22.84		10.48		13.12			12.64		18.36		13.67
	60		60		30.52			40		11.8		42.36			29.4		13.08		34.72			7.52		7.44		16.44			8.6		8.92		15.12
	23.76		26.16		26.52			15.24		60		12.36			24.72		15.12		9.24			17.64		20.2		6.4			12.24		16.8		5.16
	60		60		60			55.4		37.56		21.76			16.8		38.4		16.92			13.04		21.44		7.64			8.96		26.4		8.56
	39.76		41.36		60			16.2		60		11.72			5.64		11.4		14.04			13.4		12.12		16.16			12.32		10.2		18.8
	60		60		25.36			58.2		35.24		22.6			13.48		45.3		17			13.4		29.44		12.88			13.36		14.36		17.2
	60		15.24		20.84			47		32.52		10.24			21.08		47.88		12.48			17.72		27.72		13.76			15.08		10.44		9.87
	60		35.8		31.16			60		13.76		19.96			12.4		22.08		19.72			11.12		13.16		15.48			11.48		9.16		17.08
	20.2		12.96		27.4			20.08		60		33.8			9.32		21.6		29.36			7.44		14.16		21.87			7.56		8.96		20.6
	58.72		52.4		25.88			15.76		16.16		16.92			12.24		18.88		8.32			8.96		12.96		5.4			11.56		14		8.8
	21.32		60		13.64			17.08		35.4		30.92			10.8		21.76		13.44			8.04		27.72		10.88			7.92		17.72		11.2
	60		26.6		60			26.92		40.5		32.12			19		25.24		20.64			16.8		28.63		13.56			14.88		20.73		8.84
	60		26.28		60			60		32.1		18.64			18.72		22.2		18.76			23.04		18.44		27.56			10.56		10.94		7.04
	60		33.44		49.12			46.76		40.3		10.36			21.68		60		10.2			15.32		49.44		14.68			10.88		35.23		12.56
	23.36		44.202	16.5395	60			14.24		41.275	16.1785	28.16			15.48		27.282	14.419	16.92			9.6		21.879	10.3769	15.34			9.12		17.253	7.95501	11.3
	29.88				26.76			22.64				10.28			16.92				17			11.72				15.22			9.76				16.22
	22.08				25.08			24.64				24.52			9.6				29.36			11.16				23.6			8.2				20.98
	21.48				21.88			30.2				16.6			21.88				20.64			22.5				18.7			17.36				19.4
	43.8617	17.8012			40.495	16.8367		32.1408	15.2943			23.9458	11.5888		19.805	9.57777			20.4933	9.09705		16.5108	7.92603			15.1871	5.78364		14.0067	6.58124			14.0079	4.85492

## Sheet: Number of platform crossings
Control	Entries in Zone - Quadrant SW		M	Entries in Zone - Quadrant SW		DSS	Entries in Zone - Quadrant SW
	6			1			6
	5			1			7
	6			4			6
	2			3			6
	4			4			8
	5			5			9
	5			5			8
	7			6			9
	5			4			4
	3			5			4
	6			4			7
	4			3			7
	6			3			10
	5			5			7
	5			2			6
	4			3			5
	4			5			7
	6			4			3
	4			5			3
	5			4			5
	6			3.8	1.32665		5
	7						6
	7						5
	5						5
	5.08333	1.22191					6.16667	1.79505

## Sheet: Time spent in the platform quad
Control	Time in Zone (%) - Quadrant SW		M	Time in Zone (%) - Quadrant SW		DSS	Time in Zone (%) - Quadrant SW
	63.4			17.53			57.33
	50			8.27			52.4
	65.8			44.6			50.53
	98.53			40.6			46.13
	41.27			53.33			49.6
	51.13			53.4			42.6
	48.27			39.47			34.13
	38.93			50.07			56.6
	50.67			33.33			47.8
	59.4			38.53			43.47
	66.6			28.87			38.6
	59.2			37.33			54.6
	58.8			39.47			54.73
	43.87			48.73			34.07
	37.53			23.27			48.73
	53.87			50.47			53.07
	56.87			31.2			59.33
	34.13			35.13			44.93
	44			55.6			33.4
	41.8			20.87			52.2
	33.13			37.5035	12.6918		46.4
	46.47						53.07
	30.07						49.73
	43.8						53.33
	50.7308	14.2069					48.1992	7.24491

## Sheet: Distance spent in the platform 
Control	Distance in Zone (%) - Quadrant SW	M		Distance in Zone (%) - Quadrant SW		DSS	Distance in Zone (%) - Quadrant SW
	60.24			24.5			56.33
	43.73			18.61			53.47
	66.76			43.48			54.19
	96.67			46.23			48.19
	44.69			45.94			49.96
	48.41			47.02			42.11
	40.96			32.02			35.43
	32.85			48.99			53.61
	44.88			48.11			46.16
	61.46			35.2			41.22
	61.24			28.77			45.44
	54.73			38.72			56.97
	50.25			38.24			54.6
	46.23			54.79			40.31
	31.12			20.37			44.7
	45.21			49.15			50.62
	56.6			32.8			54.02
	33.91			52.72			45.03
	45.12			47.71			31.18
	43.46			24.33			55.12
	38.93			38.885	10.9064		43.08
	44.06						56.21
	31.24						47.15
	47.09						55.54
	48.7433	13.7826					48.36	6.91386
