# Supplementary material for: Danggui Shaoyao San: comprehensive modulation of the microbiota-gut-brain axis for attenuating Alzheimer’s disease-related pathology
Source: Front Pharmacol. 2024 Jan 12;14:1338804. doi: 10.3389/fphar.2023.1338804 (PMC10811133; doi:10.3389/fphar.2023.1338804)
Supplement: Supplementary file 7 [file Table4.XLSX]

## Sheet: Sheet1
Group	DSS	DSS	DSS	DSS	DSS	DSS	M	M	M	M	M	Control	Control	Control	Control
feature ID	DSS_6	DSS_5	DSS_4	DSS_3	DSS_2	DSS_1	M_5	M_4	M_3	M_2	M_1	Con_4	Con_3	Con_2	Con_1
d__Bacteria	99.8255	99.9907	99.9579	100	100	99.9248	100	99.8657	99.9747	99.8309	99.9043	99.8777	99.9197	99.9418	99.9349
d__Bacteria|p__Actinobacteriota	1.90607	4.87075	1.85604	5.06549	10.2645	1.76858	4.71927	5.8396	9.39845	3.94166	13.5233	5.15637	11.4091	13.6457	37.8973
d__Bacteria|p__Actinobacteriota|c__Acidimicrobiia	0.01062	0.00933	0.0165	0.01161	0	0.01883	0.01111	0	0	0	0	0	0	0	0
d__Bacteria|p__Actinobacteriota|c__Acidimicrobiia|o__Microtrichales	0.01062	0.00933	0.0165	0.01161	0	0.01883	0.01111	0	0	0	0	0	0	0	0
d__Bacteria|p__Actinobacteriota|c__Acidimicrobiia|o__Microtrichales|f__Iamiaceae	0.01062	0.00933	0.0165	0.01161	0	0.01883	0.01111	0	0	0	0	0	0	0	0
d__Bacteria|p__Actinobacteriota|c__Acidimicrobiia|o__Microtrichales|f__Iamiaceae|g__Iamia	0.01062	0.00933	0.0165	0.01161	0	0.01883	0.01111	0	0	0	0	0	0	0	0
d__Bacteria|p__Actinobacteriota|c__Acidimicrobiia|o__Microtrichales|f__Iamiaceae|g__Iamia|s__Iamia_unclassified	0.01062	0.00933	0.0165	0.01161	0	0.01883	0.01111	0	0	0	0	0	0	0	0
d__Bacteria|p__Actinobacteriota|c__Actinobacteria	1.46295	3.6212	1.45692	4.78681	9.60404	1.36841	3.44608	4.07518	6.71254	2.50024	12.3291	4.43148	10.1242	11.4451	31.5827
d__Bacteria|p__Actinobacteriota|c__Actinobacteria|o__Actinomycetales	0	0.00466	0	0.02178	0	0	0.01388	0	0	0	0.01234	0	0	0	0.00952
d__Bacteria|p__Actinobacteriota|c__Actinobacteria|o__Actinomycetales|f__Actinomycetaceae	0	0.00466	0	0.02178	0	0	0.01388	0	0	0	0.01234	0	0	0	0.00952
d__Bacteria|p__Actinobacteriota|c__Actinobacteria|o__Actinomycetales|f__Actinomycetaceae|g__Actinomyces	0	0.00466	0	0.01597	0	0	0.01388	0	0	0	0.00617	0	0	0	0
d__Bacteria|p__Actinobacteriota|c__Actinobacteria|o__Actinomycetales|f__Actinomycetaceae|g__Actinomyces|s__Actinomyces_unclassified	0	0.00466	0	0.01597	0	0	0.01388	0	0	0	0.00617	0	0	0	0
d__Bacteria|p__Actinobacteriota|c__Actinobacteria|o__Actinomycetales|f__Actinomycetaceae|g__Flaviflexus	0	0	0	0.00581	0	0	0	0	0	0	0.00617	0	0	0	0.00952
d__Bacteria|p__Actinobacteriota|c__Actinobacteria|o__Actinomycetales|f__Actinomycetaceae|g__Flaviflexus|s__Flaviflexus_unclassified	0	0	0	0.00581	0	0	0	0	0	0	0.00617	0	0	0	0.00952
d__Bacteria|p__Actinobacteriota|c__Actinobacteria|o__Bifidobacteriales	1.00009	3.19071	0.6917	0.20175	8.41462	0.9557	0.34155	2.6108	5.00983	1.4355	8.47502	3.20937	9.36221	9.82178	30.8213
d__Bacteria|p__Actinobacteriota|c__Actinobacteria|o__Bifidobacteriales|f__Bifidobacteriaceae	1.00009	3.19071	0.6917	0.20175	8.41462	0.9557	0.34155	2.6108	5.00983	1.4355	8.47502	3.20937	9.36221	9.82178	30.8213
d__Bacteria|p__Actinobacteriota|c__Actinobacteria|o__Bifidobacteriales|f__Bifidobacteriaceae|g__Bifidobacterium	1.00009	3.19071	0.6917	0.20175	8.41462	0.9557	0.34155	2.6108	5.00983	1.4355	8.47502	3.20937	9.36221	9.82178	30.8213
d__Bacteria|p__Actinobacteriota|c__Actinobacteria|o__Bifidobacteriales|f__Bifidobacteriaceae|g__Bifidobacterium|s__Bifidobacterium_unclassified	1.00009	3.19071	0.6917	0.20175	8.41462	0.9557	0.34155	2.6108	5.00983	1.4355	8.47502	3.20937	9.36221	9.82178	30.8213
d__Bacteria|p__Actinobacteriota|c__Actinobacteria|o__Corynebacteriales	0.30504	0.37455	0.50865	0.93037	0.97233	0.27619	2.32701	1.13597	1.18877	0.79634	2.03814	0.55607	0.65333	1.1121	0.58373
d__Bacteria|p__Actinobacteriota|c__Actinobacteria|o__Corynebacteriales|f__Corynebacteriaceae	0.10168	0.1119	0.25658	0.58057	0.66045	0.01255	1.93547	0.79563	0.7508	0.48344	1.60305	0.23079	0.24563	0.69526	0.26807
d__Bacteria|p__Actinobacteriota|c__Actinobacteria|o__Corynebacteriales|f__Corynebacteriaceae|g__Corynebacterium	0.10168	0.1119	0.25658	0.58057	0.66045	0.01255	1.93547	0.79563	0.7508	0.48344	1.60305	0.23079	0.24563	0.69526	0.26807
d__Bacteria|p__Actinobacteriota|c__Actinobacteria|o__Corynebacteriales|f__Corynebacteriaceae|g__Corynebacterium|s__Corynebacterium_unclassified	0.10168	0.1119	0.25658	0.58057	0.66045	0.01255	1.93547	0.79563	0.7508	0.48344	1.60305	0.23079	0.24563	0.69526	0.26807
d__Bacteria|p__Actinobacteriota|c__Actinobacteria|o__Corynebacteriales|f__Dietziaceae	0	0	0	0.0987	0	0	0.14301	0.03881	0.21452	0.05487	0.17589	0.03408	0.04344	0.13685	0.06028
d__Bacteria|p__Actinobacteriota|c__Actinobacteria|o__Corynebacteriales|f__Dietziaceae|g__Dietzia	0	0	0	0.0987	0	0	0.14301	0.03881	0.21452	0.05487	0.17589	0.03408	0.04344	0.13685	0.06028
d__Bacteria|p__Actinobacteriota|c__Actinobacteria|o__Corynebacteriales|f__Dietziaceae|g__Dietzia|s__Dietzia_unclassified	0	0	0	0.0987	0	0	0.14301	0.03881	0.21452	0.05487	0.17589	0.03408	0.04344	0.13685	0.06028
d__Bacteria|p__Actinobacteriota|c__Actinobacteria|o__Corynebacteriales|f__Nocardiaceae	0.20336	0.26265	0.25207	0.2511	0.31188	0.26364	0.24853	0.30153	0.22345	0.25803	0.2592	0.2912	0.36426	0.27999	0.25538
d__Bacteria|p__Actinobacteriota|c__Actinobacteria|o__Corynebacteriales|f__Nocardiaceae|g__Rhodococcus	0.20336	0.26265	0.25207	0.2511	0.31188	0.26364	0.24853	0.30153	0.22345	0.25803	0.2592	0.2912	0.36426	0.27999	0.25538
d__Bacteria|p__Actinobacteriota|c__Actinobacteria|o__Corynebacteriales|f__Nocardiaceae|g__Rhodococcus|s__Rhodococcus_unclassified	0.20336	0.26265	0.25207	0.2511	0.31188	0.26364	0.24853	0.30153	0.22345	0.25803	0.2592	0.2912	0.36426	0.27999	0.25538
d__Bacteria|p__Actinobacteriota|c__Actinobacteria|o__Micrococcales	0.12596	0.03885	0.22507	3.60098	0.21709	0.08003	0.70948	0.32841	0.50947	0.2684	1.80362	0.66604	0.10861	0.51122	0.16814
d__Bacteria|p__Actinobacteriota|c__Actinobacteria|o__Micrococcales|f__Brevibacteriaceae	0	0	0.012	0.0029	0.00917	0	0.25269	0.01941	0.02979	0.02669	0.05091	0.00929	0.01504	0.0755	0.03014
d__Bacteria|p__Actinobacteriota|c__Actinobacteria|o__Micrococcales|f__Brevibacteriaceae|g__Brevibacterium	0	0	0.012	0.0029	0.00917	0	0.25269	0.01941	0.02979	0.02669	0.05091	0.00929	0.01504	0.0755	0.03014
d__Bacteria|p__Actinobacteriota|c__Actinobacteria|o__Micrococcales|f__Brevibacteriaceae|g__Brevibacterium|s__Brevibacterium_unclassified	0	0	0.012	0.0029	0.00917	0	0.25269	0.01941	0.02979	0.02669	0.05091	0.00929	0.01504	0.0755	0.03014
d__Bacteria|p__Actinobacteriota|c__Actinobacteria|o__Micrococcales|f__Demequinaceae	0	0	0	0	0	0	0.00417	0	0	0	0	0	0	0	0
d__Bacteria|p__Actinobacteriota|c__Actinobacteria|o__Micrococcales|f__Demequinaceae|g__Demequinaceae_unclassified	0	0	0	0	0	0	0.00417	0	0	0	0	0	0	0	0
d__Bacteria|p__Actinobacteriota|c__Actinobacteria|o__Micrococcales|f__Demequinaceae|g__Demequinaceae_unclassified|s__Demequinaceae_unclassified	0	0	0	0	0	0	0.00417	0	0	0	0	0	0	0	0
d__Bacteria|p__Actinobacteriota|c__Actinobacteria|o__Micrococcales|f__Dermabacteraceae	0	0	0.02401	0.00581	0	0	0.28185	0.00597	0.09832	0.04152	0.20366	0.01394	0.03509	0.03775	0.02221
d__Bacteria|p__Actinobacteriota|c__Actinobacteria|o__Micrococcales|f__Dermabacteraceae|g__Brachybacterium	0	0	0.02401	0.00581	0	0	0.28185	0.00597	0.09832	0.04152	0.20366	0.01394	0.03509	0.03775	0.02221
d__Bacteria|p__Actinobacteriota|c__Actinobacteria|o__Micrococcales|f__Dermabacteraceae|g__Brachybacterium|s__Brachybacterium_unclassified	0	0	0.02401	0.00581	0	0	0.28185	0.00597	0.09832	0.04152	0.20366	0.01394	0.03509	0.03775	0.02221
d__Bacteria|p__Actinobacteriota|c__Actinobacteria|o__Micrococcales|f__Microbacteriaceae	0	0	0	0	0	0	0.04165	0	0.03277	0.02224	0	0.0062	0	0.04876	0
d__Bacteria|p__Actinobacteriota|c__Actinobacteria|o__Micrococcales|f__Microbacteriaceae|g__Leucobacter	0	0	0	0	0	0	0.04165	0	0.03277	0.02224	0	0.0062	0	0.04876	0
d__Bacteria|p__Actinobacteriota|c__Actinobacteria|o__Micrococcales|f__Microbacteriaceae|g__Leucobacter|s__Leucobacter_unclassified	0	0	0	0	0	0	0.04165	0	0.03277	0.02224	0	0.0062	0	0.04876	0
d__Bacteria|p__Actinobacteriota|c__Actinobacteria|o__Micrococcales|f__Micrococcaceae	0.12596	0.03885	0.18906	3.59227	0.20792	0.08003	0.12912	0.30303	0.34859	0.17498	1.54905	0.63661	0.05848	0.34921	0.11579
d__Bacteria|p__Actinobacteriota|c__Actinobacteria|o__Micrococcales|f__Micrococcaceae|g__Enteractinococcus	0	0	0	0	0	0	0.02221	0	0.00894	0.00741	0	0	0	0.05034	0
d__Bacteria|p__Actinobacteriota|c__Actinobacteria|o__Micrococcales|f__Micrococcaceae|g__Enteractinococcus|s__Enteractinococcus_unclassified	0	0	0	0	0	0	0.02221	0	0.00894	0.00741	0	0	0	0.05034	0
d__Bacteria|p__Actinobacteriota|c__Actinobacteria|o__Micrococcales|f__Micrococcaceae|g__Glutamicibacter	0	0	0	0	0	0	0.0125	0.01941	0	0	0.0108	0	0	0.03303	0.00793
d__Bacteria|p__Actinobacteriota|c__Actinobacteria|o__Micrococcales|f__Micrococcaceae|g__Glutamicibacter|s__Glutamicibacter_unclassified	0	0	0	0	0	0	0.0125	0.01941	0	0	0.0108	0	0	0.03303	0.00793
d__Bacteria|p__Actinobacteriota|c__Actinobacteria|o__Micrococcales|f__Micrococcaceae|g__Rothia	0.12596	0.03885	0.18906	3.59227	0.20792	0.08003	0.08886	0.28362	0.33965	0.16757	1.53825	0.63661	0.05848	0.26584	0.10786
d__Bacteria|p__Actinobacteriota|c__Actinobacteria|o__Micrococcales|f__Micrococcaceae|g__Rothia|s__Rothia_unclassified	0.12596	0.03885	0.18906	3.59227	0.20792	0.08003	0.08886	0.28362	0.33965	0.16757	1.53825	0.63661	0.05848	0.26584	0.10786
d__Bacteria|p__Actinobacteriota|c__Actinobacteria|o__Micrococcales|f__Micrococcaceae|g__Yaniella	0	0	0	0	0	0	0.00555	0	0	0	0	0	0	0	0
d__Bacteria|p__Actinobacteriota|c__Actinobacteria|o__Micrococcales|f__Micrococcaceae|g__Yaniella|s__Yaniella_unclassified	0	0	0	0	0	0	0.00555	0	0	0	0	0	0	0	0
d__Bacteria|p__Actinobacteriota|c__Actinobacteria|o__Micrococcales|f__Micrococcales_Incertae_Sedis	0	0	0	0	0	0	0	0	0	0.00297	0	0	0	0	0
d__Bacteria|p__Actinobacteriota|c__Actinobacteria|o__Micrococcales|f__Micrococcales_Incertae_Sedis|g__Timonella	0	0	0	0	0	0	0	0	0	0.00297	0	0	0	0	0
d__Bacteria|p__Actinobacteriota|c__Actinobacteria|o__Micrococcales|f__Micrococcales_Incertae_Sedis|g__Timonella|s__Timonella_unclassified	0	0	0	0	0	0	0	0	0	0.00297	0	0	0	0	0
d__Bacteria|p__Actinobacteriota|c__Actinobacteria|o__Micromonosporales	0.01062	0	0	0.01161	0	0.01883	0.01944	0	0	0	0	0	0	0	0
d__Bacteria|p__Actinobacteriota|c__Actinobacteria|o__Micromonosporales|f__Micromonosporaceae	0.01062	0	0	0.01161	0	0.01883	0.01944	0	0	0	0	0	0	0	0
d__Bacteria|p__Actinobacteriota|c__Actinobacteria|o__Micromonosporales|f__Micromonosporaceae|g__Micromonospora	0.01062	0	0	0.01161	0	0.01883	0.01944	0	0	0	0	0	0	0	0
d__Bacteria|p__Actinobacteriota|c__Actinobacteria|o__Micromonosporales|f__Micromonosporaceae|g__Micromonospora|s__Micromonospora_unclassified	0.01062	0	0	0.01161	0	0.01883	0.01944	0	0	0	0	0	0	0	0
d__Bacteria|p__Actinobacteriota|c__Actinobacteria|o__Propionibacteriales	0	0	0.009	0.00581	0	0.01569	0.01111	0	0.00447	0	0	0	0	0	0
d__Bacteria|p__Actinobacteriota|c__Actinobacteria|o__Propionibacteriales|f__Nocardioidaceae	0	0	0.009	0.00581	0	0.01569	0.01111	0	0.00447	0	0	0	0	0	0
d__Bacteria|p__Actinobacteriota|c__Actinobacteria|o__Propionibacteriales|f__Nocardioidaceae|g__Aeromicrobium	0	0	0	0	0	0	0	0	0.00447	0	0	0	0	0	0
d__Bacteria|p__Actinobacteriota|c__Actinobacteria|o__Propionibacteriales|f__Nocardioidaceae|g__Aeromicrobium|s__Aeromicrobium_unclassified	0	0	0	0	0	0	0	0	0.00447	0	0	0	0	0	0
d__Bacteria|p__Actinobacteriota|c__Actinobacteria|o__Propionibacteriales|f__Nocardioidaceae|g__Kribbella	0	0	0.009	0	0	0.01569	0.00694	0	0	0	0	0	0	0	0
d__Bacteria|p__Actinobacteriota|c__Actinobacteria|o__Propionibacteriales|f__Nocardioidaceae|g__Kribbella|s__Kribbella_unclassified	0	0	0.009	0	0	0.01569	0.00694	0	0	0	0	0	0	0	0
d__Bacteria|p__Actinobacteriota|c__Actinobacteria|o__Propionibacteriales|f__Nocardioidaceae|g__Nocardioides	0	0	0	0.00581	0	0	0.00417	0	0	0	0	0	0	0	0
d__Bacteria|p__Actinobacteriota|c__Actinobacteria|o__Propionibacteriales|f__Nocardioidaceae|g__Nocardioides|s__Nocardioides_unclassified	0	0	0	0.00581	0	0	0.00417	0	0	0	0	0	0	0	0
d__Bacteria|p__Actinobacteriota|c__Actinobacteria|o__Pseudonocardiales	0.02124	0.01243	0.0225	0.01451	0	0.02197	0.02083	0	0	0	0	0	0	0	0
d__Bacteria|p__Actinobacteriota|c__Actinobacteria|o__Pseudonocardiales|f__Pseudonocardiaceae	0.02124	0.01243	0.0225	0.01451	0	0.02197	0.02083	0	0	0	0	0	0	0	0
d__Bacteria|p__Actinobacteriota|c__Actinobacteria|o__Pseudonocardiales|f__Pseudonocardiaceae|g__Amycolatopsis	0.01062	0.01243	0.012	0	0	0	0.00833	0	0	0	0	0	0	0	0
d__Bacteria|p__Actinobacteriota|c__Actinobacteria|o__Pseudonocardiales|f__Pseudonocardiaceae|g__Amycolatopsis|s__Amycolatopsis_unclassified	0.01062	0.01243	0.012	0	0	0	0.00833	0	0	0	0	0	0	0	0
d__Bacteria|p__Actinobacteriota|c__Actinobacteria|o__Pseudonocardiales|f__Pseudonocardiaceae|g__Pseudonocardia	0.01062	0	0.0105	0.01451	0	0.02197	0.0125	0	0	0	0	0	0	0	0
d__Bacteria|p__Actinobacteriota|c__Actinobacteria|o__Pseudonocardiales|f__Pseudonocardiaceae|g__Pseudonocardia|s__Pseudonocardia_unclassified	0.01062	0	0.0105	0.01451	0	0.02197	0.0125	0	0	0	0	0	0	0	0
d__Bacteria|p__Actinobacteriota|c__Actinobacteria|o__Streptosporangiales	0	0	0	0	0	0	0.00278	0	0	0	0	0	0	0	0
d__Bacteria|p__Actinobacteriota|c__Actinobacteria|o__Streptosporangiales|f__Thermomonosporaceae	0	0	0	0	0	0	0.00278	0	0	0	0	0	0	0	0
d__Bacteria|p__Actinobacteriota|c__Actinobacteria|o__Streptosporangiales|f__Thermomonosporaceae|g__Actinoallomurus	0	0	0	0	0	0	0.00278	0	0	0	0	0	0	0	0
d__Bacteria|p__Actinobacteriota|c__Actinobacteria|o__Streptosporangiales|f__Thermomonosporaceae|g__Actinoallomurus|s__Actinoallomurus_unclassified	0	0	0	0	0	0	0.00278	0	0	0	0	0	0	0	0
d__Bacteria|p__Actinobacteriota|c__Actinobacteriota	0.01518	0.01088	0.04801	0.04065	0.02752	0.01412	0.06665	0.00747	0.05363	0.01038	0.05555	0.04182	0.06015	0.14157	0.04124
d__Bacteria|p__Actinobacteriota|c__Actinobacteriota|o__Corynebacteriales	0	0	0	0.02468	0	0	0.00694	0.00747	0.03575	0.00593	0.02932	0.04182	0.06015	0.13528	0.04124
d__Bacteria|p__Actinobacteriota|c__Actinobacteriota|o__Corynebacteriales|f__Corynebacteriaceae	0	0	0	0.02468	0	0	0.00694	0.00747	0.03575	0.00593	0.02932	0.04182	0.06015	0.13528	0.04124
d__Bacteria|p__Actinobacteriota|c__Actinobacteriota|o__Corynebacteriales|f__Corynebacteriaceae|g__Corynebacterium	0	0	0	0.02468	0	0	0.00694	0.00747	0.03575	0.00593	0.02932	0.04182	0.06015	0.13528	0.04124
d__Bacteria|p__Actinobacteriota|c__Actinobacteriota|o__Corynebacteriales|f__Corynebacteriaceae|g__Corynebacterium|s__Corynebacterium_lowii	0	0	0	0.00581	0	0	0	0.00448	0.00596	0	0.00309	0	0	0	0
d__Bacteria|p__Actinobacteriota|c__Actinobacteriota|o__Corynebacteriales|f__Corynebacteriaceae|g__Corynebacterium|s__Corynebacterium_urealyticum	0	0	0	0.01887	0	0	0.00694	0.00299	0.02979	0.00593	0.02623	0.04182	0.06015	0.13528	0.04124
d__Bacteria|p__Actinobacteriota|c__Actinobacteriota|o__Micrococcales	0.01518	0.01088	0.018	0.01597	0.02752	0.01412	0.05971	0	0.01788	0.00445	0.02623	0	0	0.00629	0
d__Bacteria|p__Actinobacteriota|c__Actinobacteriota|o__Micrococcales|f__Bogoriellaceae	0	0	0	0	0	0	0.00278	0	0	0	0	0	0	0.00629	0
d__Bacteria|p__Actinobacteriota|c__Actinobacteriota|o__Micrococcales|f__Bogoriellaceae|g__Georgenia	0	0	0	0	0	0	0.00278	0	0	0	0	0	0	0.00629	0
d__Bacteria|p__Actinobacteriota|c__Actinobacteriota|o__Micrococcales|f__Bogoriellaceae|g__Georgenia|s__Georgenia_sp.	0	0	0	0	0	0	0.00278	0	0	0	0	0	0	0.00629	0
d__Bacteria|p__Actinobacteriota|c__Actinobacteriota|o__Micrococcales|f__Microbacteriaceae	0	0	0.006	0	0	0	0.03749	0	0.01788	0.00445	0.02006	0	0	0	0
d__Bacteria|p__Actinobacteriota|c__Actinobacteriota|o__Micrococcales|f__Microbacteriaceae|g__Canibacter	0	0	0.006	0	0	0	0	0	0	0	0	0	0	0	0
d__Bacteria|p__Actinobacteriota|c__Actinobacteriota|o__Micrococcales|f__Microbacteriaceae|g__Canibacter|s__Canibacter_sp._Senegal-BVS_54.2	0	0	0.006	0	0	0	0	0	0	0	0	0	0	0	0
d__Bacteria|p__Actinobacteriota|c__Actinobacteriota|o__Micrococcales|f__Microbacteriaceae|g__Frigoribacterium	0	0	0	0	0	0	0.00278	0	0	0.00445	0	0	0	0	0
d__Bacteria|p__Actinobacteriota|c__Actinobacteriota|o__Micrococcales|f__Microbacteriaceae|g__Frigoribacterium|s__Frigoribacterium_endophyticum	0	0	0	0	0	0	0.00278	0	0	0	0	0	0	0	0
d__Bacteria|p__Actinobacteriota|c__Actinobacteriota|o__Micrococcales|f__Microbacteriaceae|g__Frigoribacterium|s__Frigoribacterium_sp._Cma18	0	0	0	0	0	0	0	0	0	0.00445	0	0	0	0	0
d__Bacteria|p__Actinobacteriota|c__Actinobacteriota|o__Micrococcales|f__Microbacteriaceae|g__Pseudoclavibacter	0	0	0	0	0	0	0.03471	0	0.01788	0	0.02006	0	0	0	0
d__Bacteria|p__Actinobacteriota|c__Actinobacteriota|o__Micrococcales|f__Microbacteriaceae|g__Pseudoclavibacter|s__Pseudoclavibacter_chungangensis	0	0	0	0	0	0	0.03471	0	0.01788	0	0.02006	0	0	0	0
d__Bacteria|p__Actinobacteriota|c__Actinobacteriota|o__Micrococcales|f__Micrococcaceae	0.01518	0.01088	0.012	0.01597	0.02752	0.01412	0.01944	0	0	0	0.00617	0	0	0	0
d__Bacteria|p__Actinobacteriota|c__Actinobacteriota|o__Micrococcales|f__Micrococcaceae|g__Arthrobacter	0.01518	0.01088	0.012	0.01597	0.02752	0.01412	0.01666	0	0	0	0	0	0	0	0
d__Bacteria|p__Actinobacteriota|c__Actinobacteriota|o__Micrococcales|f__Micrococcaceae|g__Arthrobacter|s__Arthrobacter_sp.	0	0	0.012	0	0	0	0	0	0	0	0	0	0	0	0
d__Bacteria|p__Actinobacteriota|c__Actinobacteriota|o__Micrococcales|f__Micrococcaceae|g__Arthrobacter|s__Arthrobacter_sp._NW-2013-Rh11	0.01518	0.01088	0	0.01597	0.02752	0.01412	0.01666	0	0	0	0	0	0	0	0
d__Bacteria|p__Actinobacteriota|c__Actinobacteriota|o__Micrococcales|f__Micrococcaceae|g__Nesterenkonia	0	0	0	0	0	0	0.00278	0	0	0	0.00617	0	0	0	0
d__Bacteria|p__Actinobacteriota|c__Actinobacteriota|o__Micrococcales|f__Micrococcaceae|g__Nesterenkonia|s__Nesterenkonia_jeotgali	0	0	0	0	0	0	0.00278	0	0	0	0.00617	0	0	0	0
d__Bacteria|p__Actinobacteriota|c__Actinobacteriota|o__Micromonosporales	0	0	0.03001	0	0	0	0	0	0	0	0	0	0	0	0
d__Bacteria|p__Actinobacteriota|c__Actinobacteriota|o__Micromonosporales|f__Micromonosporaceae	0	0	0.03001	0	0	0	0	0	0	0	0	0	0	0	0
d__Bacteria|p__Actinobacteriota|c__Actinobacteriota|o__Micromonosporales|f__Micromonosporaceae|g__Micromonospora	0	0	0.03001	0	0	0	0	0	0	0	0	0	0	0	0
d__Bacteria|p__Actinobacteriota|c__Actinobacteriota|o__Micromonosporales|f__Micromonosporaceae|g__Micromonospora|s__Micromonospora_sp._NEAU-CF29	0	0	0.03001	0	0	0	0	0	0	0	0	0	0	0	0
d__Bacteria|p__Actinobacteriota|c__Coriobacteriia	0.41732	1.22934	0.33461	0.22642	0.63293	0.36722	1.19543	1.75695	2.63228	1.43104	1.13863	0.68307	1.2248	2.05904	6.27338
d__Bacteria|p__Actinobacteriota|c__Coriobacteriia|o__Coriobacteriales	0.39456	1.04595	0.21307	0.22642	0.31188	0.24952	1.06075	1.33898	2.02151	1.25012	0.93343	0.62886	1.09781	1.98354	5.97359
d__Bacteria|p__Actinobacteriota|c__Coriobacteriia|o__Coriobacteriales|f__Atopobiaceae	0.01062	0.66207	0.06752	0.04789	0.13759	0.09259	0.0722	0.79115	1.5031	0.98913	0.52921	0.45848	0.91567	1.79636	5.54216
d__Bacteria|p__Actinobacteriota|c__Coriobacteriia|o__Coriobacteriales|f__Atopobiaceae|g__Atopobiaceae_unclassified	0	0.0202	0.02851	0.03483	0.02752	0.02825	0.05693	0.17316	0.13258	0.16164	0.10183	0.01704	0.04846	0.06292	0.15386
d__Bacteria|p__Actinobacteriota|c__Coriobacteriia|o__Coriobacteriales|f__Atopobiaceae|g__Atopobiaceae_unclassified|s__Atopobiaceae_unclassified	0	0.0202	0.02851	0.03483	0.02752	0.02825	0.05693	0.17316	0.13258	0.16164	0.10183	0.01704	0.04846	0.06292	0.15386
d__Bacteria|p__Actinobacteriota|c__Coriobacteriia|o__Coriobacteriales|f__Atopobiaceae|g__Coriobacteriaceae_UCG-002	0.01062	0.64187	0.03901	0.01306	0.11007	0.05649	0.00972	0.61799	1.37052	0.82749	0.42738	0.44144	0.86721	1.73344	5.3883
d__Bacteria|p__Actinobacteriota|c__Coriobacteriia|o__Coriobacteriales|f__Atopobiaceae|g__Coriobacteriaceae_UCG-002|s__Coriobacteriaceae_UCG-002_unclassified	0.01062	0.64187	0.03901	0.01306	0.11007	0.05649	0.00972	0.61799	1.37052	0.82749	0.42738	0.44144	0.86721	1.73344	5.3883
d__Bacteria|p__Actinobacteriota|c__Coriobacteriia|o__Coriobacteriales|f__Atopobiaceae|g__Olsenella	0	0	0	0	0	0.00785	0.00555	0	0	0	0	0	0	0	0
d__Bacteria|p__Actinobacteriota|c__Coriobacteriia|o__Coriobacteriales|f__Atopobiaceae|g__Olsenella|s__Olsenella_sp._DNF00959	0	0	0	0	0	0.00785	0.00555	0	0	0	0	0	0	0	0
d__Bacteria|p__Actinobacteriota|c__Coriobacteriia|o__Coriobacteriales|f__Coriobacteriaceae	0.12292	0.17718	0.01951	0.08999	0	0.0408	0.34433	0.05523	0.1013	0.04449	0.05554	0	0	0	0.00634
d__Bacteria|p__Actinobacteriota|c__Coriobacteriia|o__Coriobacteriales|f__Coriobacteriaceae|g__Collinsella	0.12292	0.17718	0.01951	0.08999	0	0.0408	0.34433	0.05523	0.1013	0.04449	0.05554	0	0	0	0.00634
d__Bacteria|p__Actinobacteriota|c__Coriobacteriia|o__Coriobacteriales|f__Coriobacteriaceae|g__Collinsella|s__Collinsella_provencensis	0.12292	0.17718	0.01951	0.08999	0	0.0408	0.34433	0.05523	0.1013	0.04449	0.05554	0	0	0	0.00634
d__Bacteria|p__Actinobacteriota|c__Coriobacteriia|o__Coriobacteriales|f__Coriobacteriales_Incertae_Sedis	0	0	0	0	0	0	0	0	0	0	0.00463	0	0	0	0.00793
d__Bacteria|p__Actinobacteriota|c__Coriobacteriia|o__Coriobacteriales|f__Coriobacteriales_Incertae_Sedis|g__Coriobacteriales_Incertae_Sedis_unclassified	0	0	0	0	0	0	0	0	0	0	0.00463	0	0	0	0.00793
d__Bacteria|p__Actinobacteriota|c__Coriobacteriia|o__Coriobacteriales|f__Coriobacteriales_Incertae_Sedis|g__Coriobacteriales_Incertae_Sedis_unclassified|s__Coriobacteriales_Incertae_Sedis_unclassified	0	0	0	0	0	0	0	0	0	0	0.00463	0	0	0	0.00793
d__Bacteria|p__Actinobacteriota|c__Coriobacteriia|o__Coriobacteriales|f__Coriobacteriales_unclassified	0.08347	0.08237	0.05552	0.01451	0.17429	0.02354	0	0.0403	0.04171	0.02224	0.07714	0.09294	0.04679	0.07078	0.11579
d__Bacteria|p__Actinobacteriota|c__Coriobacteriia|o__Coriobacteriales|f__Coriobacteriales_unclassified|g__Coriobacteriales_unclassified	0.08347	0.08237	0.05552	0.01451	0.17429	0.02354	0	0.0403	0.04171	0.02224	0.07714	0.09294	0.04679	0.07078	0.11579
d__Bacteria|p__Actinobacteriota|c__Coriobacteriia|o__Coriobacteriales|f__Coriobacteriales_unclassified|g__Coriobacteriales_unclassified|s__Coriobacteriales_unclassified	0.08347	0.08237	0.05552	0.01451	0.17429	0.02354	0	0.0403	0.04171	0.02224	0.07714	0.09294	0.04679	0.07078	0.11579
d__Bacteria|p__Actinobacteriota|c__Coriobacteriia|o__Coriobacteriales|f__Eggerthellaceae	0.17755	0.12433	0.07052	0.07403	0	0.09259	0.64422	0.4523	0.3754	0.19426	0.26691	0.07744	0.13535	0.1164	0.30137
d__Bacteria|p__Actinobacteriota|c__Coriobacteriia|o__Coriobacteriales|f__Eggerthellaceae|g__DNF00809	0.01062	0	0.02251	0.01597	0	0.01726	0.02221	0.08658	0.02681	0.02669	0.04474	0.02323	0	0.0173	0.02379
d__Bacteria|p__Actinobacteriota|c__Coriobacteriia|o__Coriobacteriales|f__Eggerthellaceae|g__DNF00809|s__DNF00809_unclassified	0.01062	0	0.02251	0.01597	0	0.01726	0.02221	0.08658	0.02681	0.02669	0.04474	0.02323	0	0.0173	0.02379
d__Bacteria|p__Actinobacteriota|c__Coriobacteriia|o__Coriobacteriales|f__Eggerthellaceae|g__Enterorhabdus	0.16693	0.12433	0.04801	0.05806	0	0.07533	0.62201	0.35378	0.33518	0.16312	0.22217	0.05421	0.13535	0.0991	0.27758
d__Bacteria|p__Actinobacteriota|c__Coriobacteriia|o__Coriobacteriales|f__Eggerthellaceae|g__Enterorhabdus|s__Enterorhabdus_unclassified	0.16693	0.12433	0.04801	0.05806	0	0.07533	0.62201	0.35378	0.33518	0.16312	0.22217	0.05421	0.13535	0.0991	0.27758
d__Bacteria|p__Actinobacteriota|c__Coriobacteriia|o__Coriobacteriales|f__Eggerthellaceae|g__Parvibacter	0	0	0	0	0	0	0	0.01194	0.01341	0.00445	0	0	0	0	0
d__Bacteria|p__Actinobacteriota|c__Coriobacteriia|o__Coriobacteriales|f__Eggerthellaceae|g__Parvibacter|s__Parvibacter_unclassified	0	0	0	0	0	0	0	0.01194	0.01341	0.00445	0	0	0	0	0
d__Bacteria|p__Actinobacteriota|c__Coriobacteriia|o__Eggerthellales	0.02276	0.18339	0.12154	0	0.32105	0.1177	0.13468	0.41797	0.61077	0.18092	0.2052	0.05421	0.12699	0.0755	0.29979
d__Bacteria|p__Actinobacteriota|c__Coriobacteriia|o__Eggerthellales|f__Eggerthellaceae	0.02276	0.18339	0.12154	0	0.32105	0.1177	0.13468	0.41797	0.61077	0.18092	0.2052	0.05421	0.12699	0.0755	0.29979
d__Bacteria|p__Actinobacteriota|c__Coriobacteriia|o__Eggerthellales|f__Eggerthellaceae|g__Adlercreutzia	0.02276	0.18339	0.12154	0	0.32105	0.1177	0.13468	0.41797	0.60332	0.18092	0.2052	0.05421	0.12699	0.0755	0.29979
d__Bacteria|p__Actinobacteriota|c__Coriobacteriia|o__Eggerthellales|f__Eggerthellaceae|g__Adlercreutzia|s__Adlercreutzia_equolifaciens	0.02276	0.18339	0.12154	0	0.32105	0.1177	0.13468	0.41797	0.60332	0.18092	0.2052	0.05421	0.12699	0.0755	0.29979
d__Bacteria|p__Actinobacteriota|c__Coriobacteriia|o__Eggerthellales|f__Eggerthellaceae|g__Eggerthella	0	0	0	0	0	0	0	0	0.00745	0	0	0	0	0	0
d__Bacteria|p__Actinobacteriota|c__Coriobacteriia|o__Eggerthellales|f__Eggerthellaceae|g__Eggerthella|s__Eggerthella_sp.	0	0	0	0	0	0	0	0	0.00745	0	0	0	0	0	0
d__Bacteria|p__Bacteroidota	25.7945	6.33325	5.22602	0.65316	26.1581	4.71103	1.53006	9.04153	9.87666	7.68616	9.86362	18.5592	13.2505	5.88299	11.879
d__Bacteria|p__Bacteroidota|c__Bacteroidia	25.6943	6.32392	5.17651	0.65026	26.0052	4.67651	1.53006	8.36532	9.84687	7.66095	9.86053	18.3392	13.1151	5.81535	11.8314
d__Bacteria|p__Bacteroidota|c__Bacteroidia|o__Bacteroidales	25.6943	6.32392	5.17351	0.65026	26.0052	4.67651	1.50367	8.35487	9.83644	7.66095	9.85744	18.3392	13.1151	5.81535	11.8282
d__Bacteria|p__Bacteroidota|c__Bacteroidia|o__Bacteroidales|f__Bacteroidaceae	1.30056	0.67607	0.13354	0.045	1.41262	0.26835	0.1083	0.88519	0.6227	0.3737	0.25303	0.48945	0.82376	0.11325	0.20779
d__Bacteria|p__Bacteroidota|c__Bacteroidia|o__Bacteroidales|f__Bacteroidaceae|g__Bacteroides	1.30056	0.67607	0.13354	0.045	1.41262	0.26835	0.1083	0.88519	0.6227	0.3737	0.25303	0.48945	0.82376	0.11325	0.20779
d__Bacteria|p__Bacteroidota|c__Bacteroidia|o__Bacteroidales|f__Bacteroidaceae|g__Bacteroides|s__Bacteroides_acidifaciens	0.06677	0	0.0045	0	0	0	0.00694	0	0.00447	0.00593	0.00463	0.00465	0	0.00786	0.00634
d__Bacteria|p__Bacteroidota|c__Bacteroidia|o__Bacteroidales|f__Bacteroidaceae|g__Bacteroides|s__Bacteroides_faecichinchillae	0.02883	0.00933	0	0	0	0.01569	0	0.03433	0.00894	0	0	0	0	0	0
d__Bacteria|p__Bacteroidota|c__Bacteroidia|o__Bacteroidales|f__Bacteroidaceae|g__Bacteroides|s__Bacteroides_intestinalis	0	0	0	0	0	0	0	0	0.01043	0	0	0	0	0	0.00952
d__Bacteria|p__Bacteroidota|c__Bacteroidia|o__Bacteroidales|f__Bacteroidaceae|g__Bacteroides|s__Bacteroides_ovatus	0	0	0	0	0	0	0	0.01343	0	0	0	0.00774	0	0	0
d__Bacteria|p__Bacteroidota|c__Bacteroidia|o__Bacteroidales|f__Bacteroidaceae|g__Bacteroides|s__Bacteroides_sartorii	0.91966	0.15231	0.01951	0	0	0.08945	0.01111	0.33885	0.13705	0.17499	0.04166	0.06196	0.11028	0.01573	0.03014
d__Bacteria|p__Bacteroidota|c__Bacteroidia|o__Bacteroidales|f__Bacteroidaceae|g__Bacteroides|s__Bacteroides_sp._HGA0251	0	0.00777	0	0	0	0	0	0	0	0	0	0	0	0	0
d__Bacteria|p__Bacteroidota|c__Bacteroidia|o__Bacteroidales|f__Bacteroidaceae|g__Bacteroides|s__Bacteroides_sp._TP-5	0	0	0	0	0.56566	0	0	0.06419	0	0	0.01851	0.02633	0.09858	0	0
d__Bacteria|p__Bacteroidota|c__Bacteroidia|o__Bacteroidales|f__Bacteroidaceae|g__Bacteroides|s__Bacteroides_stercorirosoris	0	0.06372	0	0.00581	0	0	0	0	0	0	0	0	0.01504	0	0
d__Bacteria|p__Bacteroidota|c__Bacteroidia|o__Bacteroidales|f__Bacteroidaceae|g__Bacteroides|s__Bacteroides_thetaiotaomicron	0.03187	0.0171	0	0.01451	0	0	0.03888	0.02687	0.05214	0.02224	0.01543	0.04027	0.05013	0.02989	0.02855
d__Bacteria|p__Bacteroidota|c__Bacteroidia|o__Bacteroidales|f__Bacteroidaceae|g__Bacteroides|s__Bacteroides_unclassified	0.1988	0.24711	0.09753	0.01887	0.55037	0.1585	0.04582	0.33587	0.35455	0.15423	0.16354	0.18277	0.49459	0.05977	0.10469
d__Bacteria|p__Bacteroidota|c__Bacteroidia|o__Bacteroidales|f__Bacteroidaceae|g__Bacteroides|s__Bacteroides_uniformis	0.02276	0.07149	0.0075	0	0.29659	0	0	0.06568	0.05512	0.01631	0.00617	0.16573	0.03342	0	0.02855
d__Bacteria|p__Bacteroidota|c__Bacteroidia|o__Bacteroidales|f__Bacteroidaceae|g__Bacteroides|s__uncultured_Bacteroides_sp.	0.03187	0.10724	0.0045	0.00581	0	0.00471	0.00555	0.00597	0	0	0.00309	0	0.02172	0	0
d__Bacteria|p__Bacteroidota|c__Bacteroidia|o__Bacteroidales|f__Bacteroidales_unclassified	0	0	0	0	0	0	0	0	0	0	0	0.01239	0	0	0
d__Bacteria|p__Bacteroidota|c__Bacteroidia|o__Bacteroidales|f__Bacteroidales_unclassified|g__Bacteroidales_unclassified	0	0	0	0	0	0	0	0	0	0	0	0.01239	0	0	0
d__Bacteria|p__Bacteroidota|c__Bacteroidia|o__Bacteroidales|f__Bacteroidales_unclassified|g__Bacteroidales_unclassified|s__Bacteroidales_unclassified	0	0	0	0	0	0	0	0	0	0	0	0.01239	0	0	0
d__Bacteria|p__Bacteroidota|c__Bacteroidia|o__Bacteroidales|f__Barnesiellaceae	0.37637	0.0373	0.02401	0	0	0.02355	0	0.23287	0.0581	0.05191	0.00463	0.03407	0.02005	0.01101	0
d__Bacteria|p__Bacteroidota|c__Bacteroidia|o__Bacteroidales|f__Barnesiellaceae|g__Barnesiella	0.31263	0.02487	0	0	0	0.01413	0	0.01941	0.01043	0.03856	0	0.00929	0	0	0
d__Bacteria|p__Bacteroidota|c__Bacteroidia|o__Bacteroidales|f__Barnesiellaceae|g__Barnesiellaceae_unclassified	0.06374	0.01243	0.02401	0	0	0.00942	0	0.21346	0.04767	0.01335	0.00463	0.02478	0.02005	0.01101	0
d__Bacteria|p__Bacteroidota|c__Bacteroidia|o__Bacteroidales|f__Barnesiellaceae|g__Barnesiellaceae_unclassified|s__Barnesiellaceae_unclassified	0.06374	0.01243	0.02401	0	0	0.00942	0	0.21346	0.04767	0.01335	0.00463	0.02478	0.02005	0.01101	0
d__Bacteria|p__Bacteroidota|c__Bacteroidia|o__Bacteroidales|f__Barnesiellaceae|g__Barnesiella|s__Barnesiella_intestinihominis	0.19122	0.02487	0	0	0	0.00942	0	0.01941	0	0	0	0	0	0	0
d__Bacteria|p__Bacteroidota|c__Bacteroidia|o__Bacteroidales|f__Barnesiellaceae|g__Barnesiella|s__Barnesiella_unclassified	0.12141	0	0	0	0	0	0	0	0.01043	0.03856	0	0	0	0	0
d__Bacteria|p__Bacteroidota|c__Bacteroidia|o__Bacteroidales|f__Barnesiellaceae|g__Barnesiella|s__uncultured_Barnesiella_sp.	0	0	0	0	0	0.00471	0	0	0	0	0	0.00929	0	0	0
d__Bacteria|p__Bacteroidota|c__Bacteroidia|o__Bacteroidales|f__Marinifilaceae	0.0774	0.04041	0.0105	0.02032	0.02752	0.03453	0.01944	0.07464	0.0283	0.04152	0.02469	0.03872	0.03676	0.01258	0.0111
d__Bacteria|p__Bacteroidota|c__Bacteroidia|o__Bacteroidales|f__Marinifilaceae|g__Butyricimonas	0.05312	0.03108	0	0	0	0.00314	0	0.02687	0.00298	0.02669	0	0.01549	0.00835	0	0
d__Bacteria|p__Bacteroidota|c__Bacteroidia|o__Bacteroidales|f__Marinifilaceae|g__Butyricimonas|s__Butyricimonas_unclassified	0.05312	0.03108	0	0	0	0.00314	0	0.02687	0.00298	0.02669	0	0.01549	0.00835	0	0
d__Bacteria|p__Bacteroidota|c__Bacteroidia|o__Bacteroidales|f__Marinifilaceae|g__Odoribacter	0.02428	0.00933	0.0105	0.02032	0.02752	0.03139	0.01944	0.04777	0.02532	0.01483	0.02469	0.02323	0.02841	0.01258	0.0111
d__Bacteria|p__Bacteroidota|c__Bacteroidia|o__Bacteroidales|f__Marinifilaceae|g__Odoribacter|s__Odoribacter_unclassified	0.02428	0.00933	0.0105	0.02032	0.02752	0.03139	0.01944	0.04777	0.02532	0.01483	0.02469	0.02323	0.02841	0.01258	0.0111
d__Bacteria|p__Bacteroidota|c__Bacteroidia|o__Bacteroidales|f__Muribaculaceae	15.8239	5.03396	4.14122	0.47172	15.8783	3.57328	1.17877	5.6127	7.39185	5.87991	8.89931	11.5147	8.55849	4.85426	9.59805
d__Bacteria|p__Bacteroidota|c__Bacteroidia|o__Bacteroidales|f__Muribaculaceae|g__Duncaniella	0	0.00311	0	0	0	0	0	0	0	0	0	0	0	0	0
d__Bacteria|p__Bacteroidota|c__Bacteroidia|o__Bacteroidales|f__Muribaculaceae|g__Duncaniella|s__Duncaniella_muris	0	0.00311	0	0	0	0	0	0	0	0	0	0	0	0	0
d__Bacteria|p__Bacteroidota|c__Bacteroidia|o__Bacteroidales|f__Muribaculaceae|g__Muribaculaceae_unclassified	15.7404	5.00909	4.0752	0.43543	15.8019	3.53562	1.15517	5.52612	7.21606	5.79983	8.78051	11.191	8.44487	4.74887	9.38709
d__Bacteria|p__Bacteroidota|c__Bacteroidia|o__Bacteroidales|f__Muribaculaceae|g__Muribaculaceae_unclassified|s__Muribaculaceae_unclassified	15.7404	5.00909	4.0752	0.43543	15.8019	3.53562	1.15517	5.52612	7.21606	5.79983	8.78051	11.191	8.44487	4.74887	9.38709
d__Bacteria|p__Bacteroidota|c__Bacteroidia|o__Bacteroidales|f__Muribaculaceae|g__Muribaculum	0.06071	0.00777	0.02551	0.01597	0	0.01412	0	0.02836	0.07002	0.0178	0.0432	0.15954	0.03342	0.05191	0.04758
d__Bacteria|p__Bacteroidota|c__Bacteroidia|o__Bacteroidales|f__Muribaculaceae|g__Muribaculum|s__Muribaculum_intestinale	0.00759	0	0	0.01597	0	0	0	0.01493	0.02235	0	0.02006	0.02633	0.02172	0.01573	0.0111
d__Bacteria|p__Bacteroidota|c__Bacteroidia|o__Bacteroidales|f__Muribaculaceae|g__Muribaculum|s__Muribaculum_sp.	0.05312	0.00777	0.01801	0	0	0.01412	0	0.01343	0.04767	0.0178	0.02314	0.13321	0.0117	0.03618	0.03648
d__Bacteria|p__Bacteroidota|c__Bacteroidia|o__Bacteroidales|f__Muribaculaceae|g__Muribaculum|s__Muribaculum_unclassified	0	0	0.0075	0	0	0	0	0	0	0	0	0	0	0	0
d__Bacteria|p__Bacteroidota|c__Bacteroidia|o__Bacteroidales|f__Muribaculaceae|g__Paramuribaculum	0.02276	0.01399	0.04051	0.02032	0.07644	0.02354	0.0236	0.05822	0.10577	0.06228	0.0756	0.16419	0.0802	0.05348	0.16338
d__Bacteria|p__Bacteroidota|c__Bacteroidia|o__Bacteroidales|f__Muribaculaceae|g__Paramuribaculum|s__Paramuribaculum_intestinale	0.02276	0.01399	0.04051	0.02032	0.07644	0.02354	0.0236	0.05822	0.10577	0.06228	0.0756	0.16419	0.0802	0.05348	0.16338
d__Bacteria|p__Bacteroidota|c__Bacteroidia|o__Bacteroidales|f__Porphyromonadaceae	0	0	0	0	0	0	0	0.00299	0	0	0	0	0	0	0
d__Bacteria|p__Bacteroidota|c__Bacteroidia|o__Bacteroidales|f__Porphyromonadaceae|g__Porphyromonadaceae_unclassified	0	0	0	0	0	0	0	0.00299	0	0	0	0	0	0	0
d__Bacteria|p__Bacteroidota|c__Bacteroidia|o__Bacteroidales|f__Porphyromonadaceae|g__Porphyromonadaceae_unclassified|s__Porphyromonadaceae_unclassified	0	0	0	0	0	0	0	0.00299	0	0	0	0	0	0	0
d__Bacteria|p__Bacteroidota|c__Bacteroidia|o__Bacteroidales|f__Prevotellaceae	6.33593	0.16319	0.66319	0.08419	7.63186	0.49746	0.08747	0.92849	1.41967	0.90016	0.55543	5.88591	3.41204	0.71415	1.75433
d__Bacteria|p__Bacteroidota|c__Bacteroidia|o__Bacteroidales|f__Prevotellaceae|g__Alloprevotella	1.36886	0.0575	0.04051	0.03774	1.30255	0.04237	0.05276	0.02687	0.1877	0.12309	0.08023	0.17038	0.31748	0.12899	0.06503
d__Bacteria|p__Bacteroidota|c__Bacteroidia|o__Bacteroidales|f__Prevotellaceae|g__Alloprevotella|s__Alloprevotella_unclassified	1.35217	0.0575	0.04051	0.03774	1.30255	0.04237	0.05276	0.02687	0.1877	0.12309	0.08023	0.17038	0.31748	0.12899	0.06503
d__Bacteria|p__Bacteroidota|c__Bacteroidia|o__Bacteroidales|f__Prevotellaceae|g__Alloprevotella|s__uncultured_Alloprevotella_sp.	0.01669	0	0	0	0	0	0	0	0	0	0	0	0	0	0
d__Bacteria|p__Bacteroidota|c__Bacteroidia|o__Bacteroidales|f__Prevotellaceae|g__Prevotella	0.05919	0	0	0	0	0	0	0	0	0	0	0.0062	0	0	0
d__Bacteria|p__Bacteroidota|c__Bacteroidia|o__Bacteroidales|f__Prevotellaceae|g__Prevotella_9	3.69836	0.02953	0.40512	0.01306	3.29002	0.25266	0	0.80757	0.15642	0.55611	0.03394	0.47862	0.29074	0.07236	0.26014
d__Bacteria|p__Bacteroidota|c__Bacteroidia|o__Bacteroidales|f__Prevotellaceae|g__Prevotella_9|s__Prevotella_9_unclassified	3.69836	0.02953	0.40512	0.01306	3.29002	0.25266	0	0.80757	0.15642	0.55611	0.03394	0.47862	0.29074	0.07236	0.26014
d__Bacteria|p__Bacteroidota|c__Bacteroidia|o__Bacteroidales|f__Prevotellaceae|g__Prevotellaceae_Ga6A1_group	0.18515	0.04041	0.15905	0.00581	2.05779	0.08317	0.01805	0.02687	0.9966	0.09639	0.29469	5.08666	2.62837	0.42943	1.20868
d__Bacteria|p__Bacteroidota|c__Bacteroidia|o__Bacteroidales|f__Prevotellaceae|g__Prevotellaceae_Ga6A1_group|s__Prevotellaceae_Ga6A1_group_unclassified	0.18515	0.04041	0.15905	0.00581	2.05779	0.08317	0.01805	0.02687	0.9966	0.09639	0.29469	5.08666	2.62837	0.42943	1.20868
d__Bacteria|p__Bacteroidota|c__Bacteroidia|o__Bacteroidales|f__Prevotellaceae|g__Prevotellaceae_NK3B31_group	0.00455	0	0.0165	0	0.95398	0.05806	0	0.01493	0.03426	0.03559	0.04783	0.03408	0.10193	0.00944	0
d__Bacteria|p__Bacteroidota|c__Bacteroidia|o__Bacteroidales|f__Prevotellaceae|g__Prevotellaceae_NK3B31_group|s__Prevotellaceae_NK3B31_group_unclassified	0.00455	0	0.0165	0	0.95398	0.05806	0	0.01493	0.03426	0.03559	0.04783	0.03408	0.10193	0.00944	0
d__Bacteria|p__Bacteroidota|c__Bacteroidia|o__Bacteroidales|f__Prevotellaceae|g__Prevotellaceae_UCG-001	1.01982	0.03575	0.04201	0.02758	0.02752	0.0612	0.01666	0.05225	0.04469	0.08898	0.09874	0.10997	0.07352	0.07393	0.22048
d__Bacteria|p__Bacteroidota|c__Bacteroidia|o__Bacteroidales|f__Prevotellaceae|g__Prevotellaceae_UCG-001|s__Prevotellaceae_UCG-001_unclassified	1.01982	0.03575	0.04201	0.02758	0.02752	0.0612	0.01666	0.05225	0.04469	0.08898	0.09874	0.10997	0.07352	0.07393	0.22048
d__Bacteria|p__Bacteroidota|c__Bacteroidia|o__Bacteroidales|f__Prevotellaceae|g__Prevotella|s__uncultured_Prevotella_sp.	0.05919	0	0	0	0	0	0	0	0	0	0	0.0062	0	0	0
d__Bacteria|p__Bacteroidota|c__Bacteroidia|o__Bacteroidales|f__Rikenellaceae	1.31878	0.0575	0.09302	0.02903	0.16206	0.09259	0.04165	0.13286	0.09386	0.15126	0.04166	0.09603	0.06683	0.06291	0.03648
d__Bacteria|p__Bacteroidota|c__Bacteroidia|o__Bacteroidales|f__Rikenellaceae|g__Alistipes	1.30664	0.0575	0.09302	0.02032	0.16206	0.07062	0.04165	0.12689	0.09386	0.14236	0.03549	0.07744	0.04845	0.0519	0.03648
d__Bacteria|p__Bacteroidota|c__Bacteroidia|o__Bacteroidales|f__Rikenellaceae|g__Alistipes|s__Alistipes_obesi	0.02276	0	0	0	0	0	0.00694	0	0	0.00741	0	0	0	0	0
d__Bacteria|p__Bacteroidota|c__Bacteroidia|o__Bacteroidales|f__Rikenellaceae|g__Alistipes|s__Alistipes_putredinis	0	0	0.006	0	0	0	0.00555	0	0.00447	0	0	0	0	0	0
d__Bacteria|p__Bacteroidota|c__Bacteroidia|o__Bacteroidales|f__Rikenellaceae|g__Alistipes|s__Alistipes_sp.	0.35663	0	0.0075	0	0	0	0	0	0.00596	0	0	0	0	0.02674	0
d__Bacteria|p__Bacteroidota|c__Bacteroidia|o__Bacteroidales|f__Rikenellaceae|g__Alistipes|s__Alistipes_sp._CC-5826-wt-bac	0.03946	0.0171	0	0	0	0	0	0	0	0	0	0	0	0	0
d__Bacteria|p__Bacteroidota|c__Bacteroidia|o__Bacteroidales|f__Rikenellaceae|g__Alistipes|s__Alistipes_unclassified	0.21702	0.0202	0.03151	0.00726	0.02752	0.05336	0.00833	0.1239	0.01192	0.06377	0.0108	0.05421	0.04344	0.00786	0
d__Bacteria|p__Bacteroidota|c__Bacteroidia|o__Bacteroidales|f__Rikenellaceae|g__Alistipes|s__uncultured_Alistipes_sp.	0.67077	0.0202	0.04801	0.01306	0.13454	0.01726	0.02083	0.00299	0.07151	0.07118	0.02469	0.02323	0.00501	0.0173	0.03648
d__Bacteria|p__Bacteroidota|c__Bacteroidia|o__Bacteroidales|f__Rikenellaceae|g__Rikenella	0	0	0	0	0	0.00785	0	0	0	0	0.00617	0	0	0	0
d__Bacteria|p__Bacteroidota|c__Bacteroidia|o__Bacteroidales|f__Rikenellaceae|g__Rikenellaceae_RC9_gut_group	0.01214	0	0	0.00871	0	0.01412	0	0.00597	0	0.0089	0	0.01859	0.01838	0.01101	0
d__Bacteria|p__Bacteroidota|c__Bacteroidia|o__Bacteroidales|f__Rikenellaceae|g__Rikenellaceae_RC9_gut_group|s__Rikenellaceae_RC9_gut_group_unclassified	0.01214	0	0	0.00871	0	0.01412	0	0.00597	0	0.0089	0	0.01859	0.01838	0.01101	0
d__Bacteria|p__Bacteroidota|c__Bacteroidia|o__Bacteroidales|f__Rikenellaceae|g__Rikenella|s__Rikenella_unclassified	0	0	0	0	0	0.00785	0	0	0	0	0.00617	0	0	0	0
d__Bacteria|p__Bacteroidota|c__Bacteroidia|o__Bacteroidales|f__Rs-E47_termite_group	0	0.00466	0	0	0	0	0	0	0	0	0	0	0	0	0
d__Bacteria|p__Bacteroidota|c__Bacteroidia|o__Bacteroidales|f__Rs-E47_termite_group|g__Rs-E47_termite_group_unclassified	0	0.00466	0	0	0	0	0	0	0	0	0	0	0	0	0
d__Bacteria|p__Bacteroidota|c__Bacteroidia|o__Bacteroidales|f__Rs-E47_termite_group|g__Rs-E47_termite_group_unclassified|s__Rs-E47_termite_group_unclassified	0	0.00466	0	0	0	0	0	0	0	0	0	0	0	0	0
d__Bacteria|p__Bacteroidota|c__Bacteroidia|o__Bacteroidales|f__Tannerellaceae	0.46135	0.31083	0.10803	0	0.89283	0.18675	0.06804	0.48513	0.22196	0.26249	0.07869	0.26797	0.19717	0.04719	0.22048
d__Bacteria|p__Bacteroidota|c__Bacteroidia|o__Bacteroidales|f__Tannerellaceae|g__Parabacteroides	0.45376	0.29063	0.10053	0	0.89283	0.13653	0.06387	0.44781	0.19217	0.24766	0.06943	0.26797	0.18547	0.03775	0.22048
d__Bacteria|p__Bacteroidota|c__Bacteroidia|o__Bacteroidales|f__Tannerellaceae|g__Parabacteroides|s__Parabacteroides_distasonis	0.12444	0.08082	0	0	0	0	0	0.10598	0.0149	0.04894	0	0.04647	0	0	0
d__Bacteria|p__Bacteroidota|c__Bacteroidia|o__Bacteroidales|f__Tannerellaceae|g__Parabacteroides|s__Parabacteroides_unclassified	0	0.01554	0	0	0	0	0	0.01791	0	0	0	0.0031	0	0	0
d__Bacteria|p__Bacteroidota|c__Bacteroidia|o__Bacteroidales|f__Tannerellaceae|g__Parabacteroides|s__uncultured_Parabacteroides_sp.	0.32932	0.19427	0.10053	0	0.89283	0.13653	0.06387	0.32392	0.17727	0.19872	0.06943	0.2184	0.18547	0.03775	0.22048
d__Bacteria|p__Bacteroidota|c__Bacteroidia|o__Bacteroidales|f__Tannerellaceae|g__Tannerellaceae_unclassified	0.00759	0.0202	0.0075	0	0	0.05022	0.00417	0.03732	0.02979	0.01483	0.00926	0	0.0117	0.00944	0
d__Bacteria|p__Bacteroidota|c__Bacteroidia|o__Bacteroidales|f__Tannerellaceae|g__Tannerellaceae_unclassified|s__Tannerellaceae_unclassified	0.00759	0.0202	0.0075	0	0	0.05022	0.00417	0.03732	0.02979	0.01483	0.00926	0	0.0117	0.00944	0
d__Bacteria|p__Bacteroidota|c__Bacteroidia|o__Cytophagales	0	0	0	0	0	0	0.00417	0	0	0	0	0	0	0	0
d__Bacteria|p__Bacteroidota|c__Bacteroidia|o__Cytophagales|f__Spirosomaceae	0	0	0	0	0	0	0.00417	0	0	0	0	0	0	0	0
d__Bacteria|p__Bacteroidota|c__Bacteroidia|o__Cytophagales|f__Spirosomaceae|g__Spirosomaceae_unclassified	0	0	0	0	0	0	0.00417	0	0	0	0	0	0	0	0
d__Bacteria|p__Bacteroidota|c__Bacteroidia|o__Cytophagales|f__Spirosomaceae|g__Spirosomaceae_unclassified|s__Spirosomaceae_unclassified	0	0	0	0	0	0	0.00417	0	0	0	0	0	0	0	0
d__Bacteria|p__Bacteroidota|c__Bacteroidia|o__Flavobacteriales	0	0	0	0	0	0	0	0	0.01043	0	0.00309	0	0	0	0.00317
d__Bacteria|p__Bacteroidota|c__Bacteroidia|o__Flavobacteriales|f__Cryomorphaceae	0	0	0	0	0	0	0	0	0	0	0.00309	0	0	0	0
d__Bacteria|p__Bacteroidota|c__Bacteroidia|o__Flavobacteriales|f__Cryomorphaceae|g__Cryomorphaceae_unclassified	0	0	0	0	0	0	0	0	0	0	0.00309	0	0	0	0
d__Bacteria|p__Bacteroidota|c__Bacteroidia|o__Flavobacteriales|f__Cryomorphaceae|g__Cryomorphaceae_unclassified|s__Cryomorphaceae_unclassified	0	0	0	0	0	0	0	0	0	0	0.00309	0	0	0	0
d__Bacteria|p__Bacteroidota|c__Bacteroidia|o__Flavobacteriales|f__Flavobacteriaceae	0	0	0	0	0	0	0	0	0.00596	0	0	0	0	0	0.00317
d__Bacteria|p__Bacteroidota|c__Bacteroidia|o__Flavobacteriales|f__Flavobacteriaceae|g__Algitalea	0	0	0	0	0	0	0	0	0	0	0	0	0	0	0.00317
d__Bacteria|p__Bacteroidota|c__Bacteroidia|o__Flavobacteriales|f__Flavobacteriaceae|g__Algitalea|s__Algitalea_unclassified	0	0	0	0	0	0	0	0	0	0	0	0	0	0	0.00317
d__Bacteria|p__Bacteroidota|c__Bacteroidia|o__Flavobacteriales|f__Flavobacteriaceae|g__Flavobacterium	0	0	0	0	0	0	0	0	0.00596	0	0	0	0	0	0
d__Bacteria|p__Bacteroidota|c__Bacteroidia|o__Flavobacteriales|f__Flavobacteriaceae|g__Flavobacterium|s__Flavobacterium_unclassified	0	0	0	0	0	0	0	0	0.00596	0	0	0	0	0	0
d__Bacteria|p__Bacteroidota|c__Bacteroidia|o__Flavobacteriales|f__Weeksellaceae	0	0	0	0	0	0	0	0	0.00447	0	0	0	0	0	0
d__Bacteria|p__Bacteroidota|c__Bacteroidia|o__Flavobacteriales|f__Weeksellaceae|g__Weeksella	0	0	0	0	0	0	0	0	0.00447	0	0	0	0	0	0
d__Bacteria|p__Bacteroidota|c__Bacteroidia|o__Flavobacteriales|f__Weeksellaceae|g__Weeksella|s__Weeksella_unclassified	0	0	0	0	0	0	0	0	0.00447	0	0	0	0	0	0
d__Bacteria|p__Bacteroidota|c__Bacteroidia|o__Sphingobacteriales	0	0	0.003	0	0	0	0.02222	0.01045	0	0	0	0	0	0	0
d__Bacteria|p__Bacteroidota|c__Bacteroidia|o__Sphingobacteriales|f__Sphingobacteriaceae	0	0	0.003	0	0	0	0.02222	0.01045	0	0	0	0	0	0	0
d__Bacteria|p__Bacteroidota|c__Bacteroidia|o__Sphingobacteriales|f__Sphingobacteriaceae|g__Sphingobacteriaceae_unclassified	0	0	0	0	0	0	0.00278	0.00299	0	0	0	0	0	0	0
d__Bacteria|p__Bacteroidota|c__Bacteroidia|o__Sphingobacteriales|f__Sphingobacteriaceae|g__Sphingobacteriaceae_unclassified|s__Sphingobacteriaceae_unclassified	0	0	0	0	0	0	0.00278	0.00299	0	0	0	0	0	0	0
d__Bacteria|p__Bacteroidota|c__Bacteroidia|o__Sphingobacteriales|f__Sphingobacteriaceae|g__Sphingobacterium	0	0	0.003	0	0	0	0.01944	0.00746	0	0	0	0	0	0	0
d__Bacteria|p__Bacteroidota|c__Bacteroidia|o__Sphingobacteriales|f__Sphingobacteriaceae|g__Sphingobacterium|s__Sphingobacterium_unclassified	0	0	0.003	0	0	0	0.01944	0.00746	0	0	0	0	0	0	0
d__Bacteria|p__Bacteroidota|c__Bacteroidota_unclassified	0.10016	0.00933	0.04951	0.0029	0.15288	0.03452	0	0.67621	0.02979	0.02521	0.00309	0.21995	0.13535	0.06764	0.04759
d__Bacteria|p__Bacteroidota|c__Bacteroidota_unclassified|o__Bacteroidota_unclassified	0.10016	0.00933	0.04951	0.0029	0.15288	0.03452	0	0.67621	0.02979	0.02521	0.00309	0.21995	0.13535	0.06764	0.04759
d__Bacteria|p__Bacteroidota|c__Bacteroidota_unclassified|o__Bacteroidota_unclassified|f__Bacteroidota_unclassified	0.10016	0.00933	0.04951	0.0029	0.15288	0.03452	0	0.67621	0.02979	0.02521	0.00309	0.21995	0.13535	0.06764	0.04759
d__Bacteria|p__Bacteroidota|c__Bacteroidota_unclassified|o__Bacteroidota_unclassified|f__Bacteroidota_unclassified|g__Bacteroidota_unclassified	0.10016	0.00933	0.04951	0.0029	0.15288	0.03452	0	0.67621	0.02979	0.02521	0.00309	0.21995	0.13535	0.06764	0.04759
d__Bacteria|p__Bacteroidota|c__Bacteroidota_unclassified|o__Bacteroidota_unclassified|f__Bacteroidota_unclassified|g__Bacteroidota_unclassified|s__Bacteroidota_unclassified	0.10016	0.00933	0.04951	0.0029	0.15288	0.03452	0	0.67621	0.02979	0.02521	0.00309	0.21995	0.13535	0.06764	0.04759
d__Bacteria|p__Bdellovibrionota	0	0	0	0	0	0	0	0	0	0.00297	0	0	0	0	0
d__Bacteria|p__Bdellovibrionota|c__Oligoflexia	0	0	0	0	0	0	0	0	0	0.00297	0	0	0	0	0
d__Bacteria|p__Bdellovibrionota|c__Oligoflexia|o__0319-6G20	0	0	0	0	0	0	0	0	0	0.00297	0	0	0	0	0
d__Bacteria|p__Bdellovibrionota|c__Oligoflexia|o__0319-6G20|f__0319-6G20_unclassified	0	0	0	0	0	0	0	0	0	0.00297	0	0	0	0	0
d__Bacteria|p__Bdellovibrionota|c__Oligoflexia|o__0319-6G20|f__0319-6G20_unclassified|g__0319-6G20_unclassified	0	0	0	0	0	0	0	0	0	0.00297	0	0	0	0	0
d__Bacteria|p__Bdellovibrionota|c__Oligoflexia|o__0319-6G20|f__0319-6G20_unclassified|g__0319-6G20_unclassified|s__0319-6G20_unclassified	0	0	0	0	0	0	0	0	0	0.00297	0	0	0	0	0
d__Bacteria|p__Campylobacterota	0.1123	0.02953	0.09453	0.01451	0.09784	0.07846	0.02777	0.27765	0.17131	0.10084	1.19882	0.15954	0.04512	0.08022	0.23952
d__Bacteria|p__Campylobacterota|c__Campylobacteria	0.1123	0.02953	0.09453	0.01451	0.09784	0.07846	0.02777	0.27765	0.17131	0.10084	1.19882	0.15954	0.04512	0.08022	0.23952
d__Bacteria|p__Campylobacterota|c__Campylobacteria|o__Campylobacterales	0.1123	0.02953	0.09453	0.01451	0.09784	0.07846	0.02777	0.27765	0.17131	0.10084	1.19882	0.15954	0.04512	0.08022	0.23952
d__Bacteria|p__Campylobacterota|c__Campylobacteria|o__Campylobacterales|f__Helicobacteraceae	0.1123	0.02953	0.09453	0.01451	0.09784	0.07846	0.02777	0.27765	0.17131	0.10084	1.19882	0.15954	0.04512	0.08022	0.23952
d__Bacteria|p__Campylobacterota|c__Campylobacteria|o__Campylobacterales|f__Helicobacteraceae|g__Helicobacter	0.1123	0.02953	0.09453	0.01451	0.09784	0.07846	0.02777	0.27765	0.17131	0.10084	1.19882	0.15954	0.04512	0.08022	0.23952
d__Bacteria|p__Campylobacterota|c__Campylobacteria|o__Campylobacterales|f__Helicobacteraceae|g__Helicobacter|s__Helicobacter_unclassified	0.1123	0.02953	0.09453	0.01451	0.09784	0.07846	0.02777	0.27765	0.17131	0.10084	1.19882	0.15954	0.04512	0.08022	0.23952
d__Bacteria|p__Candidatus_Saccharibacteria	0	0	0	0	0	0	0.12218	0.00896	0.14897	0.04745	0.09412	0	0	0.00944	0
d__Bacteria|p__Candidatus_Saccharibacteria|c__Candidatus_Saccharibacteria_unclassified	0	0	0	0	0	0	0.12218	0.00896	0.14897	0.04745	0.09412	0	0	0.00944	0
d__Bacteria|p__Candidatus_Saccharibacteria|c__Candidatus_Saccharibacteria_unclassified|o__Candidatus_Saccharibacteria_unclassified	0	0	0	0	0	0	0.12218	0.00896	0.14897	0.04745	0.09412	0	0	0.00944	0
d__Bacteria|p__Candidatus_Saccharibacteria|c__Candidatus_Saccharibacteria_unclassified|o__Candidatus_Saccharibacteria_unclassified|f__Candidatus_Saccharibacteria_unclassified	0	0	0	0	0	0	0.12218	0.00896	0.14897	0.04745	0.09412	0	0	0.00944	0
d__Bacteria|p__Candidatus_Saccharibacteria|c__Candidatus_Saccharibacteria_unclassified|o__Candidatus_Saccharibacteria_unclassified|f__Candidatus_Saccharibacteria_unclassified|g__Candidatus_Saccharibacteria_unclassified	0	0	0	0	0	0	0.12218	0.00896	0.14897	0.04745	0.09412	0	0	0.00944	0
d__Bacteria|p__Candidatus_Saccharibacteria|c__Candidatus_Saccharibacteria_unclassified|o__Candidatus_Saccharibacteria_unclassified|f__Candidatus_Saccharibacteria_unclassified|g__Candidatus_Saccharibacteria_unclassified|s__Candidatus_Saccharibacteria_unclassified	0	0	0	0	0	0	0.12218	0.00896	0.14897	0.04745	0.09412	0	0	0.00944	0
d__Bacteria|p__Chloroflexi	0	0	0	0	0	0	0.03332	0	0.00745	0	0.0108	0.00929	0.00668	0.03303	0.0111
d__Bacteria|p__Chloroflexi|c__Chloroflexia	0	0	0	0	0	0	0.03332	0	0.00745	0	0.0108	0.00929	0.00668	0.03303	0.0111
d__Bacteria|p__Chloroflexi|c__Chloroflexia|o__Thermomicrobiales	0	0	0	0	0	0	0.03332	0	0.00745	0	0.0108	0.00929	0.00668	0.03303	0.0111
d__Bacteria|p__Chloroflexi|c__Chloroflexia|o__Thermomicrobiales|f__JG30-KF-CM45	0	0	0	0	0	0	0.03332	0	0.00745	0	0.0108	0.00929	0.00668	0.03303	0.0111
d__Bacteria|p__Chloroflexi|c__Chloroflexia|o__Thermomicrobiales|f__JG30-KF-CM45|g__JG30-KF-CM45_unclassified	0	0	0	0	0	0	0.03332	0	0.00745	0	0.0108	0.00929	0.00668	0.03303	0.0111
d__Bacteria|p__Chloroflexi|c__Chloroflexia|o__Thermomicrobiales|f__JG30-KF-CM45|g__JG30-KF-CM45_unclassified|s__JG30-KF-CM45_unclassified	0	0	0	0	0	0	0.03332	0	0.00745	0	0.0108	0.00929	0.00668	0.03303	0.0111
d__Bacteria|p__Cyanobacteria	0.02125	0	0.015	0	0	0.00471	0.21382	0.02686	0.00745	0.02817	0.0648	0.01394	0.0167	0.02045	0.02062
d__Bacteria|p__Cyanobacteria|c__Cyanobacteria_unclassified	0	0	0	0	0	0.00471	0	0.00746	0	0.00741	0	0	0	0	0
d__Bacteria|p__Cyanobacteria|c__Cyanobacteria_unclassified|o__Cyanobacteria_unclassified	0	0	0	0	0	0.00471	0	0.00746	0	0.00741	0	0	0	0	0
d__Bacteria|p__Cyanobacteria|c__Cyanobacteria_unclassified|o__Cyanobacteria_unclassified|f__Cyanobacteria_unclassified	0	0	0	0	0	0.00471	0	0.00746	0	0.00741	0	0	0	0	0
d__Bacteria|p__Cyanobacteria|c__Cyanobacteria_unclassified|o__Cyanobacteria_unclassified|f__Cyanobacteria_unclassified|g__Cyanobacteria_unclassified	0	0	0	0	0	0.00471	0	0.00746	0	0.00741	0	0	0	0	0
d__Bacteria|p__Cyanobacteria|c__Cyanobacteria_unclassified|o__Cyanobacteria_unclassified|f__Cyanobacteria_unclassified|g__Cyanobacteria_unclassified|s__Cyanobacteria_unclassified	0	0	0	0	0	0.00471	0	0.00746	0	0.00741	0	0	0	0	0
d__Bacteria|p__Cyanobacteria|c__Cyanobacteriia	0	0	0	0	0	0	0	0.00597	0	0	0	0	0.00835	0.00315	0.01269
d__Bacteria|p__Cyanobacteria|c__Cyanobacteriia|o__Chloroplast	0	0	0	0	0	0	0	0.00597	0	0	0	0	0.00835	0.00315	0.01269
d__Bacteria|p__Cyanobacteria|c__Cyanobacteriia|o__Chloroplast|f__Chloroplast_unclassified	0	0	0	0	0	0	0	0.00597	0	0	0	0	0.00835	0.00315	0.01269
d__Bacteria|p__Cyanobacteria|c__Cyanobacteriia|o__Chloroplast|f__Chloroplast_unclassified|g__Chloroplast_unclassified	0	0	0	0	0	0	0	0.00597	0	0	0	0	0.00835	0.00315	0.01269
d__Bacteria|p__Cyanobacteria|c__Cyanobacteriia|o__Chloroplast|f__Chloroplast_unclassified|g__Chloroplast_unclassified|s__Chloroplast_unclassified	0	0	0	0	0	0	0	0.00597	0	0	0	0	0.00835	0.00315	0.01269
d__Bacteria|p__Cyanobacteria|c__Vampirivibrionia	0.02125	0	0.015	0	0	0	0.21382	0.01343	0.00745	0.02076	0.0648	0.01394	0.00835	0.0173	0.00793
d__Bacteria|p__Cyanobacteria|c__Vampirivibrionia|o__Gastranaerophilales	0.02125	0	0.015	0	0	0	0.21382	0.01343	0.00745	0.02076	0.0648	0.01394	0.00835	0.0173	0.00793
d__Bacteria|p__Cyanobacteria|c__Vampirivibrionia|o__Gastranaerophilales|f__Gastranaerophilales_unclassified	0.02125	0	0.015	0	0	0	0.21382	0.01343	0.00745	0.02076	0.0648	0.01394	0.00835	0.0173	0.00793
d__Bacteria|p__Cyanobacteria|c__Vampirivibrionia|o__Gastranaerophilales|f__Gastranaerophilales_unclassified|g__Gastranaerophilales_unclassified	0.02125	0	0.015	0	0	0	0.21382	0.01343	0.00745	0.02076	0.0648	0.01394	0.00835	0.0173	0.00793
d__Bacteria|p__Cyanobacteria|c__Vampirivibrionia|o__Gastranaerophilales|f__Gastranaerophilales_unclassified|g__Gastranaerophilales_unclassified|s__Gastranaerophilales_unclassified	0.02125	0	0.015	0	0	0	0.21382	0.01343	0.00745	0.02076	0.0648	0.01394	0.00835	0.0173	0.00793
d__Bacteria|p__Deferribacterota	0.00304	0	0.0075	0	0	0	0	0	0.07299	0.00593	0	0.0031	0	0	0
d__Bacteria|p__Deferribacterota|c__Deferribacteres	0.00304	0	0.0075	0	0	0	0	0	0.07299	0.00593	0	0.0031	0	0	0
d__Bacteria|p__Deferribacterota|c__Deferribacteres|o__Deferribacterales	0.00304	0	0.0075	0	0	0	0	0	0.07299	0.00593	0	0.0031	0	0	0
d__Bacteria|p__Deferribacterota|c__Deferribacteres|o__Deferribacterales|f__Deferribacteraceae	0.00304	0	0.0075	0	0	0	0	0	0.07299	0.00593	0	0.0031	0	0	0
d__Bacteria|p__Deferribacterota|c__Deferribacteres|o__Deferribacterales|f__Deferribacteraceae|g__Mucispirillum	0.00304	0	0.0075	0	0	0	0	0	0.07299	0.00593	0	0.0031	0	0	0
d__Bacteria|p__Deferribacterota|c__Deferribacteres|o__Deferribacterales|f__Deferribacteraceae|g__Mucispirillum|s__Mucispirillum_unclassified	0.00304	0	0.0075	0	0	0	0	0	0.07299	0.00593	0	0.0031	0	0	0
d__Bacteria|p__Desulfobacterota	0.14873	3.40675	0.16055	0.0479	0.06115	0.17262	0.53176	1.78382	0.63163	2.83393	0.21137	0.14715	0.30076	0.11325	0.25221
d__Bacteria|p__Desulfobacterota|c__Desulfovibrionia	0.14873	3.40675	0.16055	0.0479	0.06115	0.17262	0.53176	1.78382	0.63163	2.83393	0.21137	0.14715	0.30076	0.11325	0.25221
d__Bacteria|p__Desulfobacterota|c__Desulfovibrionia|o__Desulfovibrionales	0.14873	3.40675	0.16055	0.0479	0.06115	0.17262	0.53176	1.78382	0.63163	2.83393	0.21137	0.14715	0.30076	0.11325	0.25221
d__Bacteria|p__Desulfobacterota|c__Desulfovibrionia|o__Desulfovibrionales|f__Desulfovibrionaceae	0.14873	3.40675	0.16055	0.0479	0.06115	0.17262	0.53176	1.78382	0.63163	2.83393	0.21137	0.14715	0.30076	0.11325	0.25221
d__Bacteria|p__Desulfobacterota|c__Desulfovibrionia|o__Desulfovibrionales|f__Desulfovibrionaceae|g__Bilophila	0.01973	3.29795	0.02101	0.01161	0	0.01412	0.02221	0.06419	0.0149	0.02373	0.01851	0.01859	0.04344	0	0.01586
d__Bacteria|p__Desulfobacterota|c__Desulfovibrionia|o__Desulfovibrionales|f__Desulfovibrionaceae|g__Bilophila|s__Bilophila_unclassified	0.01973	3.29795	0.02101	0.01161	0	0.01412	0.02221	0.06419	0.0149	0.02373	0.01851	0.01859	0.04344	0	0.01586
d__Bacteria|p__Desulfobacterota|c__Desulfovibrionia|o__Desulfovibrionales|f__Desulfovibrionaceae|g__Desulfovibrio	0.00304	0.08082	0.09903	0.01016	0	0.11299	0.47484	1.53901	0.53629	2.78499	0.15429	0.10223	0.18547	0.08022	0.18876
d__Bacteria|p__Desulfobacterota|c__Desulfovibrionia|o__Desulfovibrionales|f__Desulfovibrionaceae|g__Desulfovibrionaceae_unclassified	0.12596	0.02798	0.04051	0.02613	0.06115	0.04551	0.03471	0.18062	0.08044	0.02521	0.03857	0.02633	0.07185	0.03303	0.04759
d__Bacteria|p__Desulfobacterota|c__Desulfovibrionia|o__Desulfovibrionales|f__Desulfovibrionaceae|g__Desulfovibrionaceae_unclassified|s__Desulfovibrionaceae_unclassified	0.12596	0.02798	0.04051	0.02613	0.06115	0.04551	0.03471	0.18062	0.08044	0.02521	0.03857	0.02633	0.07185	0.03303	0.04759
d__Bacteria|p__Desulfobacterota|c__Desulfovibrionia|o__Desulfovibrionales|f__Desulfovibrionaceae|g__Desulfovibrio|s__Desulfovibrio_unclassified	0.00304	0.08082	0.09903	0.01016	0	0.11299	0.47484	1.53901	0.53629	2.78499	0.15429	0.10223	0.18547	0.08022	0.18876
d__Bacteria|p__Elusimicrobiota	0	0	0.0045	0	0.03975	0.02982	0	0.00448	0.00894	0.0519	0	0	0	0	0
d__Bacteria|p__Elusimicrobiota|c__Elusimicrobia	0	0	0.0045	0	0.03975	0.02982	0	0.00448	0.00894	0.0519	0	0	0	0	0
d__Bacteria|p__Elusimicrobiota|c__Elusimicrobia|o__Elusimicrobiales	0	0	0.0045	0	0.03975	0.02982	0	0.00448	0.00894	0.0519	0	0	0	0	0
d__Bacteria|p__Elusimicrobiota|c__Elusimicrobia|o__Elusimicrobiales|f__Elusimicrobiaceae	0	0	0.0045	0	0.03975	0.02982	0	0.00448	0.00894	0.0519	0	0	0	0	0
d__Bacteria|p__Elusimicrobiota|c__Elusimicrobia|o__Elusimicrobiales|f__Elusimicrobiaceae|g__Elusimicrobium	0	0	0.0045	0	0.03975	0.02982	0	0.00448	0.00894	0.0519	0	0	0	0	0
d__Bacteria|p__Elusimicrobiota|c__Elusimicrobia|o__Elusimicrobiales|f__Elusimicrobiaceae|g__Elusimicrobium|s__Elusimicrobium_unclassified	0	0	0.0045	0	0.03975	0.02982	0	0.00448	0.00894	0.0519	0	0	0	0	0
d__Bacteria|p__Firmicutes	68.7589	44.0903	69.7495	93.4526	58.9818	80.4876	60.9353	73.0158	74.6723	83.1758	71.7915	63.2596	71.6894	73.7404	41.5694
d__Bacteria|p__Firmicutes|c__Bacilli	7.04161	13.8725	13.2234	84.6004	18.3428	11.3429	8.13757	17.1083	52.8185	14.6189	24.9174	42.4064	38.0671	55.4827	26.518
d__Bacteria|p__Firmicutes|c__Bacilli|o__Acholeplasmatales	0	0	0	0	0	0	0	0	0	0	0.00926	0	0	0	0
d__Bacteria|p__Firmicutes|c__Bacilli|o__Acholeplasmatales|f__Acholeplasmataceae	0	0	0	0	0	0	0	0	0	0	0.00926	0	0	0	0
d__Bacteria|p__Firmicutes|c__Bacilli|o__Acholeplasmatales|f__Acholeplasmataceae|g__Anaeroplasma	0	0	0	0	0	0	0	0	0	0	0.00926	0	0	0	0
d__Bacteria|p__Firmicutes|c__Bacilli|o__Acholeplasmatales|f__Acholeplasmataceae|g__Anaeroplasma|s__Anaeroplasma_unclassified	0	0	0	0	0	0	0	0	0	0	0.00926	0	0	0	0
d__Bacteria|p__Firmicutes|c__Bacilli|o__Bacillales	0	0	0	0	0	0	0.29295	0.01045	0.146	0.01928	0.09257	0.00929	0.00501	0.00944	0
d__Bacteria|p__Firmicutes|c__Bacilli|o__Bacillales|f__Bacillaceae	0	0	0	0	0	0	0.06941	0	0.02533	0	0.01851	0	0.00501	0.00315	0
d__Bacteria|p__Firmicutes|c__Bacilli|o__Bacillales|f__Bacillaceae|g__Amphibacillus	0	0	0	0	0	0	0	0	0	0	0	0	0.00501	0	0
d__Bacteria|p__Firmicutes|c__Bacilli|o__Bacillales|f__Bacillaceae|g__Amphibacillus|s__uncultured_Amphibacillus_sp.	0	0	0	0	0	0	0	0	0	0	0	0	0.00501	0	0
d__Bacteria|p__Firmicutes|c__Bacilli|o__Bacillales|f__Bacillaceae|g__Bacillus	0	0	0	0	0	0	0.01388	0	0.01341	0	0.01234	0	0	0.00315	0
d__Bacteria|p__Firmicutes|c__Bacilli|o__Bacillales|f__Bacillaceae|g__Bacillus|s__Bacillus_megaterium	0	0	0	0	0	0	0	0	0	0	0	0	0	0.00315	0
d__Bacteria|p__Firmicutes|c__Bacilli|o__Bacillales|f__Bacillaceae|g__Bacillus|s__Bacillus_sp._N300III	0	0	0	0	0	0	0	0	0.00596	0	0	0	0	0	0
d__Bacteria|p__Firmicutes|c__Bacilli|o__Bacillales|f__Bacillaceae|g__Bacillus|s__Bacillus_sp._N41	0	0	0	0	0	0	0.00555	0	0	0	0	0	0	0	0
d__Bacteria|p__Firmicutes|c__Bacilli|o__Bacillales|f__Bacillaceae|g__Bacillus|s__Bacillus_sp._SORA3	0	0	0	0	0	0	0.00833	0	0.00745	0	0.01234	0	0	0	0
d__Bacteria|p__Firmicutes|c__Bacilli|o__Bacillales|f__Bacillaceae|g__Oceanobacillus	0	0	0	0	0	0	0.04165	0	0	0	0.00617	0	0	0	0
d__Bacteria|p__Firmicutes|c__Bacilli|o__Bacillales|f__Bacillaceae|g__Oceanobacillus|s__Oceanobacillus_sp.	0	0	0	0	0	0	0.03471	0	0	0	0.00617	0	0	0	0
d__Bacteria|p__Firmicutes|c__Bacilli|o__Bacillales|f__Bacillaceae|g__Oceanobacillus|s__Oceanobacillus_sp._ITT11	0	0	0	0	0	0	0.00694	0	0	0	0	0	0	0	0
d__Bacteria|p__Firmicutes|c__Bacilli|o__Bacillales|f__Bacillaceae|g__Pseudogracilibacillus	0	0	0	0	0	0	0.01388	0	0.01192	0	0	0	0	0	0
d__Bacteria|p__Firmicutes|c__Bacilli|o__Bacillales|f__Bacillaceae|g__Pseudogracilibacillus|s__Pseudogracilibacillus_marinus	0	0	0	0	0	0	0.01388	0	0.01192	0	0	0	0	0	0
d__Bacteria|p__Firmicutes|c__Bacilli|o__Bacillales|f__Bacillales_unclassified	0	0	0	0	0	0	0	0	0.00596	0	0	0	0	0	0
d__Bacteria|p__Firmicutes|c__Bacilli|o__Bacillales|f__Bacillales_unclassified|g__Bacillales_unclassified	0	0	0	0	0	0	0	0	0.00596	0	0	0	0	0	0
d__Bacteria|p__Firmicutes|c__Bacilli|o__Bacillales|f__Bacillales_unclassified|g__Bacillales_unclassified|s__Bacillales_unclassified	0	0	0	0	0	0	0	0	0.00596	0	0	0	0	0	0
d__Bacteria|p__Firmicutes|c__Bacilli|o__Bacillales|f__Planococcaceae	0	0	0	0	0	0	0.22354	0.01045	0.11471	0.01928	0.07406	0.00929	0	0.00629	0
d__Bacteria|p__Firmicutes|c__Bacilli|o__Bacillales|f__Planococcaceae|g__Kurthia	0	0	0	0	0	0	0	0	0.05065	0	0.0324	0	0	0	0
d__Bacteria|p__Firmicutes|c__Bacilli|o__Bacillales|f__Planococcaceae|g__Kurthia|s__Kurthia_sp._LHYP-1	0	0	0	0	0	0	0	0	0.05065	0	0.0324	0	0	0	0
d__Bacteria|p__Firmicutes|c__Bacilli|o__Bacillales|f__Planococcaceae|g__Sporosarcina	0	0	0	0	0	0	0.22354	0.01045	0.06406	0.01928	0.04166	0.00929	0	0.00629	0
d__Bacteria|p__Firmicutes|c__Bacilli|o__Bacillales|f__Planococcaceae|g__Sporosarcina|s__Sporosarcina_pasteurii	0	0	0	0	0	0	0.2041	0.01045	0.06406	0.01928	0.03549	0.00929	0	0.00629	0
d__Bacteria|p__Firmicutes|c__Bacilli|o__Bacillales|f__Planococcaceae|g__Sporosarcina|s__Sporosarcina_saromensis	0	0	0	0	0	0	0	0	0	0	0.00617	0	0	0	0
d__Bacteria|p__Firmicutes|c__Bacilli|o__Bacillales|f__Planococcaceae|g__Sporosarcina|s__Sporosarcina_unclassified	0	0	0	0	0	0	0.01944	0	0	0	0	0	0	0	0
d__Bacteria|p__Firmicutes|c__Bacilli|o__Erysipelotrichales	1.29602	1.77798	4.7654	4.33539	8.55527	6.00411	4.44297	13.5496	37.1782	11.4113	16.2449	11.2359	17.0668	17.8283	20.4318
d__Bacteria|p__Firmicutes|c__Bacilli|o__Erysipelotrichales|f__Erysipelatoclostridiaceae	0.03187	0.04818	0.06151	0.09579	0.59624	0.18361	0.23187	0.01045	0.01192	0.04004	0.04166	0	0.04511	0	0
d__Bacteria|p__Firmicutes|c__Bacilli|o__Erysipelotrichales|f__Erysipelatoclostridiaceae|g__Candidatus_Stoquefichus	0.01669	0	0	0	0.08867	0	0	0	0.00447	0	0.00463	0	0	0	0
d__Bacteria|p__Firmicutes|c__Bacilli|o__Erysipelotrichales|f__Erysipelatoclostridiaceae|g__Candidatus_Stoquefichus|s__Candidatus_Stoquefichus_unclassified	0.01669	0	0	0	0.08867	0	0	0	0.00447	0	0.00463	0	0	0	0
d__Bacteria|p__Firmicutes|c__Bacilli|o__Erysipelotrichales|f__Erysipelatoclostridiaceae|g__Coprobacillus	0	0.02331	0	0	0	0	0	0	0	0	0	0	0	0	0
d__Bacteria|p__Firmicutes|c__Bacilli|o__Erysipelotrichales|f__Erysipelatoclostridiaceae|g__Coprobacillus|s__Coprobacillus_unclassified	0	0.02331	0	0	0	0	0	0	0	0	0	0	0	0	0
d__Bacteria|p__Firmicutes|c__Bacilli|o__Erysipelotrichales|f__Erysipelatoclostridiaceae|g__Erysipelatoclostridium	0.01518	0.02487	0.04951	0.0029	0	0.00628	0.01805	0.01045	0.00745	0.02076	0.00617	0	0.04177	0	0
d__Bacteria|p__Firmicutes|c__Bacilli|o__Erysipelotrichales|f__Erysipelatoclostridiaceae|g__Erysipelatoclostridium|s__Erysipelatoclostridium_unclassified	0.01518	0.02487	0.04951	0.0029	0	0.00628	0.01805	0.01045	0.00745	0.02076	0.00617	0	0.04177	0	0
d__Bacteria|p__Firmicutes|c__Bacilli|o__Erysipelotrichales|f__Erysipelatoclostridiaceae|g__Erysipelotrichaceae_UCG-003	0	0	0.012	0.09289	0.50757	0.17733	0.21382	0	0	0.01928	0.03086	0	0.00334	0	0
d__Bacteria|p__Firmicutes|c__Bacilli|o__Erysipelotrichales|f__Erysipelatoclostridiaceae|g__Erysipelotrichaceae_UCG-003|s__Erysipelotrichaceae_UCG-003_unclassified	0	0	0.012	0.09289	0.50757	0.17733	0.21382	0	0	0.01928	0.03086	0	0.00334	0	0
d__Bacteria|p__Firmicutes|c__Bacilli|o__Erysipelotrichales|f__Erysipelotrichaceae	1.26415	1.7298	4.70389	4.2396	7.95903	5.8205	4.2111	13.5391	37.1663	11.3713	16.2033	11.2359	17.0217	17.8283	20.4318
d__Bacteria|p__Firmicutes|c__Bacilli|o__Erysipelotrichales|f__Erysipelotrichaceae|g__Allobaculum	0.40216	1.01021	4.02419	1.18581	5.79728	4.40657	1.97851	0.85534	1.5314	0.9832	0.19749	0.02478	0.21221	0.6056	0.3902
d__Bacteria|p__Firmicutes|c__Bacilli|o__Erysipelotrichales|f__Erysipelotrichaceae|g__Allobaculum|s__Allobaculum_unclassified	0.40216	1.01021	4.02419	1.18581	5.79728	4.40657	1.97851	0.85534	1.5314	0.9832	0.19749	0.02478	0.21221	0.6056	0.3902
d__Bacteria|p__Firmicutes|c__Bacilli|o__Erysipelotrichales|f__Erysipelotrichaceae|g__Clostridium]_innocuum_group	0	0.03419	0	0	0	0.02982	0	0.01642	0	0	0	0	0	0	0
d__Bacteria|p__Firmicutes|c__Bacilli|o__Erysipelotrichales|f__Erysipelotrichaceae|g__Clostridium]_innocuum_group|s__Clostridium]_innocuum_group_unclassified	0	0.03419	0	0	0	0.02982	0	0.01642	0	0	0	0	0	0	0
d__Bacteria|p__Firmicutes|c__Bacilli|o__Erysipelotrichales|f__Erysipelotrichaceae|g__Dielma	0	0	0	0	0	0.00471	0	0.01194	0	0	0	0	0	0	0
d__Bacteria|p__Firmicutes|c__Bacilli|o__Erysipelotrichales|f__Erysipelotrichaceae|g__Dielma|s__Dielma_unclassified	0	0	0	0	0	0.00471	0	0.01194	0	0	0	0	0	0	0
d__Bacteria|p__Firmicutes|c__Bacilli|o__Erysipelotrichales|f__Erysipelotrichaceae|g__Dubosiella	0.1381	0.28286	0.40662	0.08854	1.08546	1.05299	1.65084	11.506	33.1278	9.33519	14.4892	10.971	15.9206	16.367	18.1746
d__Bacteria|p__Firmicutes|c__Bacilli|o__Erysipelotrichales|f__Erysipelotrichaceae|g__Dubosiella|s__Dubosiella_unclassified	0.1381	0.28286	0.40662	0.08854	1.08546	1.05299	1.65084	11.506	33.1278	9.33519	14.4892	10.971	15.9206	16.367	18.1746
d__Bacteria|p__Firmicutes|c__Bacilli|o__Erysipelotrichales|f__Erysipelotrichaceae|g__Erysipelotrichaceae_unclassified	0.10168	0.23313	0.14704	0.01451	0.17123	0.12554	0.3957	0.16569	0.4618	0.39447	0.29469	0.17503	0.41773	0.35707	0.31882
d__Bacteria|p__Firmicutes|c__Bacilli|o__Erysipelotrichales|f__Erysipelotrichaceae|g__Erysipelotrichaceae_unclassified|s__Erysipelotrichaceae_unclassified	0.10168	0.23313	0.14704	0.01451	0.17123	0.12554	0.3957	0.16569	0.4618	0.39447	0.29469	0.17503	0.41773	0.35707	0.31882
d__Bacteria|p__Firmicutes|c__Bacilli|o__Erysipelotrichales|f__Erysipelotrichaceae|g__Faecalibaculum	0.01062	0.06217	0.07502	0.01597	0.90506	0.17262	0.01944	0.5135	1.81146	0.55166	0.69429	0.01084	0.36593	0.32718	1.47357
d__Bacteria|p__Firmicutes|c__Bacilli|o__Erysipelotrichales|f__Erysipelotrichaceae|g__Faecalibaculum|s__Faecalibaculum_unclassified	0.01062	0.06217	0.07502	0.01597	0.90506	0.17262	0.01944	0.5135	1.81146	0.55166	0.69429	0.01084	0.36593	0.32718	1.47357
d__Bacteria|p__Firmicutes|c__Bacilli|o__Erysipelotrichales|f__Erysipelotrichaceae|g__Holdemania	0.04856	0.04507	0	0	0	0	0.04582	0	0	0.00593	0	0	0	0	0
d__Bacteria|p__Firmicutes|c__Bacilli|o__Erysipelotrichales|f__Erysipelotrichaceae|g__Holdemania|s__Holdemania_unclassified	0.04856	0.04507	0	0	0	0	0.04582	0	0	0.00593	0	0	0	0	0
d__Bacteria|p__Firmicutes|c__Bacilli|o__Erysipelotrichales|f__Erysipelotrichaceae|g__Turicibacter	0.56303	0.06217	0.05102	2.93477	0	0.02825	0.12079	0.47021	0.23388	0.10084	0.52766	0.05421	0.10527	0.17146	0.07455
d__Bacteria|p__Firmicutes|c__Bacilli|o__Erysipelotrichales|f__Erysipelotrichaceae|g__Turicibacter|s__Turicibacter_unclassified	0.56303	0.06217	0.05102	2.93477	0	0.02825	0.12079	0.47021	0.23388	0.10084	0.52766	0.05421	0.10527	0.17146	0.07455
d__Bacteria|p__Firmicutes|c__Bacilli|o__Exiguobacterales	0	0.00311	0	0	0	0	0	0	0	0	0	0	0	0	0
d__Bacteria|p__Firmicutes|c__Bacilli|o__Exiguobacterales|f__Exiguobacteraceae	0	0.00311	0	0	0	0	0	0	0	0	0	0	0	0	0
d__Bacteria|p__Firmicutes|c__Bacilli|o__Exiguobacterales|f__Exiguobacteraceae|g__Exiguobacterium	0	0.00311	0	0	0	0	0	0	0	0	0	0	0	0	0
d__Bacteria|p__Firmicutes|c__Bacilli|o__Exiguobacterales|f__Exiguobacteraceae|g__Exiguobacterium|s__Exiguobacterium_unclassified	0	0.00311	0	0	0	0	0	0	0	0	0	0	0	0	0
d__Bacteria|p__Firmicutes|c__Bacilli|o__Lactobacillales	5.46028	11.2538	8.19093	80.1315	9.7875	4.96526	3.02956	3.3691	15.1382	2.15768	5.85674	31.0249	20.5708	37.453	6.01643
d__Bacteria|p__Firmicutes|c__Bacilli|o__Lactobacillales|f__Aerococcaceae	0	0	0.04351	0.21771	0	0.01099	0.24714	0.06269	0.17281	0.07563	0.27617	0.00774	0.02172	0.14944	0.03807
d__Bacteria|p__Firmicutes|c__Bacilli|o__Lactobacillales|f__Aerococcaceae|g__Aerococcus	0	0	0.012	0	0	0	0	0.01194	0.01192	0.01186	0.02623	0	0	0.00629	0
d__Bacteria|p__Firmicutes|c__Bacilli|o__Lactobacillales|f__Aerococcaceae|g__Aerococcus|s__Aerococcus_sp._148a	0	0	0.012	0	0	0	0	0.01194	0.01192	0.01186	0.02623	0	0	0.00629	0
d__Bacteria|p__Firmicutes|c__Bacilli|o__Lactobacillales|f__Aerococcaceae|g__Aerosphaera	0	0	0	0	0	0	0.05554	0.01194	0.01639	0.0089	0.01851	0	0	0.02045	0
d__Bacteria|p__Firmicutes|c__Bacilli|o__Lactobacillales|f__Aerococcaceae|g__Aerosphaera|s__Aerosphaera_unclassified	0	0	0	0	0	0	0.05554	0.01194	0.01639	0.0089	0.01851	0	0	0.02045	0
d__Bacteria|p__Firmicutes|c__Bacilli|o__Lactobacillales|f__Aerococcaceae|g__Facklamia	0	0	0.03151	0.13643	0	0.00628	0.1916	0.03284	0.1445	0.05042	0.11417	0	0.02172	0.1227	0.02379
d__Bacteria|p__Firmicutes|c__Bacilli|o__Lactobacillales|f__Aerococcaceae|g__Facklamia|s__Facklamia_sp._KO_PS21	0	0	0.009	0	0	0	0.03471	0	0.05065	0	0.02777	0	0	0.01888	0
d__Bacteria|p__Firmicutes|c__Bacilli|o__Lactobacillales|f__Aerococcaceae|g__Facklamia|s__uncultured_Facklamia_sp.	0	0	0.02251	0.13643	0	0.00628	0.15689	0.03284	0.09385	0.05042	0.0864	0	0.02172	0.10382	0.02379
d__Bacteria|p__Firmicutes|c__Bacilli|o__Lactobacillales|f__Aerococcaceae|g__Globicatella	0	0	0	0.08128	0	0.00471	0	0.00597	0	0.00445	0.11726	0.00774	0	0	0.01428
d__Bacteria|p__Firmicutes|c__Bacilli|o__Lactobacillales|f__Aerococcaceae|g__Globicatella|s__Globicatella_sp._canine_oral_taxon_218	0	0	0	0.08128	0	0.00471	0	0.00597	0	0.00445	0.11726	0.00774	0	0	0.01428
d__Bacteria|p__Firmicutes|c__Bacilli|o__Lactobacillales|f__Carnobacteriaceae	0	0	0	0	0	0	0.00555	0	0	0	0	0	0	0	0
d__Bacteria|p__Firmicutes|c__Bacilli|o__Lactobacillales|f__Carnobacteriaceae|g__Atopostipes	0	0	0	0	0	0	0.00555	0	0	0	0	0	0	0	0
d__Bacteria|p__Firmicutes|c__Bacilli|o__Lactobacillales|f__Carnobacteriaceae|g__Atopostipes|s__uncultured_Atopostipes_sp.	0	0	0	0	0	0	0.00555	0	0	0	0	0	0	0	0
d__Bacteria|p__Firmicutes|c__Bacilli|o__Lactobacillales|f__Enterococcaceae	0.09864	0.30307	0.07202	0.65749	0	0.01412	0.19716	0.08509	0.29645	0.06821	0.3672	0.02788	0.03342	0.04562	0.03331
d__Bacteria|p__Firmicutes|c__Bacilli|o__Lactobacillales|f__Enterococcaceae|g__Enterococcus	0.09864	0.30307	0.07202	0.65749	0	0.01412	0.19716	0.08509	0.29645	0.06821	0.3672	0.02788	0.03342	0.04562	0.03331
d__Bacteria|p__Firmicutes|c__Bacilli|o__Lactobacillales|f__Enterococcaceae|g__Enterococcus|s__Enterococcus_asini	0	0.01399	0.02551	0.35124	0	0	0.1083	0.04926	0.19664	0.03559	0.2376	0	0	0	0
d__Bacteria|p__Firmicutes|c__Bacilli|o__Lactobacillales|f__Enterococcaceae|g__Enterococcus|s__Enterococcus_diestrammenae	0	0	0	0	0	0.01412	0.01666	0	0	0	0.01543	0	0	0	0
d__Bacteria|p__Firmicutes|c__Bacilli|o__Lactobacillales|f__Enterococcaceae|g__Enterococcus|s__Enterococcus_faecalis	0.01214	0.10879	0	0.02758	0	0	0.02916	0	0.05065	0	0.05863	0	0	0	0
d__Bacteria|p__Firmicutes|c__Bacilli|o__Lactobacillales|f__Enterococcaceae|g__Enterococcus|s__Enterococcus_faecium	0.0865	0.15853	0.04651	0.27867	0	0	0.03332	0.02687	0	0.03262	0.05554	0.02788	0.03342	0.04562	0.03331
d__Bacteria|p__Firmicutes|c__Bacilli|o__Lactobacillales|f__Enterococcaceae|g__Enterococcus|s__Enterococcus_gallinarum	0	0.02176	0	0	0	0	0	0	0.04916	0	0	0	0	0	0
d__Bacteria|p__Firmicutes|c__Bacilli|o__Lactobacillales|f__Enterococcaceae|g__Enterococcus|s__Enterococcus_sp._2011_Ileo_MS_D3	0	0	0	0	0	0	0.00972	0	0	0	0	0	0	0	0
d__Bacteria|p__Firmicutes|c__Bacilli|o__Lactobacillales|f__Enterococcaceae|g__Enterococcus|s__uncultured_Enterococcus_sp.	0	0	0	0	0	0	0	0.00896	0	0	0	0	0	0	0
d__Bacteria|p__Firmicutes|c__Bacilli|o__Lactobacillales|f__Lactobacillaceae	5.20077	10.7036	3.89666	76.7004	9.29216	4.50231	2.37144	3.08997	14.1833	1.85517	4.56691	28.0107	20.0962	33.1005	4.51113
d__Bacteria|p__Firmicutes|c__Bacilli|o__Lactobacillales|f__Lactobacillaceae|g__Furfurilactobacillus	0	0	0	0	0	0	0	0.00597	0	0.00445	0	0.00774	0	0	0
d__Bacteria|p__Firmicutes|c__Bacilli|o__Lactobacillales|f__Lactobacillaceae|g__Furfurilactobacillus|s__Furfurilactobacillus_unclassified	0	0	0	0	0	0	0	0.00597	0	0.00445	0	0.00774	0	0	0
d__Bacteria|p__Firmicutes|c__Bacilli|o__Lactobacillales|f__Lactobacillaceae|g__HT002	0.50384	1.28219	0.29409	0.96665	0.05504	0.08945	0.75253	0.37916	1.445	0.30994	0.24377	0.0728	0.11696	0.33819	0.14752
d__Bacteria|p__Firmicutes|c__Bacilli|o__Lactobacillales|f__Lactobacillaceae|g__HT002|s__HT002_unclassified	0.50384	1.28219	0.29409	0.96665	0.05504	0.08945	0.75253	0.37916	1.445	0.30994	0.24377	0.0728	0.11696	0.33819	0.14752
d__Bacteria|p__Firmicutes|c__Bacilli|o__Lactobacillales|f__Lactobacillaceae|g__Lactiplantibacillus	0	0	0	0	0	0	0	0.02985	0.02532	0.02818	0.02314	0.02633	0.0401	0.03146	0.02855
d__Bacteria|p__Firmicutes|c__Bacilli|o__Lactobacillales|f__Lactobacillaceae|g__Lactiplantibacillus|s__Lactiplantibacillus_unclassified	0	0	0	0	0	0	0	0.02985	0.02532	0.02818	0.02314	0.02633	0.0401	0.03146	0.02855
d__Bacteria|p__Firmicutes|c__Bacilli|o__Lactobacillales|f__Lactobacillaceae|g__Lactobacillus	2.52223	8.76863	1.61448	3.07121	0.30576	0.53043	1.21765	1.68381	8.36015	0.58428	0.32554	0.27571	0.28573	0.51752	0.71061
d__Bacteria|p__Firmicutes|c__Bacilli|o__Lactobacillales|f__Lactobacillaceae|g__Lactobacillus|s__Lactobacillus_crispatus	1.20041	5.57481	0.02701	0.08709	0	0.20715	0.88304	0.9046	1.09045	0.03262	0.08794	0.02014	0	0.18404	0.12848
d__Bacteria|p__Firmicutes|c__Bacilli|o__Lactobacillales|f__Lactobacillaceae|g__Lactobacillus|s__Lactobacillus_intestinalis	0.11685	0.06683	0.15905	0.1016	0.08561	0.14124	0.0958	0.16271	0.07151	0.02818	0.07097	0.10378	0.03509	0.06292	0.06979
d__Bacteria|p__Firmicutes|c__Bacilli|o__Lactobacillales|f__Lactobacillaceae|g__Lactobacillus|s__Lactobacillus_sp._L-YJ	1.20497	3.12699	1.42842	2.88252	0.22015	0.18204	0.23881	0.6165	7.19819	0.52348	0.16663	0.15179	0.25064	0.27056	0.51234
d__Bacteria|p__Firmicutes|c__Bacilli|o__Lactobacillales|f__Lactobacillaceae|g__Ligilactobacillus	2.1747	0.65275	1.98809	72.6625	8.93136	3.88243	0.40126	0.96431	4.32457	0.92091	3.94668	27.6002	19.6167	32.2024	3.60066
d__Bacteria|p__Firmicutes|c__Bacilli|o__Lactobacillales|f__Lactobacillaceae|g__Ligilactobacillus|s__Ligilactobacillus_unclassified	2.1747	0.65275	1.98809	72.6625	8.93136	3.88243	0.40126	0.96431	4.32457	0.92091	3.94668	27.6002	19.6167	32.2024	3.60066
d__Bacteria|p__Firmicutes|c__Bacilli|o__Lactobacillales|f__Lactobacillaceae|g__Limosilactobacillus	0	0	0	0	0	0	0	0	0	0	0.00309	0.0062	0	0	0.00476
d__Bacteria|p__Firmicutes|c__Bacilli|o__Lactobacillales|f__Lactobacillaceae|g__Limosilactobacillus|s__Limosilactobacillus_unclassified	0	0	0	0	0	0	0	0	0	0	0.00309	0.0062	0	0	0.00476
d__Bacteria|p__Firmicutes|c__Bacilli|o__Lactobacillales|f__Lactobacillaceae|g__Weissella	0	0	0	0	0	0	0	0.02687	0.0283	0.00741	0.02469	0.02168	0.03676	0.01101	0.01903
d__Bacteria|p__Firmicutes|c__Bacilli|o__Lactobacillales|f__Lactobacillaceae|g__Weissella|s__Weissella_unclassified	0	0	0	0	0	0	0	0.02687	0.0283	0.00741	0.02469	0.02168	0.03676	0.01101	0.01903
d__Bacteria|p__Firmicutes|c__Bacilli|o__Lactobacillales|f__Lactobacillales_unclassified	0	0	0	0	0	0	0	0	0.00298	0	0	0	0	0	0
d__Bacteria|p__Firmicutes|c__Bacilli|o__Lactobacillales|f__Lactobacillales_unclassified|g__Lactobacillales_unclassified	0	0	0	0	0	0	0	0	0.00298	0	0	0	0	0	0
d__Bacteria|p__Firmicutes|c__Bacilli|o__Lactobacillales|f__Lactobacillales_unclassified|g__Lactobacillales_unclassified|s__Lactobacillales_unclassified	0	0	0	0	0	0	0	0	0.00298	0	0	0	0	0	0
d__Bacteria|p__Firmicutes|c__Bacilli|o__Lactobacillales|f__Streptococcaceae	0.16087	0.24711	4.17874	2.55595	0.49534	0.43784	0.16523	0.13135	0.48266	0.15867	0.61715	2.97858	0.4194	4.14013	1.43392
d__Bacteria|p__Firmicutes|c__Bacilli|o__Lactobacillales|f__Streptococcaceae|g__Lactococcus	0	0	0	0.00581	0	0	0	0	0.0149	0.00593	0.0756	0.23544	0.01838	0.0409	0.02696
d__Bacteria|p__Firmicutes|c__Bacilli|o__Lactobacillales|f__Streptococcaceae|g__Lactococcus|s__Lactococcus_garvieae	0	0	0	0.00581	0	0	0	0	0.00596	0	0.0756	0.23079	0.01838	0.0409	0.02379
d__Bacteria|p__Firmicutes|c__Bacilli|o__Lactobacillales|f__Streptococcaceae|g__Lactococcus|s__Lactococcus_lactis	0	0	0	0	0	0	0	0	0.00894	0.00593	0	0.00465	0	0	0.00317
d__Bacteria|p__Firmicutes|c__Bacilli|o__Lactobacillales|f__Streptococcaceae|g__Streptococcus	0.16087	0.24711	4.17874	2.55014	0.49534	0.43784	0.16523	0.13135	0.46776	0.15274	0.54155	2.74314	0.40102	4.09923	1.40696
d__Bacteria|p__Firmicutes|c__Bacilli|o__Lactobacillales|f__Streptococcaceae|g__Streptococcus|s__Streptococcus_azizii	0	0	0.006	0.0508	0	0	0	0.01343	0.00745	0	0	0	0	0	0
d__Bacteria|p__Firmicutes|c__Bacilli|o__Lactobacillales|f__Streptococcaceae|g__Streptococcus|s__Streptococcus_equinus	0.01973	0.22846	4.12022	0.42091	0.49534	0.38605	0.06387	0.08359	0.37838	0.12605	0.31012	2.62852	0.40102	4.06305	1.37682
d__Bacteria|p__Firmicutes|c__Bacilli|o__Lactobacillales|f__Streptococcaceae|g__Streptococcus|s__Streptococcus_merionis	0	0	0	0.01306	0	0	0	0	0	0	0.00617	0.00465	0	0	0
d__Bacteria|p__Firmicutes|c__Bacilli|o__Lactobacillales|f__Streptococcaceae|g__Streptococcus|s__Streptococcus_sp._GDLAMI-SD2	0.14114	0.01865	0.05252	2.06537	0	0.05179	0.10136	0.03433	0.08193	0.02669	0.22526	0.09603	0	0.03618	0.03014
d__Bacteria|p__Firmicutes|c__Bacilli|o__Lactobacillales|f__Streptococcaceae|g__Streptococcus|s__Streptococcus_unclassified	0	0	0	0	0	0	0	0	0	0	0	0.01394	0	0	0
d__Bacteria|p__Firmicutes|c__Bacilli|o__Lactobacillales|f__Vagococcaceae	0	0	0	0	0	0	0.04304	0	0	0	0.02931	0	0	0.0173	0
d__Bacteria|p__Firmicutes|c__Bacilli|o__Lactobacillales|f__Vagococcaceae|g__Vagococcus	0	0	0	0	0	0	0.04304	0	0	0	0.02931	0	0	0.0173	0
d__Bacteria|p__Firmicutes|c__Bacilli|o__Lactobacillales|f__Vagococcaceae|g__Vagococcus|s__Vagococcus_unclassified	0	0	0	0	0	0	0.04304	0	0	0	0.02931	0	0	0.0173	0
d__Bacteria|p__Firmicutes|c__Bacilli|o__RF39	0.27317	0.82837	0.23557	0.01742	0	0.37349	0.28879	0.0821	0.25027	0.98913	2.46243	0.12236	0.41773	0.07708	0.03331
d__Bacteria|p__Firmicutes|c__Bacilli|o__RF39|f__RF39_unclassified	0.27317	0.82837	0.23557	0.01742	0	0.37349	0.28879	0.0821	0.25027	0.98913	2.46243	0.12236	0.41773	0.07708	0.03331
d__Bacteria|p__Firmicutes|c__Bacilli|o__RF39|f__RF39_unclassified|g__RF39_unclassified	0.27317	0.82837	0.23557	0.01742	0	0.37349	0.28879	0.0821	0.25027	0.98913	2.46243	0.12236	0.41773	0.07708	0.03331
d__Bacteria|p__Firmicutes|c__Bacilli|o__RF39|f__RF39_unclassified|g__RF39_unclassified|s__RF39_unclassified	0.27317	0.82837	0.23557	0.01742	0	0.37349	0.28879	0.0821	0.25027	0.98913	2.46243	0.12236	0.41773	0.07708	0.03331
d__Bacteria|p__Firmicutes|c__Bacilli|o__Staphylococcales	0.01214	0.00933	0.03151	0.11611	0	0	0.0833	0.09703	0.10577	0.04153	0.25148	0.01394	0.00668	0.11483	0.03648
d__Bacteria|p__Firmicutes|c__Bacilli|o__Staphylococcales|f__Gemellaceae	0	0	0	0.09289	0	0	0	0.01493	0	0	0.01234	0	0.00668	0	0
d__Bacteria|p__Firmicutes|c__Bacilli|o__Staphylococcales|f__Gemellaceae|g__Gemella	0	0	0	0.09289	0	0	0	0.01493	0	0	0.01234	0	0.00668	0	0
d__Bacteria|p__Firmicutes|c__Bacilli|o__Staphylococcales|f__Gemellaceae|g__Gemella|s__Gemella_unclassified	0	0	0	0.09289	0	0	0	0.01493	0	0	0.01234	0	0.00668	0	0
d__Bacteria|p__Firmicutes|c__Bacilli|o__Staphylococcales|f__Staphylococcaceae	0.01214	0.00933	0.03151	0.02322	0	0	0.0833	0.0821	0.10577	0.04153	0.23914	0.01394	0	0.11483	0.03648
d__Bacteria|p__Firmicutes|c__Bacilli|o__Staphylococcales|f__Staphylococcaceae|g__Jeotgalicoccus	0	0	0.03151	0.02322	0	0	0.06109	0.07613	0.08342	0.02818	0.22217	0.01394	0	0.10854	0.03648
d__Bacteria|p__Firmicutes|c__Bacilli|o__Staphylococcales|f__Staphylococcaceae|g__Jeotgalicoccus|s__Jeotgalicoccus_unclassified	0	0	0.03151	0.02322	0	0	0.06109	0.07613	0.08342	0.02818	0.22217	0.01394	0	0.10854	0.03648
d__Bacteria|p__Firmicutes|c__Bacilli|o__Staphylococcales|f__Staphylococcaceae|g__Staphylococcaceae_unclassified	0.01214	0.00933	0	0	0	0	0.02221	0.00597	0.01341	0.01335	0.01697	0	0	0.00629	0
d__Bacteria|p__Firmicutes|c__Bacilli|o__Staphylococcales|f__Staphylococcaceae|g__Staphylococcaceae_unclassified|s__Staphylococcaceae_unclassified	0.01214	0.00933	0	0	0	0	0.02221	0.00597	0.01341	0.01335	0.01697	0	0	0.00629	0
d__Bacteria|p__Firmicutes|c__Bacilli|o__Staphylococcales|f__Staphylococcaceae|g__Staphylococcus	0	0	0	0	0	0	0	0	0.00894	0	0	0	0	0	0
d__Bacteria|p__Firmicutes|c__Bacilli|o__Staphylococcales|f__Staphylococcaceae|g__Staphylococcus|s__Staphylococcus_unclassified	0	0	0	0	0	0	0	0	0.00894	0	0	0	0	0	0
d__Bacteria|p__Firmicutes|c__Clostridia	56.7336	20.2633	44.224	8.59532	38.5079	50.4544	39.5855	45.6061	20.3492	52.4357	43.7899	15.2632	28.8836	15.6387	12.5912
d__Bacteria|p__Firmicutes|c__Clostridia|o__Christensenellales	7.36941	0.50821	1.04881	0.06387	4.61092	1.18011	12.5278	5.97841	1.12174	1.42215	2.44854	1.23295	3.03774	1.40626	2.34122
d__Bacteria|p__Firmicutes|c__Clostridia|o__Christensenellales|f__Christensenellaceae	7.36941	0.50821	1.04881	0.06387	4.61092	1.18011	12.5278	5.97841	1.12174	1.42215	2.44854	1.23295	3.03774	1.40626	2.34122
d__Bacteria|p__Firmicutes|c__Clostridia|o__Christensenellales|f__Christensenellaceae|g__Christensenella	0	0	0	0	0	0.00471	0	0.02985	0.01341	0	0	0	0	0	0
d__Bacteria|p__Firmicutes|c__Clostridia|o__Christensenellales|f__Christensenellaceae|g__Christensenellaceae_R-7_group	7.36941	0.49733	0.99779	0.05806	4.61092	1.09694	12.5111	4.1513	1.0696	1.38508	2.42694	1.2283	3.03273	1.39682	2.34122
d__Bacteria|p__Firmicutes|c__Clostridia|o__Christensenellales|f__Christensenellaceae|g__Christensenellaceae_R-7_group|s__Christensenellaceae_R-7_group_unclassified	7.36941	0.49733	0.99779	0.05806	4.61092	1.09694	12.5111	4.1513	1.0696	1.38508	2.42694	1.2283	3.03273	1.39682	2.34122
d__Bacteria|p__Firmicutes|c__Clostridia|o__Christensenellales|f__Christensenellaceae|g__Christensenellaceae_unclassified	0	0.01088	0.05102	0.00581	0	0.07846	0.01666	1.79726	0.03873	0.03707	0.0216	0.00465	0.00501	0.00944	0
d__Bacteria|p__Firmicutes|c__Clostridia|o__Christensenellales|f__Christensenellaceae|g__Christensenellaceae_unclassified|s__Christensenellaceae_unclassified	0	0.01088	0.05102	0.00581	0	0.07846	0.01666	1.79726	0.03873	0.03707	0.0216	0.00465	0.00501	0.00944	0
d__Bacteria|p__Firmicutes|c__Clostridia|o__Christensenellales|f__Christensenellaceae|g__Christensenella|s__Christensenella_unclassified	0	0	0	0	0	0.00471	0	0.02985	0.01341	0	0	0	0	0	0
d__Bacteria|p__Firmicutes|c__Clostridia|o__Clostridia_UCG-014	3.04277	0.51754	4.92895	0.18288	1.84375	5.36855	8.95951	2.47944	4.09516	15.9521	23.0892	3.82584	4.92757	3.53924	1.95736
d__Bacteria|p__Firmicutes|c__Clostridia|o__Clostridia_UCG-014|f__Clostridia_UCG-014_unclassified	3.04277	0.51754	4.92895	0.18288	1.84375	5.36855	8.95951	2.47944	4.09516	15.9521	23.0892	3.82584	4.92757	3.53924	1.95736
d__Bacteria|p__Firmicutes|c__Clostridia|o__Clostridia_UCG-014|f__Clostridia_UCG-014_unclassified|g__Clostridia_UCG-014_unclassified	3.04277	0.51754	4.92895	0.18288	1.84375	5.36855	8.95951	2.47944	4.09516	15.9521	23.0892	3.82584	4.92757	3.53924	1.95736
d__Bacteria|p__Firmicutes|c__Clostridia|o__Clostridia_UCG-014|f__Clostridia_UCG-014_unclassified|g__Clostridia_UCG-014_unclassified|s__Clostridia_UCG-014_unclassified	3.04277	0.51754	4.92895	0.18288	1.84375	5.36855	8.95951	2.47944	4.09516	15.9521	23.0892	3.82584	4.92757	3.53924	1.95736
d__Bacteria|p__Firmicutes|c__Clostridia|o__Clostridia_unclassified	0	0	0	0	0	0	0.00278	0.03732	0	0.03114	0.00926	0	0	0	0
d__Bacteria|p__Firmicutes|c__Clostridia|o__Clostridia_unclassified|f__Clostridia_unclassified	0	0	0	0	0	0	0.00278	0.03732	0	0.03114	0.00926	0	0	0	0
d__Bacteria|p__Firmicutes|c__Clostridia|o__Clostridia_unclassified|f__Clostridia_unclassified|g__Clostridia_unclassified	0	0	0	0	0	0	0.00278	0.03732	0	0.03114	0.00926	0	0	0	0
d__Bacteria|p__Firmicutes|c__Clostridia|o__Clostridia_unclassified|f__Clostridia_unclassified|g__Clostridia_unclassified|s__Clostridia_unclassified	0	0	0	0	0	0	0.00278	0.03732	0	0.03114	0.00926	0	0	0	0
d__Bacteria|p__Firmicutes|c__Clostridia|o__Clostridia_vadinBB60_group	0.23067	0	0	0	0	0	0	0.0418	0	0	0	0	0.00334	0	0
d__Bacteria|p__Firmicutes|c__Clostridia|o__Clostridia_vadinBB60_group|f__Clostridia_vadinBB60_group_unclassified	0.23067	0	0	0	0	0	0	0.0418	0	0	0	0	0.00334	0	0
d__Bacteria|p__Firmicutes|c__Clostridia|o__Clostridia_vadinBB60_group|f__Clostridia_vadinBB60_group_unclassified|g__Clostridia_vadinBB60_group_unclassified	0.23067	0	0	0	0	0	0	0.0418	0	0	0	0	0.00334	0	0
d__Bacteria|p__Firmicutes|c__Clostridia|o__Clostridia_vadinBB60_group|f__Clostridia_vadinBB60_group_unclassified|g__Clostridia_vadinBB60_group_unclassified|s__Clostridia_vadinBB60_group_unclassified	0.23067	0	0	0	0	0	0	0.0418	0	0	0	0	0.00334	0	0
d__Bacteria|p__Firmicutes|c__Clostridia|o__Clostridiales	11.0283	3.6492	6.13079	4.47037	1.58386	4.56198	4.09588	6.22176	4.13539	4.89671	2.61209	1.70693	2.00175	1.81367	1.84473
d__Bacteria|p__Firmicutes|c__Clostridia|o__Clostridiales|f__Christensenellaceae	0.01973	0	0.0075	0	0	0.0204	0.00417	0.01493	0	0.00741	0	0	0	0	0
d__Bacteria|p__Firmicutes|c__Clostridia|o__Clostridiales|f__Christensenellaceae|g__Beduinibacterium	0.01366	0	0.0075	0	0	0.01569	0.00417	0.01493	0	0.00741	0	0	0	0	0
d__Bacteria|p__Firmicutes|c__Clostridia|o__Clostridiales|f__Christensenellaceae|g__Beduinibacterium|s__Beduinibacterium_massiliense	0.01366	0	0.0075	0	0	0.01569	0.00417	0.01493	0	0.00741	0	0	0	0	0
d__Bacteria|p__Firmicutes|c__Clostridia|o__Clostridiales|f__Christensenellaceae|g__Christensenellaceae_unclassified	0.00607	0	0	0	0	0.00471	0	0	0	0	0	0	0	0	0
d__Bacteria|p__Firmicutes|c__Clostridia|o__Clostridiales|f__Christensenellaceae|g__Christensenellaceae_unclassified|s__Christensenellaceae_unclassified	0.00607	0	0	0	0	0.00471	0	0	0	0	0	0	0	0	0
d__Bacteria|p__Firmicutes|c__Clostridia|o__Clostridiales|f__Clostridiaceae	0.68595	1.04906	2.29417	3.71999	0.37303	0.64342	2.09792	1.00313	1.16941	1.26792	0.75601	0.23079	0.27904	0.26269	0.23951
d__Bacteria|p__Firmicutes|c__Clostridia|o__Clostridiales|f__Clostridiaceae|g__Butyricicoccus	0.0349	0	0.006	0	0	0.00628	0	0.01642	0	0.00593	0	0	0	0	0
d__Bacteria|p__Firmicutes|c__Clostridia|o__Clostridiales|f__Clostridiaceae|g__Butyricicoccus|s__Butyricicoccus_sp.	0	0	0.006	0	0	0.00314	0	0	0	0.00593	0	0	0	0	0
d__Bacteria|p__Firmicutes|c__Clostridia|o__Clostridiales|f__Clostridiaceae|g__Butyricicoccus|s__uncultured_Butyricicoccus_sp.	0.0349	0	0	0	0	0.00314	0	0.01642	0	0	0	0	0	0	0
d__Bacteria|p__Firmicutes|c__Clostridia|o__Clostridiales|f__Clostridiaceae|g__Candidatus_Arthromitus	0	0	0	0	0	0	0	0	0.00745	0	0	0	0	0	0
d__Bacteria|p__Firmicutes|c__Clostridia|o__Clostridiales|f__Clostridiaceae|g__Candidatus_Arthromitus|s__Candidatus_Arthromitus_sp._SFB-mouse	0	0	0	0	0	0	0	0	0.00745	0	0	0	0	0	0
d__Bacteria|p__Firmicutes|c__Clostridia|o__Clostridiales|f__Clostridiaceae|g__Clostridiaceae_unclassified	0	0.01243	0.0045	0	0	0.01569	0.03055	0.03881	0	0.01038	0.01234	0.03872	0.05347	0.00472	0.00634
d__Bacteria|p__Firmicutes|c__Clostridia|o__Clostridiales|f__Clostridiaceae|g__Clostridiaceae_unclassified|s__Clostridiaceae_unclassified	0	0.01243	0.0045	0	0	0.01569	0.03055	0.03881	0	0.01038	0.01234	0.03872	0.05347	0.00472	0.00634
d__Bacteria|p__Firmicutes|c__Clostridia|o__Clostridiales|f__Clostridiaceae|g__Clostridium	0.48563	0.87189	0.22656	0.05951	0.24155	0.50061	1.0316	0.29557	0.37838	1.03806	0.18669	0.13321	0.10693	0.1573	0.11579
d__Bacteria|p__Firmicutes|c__Clostridia|o__Clostridiales|f__Clostridiaceae|g__Clostridium_sensu_stricto_1	0.16542	0.16474	2.05711	3.66048	0.13148	0.1177	1.03577	0.65233	0.78358	0.21355	0.55698	0.05266	0.11864	0.10067	0.11738
d__Bacteria|p__Firmicutes|c__Clostridia|o__Clostridiales|f__Clostridiaceae|g__Clostridium_sensu_stricto_1|s__Clostridium_sensu_stricto_1_unclassified	0.16542	0.16474	2.05711	3.66048	0.13148	0.1177	1.03577	0.65233	0.78358	0.21355	0.55698	0.05266	0.11864	0.10067	0.11738
d__Bacteria|p__Firmicutes|c__Clostridia|o__Clostridiales|f__Clostridiaceae|g__Clostridium|s__Clostridium_fusiformis	0	0	0	0	0	0.04551	0	0	0	0	0	0	0	0	0
d__Bacteria|p__Firmicutes|c__Clostridia|o__Clostridiales|f__Clostridiaceae|g__Clostridium|s__Clostridium_sp._AT4	0	0	0	0	0	0	0	0	0	0.0178	0.054	0.02788	0	0.04876	0
d__Bacteria|p__Firmicutes|c__Clostridia|o__Clostridiales|f__Clostridiaceae|g__Clostridium|s__Clostridium_sp._Clone-17	0	0	0	0	0	0	0	0	0	0	0	0	0	0.00944	0
d__Bacteria|p__Firmicutes|c__Clostridia|o__Clostridiales|f__Clostridiaceae|g__Clostridium|s__Clostridium_sp._Culture-1	0.05767	0.13366	0	0.01161	0	0.0204	0.0597	0.03135	0	0	0.02623	0	0	0	0
d__Bacteria|p__Firmicutes|c__Clostridia|o__Clostridiales|f__Clostridiaceae|g__Clostridium|s__Clostridium_sp._Culture-41	0	0	0	0	0	0	0	0	0	0	0.0216	0.04957	0.04344	0.02674	0.06186
d__Bacteria|p__Firmicutes|c__Clostridia|o__Clostridiales|f__Clostridiaceae|g__Clostridium|s__Clostridium_sp._ID6	0	0	0.0045	0	0	0	0	0.01642	0	0.01038	0	0	0	0	0
d__Bacteria|p__Firmicutes|c__Clostridia|o__Clostridiales|f__Clostridiaceae|g__Clostridium|s__Clostridium_sp._Kas107-2	0.0349	0.03885	0.02401	0.03048	0	0.04865	0.03888	0.04777	0.02681	0.04745	0.03857	0.03098	0.0401	0.03461	0.0349
d__Bacteria|p__Firmicutes|c__Clostridia|o__Clostridiales|f__Clostridiaceae|g__Clostridium|s__Clostridium_sp._SG1.1	0	0	0	0	0	0	0	0	0	0	0	0	0	0.0173	0
d__Bacteria|p__Firmicutes|c__Clostridia|o__Clostridiales|f__Clostridiaceae|g__Clostridium|s__Clostridium_sp._cTPY-17	0	0	0.0135	0	0	0	0	0.01493	0	0.00593	0.01389	0	0	0	0
d__Bacteria|p__Firmicutes|c__Clostridia|o__Clostridiales|f__Clostridiaceae|g__Clostridium|s__uncultured_Clostridium_sp.	0.39306	0.69938	0.18455	0.01742	0.24155	0.38605	0.93302	0.1851	0.35157	0.9565	0.0324	0.02478	0.02339	0.02045	0.01903
d__Bacteria|p__Firmicutes|c__Clostridia|o__Clostridiales|f__Clostridiaceae|g__Lactonifactor	0	0	0	0	0	0	0	0	0	0	0	0.0062	0	0	0
d__Bacteria|p__Firmicutes|c__Clostridia|o__Clostridiales|f__Clostridiaceae|g__Lactonifactor|s__Lactonifactor_sp._Marseille-P3743	0	0	0	0	0	0	0	0	0	0	0	0.0062	0	0	0
d__Bacteria|p__Firmicutes|c__Clostridia|o__Clostridiales|f__Clostridiaceae|g__Oxobacter	0	0	0	0	0	0.00314	0	0	0	0	0	0	0	0	0
d__Bacteria|p__Firmicutes|c__Clostridia|o__Clostridiales|f__Clostridiaceae|g__Oxobacter|s__uncultured_Oxobacter_sp.	0	0	0	0	0	0.00314	0	0	0	0	0	0	0	0	0
d__Bacteria|p__Firmicutes|c__Clostridia|o__Clostridiales|f__Clostridiales_Family_IV._Incertae_Sedis	0.00304	0	0	0	0	0.00942	0.00555	0.01343	0	0	0.02931	0	0	0.02045	0
d__Bacteria|p__Firmicutes|c__Clostridia|o__Clostridiales|f__Clostridiales_Family_IV._Incertae_Sedis|g__Clostridiales_Family_IV._Incertae_Sedis_unclassified	0.00304	0	0	0	0	0.00942	0.00555	0.01343	0	0	0.02931	0	0	0.02045	0
d__Bacteria|p__Firmicutes|c__Clostridia|o__Clostridiales|f__Clostridiales_Family_IV._Incertae_Sedis|g__Clostridiales_Family_IV._Incertae_Sedis_unclassified|s__Clostridiales_Family_IV._Incertae_Sedis_unclassified	0.00304	0	0	0	0	0.00942	0.00555	0.01343	0	0	0.02931	0	0	0.02045	0
d__Bacteria|p__Firmicutes|c__Clostridia|o__Clostridiales|f__Clostridiales_Family_XIII._Incertae_Sedis	0	0	0	0	0	0.02511	0	0.07912	0.09236	0.02669	0.1188	0.01704	0.01504	0.00472	0.02062
d__Bacteria|p__Firmicutes|c__Clostridia|o__Clostridiales|f__Clostridiales_Family_XIII._Incertae_Sedis|g__Anaerovorax	0	0	0	0	0	0.01726	0	0.07912	0.09236	0.02669	0.1188	0.01704	0.01504	0.00472	0.02062
d__Bacteria|p__Firmicutes|c__Clostridia|o__Clostridiales|f__Clostridiales_Family_XIII._Incertae_Sedis|g__Anaerovorax|s__uncultured_Anaerovorax_sp.	0	0	0	0	0	0.01726	0	0.07912	0.09236	0.02669	0.1188	0.01704	0.01504	0.00472	0.02062
d__Bacteria|p__Firmicutes|c__Clostridia|o__Clostridiales|f__Clostridiales_Family_XIII._Incertae_Sedis|g__Ihubacter	0	0	0	0	0	0.00785	0	0	0	0	0	0	0	0	0
d__Bacteria|p__Firmicutes|c__Clostridia|o__Clostridiales|f__Clostridiales_Family_XIII._Incertae_Sedis|g__Ihubacter|s__Ihubacter_sp.	0	0	0	0	0	0.00785	0	0	0	0	0	0	0	0	0
d__Bacteria|p__Firmicutes|c__Clostridia|o__Clostridiales|f__Clostridiales_Family_XIV._Incertae_Sedis	0	0	0.08703	0.30915	0	0.20872	0	0.05672	0	0.00297	0	0.03253	0	0	0
d__Bacteria|p__Firmicutes|c__Clostridia|o__Clostridiales|f__Clostridiales_Family_XIV._Incertae_Sedis|g__Clostridiales_Family_XIV._Incertae_Sedis_unclassified	0	0	0.08703	0.30915	0	0.20872	0	0.05672	0	0.00297	0	0.03253	0	0	0
d__Bacteria|p__Firmicutes|c__Clostridia|o__Clostridiales|f__Clostridiales_Family_XIV._Incertae_Sedis|g__Clostridiales_Family_XIV._Incertae_Sedis_unclassified|s__Clostridiales_Family_XIV._Incertae_Sedis_unclassified	0	0	0.08703	0.30915	0	0.20872	0	0.05672	0	0.00297	0	0.03253	0	0	0
d__Bacteria|p__Firmicutes|c__Clostridia|o__Clostridiales|f__Clostridiales_unclassified	3.18997	1.04751	1.03531	0.07402	0.1804	2.12796	0.26519	0.58366	1.05917	0.89274	0.53075	0.47087	0.64999	0.40741	0.32517
d__Bacteria|p__Firmicutes|c__Clostridia|o__Clostridiales|f__Clostridiales_unclassified|g__Clostridiales_unclassified	3.18997	1.04751	1.03531	0.07402	0.1804	2.12796	0.26519	0.58366	1.05917	0.89274	0.53075	0.47087	0.64999	0.40741	0.32517
d__Bacteria|p__Firmicutes|c__Clostridia|o__Clostridiales|f__Clostridiales_unclassified|g__Clostridiales_unclassified|s__Clostridiales_unclassified	3.18997	1.04751	1.03531	0.07402	0.1804	2.12796	0.26519	0.58366	1.05917	0.89274	0.53075	0.47087	0.64999	0.40741	0.32517
d__Bacteria|p__Firmicutes|c__Clostridia|o__Clostridiales|f__Defluviitaleaceae	0	0	0	0	0	0	0	0.00448	0	0	0.00771	0	0	0	0
d__Bacteria|p__Firmicutes|c__Clostridia|o__Clostridiales|f__Defluviitaleaceae|g__Defluviitaleaceae_unclassified	0	0	0	0	0	0	0	0.00448	0	0	0.00771	0	0	0	0
d__Bacteria|p__Firmicutes|c__Clostridia|o__Clostridiales|f__Defluviitaleaceae|g__Defluviitaleaceae_unclassified|s__Defluviitaleaceae_unclassified	0	0	0	0	0	0	0	0.00448	0	0	0.00771	0	0	0	0
d__Bacteria|p__Firmicutes|c__Clostridia|o__Clostridiales|f__Eubacteriaceae	0	0	0	0	0	0.00628	0	0	0	0.00593	0.00926	0.00774	0	0.00472	0
d__Bacteria|p__Firmicutes|c__Clostridia|o__Clostridiales|f__Eubacteriaceae|g__Eubacterium	0	0	0	0	0	0.00628	0	0	0	0.00593	0.00926	0.00774	0	0.00472	0
d__Bacteria|p__Firmicutes|c__Clostridia|o__Clostridiales|f__Eubacteriaceae|g__Eubacterium|s__uncultured_Eubacterium_sp.	0	0	0	0	0	0.00628	0	0	0	0.00593	0.00926	0.00774	0	0.00472	0
d__Bacteria|p__Firmicutes|c__Clostridia|o__Clostridiales|f__Gracilibacteraceae	0	0	0	0	0	0.00471	0	0	0.00596	0.00297	0	0	0	0	0
d__Bacteria|p__Firmicutes|c__Clostridia|o__Clostridiales|f__Gracilibacteraceae|g__Gracilibacter	0	0	0	0	0	0.00471	0	0	0.00596	0.00297	0	0	0	0	0
d__Bacteria|p__Firmicutes|c__Clostridia|o__Clostridiales|f__Gracilibacteraceae|g__Gracilibacter|s__uncultured_Gracilibacter_sp.	0	0	0	0	0	0.00471	0	0	0.00596	0.00297	0	0	0	0	0
d__Bacteria|p__Firmicutes|c__Clostridia|o__Clostridiales|f__Lachnospiraceae	6.58937	1.33659	1.64147	0.3614	0.91118	0.79878	1.5259	3.6647	1.59695	2.15326	0.90568	0.69857	0.919	1.03974	1.15315
d__Bacteria|p__Firmicutes|c__Clostridia|o__Clostridiales|f__Lachnospiraceae|g__Acetatifactor	0.01973	0	0	0	0	0.00314	0.00417	0.00299	0	0	0	0	0	0	0
d__Bacteria|p__Firmicutes|c__Clostridia|o__Clostridiales|f__Lachnospiraceae|g__Acetatifactor|s__Acetatifactor_sp.	0.01973	0	0	0	0	0.00314	0.00417	0.00299	0	0	0	0	0	0	0
d__Bacteria|p__Firmicutes|c__Clostridia|o__Clostridiales|f__Lachnospiraceae|g__Anaerobium	0	0	0	0	0	0	0	0	0	0.01038	0	0	0	0	0
d__Bacteria|p__Firmicutes|c__Clostridia|o__Clostridiales|f__Lachnospiraceae|g__Anaerobium|s__Anaerobium_acetethylicum	0	0	0	0	0	0	0	0	0	0.01038	0	0	0	0	0
d__Bacteria|p__Firmicutes|c__Clostridia|o__Clostridiales|f__Lachnospiraceae|g__Anaerosporobacter	0	0	0.012	0	0	0.01099	0	0.00597	0	0.00593	0	0	0	0	0
d__Bacteria|p__Firmicutes|c__Clostridia|o__Clostridiales|f__Lachnospiraceae|g__Anaerosporobacter|s__uncultured_Anaerosporobacter_sp.	0	0	0.012	0	0	0.01099	0	0.00597	0	0.00593	0	0	0	0	0
d__Bacteria|p__Firmicutes|c__Clostridia|o__Clostridiales|f__Lachnospiraceae|g__Anaerostipes	0	0	0	0	0	0	0	0	0	0	0	0	0	0	0.00476
d__Bacteria|p__Firmicutes|c__Clostridia|o__Clostridiales|f__Lachnospiraceae|g__Anaerostipes|s__Anaerostipes_sp.	0	0	0	0	0	0	0	0	0	0	0	0	0	0	0.00476
d__Bacteria|p__Firmicutes|c__Clostridia|o__Clostridiales|f__Lachnospiraceae|g__Anaerotignum	0.01973	0	0	0.02177	0	0	0	0.00896	0.03575	0	0.0648	0.06041	0.0117	0.00629	0.03965
d__Bacteria|p__Firmicutes|c__Clostridia|o__Clostridiales|f__Lachnospiraceae|g__Anaerotignum|s__Anaerotignum_sp.	0.01973	0	0	0.02177	0	0	0	0.00896	0.03575	0	0.0648	0.06041	0.0117	0.00629	0.03965
d__Bacteria|p__Firmicutes|c__Clostridia|o__Clostridiales|f__Lachnospiraceae|g__Blautia	0.10016	0.03419	0.09153	0	0	0.0204	0.04999	0.11643	0.03128	0.09194	0.09257	0	0	0.01101	0.03172
d__Bacteria|p__Firmicutes|c__Clostridia|o__Clostridiales|f__Lachnospiraceae|g__Blautia|s__Blautia_glucerasea	0	0	0	0	0	0	0	0.00597	0	0	0	0	0	0	0
d__Bacteria|p__Firmicutes|c__Clostridia|o__Clostridiales|f__Lachnospiraceae|g__Blautia|s__Blautia_sp.	0	0	0	0	0	0	0.01111	0	0	0	0.00617	0	0	0.00472	0
d__Bacteria|p__Firmicutes|c__Clostridia|o__Clostridiales|f__Lachnospiraceae|g__Blautia|s__Blautia_sp._Ser5	0.02428	0	0	0	0	0	0	0	0	0	0	0	0	0	0
d__Bacteria|p__Firmicutes|c__Clostridia|o__Clostridiales|f__Lachnospiraceae|g__Blautia|s__Ruminococcus_gnavus	0.01518	0	0	0	0	0	0	0	0	0	0.01697	0	0	0	0
d__Bacteria|p__Firmicutes|c__Clostridia|o__Clostridiales|f__Lachnospiraceae|g__Blautia|s__uncultured_Blautia_sp.	0.0607	0.03419	0.09153	0	0	0.0204	0.03888	0.11046	0.03128	0.09194	0.06943	0	0	0.00629	0.03172
d__Bacteria|p__Firmicutes|c__Clostridia|o__Clostridiales|f__Lachnospiraceae|g__Coprococcus	0	0	0.03001	0	0	0.01099	0.00833	0	0	0.02076	0.02623	0	0.01838	0	0
d__Bacteria|p__Firmicutes|c__Clostridia|o__Clostridiales|f__Lachnospiraceae|g__Coprococcus|s__uncultured_Coprococcus_sp.	0	0	0.03001	0	0	0.01099	0.00833	0	0	0.02076	0.02623	0	0.01838	0	0
d__Bacteria|p__Firmicutes|c__Clostridia|o__Clostridiales|f__Lachnospiraceae|g__Dorea	0.55999	0.73823	0.03001	0.04499	0.33634	0.17419	1.02882	0.98969	0.80741	0.30401	0.13732	0	0.00668	0	0.02062
d__Bacteria|p__Firmicutes|c__Clostridia|o__Clostridiales|f__Lachnospiraceae|g__Dorea|s__Candidatus_Dorea_massiliensis	0.54178	0.73823	0.03001	0.04499	0.33634	0.16634	1.02882	0.98969	0.80741	0.30401	0.13732	0	0.00668	0	0.02062
d__Bacteria|p__Firmicutes|c__Clostridia|o__Clostridiales|f__Lachnospiraceae|g__Dorea|s__Dorea_formicigenerans	0	0	0	0	0	0.00785	0	0	0	0	0	0	0	0	0
d__Bacteria|p__Firmicutes|c__Clostridia|o__Clostridiales|f__Lachnospiraceae|g__Dorea|s__uncultured_Dorea_sp.	0.01821	0	0	0	0	0	0	0	0	0	0	0	0	0	0
d__Bacteria|p__Firmicutes|c__Clostridia|o__Clostridiales|f__Lachnospiraceae|g__Eisenbergiella	0	0	0	0	0	0	0	0.01941	0	0	0.01234	0.0031	0.00501	0.00629	0
d__Bacteria|p__Firmicutes|c__Clostridia|o__Clostridiales|f__Lachnospiraceae|g__Eisenbergiella|s__Eisenbergiella_sp.	0	0	0	0	0	0	0	0.01941	0	0	0.01234	0.0031	0.00501	0.00629	0
d__Bacteria|p__Firmicutes|c__Clostridia|o__Clostridiales|f__Lachnospiraceae|g__Frisingicoccus	0	0.00933	0	0	0	0	0	0	0	0	0	0	0	0	0
d__Bacteria|p__Firmicutes|c__Clostridia|o__Clostridiales|f__Lachnospiraceae|g__Frisingicoccus|s__Frisingicoccus_caecimuris	0	0.00933	0	0	0	0	0	0	0	0	0	0	0	0	0
d__Bacteria|p__Firmicutes|c__Clostridia|o__Clostridiales|f__Lachnospiraceae|g__Kineothrix	0	0	0.0165	0	0	0	0	0.00746	0.01937	0	0.02469	0	0.01671	0	0.01428
d__Bacteria|p__Firmicutes|c__Clostridia|o__Clostridiales|f__Lachnospiraceae|g__Kineothrix|s__Kineothrix_alysoides	0	0	0.0165	0	0	0	0	0.00746	0.01937	0	0.02469	0	0.01671	0	0.01428
d__Bacteria|p__Firmicutes|c__Clostridia|o__Clostridiales|f__Lachnospiraceae|g__Lachnoclostridium	0.21854	0.04196	0.012	0	0	0.01412	0.05693	0	0.00596	0.0964	0.02006	0.01239	0.09023	0.00786	0
d__Bacteria|p__Firmicutes|c__Clostridia|o__Clostridiales|f__Lachnospiraceae|g__Lachnoclostridium|s__Clostridium]_celerecrescens	0.02125	0.01554	0	0	0	0.01412	0	0	0	0	0	0	0.09023	0.00786	0
d__Bacteria|p__Firmicutes|c__Clostridia|o__Clostridiales|f__Lachnospiraceae|g__Lachnoclostridium|s__Clostridium]_clostridioforme	0	0.02642	0	0	0	0	0	0	0	0	0	0	0	0	0
d__Bacteria|p__Firmicutes|c__Clostridia|o__Clostridiales|f__Lachnospiraceae|g__Lachnoclostridium|s__Clostridium]_indolis	0	0	0.012	0	0	0	0	0	0	0	0	0	0	0	0
d__Bacteria|p__Firmicutes|c__Clostridia|o__Clostridiales|f__Lachnospiraceae|g__Lachnoclostridium|s__Lachnoclostridium_edouardi	0.12596	0	0	0	0	0	0	0	0	0.09343	0	0	0	0	0
d__Bacteria|p__Firmicutes|c__Clostridia|o__Clostridiales|f__Lachnospiraceae|g__Lachnoclostridium|s__Lachnoclostridium_sp.	0.07133	0	0	0	0	0	0.05693	0	0.00596	0.00297	0.02006	0.01239	0	0	0
d__Bacteria|p__Firmicutes|c__Clostridia|o__Clostridiales|f__Lachnospiraceae|g__Lachnospiraceae_unclassified	5.48608	0.48646	1.3549	0.28158	0.57484	0.54141	0.33045	2.26299	0.63163	1.57935	0.48292	0.56071	0.48123	0.90919	0.94061
d__Bacteria|p__Firmicutes|c__Clostridia|o__Clostridiales|f__Lachnospiraceae|g__Lachnospiraceae_unclassified|s__Lachnospiraceae_unclassified	5.48608	0.48646	1.3549	0.28158	0.57484	0.54141	0.33045	2.26299	0.63163	1.57935	0.48292	0.56071	0.48123	0.90919	0.94061
d__Bacteria|p__Firmicutes|c__Clostridia|o__Clostridiales|f__Lachnospiraceae|g__Mediterraneibacter	0.05008	0.0202	0.04201	0.01306	0	0.02354	0.04304	0.00448	0	0	0.00926	0.01394	0.00668	0.00629	0.00476
d__Bacteria|p__Firmicutes|c__Clostridia|o__Clostridiales|f__Lachnospiraceae|g__Mediterraneibacter|s__Mediterraneibacter_sp._KCTC_15684	0.05008	0.0202	0.04201	0.01306	0	0.02354	0.04304	0.00448	0	0	0.00926	0.01394	0.00668	0.00629	0.00476
d__Bacteria|p__Firmicutes|c__Clostridia|o__Clostridiales|f__Lachnospiraceae|g__Robinsoniella	0.01669	0	0.0045	0	0	0	0.00417	0.01195	0.02086	0.00297	0.00926	0.02014	0.01838	0.02989	0.00317
d__Bacteria|p__Firmicutes|c__Clostridia|o__Clostridiales|f__Lachnospiraceae|g__Robinsoniella|s__Robinsoniella_peoriensis	0.00607	0	0	0	0	0	0	0	0	0	0	0	0	0	0
d__Bacteria|p__Firmicutes|c__Clostridia|o__Clostridiales|f__Lachnospiraceae|g__Robinsoniella|s__Robinsoniella_sp.	0.01062	0	0	0	0	0	0.00417	0.00896	0	0	0	0.02014	0.01838	0.02989	0.00317
d__Bacteria|p__Firmicutes|c__Clostridia|o__Clostridiales|f__Lachnospiraceae|g__Robinsoniella|s__uncultured_Robinsoniella_sp.	0	0	0.0045	0	0	0	0	0.00299	0.02086	0.00297	0.00926	0	0	0	0
d__Bacteria|p__Firmicutes|c__Clostridia|o__Clostridiales|f__Lachnospiraceae|g__Roseburia	0.03794	0.00622	0.03301	0	0	0	0	0.20899	0.01788	0.02966	0	0	0.00668	0.00472	0.00793
d__Bacteria|p__Firmicutes|c__Clostridia|o__Clostridiales|f__Lachnospiraceae|g__Roseburia|s__Roseburia_sp.	0	0	0.009	0	0	0	0	0.00896	0	0.01186	0	0	0.00668	0.00472	0
d__Bacteria|p__Firmicutes|c__Clostridia|o__Clostridiales|f__Lachnospiraceae|g__Roseburia|s__Roseburia_sp._499	0	0.00622	0.02101	0	0	0	0	0.20003	0.01788	0.0178	0	0	0	0	0.00793
d__Bacteria|p__Firmicutes|c__Clostridia|o__Clostridiales|f__Lachnospiraceae|g__Roseburia|s__uncultured_Roseburia_sp.	0.03794	0	0.003	0	0	0	0	0	0	0	0	0	0	0	0
d__Bacteria|p__Firmicutes|c__Clostridia|o__Clostridiales|f__Lachnospiraceae|g__Tyzzerella	0.08043	0	0.015	0	0	0	0	0.02538	0.02681	0.01186	0.02623	0.02788	0.25732	0.0582	0.08565
d__Bacteria|p__Firmicutes|c__Clostridia|o__Clostridiales|f__Lachnospiraceae|g__Tyzzerella|s__Tyzzerella_sp.	0.08043	0	0.015	0	0	0	0	0.02538	0.02681	0.01186	0.02623	0.02788	0.25732	0.0582	0.08565
d__Bacteria|p__Firmicutes|c__Clostridia|o__Clostridiales|f__Oscillospiraceae	0.0258	0	0.41112	0	0.04892	0.0769	0	0.01194	0.00596	0	0.00309	0.0062	0.01169	0.00315	0
d__Bacteria|p__Firmicutes|c__Clostridia|o__Clostridiales|f__Oscillospiraceae|g__Oscillibacter	0.0258	0	0.41112	0	0.04892	0.0769	0	0.01194	0.00596	0	0.00309	0.0062	0.01169	0.00315	0
d__Bacteria|p__Firmicutes|c__Clostridia|o__Clostridiales|f__Oscillospiraceae|g__Oscillibacter|s__Oscillibacter_sp.	0	0	0	0	0	0	0	0	0	0	0	0	0.00668	0	0
d__Bacteria|p__Firmicutes|c__Clostridia|o__Clostridiales|f__Oscillospiraceae|g__Oscillibacter|s__uncultured_Oscillibacter_sp.	0.0258	0	0.41112	0	0.04892	0.0769	0	0.01194	0.00596	0	0.00309	0.0062	0.00501	0.00315	0
d__Bacteria|p__Firmicutes|c__Clostridia|o__Clostridiales|f__Ruminococcaceae	0.51446	0.21604	0.65419	0.00581	0.07033	0.64028	0.19715	0.78965	0.20558	0.53682	0.25148	0.24319	0.12699	0.07079	0.10628
d__Bacteria|p__Firmicutes|c__Clostridia|o__Clostridiales|f__Ruminococcaceae|g__Acetivibrio	0	0	0.02401	0	0	0.03609	0.00833	0.00448	0	0	0.01389	0.0031	0	0	0
d__Bacteria|p__Firmicutes|c__Clostridia|o__Clostridiales|f__Ruminococcaceae|g__Acetivibrio|s__uncultured_Acetivibrio_sp.	0	0	0.02401	0	0	0.03609	0.00833	0.00448	0	0	0.01389	0.0031	0	0	0
d__Bacteria|p__Firmicutes|c__Clostridia|o__Clostridiales|f__Ruminococcaceae|g__Anaerofilum	0	0.00933	0.012	0	0	0.00628	0	0.00746	0	0.00741	0	0	0	0	0
d__Bacteria|p__Firmicutes|c__Clostridia|o__Clostridiales|f__Ruminococcaceae|g__Anaerofilum|s__Anaerofilum_sp._Marseille-P3374	0	0.00933	0.012	0	0	0.00628	0	0.00746	0	0.00741	0	0	0	0	0
d__Bacteria|p__Firmicutes|c__Clostridia|o__Clostridiales|f__Ruminococcaceae|g__Anaerotruncus	0.05463	0.00466	0.01951	0	0	0.02668	0.00555	0.0612	0.00447	0.01483	0.00771	0.0062	0.01671	0	0.00952
d__Bacteria|p__Firmicutes|c__Clostridia|o__Clostridiales|f__Ruminococcaceae|g__Anaerotruncus|s__uncultured_Anaerotruncus_sp.	0.05463	0.00466	0.01951	0	0	0.02668	0.00555	0.0612	0.00447	0.01483	0.00771	0.0062	0.01671	0	0.00952
d__Bacteria|p__Firmicutes|c__Clostridia|o__Clostridiales|f__Ruminococcaceae|g__Bittarella	0.02428	0.02798	0.02251	0	0	0	0.01111	0	0	0.02818	0	0.0031	0	0	0.01586
d__Bacteria|p__Firmicutes|c__Clostridia|o__Clostridiales|f__Ruminococcaceae|g__Bittarella|s__Bittarella_massiliensis	0.02428	0.02798	0.02251	0	0	0	0.01111	0	0	0.02818	0	0.0031	0	0	0.01586
d__Bacteria|p__Firmicutes|c__Clostridia|o__Clostridiales|f__Ruminococcaceae|g__Ethanoligenens	0	0	0	0	0	0	0	0	0	0.00445	0	0	0	0	0
d__Bacteria|p__Firmicutes|c__Clostridia|o__Clostridiales|f__Ruminococcaceae|g__Ethanoligenens|s__uncultured_Ethanoligenens_sp.	0	0	0	0	0	0	0	0	0	0.00445	0	0	0	0	0
d__Bacteria|p__Firmicutes|c__Clostridia|o__Clostridiales|f__Ruminococcaceae|g__Flavonifractor	0.00607	0.00933	0.0045	0	0	0.00785	0.00555	0	0	0.00593	0	0	0	0	0
d__Bacteria|p__Firmicutes|c__Clostridia|o__Clostridiales|f__Ruminococcaceae|g__Flavonifractor|s__uncultured_Flavonifractor_sp.	0.00607	0.00933	0.0045	0	0	0.00785	0.00555	0	0	0.00593	0	0	0	0	0
d__Bacteria|p__Firmicutes|c__Clostridia|o__Clostridiales|f__Ruminococcaceae|g__Hydrogenoanaerobacterium	0	0	0	0	0	0	0	0.01343	0	0.00593	0	0	0	0	0
d__Bacteria|p__Firmicutes|c__Clostridia|o__Clostridiales|f__Ruminococcaceae|g__Hydrogenoanaerobacterium|s__uncultured_Hydrogenoanaerobacterium_sp.	0	0	0	0	0	0	0	0.01343	0	0.00593	0	0	0	0	0
d__Bacteria|p__Firmicutes|c__Clostridia|o__Clostridiales|f__Ruminococcaceae|g__Negativibacillus	0.00911	0	0	0	0	0	0	0	0	0	0	0	0	0	0
d__Bacteria|p__Firmicutes|c__Clostridia|o__Clostridiales|f__Ruminococcaceae|g__Negativibacillus|s__Negativibacillus_massiliensis	0.00911	0	0	0	0	0	0	0	0	0	0	0	0	0	0
d__Bacteria|p__Firmicutes|c__Clostridia|o__Clostridiales|f__Ruminococcaceae|g__Oscillospira	0.02276	0	0.006	0	0	0.00314	0	0.00448	0	0.00593	0	0	0	0	0.00476
d__Bacteria|p__Firmicutes|c__Clostridia|o__Clostridiales|f__Ruminococcaceae|g__Oscillospira|s__uncultured_Oscillospira_sp.	0.02276	0	0.006	0	0	0.00314	0	0.00448	0	0.00593	0	0	0	0	0.00476
d__Bacteria|p__Firmicutes|c__Clostridia|o__Clostridiales|f__Ruminococcaceae|g__Paludicola	0	0	0	0	0	0	0.00555	0	0.00745	0	0	0.01704	0	0.00944	0.00476
d__Bacteria|p__Firmicutes|c__Clostridia|o__Clostridiales|f__Ruminococcaceae|g__Paludicola|s__Paludicola_psychrotolerans	0	0	0	0	0	0	0.00555	0	0.00745	0	0	0.01704	0	0.00944	0.00476
d__Bacteria|p__Firmicutes|c__Clostridia|o__Clostridiales|f__Ruminococcaceae|g__Phocea	0.00455	0	0	0	0	0	0	0	0	0	0	0	0	0	0
d__Bacteria|p__Firmicutes|c__Clostridia|o__Clostridiales|f__Ruminococcaceae|g__Phocea|s__Phocea_massiliensis	0.00455	0	0	0	0	0	0	0	0	0	0	0	0	0	0
d__Bacteria|p__Firmicutes|c__Clostridia|o__Clostridiales|f__Ruminococcaceae|g__Pseudoflavonifractor	0.1897	0.10413	0.0045	0	0	0.00785	0.02083	0.02239	0	0.02224	0	0.01704	0	0	0.00793
d__Bacteria|p__Firmicutes|c__Clostridia|o__Clostridiales|f__Ruminococcaceae|g__Pseudoflavonifractor|s__Pseudoflavonifractor_phocaeensis	0	0	0	0	0	0	0.01666	0	0	0	0	0	0	0	0
d__Bacteria|p__Firmicutes|c__Clostridia|o__Clostridiales|f__Ruminococcaceae|g__Pseudoflavonifractor|s__Pseudoflavonifractor_sp.	0.15176	0.10413	0	0	0	0.00785	0	0.01791	0	0.02224	0	0.01704	0	0	0.00793
d__Bacteria|p__Firmicutes|c__Clostridia|o__Clostridiales|f__Ruminococcaceae|g__Pseudoflavonifractor|s__uncultured_Pseudoflavonifractor_sp.	0.03794	0	0.0045	0	0	0	0.00417	0.00448	0	0	0	0	0	0	0
d__Bacteria|p__Firmicutes|c__Clostridia|o__Clostridiales|f__Ruminococcaceae|g__Ruminococcaceae_unclassified	0.20032	0.0575	0.51615	0.00581	0.02752	0.49119	0.10691	0.39259	0.18174	0.36629	0.13886	0.04027	0.05848	0.03618	0.02062
d__Bacteria|p__Firmicutes|c__Clostridia|o__Clostridiales|f__Ruminococcaceae|g__Ruminococcaceae_unclassified|s__Ruminococcaceae_unclassified	0.20032	0.0575	0.51615	0.00581	0.02752	0.49119	0.10691	0.39259	0.18174	0.36629	0.13886	0.04027	0.05848	0.03618	0.02062
d__Bacteria|p__Firmicutes|c__Clostridia|o__Clostridiales|f__Ruminococcaceae|g__Ruminococcus	0.00304	0	0.04501	0	0.04281	0.0612	0.03332	0.28362	0.01192	0.07563	0.08485	0.15644	0.04512	0.02202	0.04283
d__Bacteria|p__Firmicutes|c__Clostridia|o__Clostridiales|f__Ruminococcaceae|g__Ruminococcus|s__Ruminococcus_gauvreauii	0	0	0	0	0	0	0	0.00299	0	0	0	0	0	0	0
d__Bacteria|p__Firmicutes|c__Clostridia|o__Clostridiales|f__Ruminococcaceae|g__Ruminococcus|s__Ruminococcus_sp.	0	0	0	0	0	0	0.03332	0	0	0	0.0216	0	0	0	0
d__Bacteria|p__Firmicutes|c__Clostridia|o__Clostridiales|f__Ruminococcaceae|g__Ruminococcus|s__Ruminococcus_sp._ID1	0	0	0	0	0	0.01726	0	0	0	0	0	0	0	0	0
d__Bacteria|p__Firmicutes|c__Clostridia|o__Clostridiales|f__Ruminococcaceae|g__Ruminococcus|s__Ruminococcus_sp._Marseille-P3120	0	0	0	0	0	0	0	0	0	0	0.04011	0.03253	0.04512	0.01416	0
d__Bacteria|p__Firmicutes|c__Clostridia|o__Clostridiales|f__Ruminococcaceae|g__Ruminococcus|s__Ruminococcus_sp._NK3A76	0	0	0	0	0	0	0	0	0	0	0.00617	0	0	0	0
d__Bacteria|p__Firmicutes|c__Clostridia|o__Clostridiales|f__Ruminococcaceae|g__Ruminococcus|s__uncultured_Ruminococcus_sp.	0.00304	0	0.04501	0	0.04281	0.04394	0	0.28063	0.01192	0.07563	0.01697	0.12391	0	0.00786	0.04283
d__Bacteria|p__Firmicutes|c__Clostridia|o__Clostridiales|f__Ruminococcaceae|g__Sporobacter	0	0.00311	0	0	0	0	0	0	0	0	0.00617	0	0.00668	0.00315	0
d__Bacteria|p__Firmicutes|c__Clostridia|o__Clostridiales|f__Ruminococcaceae|g__Sporobacter|s__uncultured_Sporobacter_sp.	0	0.00311	0	0	0	0	0	0	0	0	0.00617	0	0.00668	0.00315	0
d__Bacteria|p__Firmicutes|c__Clostridia|o__Eubacteriales	0.02884	0.0171	0.012	0	0	0.04394	0.02499	0.03881	0.01937	0.01187	0.0108	0.01549	0.0117	0.01573	0.01428
d__Bacteria|p__Firmicutes|c__Clostridia|o__Eubacteriales|f__Anaerofustaceae	0.01518	0.00311	0	0	0	0.02825	0.00833	0.02239	0	0.00297	0.00309	0.00465	0	0	0
d__Bacteria|p__Firmicutes|c__Clostridia|o__Eubacteriales|f__Anaerofustaceae|g__Anaerofustis	0.01518	0.00311	0	0	0	0.02825	0.00833	0.02239	0	0.00297	0.00309	0.00465	0	0	0
d__Bacteria|p__Firmicutes|c__Clostridia|o__Eubacteriales|f__Anaerofustaceae|g__Anaerofustis|s__Anaerofustis_unclassified	0.01518	0.00311	0	0	0	0.02825	0.00833	0.02239	0	0.00297	0.00309	0.00465	0	0	0
d__Bacteria|p__Firmicutes|c__Clostridia|o__Eubacteriales|f__Eubacteriaceae	0.01366	0.01399	0.012	0	0	0.01569	0.01666	0.01642	0.01937	0.0089	0.00771	0.01084	0.0117	0.01573	0.01428
d__Bacteria|p__Firmicutes|c__Clostridia|o__Eubacteriales|f__Eubacteriaceae|g__Eubacterium	0.01366	0.01399	0.012	0	0	0.01569	0.01666	0.01642	0.01937	0.0089	0.00771	0.01084	0.0117	0.01573	0.01428
d__Bacteria|p__Firmicutes|c__Clostridia|o__Eubacteriales|f__Eubacteriaceae|g__Eubacterium|s__Eubacterium_unclassified	0.01366	0.01399	0.012	0	0	0.01569	0.01666	0.01642	0.01937	0.0089	0.00771	0.01084	0.0117	0.01573	0.01428
d__Bacteria|p__Firmicutes|c__Clostridia|o__Lachnospirales	17.2368	11.1449	9.53681	0.49783	10.8302	6.34939	2.4603	8.34739	3.15817	8.64709	3.68592	3.78557	2.11874	4.46573	3.76403
d__Bacteria|p__Firmicutes|c__Clostridia|o__Lachnospirales|f__Defluviitaleaceae	0.06677	0.00777	0.04051	0.0029	0	0.03296	0.00417	0.06867	0	0.04301	0.1512	0	0.02005	0.00786	0
d__Bacteria|p__Firmicutes|c__Clostridia|o__Lachnospirales|f__Defluviitaleaceae|g__Defluviitaleaceae_UCG-011	0.06677	0.00777	0.04051	0.0029	0	0.03296	0.00417	0.06867	0	0.04301	0.1512	0	0.02005	0.00786	0
d__Bacteria|p__Firmicutes|c__Clostridia|o__Lachnospirales|f__Defluviitaleaceae|g__Defluviitaleaceae_UCG-011|s__Defluviitaleaceae_UCG-011_unclassified	0.06677	0.00777	0.04051	0.0029	0	0.03296	0.00417	0.06867	0	0.04301	0.1512	0	0.02005	0.00786	0
d__Bacteria|p__Firmicutes|c__Clostridia|o__Lachnospirales|f__Lachnospiraceae	17.17	11.1372	9.4963	0.49493	10.8302	6.31643	2.45613	8.27872	3.15817	8.60408	3.53472	3.78557	2.09869	4.45787	3.76403
d__Bacteria|p__Firmicutes|c__Clostridia|o__Lachnospirales|f__Lachnospiraceae|g__A2	0	0	0	0	0	0	0.00417	0	0	0	0.00617	0	0	0.00315	0
d__Bacteria|p__Firmicutes|c__Clostridia|o__Lachnospirales|f__Lachnospiraceae|g__A2|s__A2_unclassified	0	0	0	0	0	0	0.00417	0	0	0	0.00617	0	0	0.00315	0
d__Bacteria|p__Firmicutes|c__Clostridia|o__Lachnospirales|f__Lachnospiraceae|g__Acetatifactor	0	0	0	0	0	0.00471	0	0.00597	0.00596	0	0	0	0	0	0
d__Bacteria|p__Firmicutes|c__Clostridia|o__Lachnospirales|f__Lachnospiraceae|g__Acetatifactor|s__Acetatifactor_unclassified	0	0	0	0	0	0.00471	0	0.00597	0.00596	0	0	0	0	0	0
d__Bacteria|p__Firmicutes|c__Clostridia|o__Lachnospirales|f__Lachnospiraceae|g__Bacteroides]_pectinophilus_group	0	0.00466	0.0045	0.01597	0	0.08631	0.00278	0.11793	0.02681	0.01631	0.16046	0	0	0	0.01269
d__Bacteria|p__Firmicutes|c__Clostridia|o__Lachnospirales|f__Lachnospiraceae|g__Bacteroides]_pectinophilus_group|s__Bacteroides]_pectinophilus_group_unclassified	0	0.00466	0.0045	0.01597	0	0.08631	0.00278	0.11793	0.02681	0.01631	0.16046	0	0	0	0.01269
d__Bacteria|p__Firmicutes|c__Clostridia|o__Lachnospirales|f__Lachnospiraceae|g__Blautia	0.57213	0.28908	0.15905	0.09144	3.75784	0.37506	0.06387	4.96037	0.44989	1.10925	1.37162	0.38103	0.6784	1.4503	1.01199
d__Bacteria|p__Firmicutes|c__Clostridia|o__Lachnospirales|f__Lachnospiraceae|g__Blautia|s__Blautia_unclassified	0.57213	0.28908	0.15905	0.09144	3.75784	0.37506	0.06387	4.96037	0.44989	1.10925	1.37162	0.38103	0.6784	1.4503	1.01199
d__Bacteria|p__Firmicutes|c__Clostridia|o__Lachnospirales|f__Lachnospiraceae|g__Coprococcus	0	0.03264	0	0	0	0	0.12357	0.02239	0.26368	1.10925	0.09103	0	0	0	0
d__Bacteria|p__Firmicutes|c__Clostridia|o__Lachnospirales|f__Lachnospiraceae|g__Coprococcus|s__Coprococcus_unclassified	0	0.03264	0	0	0	0	0.12357	0.02239	0.26368	1.10925	0.09103	0	0	0	0
d__Bacteria|p__Firmicutes|c__Clostridia|o__Lachnospirales|f__Lachnospiraceae|g__Cuneatibacter	0	0.00466	0	0	0.01835	0	0	0	0	0	0	0	0	0	0
d__Bacteria|p__Firmicutes|c__Clostridia|o__Lachnospirales|f__Lachnospiraceae|g__Cuneatibacter|s__Cuneatibacter_unclassified	0	0.00466	0	0	0.01835	0	0	0	0	0	0	0	0	0	0
d__Bacteria|p__Firmicutes|c__Clostridia|o__Lachnospirales|f__Lachnospiraceae|g__Dorea	0	0	0.22807	0.0479	0.2385	0.99807	0.1805	0	0.01788	0.23134	0.08023	0.01549	0.04177	0	0
d__Bacteria|p__Firmicutes|c__Clostridia|o__Lachnospirales|f__Lachnospiraceae|g__Dorea|s__Dorea_unclassified	0	0	0.22807	0.0479	0.2385	0.99807	0.1805	0	0.01788	0.23134	0.08023	0.01549	0.04177	0	0
d__Bacteria|p__Firmicutes|c__Clostridia|o__Lachnospirales|f__Lachnospiraceae|g__Eisenbergiella	0	0.50977	0	0	0	0	0	0	0	0	0	0	0	0	0
d__Bacteria|p__Firmicutes|c__Clostridia|o__Lachnospirales|f__Lachnospiraceae|g__Eisenbergiella|s__Eisenbergiella_unclassified	0	0.50977	0	0	0	0	0	0	0	0	0	0	0	0	0
d__Bacteria|p__Firmicutes|c__Clostridia|o__Lachnospirales|f__Lachnospiraceae|g__Eubacterium]_hallii_group	0	0	0.0075	0	0	0	0	0	0	0	0	0	0	0	0
d__Bacteria|p__Firmicutes|c__Clostridia|o__Lachnospirales|f__Lachnospiraceae|g__Eubacterium]_hallii_group|s__Eubacterium]_hallii_group_unclassified	0	0	0.0075	0	0	0	0	0	0	0	0	0	0	0	0
d__Bacteria|p__Firmicutes|c__Clostridia|o__Lachnospirales|f__Lachnospiraceae|g__Eubacterium]_oxidoreducens_group	0.09713	0	0.04201	0	0	0.03296	0	0.01045	0	0.02076	0	0	0.01003	0	0
d__Bacteria|p__Firmicutes|c__Clostridia|o__Lachnospirales|f__Lachnospiraceae|g__Eubacterium]_oxidoreducens_group|s__Eubacterium]_oxidoreducens_group_unclassified	0.09713	0	0.04201	0	0	0.03296	0	0.01045	0	0.02076	0	0	0.01003	0	0
d__Bacteria|p__Firmicutes|c__Clostridia|o__Lachnospirales|f__Lachnospiraceae|g__Eubacterium]_ruminantium_group	0	0.03108	2.99338	0.01016	0.23238	0.53984	0.00417	0	0.01937	0	0.01543	0.78995	0	0.09281	0.55358
d__Bacteria|p__Firmicutes|c__Clostridia|o__Lachnospirales|f__Lachnospiraceae|g__Eubacterium]_ruminantium_group|s__Eubacterium]_ruminantium_group_unclassified	0	0.03108	2.99338	0.01016	0.23238	0.53984	0.00417	0	0.01937	0	0.01543	0.78995	0	0.09281	0.55358
d__Bacteria|p__Firmicutes|c__Clostridia|o__Lachnospirales|f__Lachnospiraceae|g__Eubacterium]_ventriosum_group	0.00911	0.00311	0.02101	0	0	0.01726	0.01666	0.01493	0.00894	0.01186	0	0.01084	0.03843	0.02674	0
d__Bacteria|p__Firmicutes|c__Clostridia|o__Lachnospirales|f__Lachnospiraceae|g__Eubacterium]_ventriosum_group|s__Eubacterium]_ventriosum_group_unclassified	0.00911	0.00311	0.02101	0	0	0.01726	0.01666	0.01493	0.00894	0.01186	0	0.01084	0.03843	0.02674	0
d__Bacteria|p__Firmicutes|c__Clostridia|o__Lachnospirales|f__Lachnospiraceae|g__Eubacterium]_xylanophilum_group	1.44323	0.04973	0.6782	0.03048	0.23544	0.86939	0.58175	0.56575	0.75229	1.67574	0.83007	1.41726	0.29241	1.13098	1.11034
d__Bacteria|p__Firmicutes|c__Clostridia|o__Lachnospirales|f__Lachnospiraceae|g__Eubacterium]_xylanophilum_group|s__Eubacterium]_xylanophilum_group_unclassified	1.44323	0.04973	0.6782	0.03048	0.23544	0.86939	0.58175	0.56575	0.75229	1.67574	0.83007	1.41726	0.29241	1.13098	1.11034
d__Bacteria|p__Firmicutes|c__Clostridia|o__Lachnospirales|f__Lachnospiraceae|g__Frisingicoccus	0.30959	0.36212	0.37361	0.01451	0.29048	0.49747	0.35266	0.13285	0	0.15126	0.0108	0	0.06015	0	0.02538
d__Bacteria|p__Firmicutes|c__Clostridia|o__Lachnospirales|f__Lachnospiraceae|g__Frisingicoccus|s__Frisingicoccus_unclassified	0.30959	0.36212	0.37361	0.01451	0.29048	0.49747	0.35266	0.13285	0	0.15126	0.0108	0	0.06015	0	0.02538
d__Bacteria|p__Firmicutes|c__Clostridia|o__Lachnospirales|f__Lachnospiraceae|g__Fusicatenibacter	0	0.01088	0	0	0	0	0	0.00597	0.3173	0.02373	0.04474	0.0062	0	0	0
d__Bacteria|p__Firmicutes|c__Clostridia|o__Lachnospirales|f__Lachnospiraceae|g__Fusicatenibacter|s__Fusicatenibacter_unclassified	0	0.01088	0	0	0	0	0	0.00597	0.3173	0.02373	0.04474	0.0062	0	0	0
d__Bacteria|p__Firmicutes|c__Clostridia|o__Lachnospirales|f__Lachnospiraceae|g__GCA-900066575	0.09409	0	0.0075	0	0	0	0	0.07613	0.0149	0.00593	0.01234	0.09603	0.08188	0.07708	0.06662
d__Bacteria|p__Firmicutes|c__Clostridia|o__Lachnospirales|f__Lachnospiraceae|g__GCA-900066575|s__GCA-900066575_unclassified	0.09409	0	0.0075	0	0	0	0	0.07613	0.0149	0.00593	0.01234	0.09603	0.08188	0.07708	0.06662
d__Bacteria|p__Firmicutes|c__Clostridia|o__Lachnospirales|f__Lachnospiraceae|g__Hungatella	0	0.55018	0	0	0	0.00942	0	0	0	0	0	0	0	0	0
d__Bacteria|p__Firmicutes|c__Clostridia|o__Lachnospirales|f__Lachnospiraceae|g__Hungatella|s__Hungatella_unclassified	0	0.55018	0	0	0	0.00942	0	0	0	0	0	0	0	0	0
d__Bacteria|p__Firmicutes|c__Clostridia|o__Lachnospirales|f__Lachnospiraceae|g__Lachnoclostridium	0	0.22225	0	0	0	0	0.07914	0	0.01639	0	0	0	0	0	0.00634
d__Bacteria|p__Firmicutes|c__Clostridia|o__Lachnospirales|f__Lachnospiraceae|g__Lachnoclostridium|s__Lachnoclostridium_unclassified	0	0.22225	0	0	0	0	0.07914	0	0.01639	0	0	0	0	0	0.00634
d__Bacteria|p__Firmicutes|c__Clostridia|o__Lachnospirales|f__Lachnospiraceae|g__Lachnospira	0.03187	0.00466	0.012	0.01016	0.01529	0	0.00833	0.00746	0.01937	0.00741	0.00617	0.01859	0.01838	0.01101	0
d__Bacteria|p__Firmicutes|c__Clostridia|o__Lachnospirales|f__Lachnospiraceae|g__Lachnospiraceae_FCS020_group	0.00759	0.03419	0.04651	0	0.03363	0.07219	0.04026	0	0	0.04894	0	0	0	0.00472	0.01903
d__Bacteria|p__Firmicutes|c__Clostridia|o__Lachnospirales|f__Lachnospiraceae|g__Lachnospiraceae_FCS020_group|s__Lachnospiraceae_FCS020_group_unclassified	0.00759	0.03419	0.04651	0	0.03363	0.07219	0.04026	0	0	0.04894	0	0	0	0.00472	0.01903
d__Bacteria|p__Firmicutes|c__Clostridia|o__Lachnospirales|f__Lachnospiraceae|g__Lachnospiraceae_NC2004_group	0	0	0	0	0	0	0	0	0	0.00297	0	0	0.00334	0	0
d__Bacteria|p__Firmicutes|c__Clostridia|o__Lachnospirales|f__Lachnospiraceae|g__Lachnospiraceae_NC2004_group|s__Lachnospiraceae_NC2004_group_unclassified	0	0	0	0	0	0	0	0	0	0.00297	0	0	0.00334	0	0
d__Bacteria|p__Firmicutes|c__Clostridia|o__Lachnospirales|f__Lachnospiraceae|g__Lachnospiraceae_ND3007_group	0.00759	0.00311	0	0	0	0	0	0	0.00894	0	0.00463	0	0	0	0.06345
d__Bacteria|p__Firmicutes|c__Clostridia|o__Lachnospirales|f__Lachnospiraceae|g__Lachnospiraceae_ND3007_group|s__Lachnospiraceae_ND3007_group_unclassified	0.00759	0.00311	0	0	0	0	0	0	0.00894	0	0.00463	0	0	0	0.06345
d__Bacteria|p__Firmicutes|c__Clostridia|o__Lachnospirales|f__Lachnospiraceae|g__Lachnospiraceae_NK4A136_group	7.45895	0.42584	4.68738	0.18868	0.33022	1.60382	0.37626	2.06744	0.86104	3.78301	0.72515	0.89218	0.69511	1.55569	0.49331
d__Bacteria|p__Firmicutes|c__Clostridia|o__Lachnospirales|f__Lachnospiraceae|g__Lachnospiraceae_NK4A136_group|s__Lachnospiraceae_NK4A136_group_unclassified	7.45895	0.42584	4.68738	0.18868	0.33022	1.60382	0.37626	2.06744	0.86104	3.78301	0.72515	0.89218	0.69511	1.55569	0.49331
d__Bacteria|p__Firmicutes|c__Clostridia|o__Lachnospirales|f__Lachnospiraceae|g__Lachnospiraceae_NK4B4_group	0	0	0.01801	0	0	0.00785	0	0.01791	0.00745	0	0	0.0031	0	0	0
d__Bacteria|p__Firmicutes|c__Clostridia|o__Lachnospirales|f__Lachnospiraceae|g__Lachnospiraceae_NK4B4_group|s__Lachnospiraceae_NK4B4_group_unclassified	0	0	0.01801	0	0	0.00785	0	0.01791	0.00745	0	0	0.0031	0	0	0
d__Bacteria|p__Firmicutes|c__Clostridia|o__Lachnospirales|f__Lachnospiraceae|g__Lachnospiraceae_UCG-001	0.05008	0	0	0	0	0	0	0	0	0	0	0	0	0	0
d__Bacteria|p__Firmicutes|c__Clostridia|o__Lachnospirales|f__Lachnospiraceae|g__Lachnospiraceae_UCG-001|s__Lachnospiraceae_UCG-001_unclassified	0.05008	0	0	0	0	0	0	0	0	0	0	0	0	0	0
d__Bacteria|p__Firmicutes|c__Clostridia|o__Lachnospirales|f__Lachnospiraceae|g__Lachnospiraceae_UCG-006	0	0	0	0	0	0	0	0.00299	0	0.01483	0.01543	0	0.02172	0	0
d__Bacteria|p__Firmicutes|c__Clostridia|o__Lachnospirales|f__Lachnospiraceae|g__Lachnospiraceae_UCG-006|s__Lachnospiraceae_UCG-006_unclassified	0	0	0	0	0	0	0	0.00299	0	0.01483	0.01543	0	0.02172	0	0
d__Bacteria|p__Firmicutes|c__Clostridia|o__Lachnospirales|f__Lachnospiraceae|g__Lachnospiraceae_UCG-010	0	0	0	0	0	0	0	0.00448	0	0	0	0	0	0	0
d__Bacteria|p__Firmicutes|c__Clostridia|o__Lachnospirales|f__Lachnospiraceae|g__Lachnospiraceae_UCG-010|s__Lachnospiraceae_UCG-010_unclassified	0	0	0	0	0	0	0	0.00448	0	0	0	0	0	0	0
d__Bacteria|p__Firmicutes|c__Clostridia|o__Lachnospirales|f__Lachnospiraceae|g__Lachnospiraceae_unclassified	0	0.00777	0	0	0	0	0	0	0	0	0.00771	0	0	0	0
d__Bacteria|p__Firmicutes|c__Clostridia|o__Lachnospirales|f__Lachnospiraceae|g__Lachnospiraceae_unclassified|s__Lachnospiraceae_unclassified	0	0.00777	0	0	0	0	0	0	0	0	0.00771	0	0	0	0
d__Bacteria|p__Firmicutes|c__Clostridia|o__Lachnospirales|f__Lachnospiraceae|g__Lachnospira|s__Lachnospira_unclassified	0.03187	0.00466	0.012	0.01016	0.01529	0	0.00833	0.00746	0.01937	0.00741	0.00617	0.01859	0.01838	0.01101	0
d__Bacteria|p__Firmicutes|c__Clostridia|o__Lachnospirales|f__Lachnospiraceae|g__Marvinbryantia	0.02276	0	0.13204	0.00871	0	0.21185	0.01805	0.19853	0.01639	0.261	0.00617	0.02788	0.00835	0	0.0111
d__Bacteria|p__Firmicutes|c__Clostridia|o__Lachnospirales|f__Lachnospiraceae|g__Marvinbryantia|s__Marvinbryantia_unclassified	0.02276	0	0.13204	0.00871	0	0.21185	0.01805	0.19853	0.01639	0.261	0.00617	0.02788	0.00835	0	0.0111
d__Bacteria|p__Firmicutes|c__Clostridia|o__Lachnospirales|f__Lachnospiraceae|g__Murimonas	0	0.00466	0	0	0	0	0	0	0	0	0	0	0	0	0
d__Bacteria|p__Firmicutes|c__Clostridia|o__Lachnospirales|f__Lachnospiraceae|g__Murimonas|s__Murimonas_unclassified	0	0.00466	0	0	0	0	0	0	0	0	0	0	0	0	0
d__Bacteria|p__Firmicutes|c__Clostridia|o__Lachnospirales|f__Lachnospiraceae|g__Roseburia	6.88682	0.01399	0.02101	0.01161	0	0	0.01666	0.01343	0.25325	0.07711	0.09103	0.02014	0.0635	0.06607	0.03331
d__Bacteria|p__Firmicutes|c__Clostridia|o__Lachnospirales|f__Lachnospiraceae|g__Roseburia|s__Roseburia_unclassified	6.88682	0.01399	0.02101	0.01161	0	0	0.01666	0.01343	0.25325	0.07711	0.09103	0.02014	0.0635	0.06607	0.03331
d__Bacteria|p__Firmicutes|c__Clostridia|o__Lachnospirales|f__Lachnospiraceae|g__Ruminococcus]_gnavus_group	0.01062	7.98377	0.02701	0.01306	3.35728	0.67323	0.02499	0	0	0.03114	0	0	0.0117	0	0.00793
d__Bacteria|p__Firmicutes|c__Clostridia|o__Lachnospirales|f__Lachnospiraceae|g__Ruminococcus]_gnavus_group|s__Ruminococcus]_gnavus_group_unclassified	0.01062	7.98377	0.02701	0.01306	3.35728	0.67323	0.02499	0	0	0.03114	0	0	0.0117	0	0.00793
d__Bacteria|p__Firmicutes|c__Clostridia|o__Lachnospirales|f__Lachnospiraceae|g__Ruminococcus]_torques_group	0.02883	0.58126	0.02401	0.05225	2.32075	0.30758	0.55537	0.00299	0.04618	0.01186	0.0324	0.04802	0.05013	0.01573	0.2982
d__Bacteria|p__Firmicutes|c__Clostridia|o__Lachnospirales|f__Lachnospiraceae|g__Ruminococcus]_torques_group|s__Ruminococcus]_torques_group_unclassified	0.02883	0.58126	0.02401	0.05225	2.32075	0.30758	0.55537	0.00299	0.04618	0.01186	0.0324	0.04802	0.05013	0.01573	0.2982
d__Bacteria|p__Firmicutes|c__Clostridia|o__Lachnospirales|f__Lachnospiraceae|g__Tuzzerella	0.13962	0.00777	0.0135	0	0	0.00942	0.00694	0.05075	0.05214	0.01038	0.02314	0.05886	0.02339	0.02359	0.05076
d__Bacteria|p__Firmicutes|c__Clostridia|o__Lachnospirales|f__Lachnospiraceae|g__Tuzzerella|s__Tuzzerella_unclassified	0.13962	0.00777	0.0135	0	0	0.00942	0.00694	0.05075	0.05214	0.01038	0.02314	0.05886	0.02339	0.02359	0.05076
d__Bacteria|p__Firmicutes|c__Clostridia|o__Monoglobales	2.01081	0.54396	1.31739	0.23948	1.12215	1.19109	1.41897	0.16569	0.4916	0.92091	0.9211	0.8581	1.18469	0.46718	0.17131
d__Bacteria|p__Firmicutes|c__Clostridia|o__Monoglobales|f__Monoglobaceae	2.01081	0.54396	1.31739	0.23948	1.12215	1.19109	1.41897	0.16569	0.4916	0.92091	0.9211	0.8581	1.18469	0.46718	0.17131
d__Bacteria|p__Firmicutes|c__Clostridia|o__Monoglobales|f__Monoglobaceae|g__Monoglobus	2.01081	0.54396	1.31739	0.23948	1.12215	1.19109	1.41897	0.16569	0.4916	0.92091	0.9211	0.8581	1.18469	0.46718	0.17131
d__Bacteria|p__Firmicutes|c__Clostridia|o__Monoglobales|f__Monoglobaceae|g__Monoglobus|s__Monoglobus_unclassified	2.01081	0.54396	1.31739	0.23948	1.12215	1.19109	1.41897	0.16569	0.4916	0.92091	0.9211	0.8581	1.18469	0.46718	0.17131
d__Bacteria|p__Firmicutes|c__Clostridia|o__Oscillospirales	14.9695	3.55905	20.7511	0.37013	18.4834	30.5165	8.11119	20.4953	5.32564	19.3466	9.90372	3.24968	14.7409	3.44643	2.26985
d__Bacteria|p__Firmicutes|c__Clostridia|o__Oscillospirales|f__Butyricicoccaceae	0.22764	0.08237	0.3496	0.00581	0.19569	0.32799	0.17494	0.14927	0.08343	0.32921	0.108	0.04647	0.22223	0.0991	0.12848
d__Bacteria|p__Firmicutes|c__Clostridia|o__Oscillospirales|f__Butyricicoccaceae|g__Butyricicoccaceae_unclassified	0	0	0.012	0.00581	0.14677	0.02825	0	0	0.01788	0.00593	0	0	0	0	0
d__Bacteria|p__Firmicutes|c__Clostridia|o__Oscillospirales|f__Butyricicoccaceae|g__Butyricicoccaceae_unclassified|s__Butyricicoccaceae_unclassified	0	0	0.012	0.00581	0.14677	0.02825	0	0	0.01788	0.00593	0	0	0	0	0
d__Bacteria|p__Firmicutes|c__Clostridia|o__Oscillospirales|f__Butyricicoccaceae|g__Butyricicoccus	0.00607	0.00622	0	0	0	0.00942	0	0	0	0	0	0.0031	0.00501	0	0
d__Bacteria|p__Firmicutes|c__Clostridia|o__Oscillospirales|f__Butyricicoccaceae|g__Butyricicoccus|s__Butyricicoccus_unclassified	0.00607	0.00622	0	0	0	0.00942	0	0	0	0	0	0.0031	0.00501	0	0
d__Bacteria|p__Firmicutes|c__Clostridia|o__Oscillospirales|f__Butyricicoccaceae|g__UCG-008	0	0	0.006	0	0	0	0	0	0	0	0	0	0	0	0
d__Bacteria|p__Firmicutes|c__Clostridia|o__Oscillospirales|f__Butyricicoccaceae|g__UCG-008|s__UCG-008_unclassified	0	0	0.006	0	0	0	0	0	0	0	0	0	0	0	0
d__Bacteria|p__Firmicutes|c__Clostridia|o__Oscillospirales|f__Butyricicoccaceae|g__UCG-009	0.22157	0.07615	0.3316	0	0.04892	0.29032	0.17494	0.14927	0.06555	0.32328	0.108	0.04337	0.21722	0.0991	0.12848
d__Bacteria|p__Firmicutes|c__Clostridia|o__Oscillospirales|f__Butyricicoccaceae|g__UCG-009|s__UCG-009_unclassified	0.22157	0.07615	0.3316	0	0.04892	0.29032	0.17494	0.14927	0.06555	0.32328	0.108	0.04337	0.21722	0.0991	0.12848
d__Bacteria|p__Firmicutes|c__Clostridia|o__Oscillospirales|f__Clostridium]_methylpentosum_group	0	0	0	0	0	0	0	0.02239	0	0	0	0	0	0	0
d__Bacteria|p__Firmicutes|c__Clostridia|o__Oscillospirales|f__Clostridium]_methylpentosum_group|g__Clostridium]_methylpentosum_group_unclassified	0	0	0	0	0	0	0	0.02239	0	0	0	0	0	0	0
d__Bacteria|p__Firmicutes|c__Clostridia|o__Oscillospirales|f__Clostridium]_methylpentosum_group|g__Clostridium]_methylpentosum_group_unclassified|s__Clostridium]_methylpentosum_group_unclassified	0	0	0	0	0	0	0	0.02239	0	0	0	0	0	0	0
d__Bacteria|p__Firmicutes|c__Clostridia|o__Oscillospirales|f__Eubacterium]_coprostanoligenes_group	1.28236	1.43295	2.13663	0.12337	2.42776	3.57799	2.31867	2.19134	1.58503	3.63472	2.32203	0.30359	2.47464	0.50808	0.31407
d__Bacteria|p__Firmicutes|c__Clostridia|o__Oscillospirales|f__Eubacterium]_coprostanoligenes_group|g__Eubacterium]_coprostanoligenes_group_unclassified	1.28236	1.43295	2.13663	0.12337	2.42776	3.57799	2.31867	2.19134	1.58503	3.63472	2.32203	0.30359	2.47464	0.50808	0.31407
d__Bacteria|p__Firmicutes|c__Clostridia|o__Oscillospirales|f__Eubacterium]_coprostanoligenes_group|g__Eubacterium]_coprostanoligenes_group_unclassified|s__Eubacterium]_coprostanoligenes_group_unclassified	1.28236	1.43295	2.13663	0.12337	2.42776	3.57799	2.31867	2.19134	1.58503	3.63472	2.32203	0.30359	2.47464	0.50808	0.31407
d__Bacteria|p__Firmicutes|c__Clostridia|o__Oscillospirales|f__Oscillospiraceae	11.5534	0.59059	12.6607	0.0929	11.4325	18.491	4.17361	10.1133	1.28858	8.89623	3.29096	2.0322	10.9145	1.74129	0.80579
d__Bacteria|p__Firmicutes|c__Clostridia|o__Oscillospirales|f__Oscillospiraceae|g__Colidextribacter	0.46135	0.02642	0.12904	0.01742	0.11925	0.24952	0.05137	0.44334	0.13705	0.09046	0.07252	0.25093	0.39601	0.18719	0.14593
d__Bacteria|p__Firmicutes|c__Clostridia|o__Oscillospirales|f__Oscillospiraceae|g__Colidextribacter|s__Colidextribacter_unclassified	0.46135	0.02642	0.12904	0.01742	0.11925	0.24952	0.05137	0.44334	0.13705	0.09046	0.07252	0.25093	0.39601	0.18719	0.14593
d__Bacteria|p__Firmicutes|c__Clostridia|o__Oscillospirales|f__Oscillospiraceae|g__Flavonifractor	0	0.11501	0	0	0	0	0.01805	0	0	0	0	0	0	0	0
d__Bacteria|p__Firmicutes|c__Clostridia|o__Oscillospirales|f__Oscillospiraceae|g__Flavonifractor|s__Flavonifractor_unclassified	0	0.11501	0	0	0	0	0.01805	0	0	0	0	0	0	0	0
d__Bacteria|p__Firmicutes|c__Clostridia|o__Oscillospirales|f__Oscillospiraceae|g__Intestinimonas	0.38699	0.11812	0.28358	0	0.35774	0.2401	0.13745	0.43737	0.15344	0.29807	0.27463	0.36245	0.9541	0.26584	0.12055
d__Bacteria|p__Firmicutes|c__Clostridia|o__Oscillospirales|f__Oscillospiraceae|g__Intestinimonas|s__Intestinimonas_unclassified	0.38699	0.11812	0.28358	0	0.35774	0.2401	0.13745	0.43737	0.15344	0.29807	0.27463	0.36245	0.9541	0.26584	0.12055
d__Bacteria|p__Firmicutes|c__Clostridia|o__Oscillospirales|f__Oscillospiraceae|g__NK4A214_group	1.40225	0.17407	1.92807	0.02177	1.58997	6.00725	2.83239	2.22716	0.28304	2.23778	0.55389	0.1487	0.53971	0.08651	0.04283
d__Bacteria|p__Firmicutes|c__Clostridia|o__Oscillospirales|f__Oscillospiraceae|g__NK4A214_group|s__NK4A214_group_unclassified	1.40225	0.17407	1.92807	0.02177	1.58997	6.00725	2.83239	2.22716	0.28304	2.23778	0.55389	0.1487	0.53971	0.08651	0.04283
d__Bacteria|p__Firmicutes|c__Clostridia|o__Oscillospirales|f__Oscillospiraceae|g__Oscillibacter	1.2596	0.06372	0.05402	0.00871	0.04281	0.07219	0.00972	0.52544	0.08342	0.02521	0.05554	0.07745	0.02506	0.07078	0.04759
d__Bacteria|p__Firmicutes|c__Clostridia|o__Oscillospirales|f__Oscillospiraceae|g__Oscillibacter|s__Oscillibacter_unclassified	1.2596	0.06372	0.05402	0.00871	0.04281	0.07219	0.00972	0.52544	0.08342	0.02521	0.05554	0.07745	0.02506	0.07078	0.04759
d__Bacteria|p__Firmicutes|c__Clostridia|o__Oscillospirales|f__Oscillospiraceae|g__Oscillospira	0.02276	0.01399	0.15905	0	0	0.86311	0	0	0	0	0	0	0	0	0
d__Bacteria|p__Firmicutes|c__Clostridia|o__Oscillospirales|f__Oscillospiraceae|g__Oscillospiraceae_unclassified	0.02125	0.01243	0.08402	0.00581	0.06421	0.15693	0.97329	0.45827	0.12811	0.14681	0.10029	0.14405	1.48044	0.05977	0.06979
d__Bacteria|p__Firmicutes|c__Clostridia|o__Oscillospirales|f__Oscillospiraceae|g__Oscillospiraceae_unclassified|s__Oscillospiraceae_unclassified	0.02125	0.01243	0.08402	0.00581	0.06421	0.15693	0.97329	0.45827	0.12811	0.14681	0.10029	0.14405	1.48044	0.05977	0.06979
d__Bacteria|p__Firmicutes|c__Clostridia|o__Oscillospirales|f__Oscillospiraceae|g__Oscillospira|s__Oscillospira_unclassified	0.02276	0.01399	0.15905	0	0	0.86311	0	0	0	0	0	0	0	0	0
d__Bacteria|p__Firmicutes|c__Clostridia|o__Oscillospirales|f__Oscillospiraceae|g__Papillibacter	0.05463	0.0202	0	0.0029	0	0.00942	0.00972	0.04478	0.01192	0.07415	0.00463	0.01859	0.00835	0.00786	0
d__Bacteria|p__Firmicutes|c__Clostridia|o__Oscillospirales|f__Oscillospiraceae|g__Papillibacter|s__Papillibacter_unclassified	0.05463	0.0202	0	0.0029	0	0.00942	0.00972	0.04478	0.01192	0.07415	0.00463	0.01859	0.00835	0.00786	0
d__Bacteria|p__Firmicutes|c__Clostridia|o__Oscillospirales|f__Oscillospiraceae|g__UCG-002	0.00455	0	0	0	0	0	0.00694	0	0	0	0	0	0	0	0
d__Bacteria|p__Firmicutes|c__Clostridia|o__Oscillospirales|f__Oscillospiraceae|g__UCG-002|s__UCG-002_unclassified	0.00455	0	0	0	0	0	0.00694	0	0	0	0	0	0	0	0
d__Bacteria|p__Firmicutes|c__Clostridia|o__Oscillospirales|f__Oscillospiraceae|g__UCG-003	0.02883	0	0	0	0	0.01412	0	0	0	0.01038	0	0	0	0	0
d__Bacteria|p__Firmicutes|c__Clostridia|o__Oscillospirales|f__Oscillospiraceae|g__UCG-003|s__UCG-003_unclassified	0.02883	0	0	0	0	0.01412	0	0	0	0.01038	0	0	0	0	0
d__Bacteria|p__Firmicutes|c__Clostridia|o__Oscillospirales|f__Oscillospiraceae|g__UCG-005	7.91119	0.04663	10.0109	0.03629	9.25852	10.8642	0.13468	5.92468	0.48415	5.98668	2.2202	1.02074	7.51082	1.06334	0.3791
d__Bacteria|p__Firmicutes|c__Clostridia|o__Oscillospirales|f__Oscillospiraceae|g__UCG-005|s__UCG-005_unclassified	7.91119	0.04663	10.0109	0.03629	9.25852	10.8642	0.13468	5.92468	0.48415	5.98668	2.2202	1.02074	7.51082	1.06334	0.3791
d__Bacteria|p__Firmicutes|c__Clostridia|o__Oscillospirales|f__Oscillospiraceae|g__UCG-007	0	0	0.012	0	0	0.01412	0	0.05225	0.00745	0.02669	0.00926	0.00929	0	0	0
d__Bacteria|p__Firmicutes|c__Clostridia|o__Oscillospirales|f__Oscillospiraceae|g__UCG-007|s__UCG-007_unclassified	0	0	0.012	0	0	0.01412	0	0.05225	0.00745	0.02669	0.00926	0.00929	0	0	0
d__Bacteria|p__Firmicutes|c__Clostridia|o__Oscillospirales|f__Oscillospirales_unclassified	0	0	0	0	0	0.00314	0	0	0	0	0	0	0	0	0
d__Bacteria|p__Firmicutes|c__Clostridia|o__Oscillospirales|f__Oscillospirales_unclassified|g__Oscillospirales_unclassified	0	0	0	0	0	0.00314	0	0	0	0	0	0	0	0	0
d__Bacteria|p__Firmicutes|c__Clostridia|o__Oscillospirales|f__Oscillospirales_unclassified|g__Oscillospirales_unclassified|s__Oscillospirales_unclassified	0	0	0	0	0	0.00314	0	0	0	0	0	0	0	0	0
d__Bacteria|p__Firmicutes|c__Clostridia|o__Oscillospirales|f__Ruminococcaceae	1.72247	1.43294	5.56065	0.14805	4.39994	8.08814	1.43147	7.30993	2.31497	6.37669	4.10404	0.86277	1.12952	1.08852	1.01834
d__Bacteria|p__Firmicutes|c__Clostridia|o__Oscillospirales|f__Ruminococcaceae|g__Anaerofilum	0.00304	0	0	0	0	0	0	0	0	0	0	0	0.00668	0.00315	0
d__Bacteria|p__Firmicutes|c__Clostridia|o__Oscillospirales|f__Ruminococcaceae|g__Anaerofilum|s__Anaerofilum_unclassified	0.00304	0	0	0	0	0	0	0	0	0	0	0	0.00668	0.00315	0
d__Bacteria|p__Firmicutes|c__Clostridia|o__Oscillospirales|f__Ruminococcaceae|g__Anaerotruncus	0	0.01399	0	0.00435	0	0.01412	0.04304	0.02388	0.04916	0.00593	0.00617	0.01549	0.00835	0.05191	0.03807
d__Bacteria|p__Firmicutes|c__Clostridia|o__Oscillospirales|f__Ruminococcaceae|g__Anaerotruncus|s__Anaerotruncus_unclassified	0	0.01399	0	0.00435	0	0.01412	0.04304	0.02388	0.04916	0.00593	0.00617	0.01549	0.00835	0.05191	0.03807
d__Bacteria|p__Firmicutes|c__Clostridia|o__Oscillospirales|f__Ruminococcaceae|g__Candidatus_Soleaferrea	0	0	0	0	0	0.00314	0	0	0	0.01038	0	0	0	0	0
d__Bacteria|p__Firmicutes|c__Clostridia|o__Oscillospirales|f__Ruminococcaceae|g__Candidatus_Soleaferrea|s__Candidatus_Soleaferrea_unclassified	0	0	0	0	0	0.00314	0	0	0	0.01038	0	0	0	0	0
d__Bacteria|p__Firmicutes|c__Clostridia|o__Oscillospirales|f__Ruminococcaceae|g__DTU089	0.01062	0.00311	0	0	0	0	0	0	0	0	0	0	0	0	0
d__Bacteria|p__Firmicutes|c__Clostridia|o__Oscillospirales|f__Ruminococcaceae|g__DTU089|s__DTU089_unclassified	0.01062	0.00311	0	0	0	0	0	0	0	0	0	0	0	0	0
d__Bacteria|p__Firmicutes|c__Clostridia|o__Oscillospirales|f__Ruminococcaceae|g__Eubacterium]_siraeum_group	0.01366	0.10102	0.0075	0.01887	0	0.07219	0.01666	0.01791	0.03724	0.31735	0.02469	0.04957	0.01337	0.06607	0.05869
d__Bacteria|p__Firmicutes|c__Clostridia|o__Oscillospirales|f__Ruminococcaceae|g__Eubacterium]_siraeum_group|s__Eubacterium]_siraeum_group_unclassified	0.01366	0.10102	0.0075	0.01887	0	0.07219	0.01666	0.01791	0.03724	0.31735	0.02469	0.04957	0.01337	0.06607	0.05869
d__Bacteria|p__Firmicutes|c__Clostridia|o__Oscillospirales|f__Ruminococcaceae|g__Faecalibacterium	0.03187	0.00933	0.02701	0.02903	0.03363	0.04394	0.06109	0.01791	0.02681	0.0178	0.02314	0.04337	0.07018	0.03461	0.05393
d__Bacteria|p__Firmicutes|c__Clostridia|o__Oscillospirales|f__Ruminococcaceae|g__Faecalibacterium|s__Faecalibacterium_unclassified	0.03187	0.00933	0.02701	0.02903	0.03363	0.04394	0.06109	0.01791	0.02681	0.0178	0.02314	0.04337	0.07018	0.03461	0.05393
d__Bacteria|p__Firmicutes|c__Clostridia|o__Oscillospirales|f__Ruminococcaceae|g__Fournierella	0.03642	0.00466	0.01801	0	0.03058	0.01883	0.04582	0.07912	0	0.02224	0.01234	0.40427	0.17043	0.24696	0.15227
d__Bacteria|p__Firmicutes|c__Clostridia|o__Oscillospirales|f__Ruminococcaceae|g__Fournierella|s__Fournierella_unclassified	0.03642	0.00466	0.01801	0	0.03058	0.01883	0.04582	0.07912	0	0.02224	0.01234	0.40427	0.17043	0.24696	0.15227
d__Bacteria|p__Firmicutes|c__Clostridia|o__Oscillospirales|f__Ruminococcaceae|g__Harryflintia	0.00607	0	0	0	0	0	0	0.00746	0.00447	0	0	0.00774	0.00334	0.0173	0
d__Bacteria|p__Firmicutes|c__Clostridia|o__Oscillospirales|f__Ruminococcaceae|g__Harryflintia|s__Harryflintia_unclassified	0.00607	0	0	0	0	0	0	0.00746	0.00447	0	0	0.00774	0.00334	0.0173	0
d__Bacteria|p__Firmicutes|c__Clostridia|o__Oscillospirales|f__Ruminococcaceae|g__Incertae_Sedis	0.49322	0.01865	0.06002	0	0	0.10985	0.0597	0.13733	0.02979	0.09787	0.09566	0.06196	0.19884	0.02045	0.04917
d__Bacteria|p__Firmicutes|c__Clostridia|o__Oscillospirales|f__Ruminococcaceae|g__Incertae_Sedis|s__Incertae_Sedis_unclassified	0.49322	0.01865	0.06002	0	0	0.10985	0.0597	0.13733	0.02979	0.09787	0.09566	0.06196	0.19884	0.02045	0.04917
d__Bacteria|p__Firmicutes|c__Clostridia|o__Oscillospirales|f__Ruminococcaceae|g__Negativibacillus	0.43858	0.09947	0.07652	0.00581	0	0.04394	0.19577	0	0	0.10529	0.00617	0	0.06182	0	0.00952
d__Bacteria|p__Firmicutes|c__Clostridia|o__Oscillospirales|f__Ruminococcaceae|g__Negativibacillus|s__Negativibacillus_unclassified	0.43858	0.09947	0.07652	0.00581	0	0.04394	0.19577	0	0	0.10529	0.00617	0	0.06182	0	0.00952
d__Bacteria|p__Firmicutes|c__Clostridia|o__Oscillospirales|f__Ruminococcaceae|g__Paludicola	0.01518	0.05284	0	0	0	0.00628	0.00417	0.1448	0.00596	0.02373	0.00617	0	0	0	0
d__Bacteria|p__Firmicutes|c__Clostridia|o__Oscillospirales|f__Ruminococcaceae|g__Paludicola|s__Paludicola_unclassified	0.01518	0.05284	0	0	0	0.00628	0.00417	0.1448	0.00596	0.02373	0.00617	0	0	0	0
d__Bacteria|p__Firmicutes|c__Clostridia|o__Oscillospirales|f__Ruminococcaceae|g__Phocea	0	0.06061	0	0	0	0	0	0	0	0	0	0	0	0	0
d__Bacteria|p__Firmicutes|c__Clostridia|o__Oscillospirales|f__Ruminococcaceae|g__Phocea|s__Phocea_unclassified	0	0.06061	0	0	0	0	0	0	0	0	0	0	0	0	0
d__Bacteria|p__Firmicutes|c__Clostridia|o__Oscillospirales|f__Ruminococcaceae|g__Pygmaiobacter	0.04401	0	0	0	0	0.00785	0	0	0	0	0	0.0062	0	0.00629	0
d__Bacteria|p__Firmicutes|c__Clostridia|o__Oscillospirales|f__Ruminococcaceae|g__Pygmaiobacter|s__Pygmaiobacter_unclassified	0.04401	0	0	0	0	0.00785	0	0	0	0	0	0.0062	0	0.00629	0
d__Bacteria|p__Firmicutes|c__Clostridia|o__Oscillospirales|f__Ruminococcaceae|g__Ruminococcaceae_unclassified	0.00759	0.00466	0.02401	0	0	0.02197	0.00555	0.13882	0.00745	0.02224	0.0432	0.01704	0.00835	0.00944	0.01428
d__Bacteria|p__Firmicutes|c__Clostridia|o__Oscillospirales|f__Ruminococcaceae|g__Ruminococcaceae_unclassified|s__Ruminococcaceae_unclassified	0.00759	0.00466	0.02401	0	0	0.02197	0.00555	0.13882	0.00745	0.02224	0.0432	0.01704	0.00835	0.00944	0.01428
d__Bacteria|p__Firmicutes|c__Clostridia|o__Oscillospirales|f__Ruminococcaceae|g__Ruminococcus	0.62221	1.04129	5.34458	0.08999	4.33573	7.74603	0.96496	6.69344	2.15409	5.74348	3.86953	0.23699	0.58148	0.63234	0.64241
d__Bacteria|p__Firmicutes|c__Clostridia|o__Oscillospirales|f__Ruminococcaceae|g__Ruminococcus|s__Ruminococcus_unclassified	0.62221	1.04129	5.34458	0.08999	4.33573	7.74603	0.96496	6.69344	2.15409	5.74348	3.86953	0.23699	0.58148	0.63234	0.64241
d__Bacteria|p__Firmicutes|c__Clostridia|o__Oscillospirales|f__Ruminococcaceae|g__UBA1819	0	0.02331	0.003	0	0	0	0.03471	0.04926	0	0.01038	0.01697	0.02014	0.00668	0	0
d__Bacteria|p__Firmicutes|c__Clostridia|o__Oscillospirales|f__Ruminococcaceae|g__UBA1819|s__UBA1819_unclassified	0	0.02331	0.003	0	0	0	0.03471	0.04926	0	0.01038	0.01697	0.02014	0.00668	0	0
d__Bacteria|p__Firmicutes|c__Clostridia|o__Oscillospirales|f__UCG-010	0.17604	0.0202	0.02251	0	0.02752	0.02825	0.0125	0.70606	0.05363	0.09194	0.07869	0	0	0.00944	0.00317
d__Bacteria|p__Firmicutes|c__Clostridia|o__Oscillospirales|f__UCG-010|g__UCG-010_unclassified	0.17604	0.0202	0.02251	0	0.02752	0.02825	0.0125	0.70606	0.05363	0.09194	0.07869	0	0	0.00944	0.00317
d__Bacteria|p__Firmicutes|c__Clostridia|o__Oscillospirales|f__UCG-010|g__UCG-010_unclassified|s__UCG-010_unclassified	0.17604	0.0202	0.02251	0	0.02752	0.02825	0.0125	0.70606	0.05363	0.09194	0.07869	0	0	0.00944	0.00317
d__Bacteria|p__Firmicutes|c__Clostridia|o__Oscillospirales|f__UCG-011	0.00759	0	0.02101	0	0	0	0	0.00299	0	0.0178	0	0.00465	0	0	0
d__Bacteria|p__Firmicutes|c__Clostridia|o__Oscillospirales|f__UCG-011|g__UCG-011_unclassified	0.00759	0	0.02101	0	0	0	0	0.00299	0	0.0178	0	0.00465	0	0	0
d__Bacteria|p__Firmicutes|c__Clostridia|o__Oscillospirales|f__UCG-011|g__UCG-011_unclassified|s__UCG-011_unclassified	0.00759	0	0.02101	0	0	0	0	0.00299	0	0.0178	0	0.00465	0	0	0
d__Bacteria|p__Firmicutes|c__Clostridia|o__Peptococcales	0.19425	0.07615	0.21456	0.01887	0	0.3374	0.2874	0.17166	0.05661	0.50124	0.09875	0.08519	0.57146	0.1337	0.06028
d__Bacteria|p__Firmicutes|c__Clostridia|o__Peptococcales|f__Peptococcaceae	0.19425	0.07615	0.21456	0.01887	0	0.3374	0.2874	0.17166	0.05661	0.50124	0.09875	0.08519	0.57146	0.1337	0.06028
d__Bacteria|p__Firmicutes|c__Clostridia|o__Peptococcales|f__Peptococcaceae|g__Peptococcaceae_unclassified	0.15783	0.07615	0.21456	0.01887	0	0.3374	0.2874	0.17166	0.05661	0.50124	0.09566	0.05731	0.55475	0.11797	0.046
d__Bacteria|p__Firmicutes|c__Clostridia|o__Peptococcales|f__Peptococcaceae|g__Peptococcaceae_unclassified|s__Peptococcaceae_unclassified	0.15783	0.07615	0.21456	0.01887	0	0.3374	0.2874	0.17166	0.05661	0.50124	0.09566	0.05731	0.55475	0.11797	0.046
d__Bacteria|p__Firmicutes|c__Clostridia|o__Peptococcales|f__Peptococcaceae|g__Peptococcus	0.03642	0	0	0	0	0	0	0	0	0	0.00309	0.02788	0.01671	0.01573	0.01428
d__Bacteria|p__Firmicutes|c__Clostridia|o__Peptococcales|f__Peptococcaceae|g__Peptococcus|s__Peptococcus_unclassified	0.03642	0	0	0	0	0	0	0	0	0	0.00309	0.02788	0.01671	0.01573	0.01428
d__Bacteria|p__Firmicutes|c__Clostridia|o__Peptostreptococcales-Tissierellales	0.62221	0.24711	0.28357	2.75189	0.03363	0.90548	1.69666	1.62856	1.94554	0.70588	1.01058	0.50341	0.28573	0.35077	0.16813
d__Bacteria|p__Firmicutes|c__Clostridia|o__Peptostreptococcales-Tissierellales|f__Anaerovoracaceae	0.1214	0.16629	0.19955	0.00435	0.03363	0.76581	0.51511	0.64634	0.06704	0.3218	0.14811	0.06971	0.11864	0.04875	0.02379
d__Bacteria|p__Firmicutes|c__Clostridia|o__Peptostreptococcales-Tissierellales|f__Anaerovoracaceae|g__Anaerovorax	0	0	0	0	0	0	0	0	0	0	0.02623	0.00465	0	0.00786	0
d__Bacteria|p__Firmicutes|c__Clostridia|o__Peptostreptococcales-Tissierellales|f__Anaerovoracaceae|g__Anaerovorax|s__Anaerovorax_unclassified	0	0	0	0	0	0	0	0	0	0	0.02623	0.00465	0	0.00786	0
d__Bacteria|p__Firmicutes|c__Clostridia|o__Peptostreptococcales-Tissierellales|f__Anaerovoracaceae|g__Eubacterium]_brachy_group	0.01062	0	0	0	0	0	0	0.02388	0.0149	0.02224	0.0108	0	0	0	0
d__Bacteria|p__Firmicutes|c__Clostridia|o__Peptostreptococcales-Tissierellales|f__Anaerovoracaceae|g__Eubacterium]_brachy_group|s__Eubacterium]_brachy_group_unclassified	0.01062	0	0	0	0	0	0	0.02388	0.0149	0.02224	0.0108	0	0	0	0
d__Bacteria|p__Firmicutes|c__Clostridia|o__Peptostreptococcales-Tissierellales|f__Anaerovoracaceae|g__Eubacterium]_nodatum_group	0.04856	0.10879	0.07502	0	0	0.50688	0.10136	0.18808	0	0.04301	0	0.02943	0.06015	0.03303	0.02379
d__Bacteria|p__Firmicutes|c__Clostridia|o__Peptostreptococcales-Tissierellales|f__Anaerovoracaceae|g__Eubacterium]_nodatum_group|s__Eubacterium]_nodatum_group_unclassified	0.04856	0.10879	0.07502	0	0	0.50688	0.10136	0.18808	0	0.04301	0	0.02943	0.06015	0.03303	0.02379
d__Bacteria|p__Firmicutes|c__Clostridia|o__Peptostreptococcales-Tissierellales|f__Anaerovoracaceae|g__Family_XIII_AD3011_group	0.04249	0.0575	0.10803	0.00435	0.03363	0.24481	0.40264	0.42095	0.05214	0.2432	0.09257	0.03563	0.04846	0	0
d__Bacteria|p__Firmicutes|c__Clostridia|o__Peptostreptococcales-Tissierellales|f__Anaerovoracaceae|g__Family_XIII_AD3011_group|s__Family_XIII_AD3011_group_unclassified	0.04249	0.0575	0.10803	0.00435	0.03363	0.24481	0.40264	0.42095	0.05214	0.2432	0.09257	0.03563	0.04846	0	0
d__Bacteria|p__Firmicutes|c__Clostridia|o__Peptostreptococcales-Tissierellales|f__Anaerovoracaceae|g__Family_XIII_UCG-001	0.01973	0	0.0165	0	0	0.01412	0.01111	0.01343	0	0.01335	0.01851	0	0.01003	0.00786	0
d__Bacteria|p__Firmicutes|c__Clostridia|o__Peptostreptococcales-Tissierellales|f__Anaerovoracaceae|g__Family_XIII_UCG-001|s__Family_XIII_UCG-001_unclassified	0.01973	0	0.0165	0	0	0.01412	0.01111	0.01343	0	0.01335	0.01851	0	0.01003	0.00786	0
d__Bacteria|p__Firmicutes|c__Clostridia|o__Peptostreptococcales-Tissierellales|f__Family_XI	0	0	0	0	0	0	0.00833	0	0	0	0	0	0	0	0
d__Bacteria|p__Firmicutes|c__Clostridia|o__Peptostreptococcales-Tissierellales|f__Family_XI|g__Tissierella	0	0	0	0	0	0	0.00833	0	0	0	0	0	0	0	0
d__Bacteria|p__Firmicutes|c__Clostridia|o__Peptostreptococcales-Tissierellales|f__Family_XI|g__Tissierella|s__Tissierella_unclassified	0	0	0	0	0	0	0.00833	0	0	0	0	0	0	0	0
d__Bacteria|p__Firmicutes|c__Clostridia|o__Peptostreptococcales-Tissierellales|f__Peptostreptococcaceae	0.50081	0.08082	0.08402	2.74754	0	0.13967	1.17322	0.98222	1.8785	0.38408	0.86247	0.4337	0.16709	0.30202	0.14434
d__Bacteria|p__Firmicutes|c__Clostridia|o__Peptostreptococcales-Tissierellales|f__Peptostreptococcaceae|g__Peptostreptococcaceae_unclassified	0.00304	0	0	0	0	0.00314	0	0.00448	0	0.02669	0.02777	0.0062	0	0	0
d__Bacteria|p__Firmicutes|c__Clostridia|o__Peptostreptococcales-Tissierellales|f__Peptostreptococcaceae|g__Peptostreptococcaceae_unclassified|s__Peptostreptococcaceae_unclassified	0.00304	0	0	0	0	0.00314	0	0.00448	0	0.02669	0.02777	0.0062	0	0	0
d__Bacteria|p__Firmicutes|c__Clostridia|o__Peptostreptococcales-Tissierellales|f__Peptostreptococcaceae|g__Romboutsia	0.49777	0.08082	0.08402	2.74754	0	0.13653	1.17322	0.97774	1.8785	0.35739	0.8347	0.4275	0.16709	0.30202	0.14434
d__Bacteria|p__Firmicutes|c__Clostridia|o__Peptostreptococcales-Tissierellales|f__Peptostreptococcaceae|g__Romboutsia|s__Romboutsia_unclassified	0.49777	0.08082	0.08402	2.74754	0	0.13653	1.17322	0.97774	1.8785	0.35739	0.8347	0.4275	0.16709	0.30202	0.14434
d__Bacteria|p__Firmicutes|c__Erysipelotrichia	0.604	0.07305	0.09603	0	0	0.05336	0	0.01792	0.00596	0.31883	0	0	0.11362	0	0.00793
d__Bacteria|p__Firmicutes|c__Erysipelotrichia|o__Erysipelotrichales	0.604	0.07305	0.09603	0	0	0.05336	0	0.01792	0.00596	0.31883	0	0	0.11362	0	0.00793
d__Bacteria|p__Firmicutes|c__Erysipelotrichia|o__Erysipelotrichales|f__Erysipelotrichaceae	0.604	0.07305	0.09603	0	0	0.05336	0	0.01792	0.00596	0.31883	0	0	0.11362	0	0.00793
d__Bacteria|p__Firmicutes|c__Erysipelotrichia|o__Erysipelotrichales|f__Erysipelotrichaceae|g__Absiella	0	0	0	0	0	0	0	0.01493	0	0	0	0	0.11362	0	0
d__Bacteria|p__Firmicutes|c__Erysipelotrichia|o__Erysipelotrichales|f__Erysipelotrichaceae|g__Absiella|s__Absiella_sp.	0	0	0	0	0	0	0	0.01493	0	0	0	0	0.11362	0	0
d__Bacteria|p__Firmicutes|c__Erysipelotrichia|o__Erysipelotrichales|f__Erysipelotrichaceae|g__Allobaculum	0	0	0	0	0	0	0	0	0.00596	0.01186	0	0	0	0	0.00793
d__Bacteria|p__Firmicutes|c__Erysipelotrichia|o__Erysipelotrichales|f__Erysipelotrichaceae|g__Allobaculum|s__uncultured_Allobaculum_sp.	0	0	0	0	0	0	0	0	0.00596	0.01186	0	0	0	0	0.00793
d__Bacteria|p__Firmicutes|c__Erysipelotrichia|o__Erysipelotrichales|f__Erysipelotrichaceae|g__Erysipelatoclostridium	0.604	0.07305	0.09603	0	0	0.05336	0	0	0	0.30697	0	0	0	0	0
d__Bacteria|p__Firmicutes|c__Erysipelotrichia|o__Erysipelotrichales|f__Erysipelotrichaceae|g__Erysipelatoclostridium|s__Erysipelatoclostridium_sp._SNUG30386	0.604	0.07305	0.09603	0	0	0.05336	0	0	0	0.30697	0	0	0	0	0
d__Bacteria|p__Firmicutes|c__Erysipelotrichia|o__Erysipelotrichales|f__Erysipelotrichaceae|g__Turicibacter	0	0	0	0	0	0	0	0.00299	0	0	0	0	0	0	0
d__Bacteria|p__Firmicutes|c__Erysipelotrichia|o__Erysipelotrichales|f__Erysipelotrichaceae|g__Turicibacter|s__uncultured_Turicibacter_sp.	0	0	0	0	0	0	0	0.00299	0	0	0	0	0	0	0
d__Bacteria|p__Firmicutes|c__Firmicutes_unclassified	2.847	1.4547	12.0005	0.23948	1.7031	18.3168	12.6347	8.87582	1.07556	13.9279	2.69078	5.23226	4.0403	2.37365	2.26033
d__Bacteria|p__Firmicutes|c__Firmicutes_unclassified|o__Firmicutes_unclassified	2.847	1.4547	12.0005	0.23948	1.7031	18.3168	12.6347	8.87582	1.07556	13.9279	2.69078	5.23226	4.0403	2.37365	2.26033
d__Bacteria|p__Firmicutes|c__Firmicutes_unclassified|o__Firmicutes_unclassified|f__Firmicutes_unclassified	2.847	1.4547	12.0005	0.23948	1.7031	18.3168	12.6347	8.87582	1.07556	13.9279	2.69078	5.23226	4.0403	2.37365	2.26033
d__Bacteria|p__Firmicutes|c__Firmicutes_unclassified|o__Firmicutes_unclassified|f__Firmicutes_unclassified|g__Firmicutes_unclassified	2.847	1.4547	12.0005	0.23948	1.7031	18.3168	12.6347	8.87582	1.07556	13.9279	2.69078	5.23226	4.0403	2.37365	2.26033
d__Bacteria|p__Firmicutes|c__Firmicutes_unclassified|o__Firmicutes_unclassified|f__Firmicutes_unclassified|g__Firmicutes_unclassified|s__Firmicutes_unclassified	2.847	1.4547	12.0005	0.23948	1.7031	18.3168	12.6347	8.87582	1.07556	13.9279	2.69078	5.23226	4.0403	2.37365	2.26033
d__Bacteria|p__Firmicutes|c__Incertae_Sedis	0.00304	0	0	0	0	0	0	0.02836	0	0	0	0	0	0	0
d__Bacteria|p__Firmicutes|c__Incertae_Sedis|o__DTU014	0.00304	0	0	0	0	0	0	0.02836	0	0	0	0	0	0	0
d__Bacteria|p__Firmicutes|c__Incertae_Sedis|o__DTU014|f__DTU014_unclassified	0.00304	0	0	0	0	0	0	0.02836	0	0	0	0	0	0	0
d__Bacteria|p__Firmicutes|c__Incertae_Sedis|o__DTU014|f__DTU014_unclassified|g__DTU014_unclassified	0.00304	0	0	0	0	0	0	0.02836	0	0	0	0	0	0	0
d__Bacteria|p__Firmicutes|c__Incertae_Sedis|o__DTU014|f__DTU014_unclassified|g__DTU014_unclassified|s__DTU014_unclassified	0.00304	0	0	0	0	0	0	0.02836	0	0	0	0	0	0	0
d__Bacteria|p__Firmicutes|c__Negativicutes	1.52972	8.42672	0.20556	0.01742	0.42807	0.32014	0.57759	1.3793	0.42308	1.87444	0.39343	0.35779	0.58483	0.24539	0.19193
d__Bacteria|p__Firmicutes|c__Negativicutes|o__Acidaminococcales	1.51303	8.41273	0.19056	0.01742	0.27519	0.31386	0.41098	1.24793	0.21452	1.72022	0	0	0.37763	0.03304	0.05076
d__Bacteria|p__Firmicutes|c__Negativicutes|o__Acidaminococcales|f__Acidaminococcaceae	1.51303	8.41273	0.19056	0.01742	0.27519	0.31386	0.41098	1.24793	0.21452	1.72022	0	0	0.37763	0.03304	0.05076
d__Bacteria|p__Firmicutes|c__Negativicutes|o__Acidaminococcales|f__Acidaminococcaceae|g__Acidaminococcus	0	0	0	0	0	0	0	0	0	0	0	0	0	0.00315	0
d__Bacteria|p__Firmicutes|c__Negativicutes|o__Acidaminococcales|f__Acidaminococcaceae|g__Acidaminococcus|s__Acidaminococcus_massiliensis	0	0	0	0	0	0	0	0	0	0	0	0	0	0.00315	0
d__Bacteria|p__Firmicutes|c__Negativicutes|o__Acidaminococcales|f__Acidaminococcaceae|g__Phascolarctobacterium	1.51303	8.41273	0.19056	0.01742	0.27519	0.31386	0.41098	1.24793	0.21452	1.72022	0	0	0.37763	0.02989	0.05076
d__Bacteria|p__Firmicutes|c__Negativicutes|o__Acidaminococcales|f__Acidaminococcaceae|g__Phascolarctobacterium|s__Phascolarctobacterium_faecium	0.02276	8.1967	0	0.01742	0	0.02668	0.01944	0.01493	0.01639	0.02669	0	0	0.02339	0	0.02379
d__Bacteria|p__Firmicutes|c__Negativicutes|o__Acidaminococcales|f__Acidaminococcaceae|g__Phascolarctobacterium|s__Phascolarctobacterium_sp.	0.04097	0	0	0	0	0	0	0	0	0	0	0	0	0	0
d__Bacteria|p__Firmicutes|c__Negativicutes|o__Acidaminococcales|f__Acidaminococcaceae|g__Phascolarctobacterium|s__Phascolarctobacterium_unclassified	1.4493	0.21603	0.19056	0	0.27519	0.28718	0.39154	1.233	0.19813	1.69353	0	0	0.35424	0.02989	0.02697
d__Bacteria|p__Firmicutes|c__Negativicutes|o__Selenomonadales	0	0	0	0	0	0	0	0.05374	0	0	0	0.02478	0	0.03146	0.07296
d__Bacteria|p__Firmicutes|c__Negativicutes|o__Selenomonadales|f__Selenomonadaceae	0	0	0	0	0	0	0	0.05374	0	0	0	0.02478	0	0.03146	0.07296
d__Bacteria|p__Firmicutes|c__Negativicutes|o__Selenomonadales|f__Selenomonadaceae|g__Selenomonas	0	0	0	0	0	0	0	0.05374	0	0	0	0.02478	0	0.03146	0.07296
d__Bacteria|p__Firmicutes|c__Negativicutes|o__Selenomonadales|f__Selenomonadaceae|g__Selenomonas|s__uncultured_Selenomonas_sp.	0	0	0	0	0	0	0	0.05374	0	0	0	0.02478	0	0.03146	0.07296
d__Bacteria|p__Firmicutes|c__Negativicutes|o__Veillonellales	0.01669	0	0	0	0	0	0	0	0	0	0	0	0	0	0
d__Bacteria|p__Firmicutes|c__Negativicutes|o__Veillonellales-Selenomonadales	0	0.01399	0.015	0	0.15288	0.00628	0.16661	0.07763	0.20856	0.15422	0.39343	0.33301	0.2072	0.18089	0.06821
d__Bacteria|p__Firmicutes|c__Negativicutes|o__Veillonellales-Selenomonadales|f__Selenomonadaceae	0	0	0.0045	0	0.15288	0	0.15828	0.06867	0.19962	0.14681	0.39343	0.32527	0.2072	0.16673	0.06345
d__Bacteria|p__Firmicutes|c__Negativicutes|o__Veillonellales-Selenomonadales|f__Selenomonadaceae|g__Megamonas	0	0	0	0	0	0	0	0	0	0	0	0	0	0.00786	0
d__Bacteria|p__Firmicutes|c__Negativicutes|o__Veillonellales-Selenomonadales|f__Selenomonadaceae|g__Megamonas|s__Megamonas_unclassified	0	0	0	0	0	0	0	0	0	0	0	0	0	0.00786	0
d__Bacteria|p__Firmicutes|c__Negativicutes|o__Veillonellales-Selenomonadales|f__Selenomonadaceae|g__Quinella	0	0	0.0045	0	0.15288	0	0.15828	0.06867	0.19962	0.14681	0.39343	0.32527	0.2072	0.15887	0.06345
d__Bacteria|p__Firmicutes|c__Negativicutes|o__Veillonellales-Selenomonadales|f__Selenomonadaceae|g__Quinella|s__Quinella_unclassified	0	0	0.0045	0	0.15288	0	0.15828	0.06867	0.19962	0.14681	0.39343	0.32527	0.2072	0.15887	0.06345
d__Bacteria|p__Firmicutes|c__Negativicutes|o__Veillonellales-Selenomonadales|f__Veillonellaceae	0	0.01399	0.0105	0	0	0.00628	0.00833	0.00896	0.00894	0.00741	0	0.00774	0	0.01416	0.00476
d__Bacteria|p__Firmicutes|c__Negativicutes|o__Veillonellales-Selenomonadales|f__Veillonellaceae|g__Megasphaera	0	0.01399	0.0105	0	0	0.00628	0.00833	0.00896	0.00894	0.00741	0	0.00774	0	0.01416	0.00476
d__Bacteria|p__Firmicutes|c__Negativicutes|o__Veillonellales-Selenomonadales|f__Veillonellaceae|g__Megasphaera|s__Megasphaera_unclassified	0	0.01399	0.0105	0	0	0.00628	0.00833	0.00896	0.00894	0.00741	0	0.00774	0	0.01416	0.00476
d__Bacteria|p__Firmicutes|c__Negativicutes|o__Veillonellales|f__Veillonellaceae	0.01669	0	0	0	0	0	0	0	0	0	0	0	0	0	0
d__Bacteria|p__Firmicutes|c__Negativicutes|o__Veillonellales|f__Veillonellaceae|g__Veillonellaceae_unclassified	0.01669	0	0	0	0	0	0	0	0	0	0	0	0	0	0
d__Bacteria|p__Firmicutes|c__Negativicutes|o__Veillonellales|f__Veillonellaceae|g__Veillonellaceae_unclassified|s__Veillonellaceae_unclassified	0.01669	0	0	0	0	0	0	0	0	0	0	0	0	0	0
d__Bacteria|p__Patescibacteria	0.02125	0.02487	0.12304	0.10595	0.06421	0.06434	0.09025	0.27765	0.11769	0.06673	0.60789	0.17658	0.14036	0.10067	0.04124
d__Bacteria|p__Patescibacteria|c__Saccharimonadia	0.02125	0.02487	0.12304	0.10595	0.06421	0.06434	0.09025	0.27765	0.11769	0.06673	0.60789	0.17658	0.14036	0.10067	0.04124
d__Bacteria|p__Patescibacteria|c__Saccharimonadia|o__Saccharimonadales	0.02125	0.02487	0.12304	0.10595	0.06421	0.06434	0.09025	0.27765	0.11769	0.06673	0.60789	0.17658	0.14036	0.10067	0.04124
d__Bacteria|p__Patescibacteria|c__Saccharimonadia|o__Saccharimonadales|f__Saccharimonadaceae	0.02125	0.02487	0.12304	0.10595	0.06421	0.06434	0.09025	0.27765	0.11769	0.06673	0.60789	0.17658	0.14036	0.10067	0.04124
d__Bacteria|p__Patescibacteria|c__Saccharimonadia|o__Saccharimonadales|f__Saccharimonadaceae|g__Candidatus_Saccharimonas	0.02125	0.02487	0.12304	0.10595	0.06421	0.06434	0.08331	0.27765	0.09832	0.06673	0.59092	0.17658	0.14036	0.10067	0.04124
d__Bacteria|p__Patescibacteria|c__Saccharimonadia|o__Saccharimonadales|f__Saccharimonadaceae|g__Candidatus_Saccharimonas|s__Candidatus_Saccharimonas_unclassified	0.02125	0.02487	0.12304	0.10595	0.06421	0.06434	0.08331	0.27765	0.09832	0.06673	0.59092	0.17658	0.14036	0.10067	0.04124
d__Bacteria|p__Patescibacteria|c__Saccharimonadia|o__Saccharimonadales|f__Saccharimonadaceae|g__TM7a	0	0	0	0	0	0	0.00694	0	0.01937	0	0.01697	0	0	0	0
d__Bacteria|p__Patescibacteria|c__Saccharimonadia|o__Saccharimonadales|f__Saccharimonadaceae|g__TM7a|s__TM7a_unclassified	0	0	0	0	0	0	0.00694	0	0.01937	0	0.01697	0	0	0	0
d__Bacteria|p__Planctomycetota	0	0	0	0	0	0	0	0	0	0	0	0	0	0.00315	0
d__Bacteria|p__Planctomycetota|c__Phycisphaerae	0	0	0	0	0	0	0	0	0	0	0	0	0	0.00315	0
d__Bacteria|p__Planctomycetota|c__Phycisphaerae|o__Phycisphaerales	0	0	0	0	0	0	0	0	0	0	0	0	0	0.00315	0
d__Bacteria|p__Planctomycetota|c__Phycisphaerae|o__Phycisphaerales|f__Phycisphaeraceae	0	0	0	0	0	0	0	0	0	0	0	0	0	0.00315	0
d__Bacteria|p__Planctomycetota|c__Phycisphaerae|o__Phycisphaerales|f__Phycisphaeraceae|g__Algisphaera	0	0	0	0	0	0	0	0	0	0	0	0	0	0.00315	0
d__Bacteria|p__Planctomycetota|c__Phycisphaerae|o__Phycisphaerales|f__Phycisphaeraceae|g__Algisphaera|s__Algisphaera_unclassified	0	0	0	0	0	0	0	0	0	0	0	0	0	0.00315	0
d__Bacteria|p__Proteobacteria	2.73471	11.4916	18.0098	0.54429	3.55603	3.38342	31.359	3.88262	4.24712	1.54524	1.67556	0.92316	2.02182	1.95996	1.15156
d__Bacteria|p__Proteobacteria|c__Alphaproteobacteria	0.03339	0.02798	0.015	0.0479	0.01529	0.03454	0.7775	0.00896	0.37094	0.0875	0.15428	0.12391	0.29241	0.66695	0.20303
d__Bacteria|p__Proteobacteria|c__Alphaproteobacteria|o__Alphaproteobacteria_unclassified	0.00911	0	0	0.00581	0	0	0.07081	0.00299	0.07597	0.02521	0.00463	0	0.00835	0.04562	0
d__Bacteria|p__Proteobacteria|c__Alphaproteobacteria|o__Alphaproteobacteria_unclassified|f__Alphaproteobacteria_unclassified	0.00911	0	0	0.00581	0	0	0.07081	0.00299	0.07597	0.02521	0.00463	0	0.00835	0.04562	0
d__Bacteria|p__Proteobacteria|c__Alphaproteobacteria|o__Alphaproteobacteria_unclassified|f__Alphaproteobacteria_unclassified|g__Alphaproteobacteria_unclassified	0.00911	0	0	0.00581	0	0	0.07081	0.00299	0.07597	0.02521	0.00463	0	0.00835	0.04562	0
d__Bacteria|p__Proteobacteria|c__Alphaproteobacteria|o__Alphaproteobacteria_unclassified|f__Alphaproteobacteria_unclassified|g__Alphaproteobacteria_unclassified|s__Alphaproteobacteria_unclassified	0.00911	0	0	0.00581	0	0	0.07081	0.00299	0.07597	0.02521	0.00463	0	0.00835	0.04562	0
d__Bacteria|p__Proteobacteria|c__Alphaproteobacteria|o__Caulobacterales	0	0	0.009	0	0	0.01256	0.0125	0	0.01043	0	0	0	0	0	0
d__Bacteria|p__Proteobacteria|c__Alphaproteobacteria|o__Caulobacterales|f__Caulobacteraceae	0	0	0.009	0	0	0.01256	0.0125	0	0.01043	0	0	0	0	0	0
d__Bacteria|p__Proteobacteria|c__Alphaproteobacteria|o__Caulobacterales|f__Caulobacteraceae|g__Brevundimonas	0	0	0	0	0	0.00471	0.00972	0	0.01043	0	0	0	0	0	0
d__Bacteria|p__Proteobacteria|c__Alphaproteobacteria|o__Caulobacterales|f__Caulobacteraceae|g__Brevundimonas|s__Brevundimonas_sp._mixed_culture_JK-Clone-05	0	0	0	0	0	0	0.00972	0	0.01043	0	0	0	0	0	0
d__Bacteria|p__Proteobacteria|c__Alphaproteobacteria|o__Caulobacterales|f__Caulobacteraceae|g__Brevundimonas|s__Brevundimonas_unclassified	0	0	0	0	0	0.00471	0	0	0	0	0	0	0	0	0
d__Bacteria|p__Proteobacteria|c__Alphaproteobacteria|o__Caulobacterales|f__Caulobacteraceae|g__Caulobacter	0	0	0	0	0	0	0.00278	0	0	0	0	0	0	0	0
d__Bacteria|p__Proteobacteria|c__Alphaproteobacteria|o__Caulobacterales|f__Caulobacteraceae|g__Caulobacter|s__uncultured_Caulobacter_sp.	0	0	0	0	0	0	0.00278	0	0	0	0	0	0	0	0
d__Bacteria|p__Proteobacteria|c__Alphaproteobacteria|o__Caulobacterales|f__Caulobacteraceae|g__Phenylobacterium	0	0	0.009	0	0	0.00785	0	0	0	0	0	0	0	0	0
d__Bacteria|p__Proteobacteria|c__Alphaproteobacteria|o__Caulobacterales|f__Caulobacteraceae|g__Phenylobacterium|s__uncultured_Phenylobacterium_sp.	0	0	0.009	0	0	0.00785	0	0	0	0	0	0	0	0	0
d__Bacteria|p__Proteobacteria|c__Alphaproteobacteria|o__Dongiales	0	0	0	0	0	0	0.00555	0	0	0	0	0	0	0	0
d__Bacteria|p__Proteobacteria|c__Alphaproteobacteria|o__Dongiales|f__Dongiaceae	0	0	0	0	0	0	0.00555	0	0	0	0	0	0	0	0
d__Bacteria|p__Proteobacteria|c__Alphaproteobacteria|o__Dongiales|f__Dongiaceae|g__Dongia	0	0	0	0	0	0	0.00555	0	0	0	0	0	0	0	0
d__Bacteria|p__Proteobacteria|c__Alphaproteobacteria|o__Dongiales|f__Dongiaceae|g__Dongia|s__Dongia_unclassified	0	0	0	0	0	0	0.00555	0	0	0	0	0	0	0	0
d__Bacteria|p__Proteobacteria|c__Alphaproteobacteria|o__Elsterales	0	0.00311	0	0	0	0	0	0	0	0	0	0	0	0	0
d__Bacteria|p__Proteobacteria|c__Alphaproteobacteria|o__Elsterales|f__Elsterales_unclassified	0	0.00311	0	0	0	0	0	0	0	0	0	0	0	0	0
d__Bacteria|p__Proteobacteria|c__Alphaproteobacteria|o__Elsterales|f__Elsterales_unclassified|g__Elsterales_unclassified	0	0.00311	0	0	0	0	0	0	0	0	0	0	0	0	0
d__Bacteria|p__Proteobacteria|c__Alphaproteobacteria|o__Elsterales|f__Elsterales_unclassified|g__Elsterales_unclassified|s__Elsterales_unclassified	0	0.00311	0	0	0	0	0	0	0	0	0	0	0	0	0
d__Bacteria|p__Proteobacteria|c__Alphaproteobacteria|o__Micropepsales	0	0	0	0	0	0	0.00694	0	0	0	0	0	0	0	0
d__Bacteria|p__Proteobacteria|c__Alphaproteobacteria|o__Micropepsales|f__Micropepsaceae	0	0	0	0	0	0	0.00694	0	0	0	0	0	0	0	0
d__Bacteria|p__Proteobacteria|c__Alphaproteobacteria|o__Micropepsales|f__Micropepsaceae|g__Micropepsaceae_unclassified	0	0	0	0	0	0	0.00694	0	0	0	0	0	0	0	0
d__Bacteria|p__Proteobacteria|c__Alphaproteobacteria|o__Micropepsales|f__Micropepsaceae|g__Micropepsaceae_unclassified|s__Micropepsaceae_unclassified	0	0	0	0	0	0	0.00694	0	0	0	0	0	0	0	0
d__Bacteria|p__Proteobacteria|c__Alphaproteobacteria|o__Reyranellales	0	0	0	0	0	0	0.00417	0	0	0	0	0	0	0	0
d__Bacteria|p__Proteobacteria|c__Alphaproteobacteria|o__Reyranellales|f__Reyranellaceae	0	0	0	0	0	0	0.00417	0	0	0	0	0	0	0	0
d__Bacteria|p__Proteobacteria|c__Alphaproteobacteria|o__Reyranellales|f__Reyranellaceae|g__Reyranella	0	0	0	0	0	0	0.00417	0	0	0	0	0	0	0	0
d__Bacteria|p__Proteobacteria|c__Alphaproteobacteria|o__Reyranellales|f__Reyranellaceae|g__Reyranella|s__Reyranella_unclassified	0	0	0	0	0	0	0.00417	0	0	0	0	0	0	0	0
d__Bacteria|p__Proteobacteria|c__Alphaproteobacteria|o__Rhizobiales	0.02428	0.0171	0.006	0.03774	0.01529	0.02198	0.59284	0.00597	0.23835	0.04598	0.11571	0.10377	0.28072	0.56942	0.15227
d__Bacteria|p__Proteobacteria|c__Alphaproteobacteria|o__Rhizobiales|f__A0839	0	0	0	0.00581	0	0	0	0	0	0	0	0	0	0	0
d__Bacteria|p__Proteobacteria|c__Alphaproteobacteria|o__Rhizobiales|f__A0839|g__A0839_unclassified	0	0	0	0.00581	0	0	0	0	0	0	0	0	0	0	0
d__Bacteria|p__Proteobacteria|c__Alphaproteobacteria|o__Rhizobiales|f__A0839|g__A0839_unclassified|s__A0839_unclassified	0	0	0	0.00581	0	0	0	0	0	0	0	0	0	0	0
d__Bacteria|p__Proteobacteria|c__Alphaproteobacteria|o__Rhizobiales|f__Beijerinckiaceae	0.00607	0	0.006	0.00581	0	0.00471	0.00694	0	0	0	0	0	0	0	0
d__Bacteria|p__Proteobacteria|c__Alphaproteobacteria|o__Rhizobiales|f__Beijerinckiaceae|g__Bosea	0.00607	0	0.006	0.00581	0	0.00471	0.00694	0	0	0	0	0	0	0	0
d__Bacteria|p__Proteobacteria|c__Alphaproteobacteria|o__Rhizobiales|f__Beijerinckiaceae|g__Bosea|s__Bosea_unclassified	0.00607	0	0.006	0.00581	0	0.00471	0.00694	0	0	0	0	0	0	0	0
d__Bacteria|p__Proteobacteria|c__Alphaproteobacteria|o__Rhizobiales|f__Bradyrhizobiaceae	0.00759	0	0	0.01161	0.01529	0.00785	0.00555	0	0	0	0	0	0	0	0
d__Bacteria|p__Proteobacteria|c__Alphaproteobacteria|o__Rhizobiales|f__Bradyrhizobiaceae|g__Bradyrhizobium	0.00759	0	0	0.01161	0.01529	0.00785	0.00555	0	0	0	0	0	0	0	0
d__Bacteria|p__Proteobacteria|c__Alphaproteobacteria|o__Rhizobiales|f__Bradyrhizobiaceae|g__Bradyrhizobium|s__Bradyrhizobium_elkanii	0.00759	0	0	0.01161	0.01529	0.00785	0.00555	0	0	0	0	0	0	0	0
d__Bacteria|p__Proteobacteria|c__Alphaproteobacteria|o__Rhizobiales|f__Brucellaceae	0	0	0	0	0	0	0.02499	0	0	0	0.0108	0.01084	0.02841	0.06449	0.01586
d__Bacteria|p__Proteobacteria|c__Alphaproteobacteria|o__Rhizobiales|f__Brucellaceae|g__Falsochrobactrum	0	0	0	0	0	0	0	0	0	0	0	0.01084	0	0.01573	0
d__Bacteria|p__Proteobacteria|c__Alphaproteobacteria|o__Rhizobiales|f__Brucellaceae|g__Falsochrobactrum|s__Falsochrobactrum_ovis	0	0	0	0	0	0	0	0	0	0	0	0.01084	0	0.01573	0
d__Bacteria|p__Proteobacteria|c__Alphaproteobacteria|o__Rhizobiales|f__Brucellaceae|g__Ochrobactrum	0	0	0	0	0	0	0.02499	0	0	0	0.0108	0	0.02841	0.04876	0.01586
d__Bacteria|p__Proteobacteria|c__Alphaproteobacteria|o__Rhizobiales|f__Brucellaceae|g__Ochrobactrum|s__Ochrobactrum_oryzae	0	0	0	0	0	0	0	0	0	0	0	0	0	0.00944	0
d__Bacteria|p__Proteobacteria|c__Alphaproteobacteria|o__Rhizobiales|f__Brucellaceae|g__Ochrobactrum|s__Ochrobactrum_sp._BT-IDSG2015-3	0	0	0	0	0	0	0.02499	0	0	0	0.0108	0	0.02841	0.03932	0.01586
d__Bacteria|p__Proteobacteria|c__Alphaproteobacteria|o__Rhizobiales|f__Hyphomicrobiaceae	0	0	0	0.00435	0	0	0.26102	0	0.11173	0	0.06634	0.04182	0.0919	0.18719	0.04917
d__Bacteria|p__Proteobacteria|c__Alphaproteobacteria|o__Rhizobiales|f__Hyphomicrobiaceae|g__Hyphomicrobium	0	0	0	0.00435	0	0	0.00694	0	0	0	0	0	0	0	0
d__Bacteria|p__Proteobacteria|c__Alphaproteobacteria|o__Rhizobiales|f__Hyphomicrobiaceae|g__Hyphomicrobium|s__Hyphomicrobium_sp._LAT3	0	0	0	0.00435	0	0	0.00694	0	0	0	0	0	0	0	0
d__Bacteria|p__Proteobacteria|c__Alphaproteobacteria|o__Rhizobiales|f__Hyphomicrobiaceae|g__Pelagibacterium	0	0	0	0	0	0	0.25408	0	0.11173	0	0.06634	0.04182	0.0919	0.18719	0.04917
d__Bacteria|p__Proteobacteria|c__Alphaproteobacteria|o__Rhizobiales|f__Hyphomicrobiaceae|g__Pelagibacterium|s__Pelagibacterium_sp.	0	0	0	0	0	0	0.25408	0	0.11173	0	0.06634	0.04182	0.0919	0.18719	0.04917
d__Bacteria|p__Proteobacteria|c__Alphaproteobacteria|o__Rhizobiales|f__Phyllobacteriaceae	0	0	0	0	0	0	0.21798	0	0.07746	0.02818	0.02006	0.02633	0.10193	0.23752	0.07455
d__Bacteria|p__Proteobacteria|c__Alphaproteobacteria|o__Rhizobiales|f__Phyllobacteriaceae|g__Aquamicrobium	0	0	0	0	0	0	0.21798	0	0.07746	0.02818	0.02006	0.02633	0.10193	0.23752	0.07455
d__Bacteria|p__Proteobacteria|c__Alphaproteobacteria|o__Rhizobiales|f__Phyllobacteriaceae|g__Aquamicrobium|s__uncultured_Aquamicrobium_sp.	0	0	0	0	0	0	0.21798	0	0.07746	0.02818	0.02006	0.02633	0.10193	0.23752	0.07455
d__Bacteria|p__Proteobacteria|c__Alphaproteobacteria|o__Rhizobiales|f__Rhizobiaceae	0.01062	0.0171	0	0.01016	0	0.00942	0.07636	0.00597	0.04916	0.0178	0.01851	0.02478	0.05848	0.08022	0.01269
d__Bacteria|p__Proteobacteria|c__Alphaproteobacteria|o__Rhizobiales|f__Rhizobiaceae|g__Allorhizobium-Neorhizobium-Pararhizobium-Rhizobium	0	0	0	0.0029	0	0	0	0	0	0	0	0	0	0	0
d__Bacteria|p__Proteobacteria|c__Alphaproteobacteria|o__Rhizobiales|f__Rhizobiaceae|g__Allorhizobium-Neorhizobium-Pararhizobium-Rhizobium|s__Allorhizobium-Neorhizobium-Pararhizobium-Rhizobium_unclassified	0	0	0	0.0029	0	0	0	0	0	0	0	0	0	0	0
d__Bacteria|p__Proteobacteria|c__Alphaproteobacteria|o__Rhizobiales|f__Rhizobiaceae|g__Mesorhizobium	0.01062	0.00622	0	0.00726	0	0.00942	0.00694	0	0	0	0	0	0	0	0
d__Bacteria|p__Proteobacteria|c__Alphaproteobacteria|o__Rhizobiales|f__Rhizobiaceae|g__Mesorhizobium|s__Mesorhizobium_unclassified	0.01062	0.00622	0	0.00726	0	0.00942	0.00694	0	0	0	0	0	0	0	0
d__Bacteria|p__Proteobacteria|c__Alphaproteobacteria|o__Rhizobiales|f__Rhizobiaceae|g__Paenochrobactrum	0	0	0	0	0	0	0.06942	0	0.04022	0.01335	0.01851	0.02478	0.05514	0.06921	0.01269
d__Bacteria|p__Proteobacteria|c__Alphaproteobacteria|o__Rhizobiales|f__Rhizobiaceae|g__Paenochrobactrum|s__Paenochrobactrum_unclassified	0	0	0	0	0	0	0.06942	0	0.04022	0.01335	0.01851	0.02478	0.05514	0.06921	0.01269
d__Bacteria|p__Proteobacteria|c__Alphaproteobacteria|o__Rhizobiales|f__Rhizobiaceae|g__Phyllobacterium	0	0.01088	0	0	0	0	0	0	0	0.00445	0	0	0.00334	0	0
d__Bacteria|p__Proteobacteria|c__Alphaproteobacteria|o__Rhizobiales|f__Rhizobiaceae|g__Phyllobacterium|s__Phyllobacterium_unclassified	0	0.01088	0	0	0	0	0	0	0	0.00445	0	0	0.00334	0	0
d__Bacteria|p__Proteobacteria|c__Alphaproteobacteria|o__Rhizobiales|f__Rhizobiaceae|g__Pseudochrobactrum	0	0	0	0	0	0	0	0.00597	0.00894	0	0	0	0	0.01101	0
d__Bacteria|p__Proteobacteria|c__Alphaproteobacteria|o__Rhizobiales|f__Rhizobiaceae|g__Pseudochrobactrum|s__Pseudochrobactrum_unclassified	0	0	0	0	0	0	0	0.00597	0.00894	0	0	0	0	0.01101	0
d__Bacteria|p__Proteobacteria|c__Alphaproteobacteria|o__Rhodobacterales	0	0	0	0	0	0	0.08469	0	0.02682	0.01631	0.02468	0.00465	0	0.04876	0
d__Bacteria|p__Proteobacteria|c__Alphaproteobacteria|o__Rhodobacterales|f__Rhodobacteraceae	0	0	0	0	0	0	0.08469	0	0.02682	0.01631	0.02468	0.00465	0	0.04876	0
d__Bacteria|p__Proteobacteria|c__Alphaproteobacteria|o__Rhodobacterales|f__Rhodobacteraceae|g__Paracoccus	0	0	0	0	0	0	0.08469	0	0.02682	0.01631	0.02468	0.00465	0	0.04876	0
d__Bacteria|p__Proteobacteria|c__Alphaproteobacteria|o__Rhodobacterales|f__Rhodobacteraceae|g__Paracoccus|s__Paracoccus_alcaliphilus	0	0	0	0	0	0	0.05831	0	0.01788	0.01186	0.00771	0	0	0.00944	0
d__Bacteria|p__Proteobacteria|c__Alphaproteobacteria|o__Rhodobacterales|f__Rhodobacteraceae|g__Paracoccus|s__Paracoccus_sanguinis	0	0	0	0	0	0	0	0	0	0	0	0	0	0.02045	0
d__Bacteria|p__Proteobacteria|c__Alphaproteobacteria|o__Rhodobacterales|f__Rhodobacteraceae|g__Paracoccus|s__Paracoccus_solventivorans	0	0	0	0	0	0	0.00833	0	0.00894	0.00445	0	0.00465	0	0.00629	0
d__Bacteria|p__Proteobacteria|c__Alphaproteobacteria|o__Rhodobacterales|f__Rhodobacteraceae|g__Paracoccus|s__Paracoccus_sp._KS-11_Z8B-43	0	0	0	0	0	0	0.00972	0	0	0	0	0	0	0	0
d__Bacteria|p__Proteobacteria|c__Alphaproteobacteria|o__Rhodobacterales|f__Rhodobacteraceae|g__Paracoccus|s__Paracoccus_unclassified	0	0	0	0	0	0	0.00833	0	0	0	0.01697	0	0	0.01258	0
d__Bacteria|p__Proteobacteria|c__Alphaproteobacteria|o__Rhodospirillales	0	0.00466	0	0.00435	0	0	0	0	0.01937	0	0.00926	0.01549	0.00334	0.00315	0.00476
d__Bacteria|p__Proteobacteria|c__Alphaproteobacteria|o__Rhodospirillales|f__Rhodospirillaceae	0	0.00466	0	0.00435	0	0	0	0	0.01192	0	0.00926	0.01549	0.00334	0.00315	0.00476
d__Bacteria|p__Proteobacteria|c__Alphaproteobacteria|o__Rhodospirillales|f__Rhodospirillaceae|g__Dongia	0	0	0	0	0	0	0	0	0	0	0	0.0031	0.00334	0	0
d__Bacteria|p__Proteobacteria|c__Alphaproteobacteria|o__Rhodospirillales|f__Rhodospirillaceae|g__Dongia|s__uncultured_Dongia_sp.	0	0	0	0	0	0	0	0	0	0	0	0.0031	0.00334	0	0
d__Bacteria|p__Proteobacteria|c__Alphaproteobacteria|o__Rhodospirillales|f__Rhodospirillaceae|g__Insolitispirillum	0	0.00466	0	0	0	0	0	0	0.01192	0	0.00926	0.01239	0	0.00315	0.00476
d__Bacteria|p__Proteobacteria|c__Alphaproteobacteria|o__Rhodospirillales|f__Rhodospirillaceae|g__Insolitispirillum|s__uncultured_Insolitispirillum_sp.	0	0.00466	0	0	0	0	0	0	0.01192	0	0.00926	0.01239	0	0.00315	0.00476
d__Bacteria|p__Proteobacteria|c__Alphaproteobacteria|o__Rhodospirillales|f__Rhodospirillaceae|g__Thalassospira	0	0	0	0.00435	0	0	0	0	0	0	0	0	0	0	0
d__Bacteria|p__Proteobacteria|c__Alphaproteobacteria|o__Rhodospirillales|f__Rhodospirillaceae|g__Thalassospira|s__uncultured_Thalassospira_sp.	0	0	0	0.00435	0	0	0	0	0	0	0	0	0	0	0
d__Bacteria|p__Proteobacteria|c__Alphaproteobacteria|o__Rhodospirillales|f__Rhodospirillales_unclassified	0	0	0	0	0	0	0	0	0.00745	0	0	0	0	0	0
d__Bacteria|p__Proteobacteria|c__Alphaproteobacteria|o__Rhodospirillales|f__Rhodospirillales_unclassified|g__Rhodospirillales_unclassified	0	0	0	0	0	0	0	0	0.00745	0	0	0	0	0	0
d__Bacteria|p__Proteobacteria|c__Alphaproteobacteria|o__Rhodospirillales|f__Rhodospirillales_unclassified|g__Rhodospirillales_unclassified|s__Rhodospirillales_unclassified	0	0	0	0	0	0	0	0	0.00745	0	0	0	0	0	0
d__Bacteria|p__Proteobacteria|c__Alphaproteobacteria|o__Rickettsiales	0	0	0	0	0	0	0	0	0	0	0	0	0	0	0.046
d__Bacteria|p__Proteobacteria|c__Alphaproteobacteria|o__Rickettsiales|f__Mitochondria	0	0	0	0	0	0	0	0	0	0	0	0	0	0	0.046
d__Bacteria|p__Proteobacteria|c__Alphaproteobacteria|o__Rickettsiales|f__Mitochondria|g__Mitochondria_unclassified	0	0	0	0	0	0	0	0	0	0	0	0	0	0	0.046
d__Bacteria|p__Proteobacteria|c__Alphaproteobacteria|o__Rickettsiales|f__Mitochondria|g__Mitochondria_unclassified|s__Mitochondria_unclassified	0	0	0	0	0	0	0	0	0	0	0	0	0	0	0.046
d__Bacteria|p__Proteobacteria|c__Alphaproteobacteria|o__Sphingomonadales	0	0.00311	0	0	0	0	0	0	0	0	0	0	0	0	0
d__Bacteria|p__Proteobacteria|c__Alphaproteobacteria|o__Sphingomonadales|f__Sphingomonadaceae	0	0.00311	0	0	0	0	0	0	0	0	0	0	0	0	0
d__Bacteria|p__Proteobacteria|c__Alphaproteobacteria|o__Sphingomonadales|f__Sphingomonadaceae|g__Sphingomonas	0	0.00311	0	0	0	0	0	0	0	0	0	0	0	0	0
d__Bacteria|p__Proteobacteria|c__Alphaproteobacteria|o__Sphingomonadales|f__Sphingomonadaceae|g__Sphingomonas|s__Sphingomonas_unclassified	0	0.00311	0	0	0	0	0	0	0	0	0	0	0	0	0
d__Bacteria|p__Proteobacteria|c__Betaproteobacteria	0	0	0	0	0	0	0.00555	0	0	0.00297	0	0	0	0	0
d__Bacteria|p__Proteobacteria|c__Betaproteobacteria|o__Betaproteobacteria_unclassified	0	0	0	0	0	0	0	0	0	0.00297	0	0	0	0	0
d__Bacteria|p__Proteobacteria|c__Betaproteobacteria|o__Betaproteobacteria_unclassified|f__Betaproteobacteria_unclassified	0	0	0	0	0	0	0	0	0	0.00297	0	0	0	0	0
d__Bacteria|p__Proteobacteria|c__Betaproteobacteria|o__Betaproteobacteria_unclassified|f__Betaproteobacteria_unclassified|g__Betaproteobacteria_unclassified	0	0	0	0	0	0	0	0	0	0.00297	0	0	0	0	0
d__Bacteria|p__Proteobacteria|c__Betaproteobacteria|o__Betaproteobacteria_unclassified|f__Betaproteobacteria_unclassified|g__Betaproteobacteria_unclassified|s__Betaproteobacteria_unclassified	0	0	0	0	0	0	0	0	0	0.00297	0	0	0	0	0
d__Bacteria|p__Proteobacteria|c__Betaproteobacteria|o__Burkholderiales	0	0	0	0	0	0	0.00555	0	0	0	0	0	0	0	0
d__Bacteria|p__Proteobacteria|c__Betaproteobacteria|o__Burkholderiales|f__Comamonadaceae	0	0	0	0	0	0	0.00555	0	0	0	0	0	0	0	0
d__Bacteria|p__Proteobacteria|c__Betaproteobacteria|o__Burkholderiales|f__Comamonadaceae|g__Comamonas	0	0	0	0	0	0	0.00555	0	0	0	0	0	0	0	0
d__Bacteria|p__Proteobacteria|c__Betaproteobacteria|o__Burkholderiales|f__Comamonadaceae|g__Comamonas|s__Comamonas_koreensis	0	0	0	0	0	0	0.00555	0	0	0	0	0	0	0	0
d__Bacteria|p__Proteobacteria|c__Deltaproteobacteria	0.01518	0.20204	0.03451	0.01016	0	0.08631	0.12218	0.12838	0.22643	0.02521	0.07252	0.02014	0.18714	0.0582	0.04283
d__Bacteria|p__Proteobacteria|c__Deltaproteobacteria|o__Desulfovibrionales	0.01518	0.20204	0.03451	0.01016	0	0.08631	0.12218	0.12838	0.22643	0.02521	0.07252	0.02014	0.18714	0.0582	0.04283
d__Bacteria|p__Proteobacteria|c__Deltaproteobacteria|o__Desulfovibrionales|f__Desulfovibrionaceae	0.01518	0.20204	0.03451	0.01016	0	0.08631	0.12218	0.12838	0.22643	0.02521	0.07252	0.02014	0.18714	0.0582	0.04283
d__Bacteria|p__Proteobacteria|c__Deltaproteobacteria|o__Desulfovibrionales|f__Desulfovibrionaceae|g__Desulfovibrio	0.01518	0.20204	0.03451	0.01016	0	0.08631	0.12218	0.12838	0.22643	0.02521	0.07252	0.02014	0.18714	0.0582	0.04283
d__Bacteria|p__Proteobacteria|c__Deltaproteobacteria|o__Desulfovibrionales|f__Desulfovibrionaceae|g__Desulfovibrio|s__Desulfovibrio_sp._ABHU1SBfatS	0.01518	0.15386	0.03451	0.01016	0	0	0.05276	0	0.13407	0	0.07252	0.02014	0.0802	0.0582	0
d__Bacteria|p__Proteobacteria|c__Deltaproteobacteria|o__Desulfovibrionales|f__Desulfovibrionaceae|g__Desulfovibrio|s__Desulfovibrio_sp._ABHU2SB	0	0.04818	0	0	0	0.08631	0.06942	0.12838	0.09236	0.02521	0	0	0.10694	0	0.04283
d__Bacteria|p__Proteobacteria|c__Gammaproteobacteria	2.68614	11.2615	17.9603	0.48623	3.54074	3.26257	30.4538	3.74528	3.64975	1.42956	1.44876	0.77911	1.54227	1.23481	0.9057
d__Bacteria|p__Proteobacteria|c__Gammaproteobacteria|o__Aeromonadales	0	0	0.009	0	0	0	0	0	0	0	0.01697	0	0	0	0
d__Bacteria|p__Proteobacteria|c__Gammaproteobacteria|o__Aeromonadales|f__Aeromonadaceae	0	0	0.009	0	0	0	0	0	0	0	0.01697	0	0	0	0
d__Bacteria|p__Proteobacteria|c__Gammaproteobacteria|o__Aeromonadales|f__Aeromonadaceae|g__Aeromonas	0	0	0.009	0	0	0	0	0	0	0	0.01697	0	0	0	0
d__Bacteria|p__Proteobacteria|c__Gammaproteobacteria|o__Aeromonadales|f__Aeromonadaceae|g__Aeromonas|s__Aeromonas_sp._VKM_B-2261	0	0	0.009	0	0	0	0	0	0	0	0.01697	0	0	0	0
d__Bacteria|p__Proteobacteria|c__Gammaproteobacteria|o__Burkholderiales	2.3644	0.26888	0.26857	0.16836	1.00596	0.14752	0.67062	0.20152	0.96533	0.23578	0.31629	0.34076	0.86221	0.77392	0.50598
d__Bacteria|p__Proteobacteria|c__Gammaproteobacteria|o__Burkholderiales|f__Alcaligenaceae	0	0	0.06902	0.02032	0	0	0.55121	0.03582	0.25325	0.11122	0.08023	0.02478	0.19383	0.56629	0.03013
d__Bacteria|p__Proteobacteria|c__Gammaproteobacteria|o__Burkholderiales|f__Alcaligenaceae|g__Achromobacter	0	0	0	0.0029	0	0	0	0	0	0	0	0	0	0	0
d__Bacteria|p__Proteobacteria|c__Gammaproteobacteria|o__Burkholderiales|f__Alcaligenaceae|g__Achromobacter|s__Achromobacter_unclassified	0	0	0	0.0029	0	0	0	0	0	0	0	0	0	0	0
d__Bacteria|p__Proteobacteria|c__Gammaproteobacteria|o__Burkholderiales|f__Alcaligenaceae|g__Alcaligenes	0	0	0	0	0	0	0	0	0	0	0	0	0	0.00315	0
d__Bacteria|p__Proteobacteria|c__Gammaproteobacteria|o__Burkholderiales|f__Alcaligenaceae|g__Alcaligenes|s__Alcaligenes_unclassified	0	0	0	0	0	0	0	0	0	0	0	0	0	0.00315	0
d__Bacteria|p__Proteobacteria|c__Gammaproteobacteria|o__Burkholderiales|f__Alcaligenaceae|g__Oligella	0	0	0.03451	0.00581	0	0	0.17772	0.01791	0.0581	0.02373	0.01697	0	0.01003	0.03461	0.00634
d__Bacteria|p__Proteobacteria|c__Gammaproteobacteria|o__Burkholderiales|f__Alcaligenaceae|g__Oligella|s__Oligella_unclassified	0	0	0.03451	0.00581	0	0	0.17772	0.01791	0.0581	0.02373	0.01697	0	0.01003	0.03461	0.00634
d__Bacteria|p__Proteobacteria|c__Gammaproteobacteria|o__Burkholderiales|f__Alcaligenaceae|g__Paenalcaligenes	0	0	0.03451	0.01161	0	0	0.35266	0.01791	0.18025	0.08749	0.06326	0.02478	0.1838	0.5128	0.02379
d__Bacteria|p__Proteobacteria|c__Gammaproteobacteria|o__Burkholderiales|f__Alcaligenaceae|g__Paenalcaligenes|s__Paenalcaligenes_unclassified	0	0	0.03451	0.01161	0	0	0.35266	0.01791	0.18025	0.08749	0.06326	0.02478	0.1838	0.5128	0.02379
d__Bacteria|p__Proteobacteria|c__Gammaproteobacteria|o__Burkholderiales|f__Alcaligenaceae|g__Pusillimonas	0	0	0	0	0	0	0.02083	0	0.0149	0	0	0	0	0.01573	0
d__Bacteria|p__Proteobacteria|c__Gammaproteobacteria|o__Burkholderiales|f__Alcaligenaceae|g__Pusillimonas|s__Pusillimonas_unclassified	0	0	0	0	0	0	0.02083	0	0.0149	0	0	0	0	0.01573	0
d__Bacteria|p__Proteobacteria|c__Gammaproteobacteria|o__Burkholderiales|f__Burkholderiaceae	0.0258	0.02798	0.03151	0.07547	0	0.03453	0.0361	0.03284	0.02681	0.02669	0.03086	0.02788	0.04512	0.02989	0.02379
d__Bacteria|p__Proteobacteria|c__Gammaproteobacteria|o__Burkholderiales|f__Burkholderiaceae|g__Burkholderia-Caballeronia-Paraburkholderia	0	0	0	0.0029	0	0	0	0	0	0	0	0	0	0	0
d__Bacteria|p__Proteobacteria|c__Gammaproteobacteria|o__Burkholderiales|f__Burkholderiaceae|g__Burkholderia-Caballeronia-Paraburkholderia|s__Burkholderia-Caballeronia-Paraburkholderia_unclassified	0	0	0	0.0029	0	0	0	0	0	0	0	0	0	0	0
d__Bacteria|p__Proteobacteria|c__Gammaproteobacteria|o__Burkholderiales|f__Burkholderiaceae|g__Cupriavidus	0	0	0	0	0	0.00314	0	0	0	0	0	0	0	0	0
d__Bacteria|p__Proteobacteria|c__Gammaproteobacteria|o__Burkholderiales|f__Burkholderiaceae|g__Cupriavidus|s__Cupriavidus_unclassified	0	0	0	0	0	0.00314	0	0	0	0	0	0	0	0	0
d__Bacteria|p__Proteobacteria|c__Gammaproteobacteria|o__Burkholderiales|f__Burkholderiaceae|g__Ralstonia	0.0258	0.02798	0.03151	0.07257	0	0.03139	0.0361	0.03284	0.02681	0.02669	0.03086	0.02788	0.04512	0.02989	0.02379
d__Bacteria|p__Proteobacteria|c__Gammaproteobacteria|o__Burkholderiales|f__Burkholderiaceae|g__Ralstonia|s__Ralstonia_unclassified	0.0258	0.02798	0.03151	0.07257	0	0.03139	0.0361	0.03284	0.02681	0.02669	0.03086	0.02788	0.04512	0.02989	0.02379
d__Bacteria|p__Proteobacteria|c__Gammaproteobacteria|o__Burkholderiales|f__Comamonadaceae	0.03187	0.00933	0.024	0.02758	0	0.03296	0.03055	0.04777	0.02682	0.01631	0.01697	0.03098	0.07185	0.03145	0.02062
d__Bacteria|p__Proteobacteria|c__Gammaproteobacteria|o__Burkholderiales|f__Comamonadaceae|g__Aquabacterium	0.00304	0	0	0	0	0	0	0.00896	0.00447	0	0	0	0	0	0
d__Bacteria|p__Proteobacteria|c__Gammaproteobacteria|o__Burkholderiales|f__Comamonadaceae|g__Aquabacterium|s__Aquabacterium_unclassified	0.00304	0	0	0	0	0	0	0.00896	0.00447	0	0	0	0	0	0
d__Bacteria|p__Proteobacteria|c__Gammaproteobacteria|o__Burkholderiales|f__Comamonadaceae|g__Caenimonas	0	0	0	0	0	0.00785	0	0	0	0	0	0	0	0	0
d__Bacteria|p__Proteobacteria|c__Gammaproteobacteria|o__Burkholderiales|f__Comamonadaceae|g__Caenimonas|s__Caenimonas_unclassified	0	0	0	0	0	0.00785	0	0	0	0	0	0	0	0	0
d__Bacteria|p__Proteobacteria|c__Gammaproteobacteria|o__Burkholderiales|f__Comamonadaceae|g__Comamonas	0	0	0.009	0.01161	0	0.02511	0.00972	0.01343	0	0	0.00463	0.01394	0.03509	0.02359	0.01428
d__Bacteria|p__Proteobacteria|c__Gammaproteobacteria|o__Burkholderiales|f__Comamonadaceae|g__Comamonas|s__Comamonas_unclassified	0	0	0.009	0.01161	0	0.02511	0.00972	0.01343	0	0	0.00463	0.01394	0.03509	0.02359	0.01428
d__Bacteria|p__Proteobacteria|c__Gammaproteobacteria|o__Burkholderiales|f__Comamonadaceae|g__Delftia	0.02883	0.00933	0.015	0.01597	0	0	0.02083	0.02538	0.02235	0.01631	0.01234	0.01704	0.03676	0.00786	0.00634
d__Bacteria|p__Proteobacteria|c__Gammaproteobacteria|o__Burkholderiales|f__Comamonadaceae|g__Delftia|s__Delftia_unclassified	0.02883	0.00933	0.015	0.01597	0	0	0.02083	0.02538	0.02235	0.01631	0.01234	0.01704	0.03676	0.00786	0.00634
d__Bacteria|p__Proteobacteria|c__Gammaproteobacteria|o__Burkholderiales|f__Oxalobacteraceae	0	0	0	0.0029	0	0	0	0	0.00596	0	0	0	0	0	0
d__Bacteria|p__Proteobacteria|c__Gammaproteobacteria|o__Burkholderiales|f__Oxalobacteraceae|g__Collimonas	0	0	0	0.0029	0	0	0	0	0	0	0	0	0	0	0
d__Bacteria|p__Proteobacteria|c__Gammaproteobacteria|o__Burkholderiales|f__Oxalobacteraceae|g__Collimonas|s__Collimonas_unclassified	0	0	0	0.0029	0	0	0	0	0	0	0	0	0	0	0
d__Bacteria|p__Proteobacteria|c__Gammaproteobacteria|o__Burkholderiales|f__Oxalobacteraceae|g__Massilia	0	0	0	0	0	0	0	0	0.00596	0	0	0	0	0	0
d__Bacteria|p__Proteobacteria|c__Gammaproteobacteria|o__Burkholderiales|f__Oxalobacteraceae|g__Massilia|s__Massilia_unclassified	0	0	0	0	0	0	0	0	0.00596	0	0	0	0	0	0
d__Bacteria|p__Proteobacteria|c__Gammaproteobacteria|o__Burkholderiales|f__Rhodocyclaceae	0.00455	0	0.0105	0.02032	0	0.01255	0.0125	0	0.00894	0.0089	0.01234	0.00929	0.01003	0	0
d__Bacteria|p__Proteobacteria|c__Gammaproteobacteria|o__Burkholderiales|f__Rhodocyclaceae|g__Methyloversatilis	0.00455	0	0.0105	0.02032	0	0.01255	0.0125	0	0.00894	0.0089	0.01234	0.00929	0.01003	0	0
d__Bacteria|p__Proteobacteria|c__Gammaproteobacteria|o__Burkholderiales|f__Rhodocyclaceae|g__Methyloversatilis|s__Methyloversatilis_unclassified	0.00455	0	0.0105	0.02032	0	0.01255	0.0125	0	0.00894	0.0089	0.01234	0.00929	0.01003	0	0
d__Bacteria|p__Proteobacteria|c__Gammaproteobacteria|o__Burkholderiales|f__Sutterellaceae	2.30218	0.23157	0.13354	0.02177	1.00596	0.06748	0.04026	0.08509	0.64355	0.07266	0.17589	0.24783	0.54138	0.14629	0.43144
d__Bacteria|p__Proteobacteria|c__Gammaproteobacteria|o__Burkholderiales|f__Sutterellaceae|g__Parasutterella	2.30218	0.23157	0.13354	0.02177	1.00596	0.06748	0.04026	0.08509	0.64355	0.07266	0.17589	0.24783	0.54138	0.14629	0.43144
d__Bacteria|p__Proteobacteria|c__Gammaproteobacteria|o__Burkholderiales|f__Sutterellaceae|g__Parasutterella|s__Parasutterella_unclassified	2.30218	0.23157	0.13354	0.02177	1.00596	0.06748	0.04026	0.08509	0.64355	0.07266	0.17589	0.24783	0.54138	0.14629	0.43144
d__Bacteria|p__Proteobacteria|c__Gammaproteobacteria|o__Enterobacterales	0.32174	10.9927	17.6752	0.30335	2.53478	3.11505	29.2222	3.54376	2.29263	1.05438	0.92419	0.42905	0.66837	0.39483	0.39496
d__Bacteria|p__Proteobacteria|c__Gammaproteobacteria|o__Enterobacterales|f__Enterobacteriaceae	0.3187	10.9833	17.6752	0.30335	2.53478	3.1072	29.2222	3.46464	2.21368	0.9921	0.83779	0.33921	0.5347	0.30359	0.32834
d__Bacteria|p__Proteobacteria|c__Gammaproteobacteria|o__Enterobacterales|f__Enterobacteriaceae|g__Enterobacter	0	0.05129	0	0	0	0	0	0	0	0	0	0	0	0	0
d__Bacteria|p__Proteobacteria|c__Gammaproteobacteria|o__Enterobacterales|f__Enterobacteriaceae|g__Enterobacter|s__Enterobacter_hormaechei	0	0.05129	0	0	0	0	0	0	0	0	0	0	0	0	0
d__Bacteria|p__Proteobacteria|c__Gammaproteobacteria|o__Enterobacterales|f__Enterobacteriaceae|g__Escherichia-Shigella	0.21398	10.7362	17.5462	0.19449	2.38496	2.99107	29.0972	3.3497	2.09451	0.89274	0.72361	0.25867	0.34087	0.18247	0.23476
d__Bacteria|p__Proteobacteria|c__Gammaproteobacteria|o__Enterobacterales|f__Enterobacteriaceae|g__Escherichia-Shigella|s__Escherichia-Shigella_unclassified	0.21398	10.7362	17.5462	0.19449	2.38496	2.99107	29.0972	3.3497	2.09451	0.89274	0.72361	0.25867	0.34087	0.18247	0.23476
d__Bacteria|p__Proteobacteria|c__Gammaproteobacteria|o__Enterobacterales|f__Enterobacteriaceae|g__Klebsiella	0.10472	0.19583	0.12903	0.10886	0.14982	0.11613	0.12496	0.11494	0.11917	0.09936	0.11418	0.08054	0.19383	0.12112	0.09358
d__Bacteria|p__Proteobacteria|c__Gammaproteobacteria|o__Enterobacterales|f__Enterobacteriaceae|g__Klebsiella|s__Klebsiella_aerogenes	0	0.0917	0	0	0	0	0	0	0	0	0	0	0	0	0
d__Bacteria|p__Proteobacteria|c__Gammaproteobacteria|o__Enterobacterales|f__Enterobacteriaceae|g__Klebsiella|s__Klebsiella_pneumoniae	0.01973	0.0373	0	0.02177	0.14982	0.0204	0.02638	0.02239	0.02532	0.02373	0.03086	0	0.03008	0.04404	0.08565
d__Bacteria|p__Proteobacteria|c__Gammaproteobacteria|o__Enterobacterales|f__Enterobacteriaceae|g__Klebsiella|s__Klebsiella_unclassified	0.06981	0.04352	0.11253	0.08128	0	0.07376	0	0.07165	0.0581	0.07563	0.08332	0.08054	0.13367	0	0
d__Bacteria|p__Proteobacteria|c__Gammaproteobacteria|o__Enterobacterales|f__Enterobacteriaceae|g__Klebsiella|s__uncultured_Klebsiella_sp.	0.01518	0.02331	0.0165	0.00581	0	0.02197	0.09858	0.0209	0.03575	0	0	0	0.03008	0.07708	0.00793
d__Bacteria|p__Proteobacteria|c__Gammaproteobacteria|o__Enterobacterales|f__Idiomarinaceae	0	0	0	0	0	0	0	0	0	0	0	0	0	0.00944	0
d__Bacteria|p__Proteobacteria|c__Gammaproteobacteria|o__Enterobacterales|f__Idiomarinaceae|g__Aliidiomarina	0	0	0	0	0	0	0	0	0	0	0	0	0	0.00944	0
d__Bacteria|p__Proteobacteria|c__Gammaproteobacteria|o__Enterobacterales|f__Idiomarinaceae|g__Aliidiomarina|s__Aliidiomarina_unclassified	0	0	0	0	0	0	0	0	0	0	0	0	0	0.00944	0
d__Bacteria|p__Proteobacteria|c__Gammaproteobacteria|o__Enterobacterales|f__Morganellaceae	0	0.00933	0	0	0	0.00785	0	0	0	0	0	0	0	0	0
d__Bacteria|p__Proteobacteria|c__Gammaproteobacteria|o__Enterobacterales|f__Morganellaceae|g__Morganella	0	0.00933	0	0	0	0	0	0	0	0	0	0	0	0	0
d__Bacteria|p__Proteobacteria|c__Gammaproteobacteria|o__Enterobacterales|f__Morganellaceae|g__Morganella|s__Morganella_morganii	0	0.00933	0	0	0	0	0	0	0	0	0	0	0	0	0
d__Bacteria|p__Proteobacteria|c__Gammaproteobacteria|o__Enterobacterales|f__Morganellaceae|g__Proteus	0	0	0	0	0	0.00785	0	0	0	0	0	0	0	0	0
d__Bacteria|p__Proteobacteria|c__Gammaproteobacteria|o__Enterobacterales|f__Morganellaceae|g__Proteus|s__Proteus_mirabilis	0	0	0	0	0	0.00785	0	0	0	0	0	0	0	0	0
d__Bacteria|p__Proteobacteria|c__Gammaproteobacteria|o__Enterobacterales|f__Pasteurellaceae	0.00304	0	0	0	0	0	0	0	0	0	0	0	0.00835	0	0
d__Bacteria|p__Proteobacteria|c__Gammaproteobacteria|o__Enterobacterales|f__Pasteurellaceae|g__Rodentibacter	0.00304	0	0	0	0	0	0	0	0	0	0	0	0.00835	0	0
d__Bacteria|p__Proteobacteria|c__Gammaproteobacteria|o__Enterobacterales|f__Pasteurellaceae|g__Rodentibacter|s__Rodentibacter_unclassified	0.00304	0	0	0	0	0	0	0	0	0	0	0	0.00835	0	0
d__Bacteria|p__Proteobacteria|c__Gammaproteobacteria|o__Enterobacterales|f__Yersiniaceae	0	0	0	0	0	0	0	0.07912	0.07895	0.06228	0.0864	0.08984	0.12532	0.0818	0.06662
d__Bacteria|p__Proteobacteria|c__Gammaproteobacteria|o__Enterobacterales|f__Yersiniaceae|g__Serratia	0	0	0	0	0	0	0	0.07912	0.07895	0.06228	0.0864	0.08984	0.12532	0.0818	0.06662
d__Bacteria|p__Proteobacteria|c__Gammaproteobacteria|o__Enterobacterales|f__Yersiniaceae|g__Serratia|s__Serratia_rubidaea	0	0	0	0	0	0	0	0.07912	0.07895	0.06228	0.0864	0.08984	0.12532	0.0818	0.06662
d__Bacteria|p__Proteobacteria|c__Gammaproteobacteria|o__Oceanospirillales	0	0	0	0	0	0	0	0	0	0	0	0	0.00334	0	0
d__Bacteria|p__Proteobacteria|c__Gammaproteobacteria|o__Oceanospirillales|f__Oceanospirillaceae	0	0	0	0	0	0	0	0	0	0	0	0	0.00334	0	0
d__Bacteria|p__Proteobacteria|c__Gammaproteobacteria|o__Oceanospirillales|f__Oceanospirillaceae|g__Bacterioplanes	0	0	0	0	0	0	0	0	0	0	0	0	0.00334	0	0
d__Bacteria|p__Proteobacteria|c__Gammaproteobacteria|o__Oceanospirillales|f__Oceanospirillaceae|g__Bacterioplanes|s__Bacterioplanes_sanyensis	0	0	0	0	0	0	0	0	0	0	0	0	0.00334	0	0
d__Bacteria|p__Proteobacteria|c__Gammaproteobacteria|o__Pseudomonadales	0	0	0.0075	0.01452	0	0	0.47485	0	0.34561	0.13643	0.17588	0.0093	0	0.04089	0
d__Bacteria|p__Proteobacteria|c__Gammaproteobacteria|o__Pseudomonadales|f__Cellvibrionaceae	0	0	0	0	0	0	0.00972	0	0	0	0	0	0	0	0
d__Bacteria|p__Proteobacteria|c__Gammaproteobacteria|o__Pseudomonadales|f__Cellvibrionaceae|g__Cellvibrio	0	0	0	0	0	0	0.00972	0	0	0	0	0	0	0	0
d__Bacteria|p__Proteobacteria|c__Gammaproteobacteria|o__Pseudomonadales|f__Cellvibrionaceae|g__Cellvibrio|s__Cellvibrio_unclassified	0	0	0	0	0	0	0.00972	0	0	0	0	0	0	0	0
d__Bacteria|p__Proteobacteria|c__Gammaproteobacteria|o__Pseudomonadales|f__Moraxellaceae	0	0	0.0075	0.01452	0	0	0.45263	0	0.3322	0.13643	0.16817	0.00465	0	0.03303	0
d__Bacteria|p__Proteobacteria|c__Gammaproteobacteria|o__Pseudomonadales|f__Moraxellaceae|g__Acinetobacter	0	0	0.0075	0.01452	0	0	0.00833	0	0	0	0.0108	0.00465	0	0	0
d__Bacteria|p__Proteobacteria|c__Gammaproteobacteria|o__Pseudomonadales|f__Moraxellaceae|g__Acinetobacter|s__Acinetobacter_sp._TP2MH	0	0	0.0075	0.00581	0	0	0.00833	0	0	0	0.0108	0.00465	0	0	0
d__Bacteria|p__Proteobacteria|c__Gammaproteobacteria|o__Pseudomonadales|f__Moraxellaceae|g__Acinetobacter|s__uncultured_Acinetobacter_sp.	0	0	0	0.00871	0	0	0	0	0	0	0	0	0	0	0
d__Bacteria|p__Proteobacteria|c__Gammaproteobacteria|o__Pseudomonadales|f__Moraxellaceae|g__Psychrobacter	0	0	0	0	0	0	0.4443	0	0.3322	0.13643	0.15737	0	0	0.03303	0
d__Bacteria|p__Proteobacteria|c__Gammaproteobacteria|o__Pseudomonadales|f__Moraxellaceae|g__Psychrobacter|s__Psychrobacter_unclassified	0	0	0	0	0	0	0.4443	0	0.3322	0.13643	0.15737	0	0	0.03303	0
d__Bacteria|p__Proteobacteria|c__Gammaproteobacteria|o__Pseudomonadales|f__Pseudomonadaceae	0	0	0	0	0	0	0.0125	0	0.01341	0	0.00771	0.00465	0	0.00786	0
d__Bacteria|p__Proteobacteria|c__Gammaproteobacteria|o__Pseudomonadales|f__Pseudomonadaceae|g__Pseudomonas	0	0	0	0	0	0	0.0125	0	0.01341	0	0.00771	0.00465	0	0.00786	0
d__Bacteria|p__Proteobacteria|c__Gammaproteobacteria|o__Pseudomonadales|f__Pseudomonadaceae|g__Pseudomonas|s__Pseudomonas_pertucinogena	0	0	0	0	0	0	0.0125	0	0.01341	0	0.00771	0.00465	0	0.00786	0
d__Bacteria|p__Proteobacteria|c__Gammaproteobacteria|o__Xanthomonadales	0	0	0	0	0	0	0.08608	0	0.04618	0.00297	0.01543	0	0.00835	0.02517	0.00476
d__Bacteria|p__Proteobacteria|c__Gammaproteobacteria|o__Xanthomonadales|f__Xanthomonadaceae	0	0	0	0	0	0	0.08608	0	0.04618	0.00297	0.01543	0	0.00835	0.02517	0.00476
d__Bacteria|p__Proteobacteria|c__Gammaproteobacteria|o__Xanthomonadales|f__Xanthomonadaceae|g__Luteimonas	0	0	0	0	0	0	0.02221	0	0.00596	0.00297	0	0	0.00835	0.02045	0
d__Bacteria|p__Proteobacteria|c__Gammaproteobacteria|o__Xanthomonadales|f__Xanthomonadaceae|g__Luteimonas|s__Luteimonas_sp._FS43	0	0	0	0	0	0	0.02221	0	0.00596	0.00297	0	0	0.00835	0.02045	0
d__Bacteria|p__Proteobacteria|c__Gammaproteobacteria|o__Xanthomonadales|f__Xanthomonadaceae|g__Lysobacter	0	0	0	0	0	0	0.06387	0	0.04022	0	0.01543	0	0	0.00472	0.00476
d__Bacteria|p__Proteobacteria|c__Gammaproteobacteria|o__Xanthomonadales|f__Xanthomonadaceae|g__Lysobacter|s__Lysobacter_defluvii	0	0	0	0	0	0	0.02777	0	0.04022	0	0.01543	0	0	0	0
d__Bacteria|p__Proteobacteria|c__Gammaproteobacteria|o__Xanthomonadales|f__Xanthomonadaceae|g__Lysobacter|s__uncultured_Lysobacter_sp.	0	0	0	0	0	0	0.0361	0	0	0	0	0	0	0.00472	0.00476
d__Bacteria|p__Synergistota	0	0	0	0	0	0	0.00278	0	0	0	0	0	0	0	0
d__Bacteria|p__Synergistota|c__Synergistia	0	0	0	0	0	0	0.00278	0	0	0	0	0	0	0	0
d__Bacteria|p__Synergistota|c__Synergistia|o__Synergistales	0	0	0	0	0	0	0.00278	0	0	0	0	0	0	0	0
d__Bacteria|p__Synergistota|c__Synergistia|o__Synergistales|f__Synergistaceae	0	0	0	0	0	0	0.00278	0	0	0	0	0	0	0	0
d__Bacteria|p__Synergistota|c__Synergistia|o__Synergistales|f__Synergistaceae|g__Cloacibacillus	0	0	0	0	0	0	0.00278	0	0	0	0	0	0	0	0
d__Bacteria|p__Synergistota|c__Synergistia|o__Synergistales|f__Synergistaceae|g__Cloacibacillus|s__Cloacibacillus_unclassified	0	0	0	0	0	0	0.00278	0	0	0	0	0	0	0	0
d__Bacteria|p__Verrucomicrobiota	0.32476	29.7437	4.71139	0.11611	0.77664	9.2243	0.43458	5.70674	0.61375	0.34405	0.86247	11.4698	1.03932	4.35248	6.87298
d__Bacteria|p__Verrucomicrobiota|c__Verrucomicrobiae	0.32476	29.7437	4.71139	0.11611	0.77664	9.2243	0.43458	5.70674	0.61375	0.34405	0.86247	11.4698	1.03932	4.35248	6.87298
d__Bacteria|p__Verrucomicrobiota|c__Verrucomicrobiae|o__Verrucomicrobiales	0.32476	29.7437	4.71139	0.11611	0.77664	9.2243	0.43458	5.70674	0.61375	0.34405	0.86247	11.4698	1.03932	4.35248	6.87298
d__Bacteria|p__Verrucomicrobiota|c__Verrucomicrobiae|o__Verrucomicrobiales|f__Akkermansiaceae	0.32476	29.7437	4.71139	0.11611	0.77664	9.2243	0.43458	5.70674	0.61375	0.34405	0.86247	11.4698	1.03932	4.35248	6.87298
d__Bacteria|p__Verrucomicrobiota|c__Verrucomicrobiae|o__Verrucomicrobiales|f__Akkermansiaceae|g__Akkermansia	0.32476	29.7437	4.71139	0.11611	0.77664	9.2243	0.43458	5.70674	0.61375	0.34405	0.86247	11.4698	1.03932	4.35248	6.87298
d__Bacteria|p__Verrucomicrobiota|c__Verrucomicrobiae|o__Verrucomicrobiales|f__Akkermansiaceae|g__Akkermansia|s__Akkermansia_unclassified	0.32476	29.7437	4.71139	0.11611	0.77664	9.2243	0.43458	5.70674	0.61375	0.34405	0.86247	11.4698	1.03932	4.35248	6.87298
d__unclassified	0.17452	0.00933	0.04201	0	0	0.07533	0	0.13435	0.02532	0.16906	0.09566	0.12236	0.0802	0.0582	0.06503
d__unclassified|p__unclassified	0.17452	0.00933	0.04201	0	0	0.07533	0	0.13435	0.02532	0.16906	0.09566	0.12236	0.0802	0.0582	0.06503
d__unclassified|p__unclassified|c__unclassified	0.17452	0.00933	0.04201	0	0	0.07533	0	0.13435	0.02532	0.16906	0.09566	0.12236	0.0802	0.0582	0.06503
d__unclassified|p__unclassified|c__unclassified|o__unclassified	0.17452	0.00933	0.04201	0	0	0.07533	0	0.13435	0.02532	0.16906	0.09566	0.12236	0.0802	0.0582	0.06503
d__unclassified|p__unclassified|c__unclassified|o__unclassified|f__unclassified	0.17452	0.00933	0.04201	0	0	0.07533	0	0.13435	0.02532	0.16906	0.09566	0.12236	0.0802	0.0582	0.06503
d__unclassified|p__unclassified|c__unclassified|o__unclassified|f__unclassified|g__unclassified	0.17452	0.00933	0.04201	0	0	0.07533	0	0.13435	0.02532	0.16906	0.09566	0.12236	0.0802	0.0582	0.06503
d__unclassified|p__unclassified|c__unclassified|o__unclassified|f__unclassified|g__unclassified|s__unclassified	0.17452	0.00933	0.04201	0	0	0.07533	0	0.13435	0.02532	0.16906	0.09566	0.12236	0.0802	0.0582	0.06503
