# Supplementary material for: Danggui Shaoyao San: comprehensive modulation of the microbiota-gut-brain axis for attenuating Alzheimer’s disease-related pathology
Source: Front Pharmacol. 2024 Jan 12;14:1338804. doi: 10.3389/fphar.2023.1338804 (PMC10811133; doi:10.3389/fphar.2023.1338804)
Supplement: Supplementary file 8 [file Table1.XLSX]

## Sheet: DSS_Pre and DSS POS
	Table Header Explanation:
	NO.	content
	1	Peak Number: Peak number as labeled on the BPC chart.
	2	NO: Serial number.
	3	m/z: Mass-to-charge ratio of the parent ion.
	4	RT/min: Retention time in minutes.
	5	ppm: Parts per million, representing equipment deviation.
	6	Score: Secondary mass spectrometry matching score.
	7	Compound Name: English name of the compound.
	8	Adduct: Form of adduct ion.
	10	PubCHEM CID: PubChem database identification number.
	11	Superclass: General class of the compound.
	12	Class: Specific classification of the compound.
	13	Subclass: Subcategory of the compound.
	14	Sample: Ion abundance value in the sample.
	15	RSD: Relative standard deviation of ion abundance across samples.
	16	Mean: Mean ion abundance value across samples.
	17	Only In Blood: Compound present only in the dosed plasma. Into Blood: Compound present in both the herbal extract and dosed plasma. None: Compound present in the herbal extract but not in the dosed plasma.
Peak number	No.	m/z	RT min	ppm	compound name	adduct	score	PubCHEM CID	Superclass	Class	Subclass	Sample																				RSD	Mean	Into Blood or Only In Blood or None
												DSS_1_pos	DSS_2_pos	DSS_3_pos	DSS_4_pos	DSS_5_pos	DSS_6_pos	CON_1_pos	CON_2_pos	CON_3_pos	CON_4_pos	CON_5_pos	CON_6_pos	CON_4_DSS_Pre_pos_1	CON_4_DSS_Pre_pos_2	CON_4_DSS_Pre_pos_3	DSS_Pre_pos_1	DSS_Pre_pos_2	DSS_Pre_pos_3	DSS_Pre_pos_4	DSS_Pre_pos_5
1	M175T41_4	175.119	0.68	0.3	L-Arginine	[M+H]+	0.9937	6322	Organic_acids_and_derivatives	Carboxylic_acids_and_derivatives	Amino_acids__peptides__and_analogues	1.68902e+08	1.95439e+08	1.95168e+08	1.49352e+08	1.77883e+08	2.56742e+08	2.15827e+08	1.68191e+08	4.00381e+08	1.37164e+08	1.38576e+08	1.50358e+08	3.7848e+08	3.98107e+08	3.78649e+08	1.53968e+10	1.54518e+10	1.49362e+10	1.57194e+10	1.53384e+10	1.67402	4.01759e+09	None
2	M104T46	104.107	0.76	2.1	Choline	[Cat]+	0.9995	305	Organic_nitrogen_compounds	Organonitrogen_compounds	Quaternary_ammonium_salts	1.72589e+09	1.83588e+09	1.7753e+09	1.73924e+09	1.61926e+09	1.45177e+09	2.18977e+09	2.17029e+09	2.09435e+09	1.94328e+09	1.86095e+09	2.27528e+09	2.86663e+09	2.75412e+09	2.68905e+09	7.37223e+09	7.55045e+09	7.48112e+09	7.57166e+09	7.49733e+09	0.712722	3.42319e+09	None
3	M116T48_2	116.071	0.8	0.3	Ornithine	[M+H-NH3]+	0.9999	389	Organic_acids_and_derivatives	Carboxylic_acids_and_derivatives	Amino_acids__peptides__and_analogues	4.13447e+09	3.16524e+09	4.45569e+09	5.12961e+09	5.49024e+09	6.16117e+09	5.55318e+09	5.12383e+09	5.59739e+09	5.17111e+09	3.90008e+09	3.22403e+09	5.74069e+09	5.73332e+09	5.91689e+09	9.46452e+09	9.38569e+09	9.18042e+09	9.48972e+09	9.44105e+09	0.351376	6.07292e+09	None
4	M182T72_1	182.081	1.2	0.4	L-Tyrosine	[M+H]+	0.9898	6057	Organic acids and derivatives	Carboxylic acids and derivatives	Amino acids, peptides, and analogues	3.7422e+09	3.80681e+09	5.19657e+09	4.13222e+09	4.75453e+09	3.11952e+07	7.36839e+09	6.15334e+09	7.28015e+09	7.73659e+09	5.70564e+09	5.32295e+09	8.88465e+09	9.46882e+09	8.76259e+09	2.75902e+09	2.95457e+09	2.87349e+09	2.83586e+09	2.78961e+09	0.492047	5.12796e+09	None
5	M132T76_2	132.102	1.27	14.1	L-Norleucine	[M+H]+	0.9997	21236	Organic acids and derivatives	Carboxylic acids and derivatives	Amino acids, peptides, and analogues	8.07323e+10	8.74407e+10	9.1111e+10	6.73769e+10	7.32638e+10	3.08164e+10	8.50952e+10	3.10018e+10	6.51336e+10	3.2292e+10	8.07675e+10	1.00257e+11	8.14762e+10	8.26369e+10	8.20458e+10	9.52527e+09	9.16498e+09	8.55791e+09	9.34982e+09	8.70847e+09	0.604359	5.58377e+10	None
6	M166T130	166.086	2.16	17	L-Phenylalanine	[M+H]+	0.9994	6140	Organic acids and derivatives	Carboxylic acids and derivatives	Amino acids, peptides, and analogues	2.1459e+10	2.18566e+10	2.38242e+10	13257639828	18396726537	2.21257e+10	2.46431e+10	1.76964e+10	2.13252e+10	2.15871e+10	1.70579e+10	2.9322e+10	2.60531e+10	24360363174	2.42867e+10	5.7305e+07	7.61264e+09	5.50459e+07	7.92416e+09	7.64029e+09	0.489529	1.75271e+10	None
7	M205T192_3	205.097	3.2	1	L-Tryptophan	[M+H]+	0.9943	6305	Organoheterocyclic compounds	Indoles and derivatives	Indolyl carboxylic acids and derivatives	2.41571e+10	2.56318e+10	2.6833e+10	2.36096e+10	2.166e+10	2.29893e+10	3.28039e+10	2.70779e+10	2.34546e+10	2.68745e+10	2.67758e+10	3.03073e+10	2.77977e+10	2.82679e+10	2.77622e+10	3.06579e+09	3.00512e+09	3.012e+09	3.12165e+09	3.0036e+09	0.519403	2.05605e+10	None
8	M295T208	295.165	3.47	NA	NA	NA	NA	NA	NA	NA	NA	4.56903e+06	8394291	1.06103e+07	5.01957e+06	6.69765e+06	3.12057e+06	4.23269e+06	0	3.05855e+06	3.43748e+06	3.3396e+06	2907381	7.20669e+08	7.20495e+08	7.10987e+08	8.76484e+08	8.68673e+08	9.22762e+08	9.0101e+08	8.60395e+08	1.24984	3.31843e+08	None
9	M265T211	265.154	3.52	2	Triamcinolone diacetate	[M+H]+	0.9444	10384	Phenylpropanoids and polyketides	Cinnamic acids and derivatives	Hydroxycinnamic acids and derivatives	1.86466e+06	4348234	2.10205e+06	1197389	993663	2294685	2.7047e+06	1356867	1.64669e+06	1.55581e+06	2.38128e+06	3.09972e+06	6.49681e+08	6.911e+08	6.82173e+08	1.20345e+09	1.21207e+09	1.16417e+09	1.17428e+09	1.15558e+09	1.31294	3.97903e+08	None
10	M163T224_2	163.039	3.73	4.8	Caffeate	[M-H2O+H]+	0.9814	1549111	Phenylpropanoids and polyketides	Cinnamic acids and derivatives	Hydroxycinnamic acids and derivatives	1.38151e+07	4.6577e+07	5.01708e+07	1.27801e+07	1.77999e+07	1.43185e+07	0	0	0	0	0	0	1.65274e+09	1.65742e+09	1.75437e+09	1.86096e+09	1.83139e+09	1.85085e+09	1.86369e+09	2.0068e+09	1.23833	7.31684e+08	Into_Blood
11	M660T260_2	660.249	4.33	NA	NA	NA	NA	NA	NA	NA	NA	399854	4.20913e+06	6122323	887499	923722	381833	0	0	0	0	0	0	1.68508e+09	1.63088e+09	1.51554e+09	1.57385e+09	1.54806e+09	1.60078e+09	1.55979e+09	1.49985e+09	1.25579	6.31338e+08	Into_Blood
12	M481T270_5	481.17	4.5	0.6	Albiflorin	[M+H]+	0.9977	122173145	Lipids and lipid-like molecules	Prenol lipids	Terpene glycosides	2.856e+07	9.18061e+07	3.28278e+08	2.10896e+07	3.59399e+07	3.00842e+07	0	0	0	1.99923e+06	0	0	7.0618e+09	7.11216e+09	7.12868e+09	7.41981e+09	7.54725e+09	7.58862e+09	7.40346e+09	7.36699e+09	1.23846	2.95833e+09	Into_Blood
13	M498T281_4	498.197	4.69	1.1	Paeoniflorin	[M+NH4]+	0.9944	45358140	Lipids and lipid-like molecules	Prenol lipids	Terpene glycosides	1.88576e+08	7.23791e+08	9.17706e+08	1.0917e+08	2.48622e+08	1.59855e+08	3.23876e+06	0	0	8.82164e+06	2.68992e+06	0	6.79394e+09	6.67414e+09	6.34004e+09	7.40319e+09	7.02659e+09	8.08485e+09	7.01506e+09	6.82122e+09	1.17983	2.92608e+09	Into_Blood
14	M650T317_2	650.207	5.28	NA	NA	NA	NA	NA	NA	NA	NA	0	0	0	0	0	0	0	0	0	0	0	0	1.20047e+09	1.21591e+09	1.17598e+09	1.26131e+09	1.24739e+09	1.19075e+09	1.19268e+09	1.22329e+09	1.2571	4.85389e+08	None
15	M207T395_3	207.102	6.58	0.2	(3Z)-3-Butylidene-6,7-dihydroxy-4,5,6,7-tetrahydro-2-benzofuran-1-one	[M+H-H2O]+	0.9819	5316704	Organoheterocyclic_compounds	Isobenzofurans	NA	2.9019e+07	2.1197e+08	4.21006e+07	21063614	3.01986e+07	74182515	0	0	0	0	0	0	1.28915e+09	1.21269e+09	1.60287e+09	8.85049e+08	1.07143e+09	1.28313e+09	1.09036e+09	9.62113e+08	1.2059	4.90266e+08	Into_Blood
16	M602T487_3	602.223	8.11	1	Benzoylpaeoniflorin	[M+NH4]+	0.9981	21631106	Lipids and lipid-like molecules	Prenol lipids	Terpene glycosides	0	0	0	0	0	0	0	0	0	0	0	0	2.20284e+09	2.20197e+09	2.12098e+09	2.07909e+09	2.10386e+09	2.05147e+09	2.10345e+09	2.10846e+09	1.25716	8.48606e+08	None
17	M505T599_3	505.352	9.99	NA	NA	NA	NA	NA	NA	NA	NA	5.22021e+06	2.27003e+07	3.8535e+06	2.23469e+06	5.30592e+06	5.29939e+06	0	0	0	0	0	0	1.35317e+09	1.43712e+09	1.40643e+09	1.44376e+09	1.49165e+09	1.4882e+09	1.41578e+09	1.39818e+09	1.24942	5.73945e+08	Into_Blood
18	M193T713_3	193.122	11.89	0.2	Senkyunolide	[M+H]+	0.9643	3085257	NA	NA	NA	4.10338e+07	5.40047e+08	4.56549e+07	3.93404e+07	4.42532e+07	3.36077e+08	4838636	4406920	3129501	5786920	4276193	3475480	1.93963e+10	1.97979e+10	1.89535e+10	2.29268e+10	2.17906e+10	2.40902e+10	2.47777e+10	2.39326e+10	1.25409	8.83689e+09	Into_Blood
19	M191T769_5	191.107	12.82	1.5	Ligustilide	[M+H]+	0.9919	5319022	Organoheterocyclic_compounds	Isobenzofurans	NA	2.66015e+07	1.05434e+08	2.46818e+07	1.66179e+07	3.03443e+07	3.75995e+07	3381259	2.57987e+06	2354565	3.26604e+06	2.4012e+06	2254209	1.17836e+10	1.06996e+10	1.01566e+10	1.75419e+10	1.7198e+10	1.80364e+10	1.83052e+10	1.75914e+10	1.30245	6.07851e+09	Into_Blood
20	M473T809	473.362	13.49	0	16,23,24,25-Tetrahydroxydammar-13(17)-en-3-one	[M-H2O+H]+	0.9602	75412001	Lipids and lipid-like molecules	Prenol lipids	Triterpenoids	3.32809e+07	4.87919e+07	2.0157e+07	1.40186e+07	2.52187e+07	3.09862e+07	0	0	0	0	0	0	2.31712e+09	2.31068e+09	2.37505e+09	3.5374e+09	3.22886e+09	3.01451e+09	3.27059e+09	3.21769e+09	1.26758	1.17222e+09	Into_Blood
21	M398T832_4	398.232	13.87	NA	NA	NA	NA	NA	NA	NA	NA	757875	19447447	475527	0	780299	660506	0	0	0	0	0	0	2.01799e+09	2.11296e+09	2.39153e+09	2.61661e+09	2.5296e+09	2.44987e+09	2.47931e+09	2.31144e+09	1.26109	9.46571e+08	Into_Blood
22	M383T844_4	383.221	14.06	NA	NA	NA	NA	NA	NA	NA	NA	2.9639e+07	2.27028e+08	3.46894e+07	1.47316e+07	2.75215e+07	2.49363e+07	0	0	0	0	0	0	1.11311e+09	1.15189e+09	1.11639e+09	1.4597e+09	1.46321e+09	1.42771e+09	1.38174e+09	1.38696e+09	1.20358	5.42963e+08	Into_Blood
23	M398T872_2	398.232	14.54	NA	NA	NA	NA	NA	NA	NA	NA	1.48327e+07	3.8886e+07	1.33135e+07	7.19024e+06	1.34007e+07	1.65323e+07	0	0	0	0	0	0	3.00554e+09	2.51451e+09	3.0009e+09	3.59229e+09	3.33501e+09	3.45932e+09	3.37886e+09	3.36747e+09	1.25883	1.2879e+09	Into_Blood
24	M381T877_3	381.206	14.61	2.2	Levistilide a	[M+H]+	0.9845	70698035	Organoheterocyclic compounds	Dihydrofurans	Furanones	4.14805e+07	1.0503e+08	3.3704e+07	1.88509e+07	3.1358e+07	4.06199e+07	0	0	0	0	0	0	3.64273e+09	3.48579e+09	3.54254e+09	1.69751e+09	1.61343e+09	1.67168e+09	1.45123e+09	1.59646e+09	1.38765	9.4862e+08	Into_Blood
	M90T1148	90.0074	19.13	NA	NA	NA	NA	NA	NA	NA	NA	1.60232e+08	1.67257e+08	1.44034e+08	3.23354e+07	1.58936e+08	1.53085e+08	1.5313e+08	1.35789e+08	1.3282e+08	4.1434e+07	1.5999e+08	1.34329e+08	1.57411e+08	1.58401e+08	1.77109e+08	1.02093e+08	1.04828e+08	1.1615e+08	1.14204e+08	1.1991e+08	0.295004	1.31174e+08	None
	M90T47_1	90.0554	0.78	NA	NA	NA	NA	NA	NA	NA	NA	1.72704e+08	2.42608e+08	2.16173e+08	2.06966e+08	2.54042e+08	1.87302e+08	1.93964e+08	1.65303e+08	2.87591e+08	2.30142e+08	1.65251e+08	1.52117e+08	2.33262e+08	2.36934e+08	2.50906e+08	3.3846e+08	3.18883e+08	3.28674e+08	3.67152e+08	3.48273e+08	0.271441	2.44835e+08	None
	M91T712	91.0539	11.87	NA	NA	NA	NA	NA	NA	NA	NA	0	2.50691e+07	1.2711e+07	1.5181e+07	0	1.3133e+07	0	1.28193e+07	0	0	0	1.14079e+07	5.28552e+08	5.97435e+08	5.54731e+08	6.45172e+08	6.32005e+08	6.94975e+08	7.12509e+08	6.76319e+08	1.2299	2.56601e+08	Into_Blood
	M91T280	91.0543	4.67	NA	NA	NA	NA	NA	NA	NA	NA	7.26217e+07	1.34449e+08	4.37747e+07	3.28681e+07	7.78158e+07	6.27944e+07	3.9901e+07	4.82866e+07	4.37246e+07	6.14897e+07	6.81818e+07	4.49679e+07	2.83489e+08	2.52069e+08	1.67232e+08	1.18031e+08	2.47256e+08	1.29849e+08	1.16412e+08	1.1256e+08	0.704783	1.07889e+08	None
	M91T724	91.0545	12.07	4.3	Benzyl alcohol	[M+H-H2O]+	0.9996	244	Benzenoids	Benzene_and_substituted_derivatives	Benzyl_alcohols	0	0	0	0	0	1.19913e+07	0	0	0	0	0	0	6.97493e+07	0	6.81219e+07	9.13131e+07	8.72158e+07	9.03055e+07	9.01084e+07	8.935e+07	1.37139	2.99078e+07	Into_Blood
	M91T842	91.0545	14.04	4.5	Benzylamine	[M+H-NH3]+	0.9997	7504	Benzenoids	Benzene_and_substituted_derivatives	Phenylmethylamines	3.93763e+07	4.45871e+07	3.75673e+07	4.06006e+07	4.7507e+07	0	3.34572e+07	3.79778e+07	4.25643e+07	3.67284e+07	3.07675e+07	6.96905e+07	5.64828e+07	5.06523e+07	5.44486e+07	3.01924e+07	3.32748e+07	3.22598e+07	3.31935e+07	3.33563e+07	0.350303	3.92342e+07	None
	M91T72	91.0546	1.2	NA	NA	NA	NA	NA	NA	NA	NA	8.99658e+07	9.21468e+07	1.24458e+08	1.01759e+08	1.15641e+08	9.79953e+07	1.65478e+08	1.50162e+08	1.82649e+08	1.94873e+08	1.36686e+08	1.30813e+08	2.05732e+08	2.32964e+08	2.08178e+08	7.42956e+07	8.03818e+07	7.88484e+07	7.56996e+07	8.57376e+07	0.388157	1.31223e+08	None
	M91T361	91.0546	6.02	5.3	m-Toluidine	[M+H-NH3]+	0.9996	7934	Benzenoids	Benzene_and_substituted_derivatives	Toluenes	2.02838e+07	1.83345e+07	0	0	0	0	0	0	0	0	0	0	6.94942e+07	6.38487e+07	6.58363e+07	5.84858e+07	6.06652e+07	5.97124e+07	6.16187e+07	6.24391e+07	1.12993	2.70359e+07	Into_Blood
	M91T761	91.0547	12.69	NA	NA	NA	NA	NA	NA	NA	NA	6.13956e+07	6.15426e+07	5.37632e+07	6.01873e+07	5.895e+07	4.91435e+07	5.33026e+07	6.53875e+07	5.84398e+07	5.37549e+07	6.37822e+07	5.77288e+07	8.28853e+07	8.01995e+07	7.648e+07	1.28167e+08	7.46009e+07	1.48244e+08	1.4349e+08	1.31458e+08	0.411418	7.81451e+07	None
	M91T46	91.0587	0.77	NA	NA	NA	NA	NA	NA	NA	NA	4.4803e+06	0	0	6.8469e+06	6.86434e+06	3.37405e+06	4.24208e+06	3.13259e+06	9.70239e+06	8.82126e+06	3.19413e+06	0	0	5.75452e+06	6.97171e+06	1.19077e+07	1.20038e+07	1.09836e+07	1.2025e+07	1.26546e+07	0.720162	6.14795e+06	None
	M92T37_1	91.5428	0.62	NA	NA	NA	NA	NA	NA	NA	NA	1.48948e+07	1.34064e+07	1.15819e+07	1.48635e+07	2.03743e+07	7.5477e+07	1.30157e+07	1.54913e+07	2.0139e+07	1.39815e+07	1.57353e+07	9.60067e+06	4.182e+07	4.18991e+07	4.33625e+07	1.53455e+08	1.49014e+08	1.58894e+08	1.75212e+08	1.79532e+08	1.08234	5.90875e+07	None
	M93T219	93.0702	3.65	NA	NA	NA	NA	NA	NA	NA	NA	0	1.61203e+07	0	0	0	8.35849e+06	0	0	0	0	0	0	7.05238e+07	6.85525e+07	6.38338e+07	6.04115e+07	6.20893e+07	6.03225e+07	6.27976e+07	6.42633e+07	1.17285	2.68637e+07	Into_Blood
	M93T765	93.0703	12.74	NA	NA	NA	NA	NA	NA	NA	NA	2.2954e+06	0	0	0	0	937428	1.61657e+06	0	2.57001e+06	1.34005e+06	4.42269e+06	0	1.86207e+07	2.18242e+07	1.95469e+07	2.88706e+07	3.22149e+07	6.53776e+07	3.06856e+07	2.88516e+07	1.34859	1.29587e+07	None
	M94T1188	94.0455	19.81	NA	NA	NA	NA	NA	NA	NA	NA	2.22799e+07	1.83126e+07	1.60444e+07	1.46193e+07	0	1.60992e+07	1.4827e+07	1.09082e+07	6.52086e+06	1.89198e+07	1.56777e+07	4.79801e+07	1.91293e+07	2.1691e+07	1.69175e+07	1.55646e+07	2.54033e+07	1.10281e+07	1.78961e+07	1.53877e+07	0.528288	1.72603e+07	None
	M94T1130	94.0655	18.83	4.7	Aniline	[M+H]+	0.9992	6115	Benzenoids	Benzene_and_substituted_derivatives	Aniline_and_substituted_anilines	1.01046e+07	0	0	0	0	0	0	5.72761e+06	0	0	0	0	6.88686e+06	7.20111e+06	0	6.32456e+06	6.17126e+06	4.82652e+06	6.52058e+06	6.40938e+06	1.1767	3.00862e+06	Into_Blood
	M95T282	95.0495	4.69	NA	NA	NA	NA	NA	NA	NA	NA	0	0	0	0	0	0	0	0	0	0	0	0	5.10923e+07	0	5.0202e+07	5.71138e+07	5.45148e+07	5.99933e+07	5.68643e+07	5.68798e+07	1.40192	1.9333e+07	None
	M95T270	95.0495	4.5	4.2	(2E,4E)-2,4-Hexadienoic acid	[M+H-H2O]+	0.9828	643460	Lipids_and_lipid-like_molecules	Fatty_Acyls	Fatty_acids_and_conjugates	0	0	0	0	0	0	0	0	0	0	0	0	1.30393e+08	1.28493e+08	1.17882e+08	1.30095e+08	1.39607e+08	1.32649e+08	1.36458e+08	1.31729e+08	1.25875	5.23653e+07	None
	M95T72	95.0495	1.2	NA	NA	NA	NA	NA	NA	NA	NA	7.00725e+07	7.70415e+07	1.02729e+08	8.26461e+07	9.51628e+07	0	1.35868e+08	1.17531e+08	1.45719e+08	1.64267e+08	1.09977e+08	1.06279e+08	1.63415e+08	2.00191e+08	1.7311e+08	6.46117e+07	6.61548e+07	6.70244e+07	6.09169e+07	7.03282e+07	0.468154	1.03652e+08	None
	M95T251	95.0495	4.18	NA	NA	NA	NA	NA	NA	NA	NA	1.50478e+08	1.92396e+08	1.36699e+08	6.56244e+07	1.08362e+08	9.23529e+07	4.88595e+07	3.64196e+07	3.49808e+07	5.08175e+07	5.90838e+07	0	6.53404e+07	5.91773e+07	6.34305e+07	2.45106e+07	2.62556e+07	1.50935e+07	1.3473e+07	2.55809e+07	0.788674	6.34468e+07	Into_Blood
	M95T752	95.0859	12.53	4	exo-Norborneol	[M+H-H2O]+	0.9855	79028	Lipids_and_lipid-like_molecules	Prenol_lipids	Monoterpenoids	0	0	0	0	0	0	0	0	0	0	0	0	2.6592e+07	2.5866e+07	2.3524e+07	3.09646e+07	3.1818e+07	3.70221e+07	3.53967e+07	6.20251e+07	1.36842	1.36604e+07	None
	M95T281	95.0859	4.69	NA	NA	NA	NA	NA	NA	NA	NA	0	0	2.02362e+07	0	0	0	0	0	0	0	0	0	1.40361e+08	1.3671e+08	1.44165e+08	1.52354e+08	1.50196e+08	1.61619e+08	1.49235e+08	1.50449e+08	1.22609	6.02663e+07	Into_Blood
	M95T32	95.0859	0.54	NA	NA	NA	NA	NA	NA	NA	NA	1.94324e+07	1.31798e+07	1.84462e+07	1.0915e+07	1.96714e+07	1.75474e+07	1.80525e+07	1.94784e+07	0	1.33815e+07	2.1716e+07	1.90304e+07	0	0	0	1.99806e+07	2.22656e+07	2.52231e+07	2.38223e+07	2.16002e+07	0.560342	1.51871e+07	None
	M96T32	96.0448	0.54	NA	NA	NA	NA	NA	NA	NA	NA	0	1.24802e+07	9.32798e+06	1.44276e+07	1.35315e+07	1.4953e+07	0	4.39755e+06	0	0	1.21735e+07	1.2892e+07	8.59501e+06	0	2.07056e+07	1.30799e+07	1.51787e+07	6.80954e+06	1.62156e+07	1.55306e+07	0.696837	9.51491e+06	Into_Blood
	M96T50	96.0448	0.83	3.4	3-Hydroxypyridine	[M+H]+	0.9898	7971	Organoheterocyclic_compounds	Pyridines_and_derivatives	Hydroxypyridines	0	0	0	0	0	0	0	0	0	0	0	0	2.49075e+07	2.56796e+07	2.55396e+07	8.81518e+07	8.88084e+07	8.80703e+07	9.25971e+07	8.75964e+07	1.47274	2.60675e+07	None
	M97T47	97.0287	0.78	NA	NA	NA	NA	NA	NA	NA	NA	0	0	0	0	0	0	0	0	0	0	0	0	0	0	3.74879e+07	5.96583e+08	5.95511e+08	6.0671e+08	6.09397e+08	6.06494e+08	1.7489	1.52609e+08	None
	M97T76	97.0288	1.27	NA	NA	NA	NA	NA	NA	NA	NA	0	0	0	0	0	0	0	0	0	0	0	0	0	0	1.92116e+07	5.44571e+07	5.48763e+07	5.40542e+07	6.1263e+07	7.44009e+07	1.67458	1.59132e+07	None
	M97T65	97.0289	1.09	NA	NA	NA	NA	NA	NA	NA	NA	0	0	0	0	0	0	0	1.17064e+06	0	0	0	0	0	0	2.38459e+07	1.29892e+08	1.36171e+08	1.42946e+08	1.39384e+08	1.31906e+08	1.70101	3.52658e+07	None
	M97T32_1	97.04	0.53	NA	NA	NA	NA	NA	NA	NA	NA	1.53892e+07	3.18333e+06	4.42611e+06	0	3.08077e+06	3.93954e+06	1.50438e+07	1.84679e+07	2.5212e+06	2.14631e+06	0	4.09007e+06	2.3736e+06	4.46157e+06	2.27623e+06	3.53242e+06	5.81595e+06	5.31579e+06	2.17292e+06	4.42223e+06	0.988604	5.13295e+06	None
	M97T282	97.0651	4.69	3	4-Hydroxyhexenal	[M+H-H2O]+	0.8207	5283314	Organic_oxygen_compounds	Organooxygen_compounds	Carbonyl_compounds	0	0	0	0	0	2.13304e+07	0	0	0	0	0	0	3.87994e+07	3.79794e+07	3.74773e+07	4.1415e+07	4.02994e+07	4.21964e+07	4.20334e+07	4.22744e+07	1.16123	1.71902e+07	Into_Blood
	M97T764	97.0652	12.74	2.9	Delta-Hexanolactone	[M+H-H2O]+	0.9928	13204	Organoheterocyclic_compounds	Lactones	Delta_valerolactones	0	0	0	0	0	0	0	0	0	0	0	0	2.78297e+07	2.61762e+07	2.5599e+07	3.63313e+07	4.2395e+07	3.69045e+07	4.07822e+07	4.04509e+07	1.29322	1.38234e+07	None
	M98T1148	97.9691	19.14	NA	NA	NA	NA	NA	NA	NA	NA	9.14435e+07	2.89901e+07	9.30724e+07	8.81979e+07	9.72781e+07	9.89108e+07	9.15401e+07	9.68346e+07	9.53537e+07	9.06754e+07	9.04026e+07	9.95857e+07	9.0507e+07	9.81634e+07	1.0012e+08	6.89788e+07	7.75974e+07	7.70833e+07	7.42871e+07	8.25921e+07	0.188102	8.65807e+07	None
	M98T37	97.9917	0.62	NA	NA	NA	NA	NA	NA	NA	NA	1.87904e+07	1.02516e+07	1.21855e+07	1.3017e+07	9.52216e+06	6.54033e+08	1.37263e+07	6.03698e+06	1.60439e+07	1.31699e+07	1.14992e+07	7.83718e+06	1.55846e+07	1.36319e+07	1.66353e+07	8.15312e+07	9.11987e+07	9.515e+07	8.83821e+07	9.31236e+07	2.23219	6.40675e+07	None
	M98T1133_1	97.9917	18.89	NA	NA	NA	NA	NA	NA	NA	NA	8.87796e+06	9.16392e+06	8.53503e+06	9.34343e+06	9.73314e+06	1.03339e+07	8.65521e+06	1.18703e+07	7.80799e+06	7.73827e+06	9.02416e+06	0	1.01639e+07	1.07155e+07	1.02521e+07	8.65284e+06	7.59459e+06	9.08408e+06	8.81444e+06	1.02554e+07	0.265024	8.83081e+06	None
	M99T46	98.9845	0.76	NA	NA	NA	NA	NA	NA	NA	NA	0	0	0	0	0	0	0	0	0	0	0	0	0	0	0	3.59848e+08	3.81376e+08	3.72309e+08	3.69357e+08	3.66572e+08	1.77748	9.24732e+07	None
	M99T910_4	98.9845	15.17	NA	NA	NA	NA	NA	NA	NA	NA	1.43546e+07	0	1.57129e+07	1.852e+07	0	0	1.69605e+07	1.67768e+07	1.44003e+07	2.14201e+07	9.74441e+06	1.21958e+07	2.16057e+07	2.14969e+07	2.81563e+07	6.94031e+06	8.35312e+06	8.95146e+06	9.19744e+06	7.5176e+06	0.617495	1.26152e+07	None
	M99T47	99.0444	0.78	NA	NA	NA	NA	NA	NA	NA	NA	0	0	0	0	0	0	0	0	0	0	0	0	0	0	0	1.24776e+08	1.32927e+08	1.36409e+08	1.28772e+08	1.27556e+08	1.77823	3.2522e+07	None
	M99T187	99.0444	3.11	3	Levulinic acid	[M+H-H2O]+	0.787	11579	Organic_acids_and_derivatives	Keto_acids_and_derivatives	Gamma-keto_acids_and_derivatives	0	0	7.07648e+07	0	0	0	0	9.25198e+06	0	0	0	0	0	0	1.98698e+07	2.67306e+07	2.58684e+07	2.55188e+07	2.68937e+07	3.67811e+07	1.55152	1.2084e+07	Into_Blood
	M99T106	99.0445	1.76	NA	NA	NA	NA	NA	NA	NA	NA	0	0	3.75604e+07	0	0	0	0	4.07369e+07	0	0	0	0	0	0	1.10511e+08	5.01009e+07	5.24692e+07	8.63568e+07	8.7272e+07	9.36951e+07	1.39349	2.79351e+07	Into_Blood
	M100T872	99.5574	14.53	NA	NA	NA	NA	NA	NA	NA	NA	0	0	0	0	0	0	0	0	0	0	0	0	3.95714e+07	3.70078e+07	3.59532e+07	5.84835e+07	5.61074e+07	5.52983e+07	5.49969e+07	5.46755e+07	1.29156	1.96047e+07	None
	M100T37	100.025	0.62	NA	NA	NA	NA	NA	NA	NA	NA	4.27881e+07	3.99481e+07	3.31711e+07	4.20901e+07	6.09442e+07	8.75346e+08	3.79477e+07	4.43453e+07	5.87227e+07	4.53482e+07	4.63668e+07	2.83557e+07	1.27549e+08	1.15248e+08	1.31152e+08	3.68886e+08	3.798e+08	3.7732e+08	3.88595e+08	3.85833e+08	1.19833	1.81488e+08	None
	M100T128	100.076	2.14	3	1-Piperidinecarboxylic acid, 2-oxo-, 1,1-dimethylethyl ester	[M+H-C5H8O2]+	0.9992	7577838	Organoheterocyclic_compounds	Piperidines	Piperidinecarboxylic_acids_and_derivatives	3.41565e+08	1.55358e+08	2.85916e+08	5.82112e+08	5.39747e+08	7.81232e+08	4.06753e+08	2.75096e+08	2.41509e+08	2.82751e+08	3.23776e+08	2.67086e+08	3.23204e+08	2.3105e+08	2.12377e+08	2.46548e+07	6.89399e+07	7.19169e+07	7.46697e+07	7.2247e+07	0.688288	2.78098e+08	None
	M100T1131	100.112	18.85	2.9	1-(4-Piperidinyl)azepane	[M+H-C5H9N]+	0.9681	795725	Organoheterocyclic_compounds	Azepanes	NA	4.61078e+07	4.38973e+07	4.85756e+07	4.36616e+07	4.19712e+07	4.72668e+07	4.32144e+07	4.13638e+07	4.32341e+07	5.0415e+07	4.58373e+07	4.60351e+07	3.79311e+07	4.43656e+07	4.16042e+07	5.81596e+07	5.84471e+07	5.56925e+07	6.04441e+07	5.9498e+07	0.14327	4.78861e+07	None
	M101T37_1	101.026	0.62	NA	NA	NA	NA	NA	NA	NA	NA	5.27994e+06	5.51521e+06	4.68792e+06	5.81895e+06	7.55636e+06	2.47226e+07	4.7799e+06	5.47304e+06	8.3624e+06	5.32958e+06	6.19307e+06	3.56022e+06	1.61296e+07	1.45302e+07	1.66387e+07	5.52301e+07	5.75483e+07	5.37941e+07	5.70327e+07	5.74884e+07	1.04178	2.07836e+07	None
	M102T1004_1	101.582	16.73	NA	NA	NA	NA	NA	NA	NA	NA	2.85042e+06	3.05169e+06	3.41582e+06	2.80513e+06	2.48822e+06	2.47288e+06	2.13835e+06	3.69675e+06	2.61067e+06	2.65578e+06	3.00025e+06	2.83757e+06	2.4635e+06	2.43664e+06	2.90072e+06	1.84003e+06	1.78204e+06	1.637e+06	1.55438e+06	1.63982e+06	0.238248	2.51388e+06	None
	M102T37_2	102.022	0.62	NA	NA	NA	NA	NA	NA	NA	NA	5.51294e+06	5.20859e+06	4.70189e+06	6.31569e+06	9.7383e+06	3.53684e+07	5.2529e+06	5.8531e+06	8.67708e+06	5.99785e+06	6.21579e+06	4.24839e+06	1.69175e+07	1.77753e+07	1.79575e+07	6.75756e+07	6.92345e+07	7.48122e+07	7.0142e+07	7.41586e+07	1.09483	2.55832e+07	None
	M102T1180	102.033	19.67	NA	NA	NA	NA	NA	NA	NA	NA	6.62726e+07	1.14974e+08	0	7.94922e+07	1.37849e+08	1.67438e+08	0	4.93927e+07	8.61708e+07	7.38393e+07	9.36373e+07	5.6056e+07	2.20628e+08	1.04244e+08	6.57351e+07	6.41523e+07	5.10265e+07	9.75643e+07	7.48006e+07	7.96313e+07	0.601214	8.41453e+07	None
	M102T1193	102.033	19.89	NA	NA	NA	NA	NA	NA	NA	NA	1.10375e+08	7.17399e+07	8.30403e+07	8.89276e+07	5.48313e+07	0	4.36193e+07	6.12016e+07	5.36774e+07	6.26155e+07	6.02984e+07	1.19623e+08	0	6.33738e+07	5.573e+07	4.47659e+07	6.9461e+07	6.68047e+07	6.80953e+07	7.46644e+07	0.458594	6.26422e+07	None
	M102T1133	102.034	18.89	NA	NA	NA	NA	NA	NA	NA	NA	6.48982e+08	5.65912e+08	5.83474e+08	5.60127e+08	6.20427e+08	6.89963e+08	5.72474e+08	5.79802e+08	6.00896e+08	6.74014e+08	6.06346e+08	6.45235e+08	6.39047e+08	6.41919e+08	5.95126e+08	5.70299e+08	5.78833e+08	5.91442e+08	6.16788e+08	5.11641e+08	0.0710187	6.04637e+08	None
	M102T35	102.055	0.58	NA	NA	NA	NA	NA	NA	NA	NA	0	3.21893e+07	2.13108e+07	0	0	1.44882e+07	0	8.52161e+06	2.14174e+07	2.3069e+07	2.09559e+07	1.71265e+07	0	1.28283e+07	3.83126e+07	5.66279e+06	1.11232e+07	6.67294e+06	1.04464e+07	5.93702e+06	0.888871	1.25031e+07	None
	M102T61	102.055	1.02	NA	NA	NA	NA	NA	NA	NA	NA	9.07489e+07	1.04585e+08	1.09709e+08	1.14828e+08	9.46396e+07	1.26268e+08	8.88986e+07	8.96438e+07	1.06615e+08	9.51641e+07	8.46225e+07	1.04401e+08	1.30423e+08	1.3562e+08	1.41838e+08	1.81054e+07	2.18202e+07	2.01529e+07	2.84718e+07	2.13211e+07	0.47825	8.63938e+07	None
	M102T52	102.055	0.86	NA	NA	NA	NA	NA	NA	NA	NA	8.79974e+07	1.02372e+08	1.13605e+08	1.10743e+08	1.10626e+08	1.27575e+08	1.23541e+08	1.24446e+08	1.04259e+08	1.06947e+08	1.08185e+08	1.03783e+08	1.2022e+08	1.26767e+08	1.15014e+08	2.18311e+07	2.39557e+07	1.95963e+07	2.40058e+07	2.57374e+07	0.453155	9.00604e+07	None
	M102T71	102.103	1.19	NA	NA	NA	NA	NA	NA	NA	NA	0	0	0	0	0	0	0	0	0	0	0	0	0	1.02647e+07	1.01775e+07	2.2354e+07	2.36988e+07	2.26059e+07	2.15726e+07	2.22558e+07	1.48803	6.64646e+06	None
	M102T59	102.128	0.99	NA	NA	NA	NA	NA	NA	NA	NA	8.97479e+07	4.20901e+07	5.16483e+07	1.08736e+08	0	6.8207e+07	7.04098e+07	4.08337e+07	9.01724e+07	9.84567e+07	1.46524e+08	8.47131e+07	1.69571e+08	1.67462e+08	1.78382e+08	2.72031e+07	2.38555e+07	2.94366e+07	2.69173e+07	2.38505e+07	0.704908	7.69108e+07	None
	M102T1117	102.128	18.62	3.3	Triethylhexyammonium cation	[Cat-C6H12]+	0.9966	193021	Organic_nitrogen_compounds	Organonitrogen_compounds	Quaternary_ammonium_salts	8.21921e+07	1.50288e+08	7.69233e+07	8.30261e+07	7.53684e+07	7.55012e+07	9.65791e+07	8.08928e+07	6.16941e+07	1.02499e+08	8.36612e+07	8.80861e+07	8.8984e+07	8.50056e+07	7.72406e+07	9.63785e+07	9.31044e+07	1.74432e+08	1.61694e+08	1.5918e+08	0.332901	9.96365e+07	None
	M103T37	103.051	0.62	NA	NA	NA	NA	NA	NA	NA	NA	3.86825e+07	3.35974e+07	2.82149e+07	3.78253e+07	5.57548e+07	1.74861e+08	3.70288e+07	3.87031e+07	5.33007e+07	3.88812e+07	4.28017e+07	2.53819e+07	1.11187e+08	1.09828e+08	1.10444e+08	3.55208e+08	3.73949e+08	3.74292e+08	3.81048e+08	3.89345e+08	1.02331	1.40517e+08	None
	M103T572	103.054	9.53	3.2	(2S)-2-Hydroxy-2-phenylpropanoic acid	[M+H-CH4O3]+	0.9955	445144	Benzenoids	Benzene_and_substituted_derivatives	NA	0	0	0	0	0	0	0	0	0	0	0	0	6.58781e+07	6.41368e+07	6.71364e+07	7.22227e+07	7.47961e+07	7.69929e+07	8.44539e+07	8.31229e+07	1.26653	2.9437e+07	None
	M103T761	103.055	12.69	NA	NA	NA	NA	NA	NA	NA	NA	1.05329e+07	2.11722e+07	1.12619e+07	1.36467e+07	1.08737e+07	9.02189e+06	9.06306e+06	1.29075e+07	1.41088e+07	1.00668e+07	1.13416e+07	1.17187e+07	3.19731e+07	1.73401e+07	0	2.44263e+07	2.44184e+07	2.64747e+07	2.65246e+07	2.68212e+07	0.508678	1.61847e+07	None
	M103T359	103.055	5.99	NA	NA	NA	NA	NA	NA	NA	NA	0	0	0	0	0	9.14633e+06	3.71087e+06	4.19532e+06	3.77479e+06	4.57274e+06	7.49861e+06	1.43104e+06	1.05377e+07	9.61548e+06	0	1.47789e+07	1.37183e+07	1.36336e+07	1.49421e+07	1.67802e+07	0.936262	6.4168e+06	None
	M103T63	103.055	1.05	NA	NA	NA	NA	NA	NA	NA	NA	0	0	1.49284e+07	0	1.13775e+07	1.18823e+07	1.74692e+07	3.18192e+06	2.60348e+07	0	0	0	2.90968e+07	3.02832e+07	3.02149e+07	9.54182e+06	9.41883e+06	8.8643e+06	9.50645e+06	9.53627e+06	0.96197	1.10668e+07	Into_Blood
	M103T211	103.055	3.51	NA	NA	NA	NA	NA	NA	NA	NA	0	0	0	0	0	0	0	0	0	0	0	0	5.77687e+07	6.31489e+07	6.33941e+07	7.96785e+07	8.37402e+07	8.05611e+07	8.25987e+07	8.48167e+07	1.27654	2.97853e+07	None
	M104T53	104.053	0.88	3	(2S)-2-Amino-N-hydroxy-4-(methylsulfanyl)butanamide	[M+H-CH3NO2]+	0.958	44277995	Organic_acids_and_derivatives	Carboxylic_acids_and_derivatives	Amino_acids__peptides__and_analogues	2.75935e+08	2.49019e+08	3.41774e+08	2.90895e+08	3.03398e+08	3.16006e+08	3.8383e+08	3.93635e+08	3.36109e+08	3.5158e+08	3.37939e+08	3.2922e+08	3.62384e+08	3.55083e+08	3.55522e+08	2.58045e+06	2.86408e+06	2.49327e+06	2.67796e+06	3.17895e+06	0.601313	2.49806e+08	None
	M104T47	104.071	0.79	NA	NA	NA	NA	NA	NA	NA	NA	2.87554e+08	1.99738e+08	2.361e+08	2.28774e+08	2.65619e+08	1.90736e+08	1.99637e+08	2.86816e+08	3.13165e+08	2.21892e+08	2.4621e+08	3.24265e+08	4.04753e+08	4.06778e+08	4.02179e+08	2.07293e+09	2.12951e+09	2.10671e+09	2.24775e+09	2.20678e+09	1.11464	7.48894e+08	None
	M104T45_1	104.088	0.76	NA	NA	NA	NA	NA	NA	NA	NA	5.34488e+06	4.34841e+06	5.79665e+06	3.41362e+06	4.80731e+06	0	5.64354e+06	4.70541e+06	4.3746e+06	0	5.6423e+06	5.52689e+06	7.89374e+06	7.98306e+06	7.72453e+06	2.82999e+07	2.34139e+07	2.33976e+07	2.25943e+07	2.60074e+07	0.926667	9.8459e+06	None
	M104T786	104.107	13.1	NA	NA	NA	NA	NA	NA	NA	NA	3.27129e+07	2.24142e+07	0	4.29799e+07	1.29994e+07	3.62008e+07	0	2.3385e+07	3.32038e+07	3.54028e+07	2.88806e+07	2.51586e+07	3.48231e+07	3.30663e+07	2.77578e+07	7.60198e+06	7.73711e+06	6.78375e+06	6.84132e+06	6.90124e+06	0.646076	2.12425e+07	None
	M104T45_2	104.127	0.76	NA	NA	NA	NA	NA	NA	NA	NA	4.28662e+06	5.28586e+06	5.58434e+06	4.20156e+06	4.3336e+06	0	5.35077e+06	7.61289e+06	5.25043e+06	4.60401e+06	5.63097e+06	6.25382e+06	8.50263e+06	6.25144e+06	7.72643e+06	2.2095e+07	2.39512e+07	2.16573e+07	2.57107e+07	2.44761e+07	0.834479	9.93828e+06	None
	M105T270_1	105.033	4.5	2.7	N-(3,3-Diphenylpropyl)benzamide	[M+H-C15H17N]+	0.9331	1220236	Benzenoids	Benzene_and_substituted_derivatives	Diphenylmethanes	0	0	0	0	0	0	0	0	0	0	0	0	8.94887e+08	8.38523e+08	8.61655e+08	9.57607e+08	9.50341e+08	9.40077e+08	9.71237e+08	9.05788e+08	1.25907	3.66006e+08	None
	M105T362	105.034	6.03	NA	NA	NA	NA	NA	NA	NA	NA	0	0	0	0	0	0	0	0	0	0	0	0	1.67673e+08	1.53765e+08	1.60463e+08	1.53588e+08	1.58702e+08	1.57815e+08	1.5097e+08	1.67982e+08	1.25802	6.3548e+07	None
	M105T250_2	105.034	4.17	NA	NA	NA	NA	NA	NA	NA	NA	2.33561e+09	3.01522e+09	2.15439e+09	1.00433e+09	1.75773e+09	1.332e+09	7.42723e+08	6.27234e+08	5.38099e+08	7.69304e+08	9.02097e+08	6.22802e+07	8.64111e+08	7.93599e+08	9.29385e+08	3.27734e+07	3.13667e+07	3.37462e+07	3.36184e+07	3.41656e+07	0.945943	8.99689e+08	Into_Blood
	M105T312_1	105.034	5.21	3.3	N-(5-Phenethyl-[1,3,4]thiadiazol-2-yl)benzamide	[M+H-C10H11N3S]+	0.9304	821478	Benzenoids	Benzene_and_substituted_derivatives	Benzoic_acids_and_derivatives	0	0	0	0	0	0	0	0	0	0	0	0	1.5382e+08	1.41044e+08	1.4944e+08	1.25777e+08	1.30805e+08	1.33095e+08	1.37555e+08	1.36739e+08	1.26075	5.54138e+07	None
	M105T712_1	105.034	11.87	NA	NA	NA	NA	NA	NA	NA	NA	0	0	0	0	0	0	0	0	0	0	0	0	6.2224e+07	5.9838e+07	5.27316e+07	6.52769e+07	6.59274e+07	7.46143e+07	7.22223e+07	6.78311e+07	1.26697	2.60333e+07	None
	M105T487_1	105.034	8.11	NA	NA	NA	NA	NA	NA	NA	NA	0	0	0	0	0	0	1.50264e+07	0	0	0	0	0	1.01285e+08	1.03784e+08	1.03611e+08	9.82285e+07	9.68927e+07	9.51028e+07	9.30447e+07	1.00182e+08	1.22173	4.03579e+07	None
	M105T498_1	105.034	8.31	NA	NA	NA	NA	NA	NA	NA	NA	0	0	0	0	0	0	0	0	0	0	0	0	1.11012e+08	1.13011e+08	1.12079e+08	1.04281e+08	1.05782e+08	1.05731e+08	1.04255e+08	1.12499e+08	1.25774	4.34325e+07	None
	M105T291	105.037	4.85	2.8	Thiodiglycol	[M+H-H2O]+	0.9939	5447	Organosulfur_compounds	Thioethers	Dialkylthioethers	0	7.5036e+07	3.68048e+06	0	1.30384e+07	1.35972e+07	1.30918e+07	1.153e+08	4.00238e+07	3.56364e+07	2.16209e+07	1.53828e+07	3.50622e+07	3.13846e+07	3.21388e+07	2.73725e+07	2.85543e+07	2.85241e+07	2.96202e+07	2.88611e+07	0.893005	2.93963e+07	None
	M105T41	105.043	0.69	NA	NA	NA	NA	NA	NA	NA	NA	6.97505e+07	7.6438e+07	7.70108e+07	7.5624e+07	6.7899e+07	4.91798e+07	7.4411e+07	6.70572e+07	6.72997e+07	7.04853e+07	7.18152e+07	7.97171e+07	6.15702e+07	6.72636e+07	7.17404e+07	6.67205e+06	7.07278e+06	5.36941e+06	9.08611e+06	7.86788e+06	0.52695	5.41665e+07	None
	M105T1127	105.043	18.78	NA	NA	NA	NA	NA	NA	NA	NA	1.06217e+08	9.97679e+07	1.11211e+08	6.37774e+07	5.81384e+07	4.98279e+07	8.22555e+07	3.88987e+07	7.5789e+07	4.91597e+07	4.66946e+07	9.82363e+07	5.60468e+07	4.62002e+07	6.50905e+07	7.46817e+07	4.4194e+07	7.09427e+07	3.72189e+07	7.54568e+07	0.337548	6.74903e+07	None
	M105T683	105.07	11.38	2.3	N-(2-Phenylethyl)thiourea	[M+H-CH4N2S]+	0.9984	735845	Benzenoids	Benzene_and_substituted_derivatives	NA	8.10291e+08	7.95419e+08	7.70258e+08	8.18871e+08	7.08144e+08	8.33852e+08	8.46648e+08	8.22223e+08	7.91454e+08	8.4039e+08	8.56224e+08	8.2318e+08	8.82781e+08	8.30088e+08	7.90579e+08	7.98459e+07	8.37221e+07	8.43096e+07	8.51757e+07	8.06502e+07	0.517785	6.31705e+08	None
	M105T810	105.07	13.49	NA	NA	NA	NA	NA	NA	NA	NA	0	0	0	0	0	0	0	0	0	0	0	0	4.90597e+07	4.45713e+07	4.67081e+07	6.78625e+07	6.54265e+07	6.1799e+07	6.40642e+07	6.46411e+07	1.28104	2.32066e+07	None
	M105T321	105.07	5.35	NA	NA	NA	NA	NA	NA	NA	NA	0	0	0	0	0	0	0	0	0	0	0	0	1.05348e+08	9.41637e+07	9.96884e+07	9.28356e+07	9.22379e+07	1.12457e+08	9.44523e+07	9.11438e+07	1.26202	3.91163e+07	None
	M105T871	105.07	14.52	NA	NA	NA	NA	NA	NA	NA	NA	0	0	0	0	0	0	0	0	0	0	0	0	0	2.86034e+07	0	3.14947e+07	5.04426e+07	4.38254e+07	8.46483e+07	7.43963e+07	1.73618	1.56705e+07	None
	M105T842	105.07	14.04	2.3	3-Methyl-5-phenylpentan-1-ol	[M+H-C4H10O]+	0.9982	108312	Lipids_and_lipid-like_molecules	Fatty_Acyls	Fatty_alcohols	3.86526e+07	4.88148e+07	2.91893e+07	4.87972e+07	4.79126e+07	2.47386e+07	3.73958e+07	3.58343e+07	3.99472e+07	3.39067e+07	3.48876e+07	6.93489e+07	9.22574e+07	9.38641e+07	9.67039e+07	1.03298e+08	1.09784e+08	1.08657e+08	1.21984e+08	1.22443e+08	0.519673	6.69208e+07	None
	M105T281	105.07	4.69	NA	NA	NA	NA	NA	NA	NA	NA	1.90111e+07	6.29646e+07	5.82639e+07	0	2.46928e+07	2.10734e+07	0	0	0	0	0	0	5.70638e+08	5.67647e+08	5.56847e+08	6.1939e+08	6.29533e+08	6.46449e+08	5.8461e+08	5.86625e+08	1.18268	2.47387e+08	Into_Blood
	M105T167	105.07	2.78	NA	NA	NA	NA	NA	NA	NA	NA	0	0	0	0	0	0	0	0	0	0	0	0	0	0	0	9.19459e+07	9.02456e+07	9.46381e+07	9.49275e+07	9.32354e+07	1.77746	2.32496e+07	None
	M105T487_2	105.07	8.11	2	3,4-Dimethylbenzene-1-sulfonic acid	[M+H-H2SO3]+	0.8385	14756	Benzenoids	Benzene_and_substituted_derivatives	Benzenesulfonic_acids_and_derivatives	0	0	0	0	0	0	0	0	0	0	0	0	5.35901e+07	5.21032e+07	5.05308e+07	4.88104e+07	5.02321e+07	4.98389e+07	4.61307e+07	5.01153e+07	1.25832	2.00676e+07	None
	M105T81	105.07	1.36	NA	NA	NA	NA	NA	NA	NA	NA	0	0	0	0	0	0	0	0	0	0	0	0	0	0	0	4.97299e+07	5.73658e+07	5.18572e+07	5.56142e+07	5.95486e+07	1.7821	1.37058e+07	None
	M105T752	105.07	12.54	2.5	Ethanone, 2-(3-methylphenyl)-1-(1-pentyl-1H-indol-3-yl)-	[M+H-C14H17NO]+	0.994	91734833	Organoheterocyclic_compounds	Indoles_and_derivatives	Phenylacetylindoles	0	0	0	0	0	0	0	0	0	0	0	0	6.76253e+07	7.13964e+07	7.02586e+07	9.45408e+07	9.92661e+07	9.69646e+07	9.63554e+07	1.66746e+08	1.3547	3.81577e+07	None
	M105T361	105.07	6.01	NA	NA	NA	NA	NA	NA	NA	NA	0	0	0	0	0	0	0	0	0	0	1.75128e+07	0	1.62741e+08	1.50686e+08	1.54175e+08	1.6386e+08	1.63746e+08	1.63575e+08	1.77852e+08	1.64202e+08	1.23235	6.59174e+07	None
	M105T712_2	105.07	11.87	NA	NA	NA	NA	NA	NA	NA	NA	0	0	0	0	0	1.41416e+07	0	0	0	8.75329e+06	0	0	2.99642e+08	3.13149e+08	2.89084e+08	3.56948e+08	3.38836e+08	3.88458e+08	3.91878e+08	3.64636e+08	1.25143	1.38276e+08	Into_Blood
	M105T270_2	105.07	4.49	NA	NA	NA	NA	NA	NA	NA	NA	0	0	0	0	0	0	0	0	0	0	0	0	3.53543e+08	3.393e+08	3.37478e+08	3.61696e+08	3.64024e+08	3.60394e+08	3.61792e+08	3.5548e+08	1.25735	1.41685e+08	None
	M105T498_2	105.07	8.31	NA	NA	NA	NA	NA	NA	NA	NA	0	0	0	0	0	0	0	0	0	0	0	0	6.77055e+07	6.79054e+07	6.73125e+07	6.43203e+07	6.39114e+07	6.32926e+07	6.28057e+07	6.67813e+07	1.25753	2.62017e+07	None
	M106T1132	105.954	18.86	NA	NA	NA	NA	NA	NA	NA	NA	8.39878e+06	1.01936e+07	2.11863e+07	7.39658e+06	0	8.42378e+06	5.49952e+06	1.95193e+07	0	2.09917e+07	6.83566e+06	8.88802e+06	8.33972e+06	7.73143e+06	7.79051e+06	1.27226e+07	1.32768e+07	1.77338e+07	1.16096e+07	1.20744e+07	0.570954	1.04306e+07	None
	M106T47	106.05	0.78	1.5	L-Serine	[M+H]+	0.9475	617	Organic_acids_and_derivatives	Carboxylic_acids_and_derivatives	Amino_acids__peptides__and_analogues	3.19773e+07	1.90253e+07	3.15526e+07	3.21171e+07	4.21097e+07	2.03295e+07	2.62392e+07	1.81802e+07	4.47183e+07	3.30366e+07	1.89994e+07	2.86717e+07	3.44825e+07	2.87613e+07	3.22013e+07	6.85571e+07	6.01457e+07	6.40486e+07	7.00645e+07	6.88651e+07	0.461254	3.87042e+07	None
	M106T712	106.065	11.87	2.1	Hydroxyindole	[M+H-CO]+	0.7838	75421	Organoheterocyclic_compounds	Indoles_and_derivatives	Hydroxyindoles	0	0	0	0	0	0	0	0	0	0	0	0	3.00439e+07	3.39892e+07	3.60005e+07	3.93769e+07	3.43239e+07	3.87572e+07	3.78365e+07	4.07277e+07	1.26503	1.45528e+07	None
	M106T171	106.065	2.86	3.3	2,4-Diaminotoluene	[M+H-NH3]+	0.9996	7261	Benzenoids	Benzene_and_substituted_derivatives	Toluenes	1.80534e+07	9.59469e+06	1.1068e+07	9.23185e+06	1.35472e+07	9.02955e+06	2.65023e+07	2.22177e+07	2.3391e+07	1.35844e+07	1.8048e+07	4.15352e+07	1.77429e+07	1.93455e+07	1.87482e+07	7.23015e+06	7.35429e+06	7.5526e+06	7.82352e+06	7.19568e+06	0.559631	1.54398e+07	None
	M106T46_1	106.087	0.77	NA	NA	NA	NA	NA	NA	NA	NA	1.68387e+07	4.65483e+06	8.46236e+06	7.57076e+06	9.63699e+06	0	1.57278e+07	1.55754e+07	1.31921e+07	8.99844e+06	1.84341e+07	7.37605e+06	0	0	4.5146e+06	1.04847e+07	8.89122e+06	1.02626e+07	1.02519e+07	5.68625e+06	0.614789	8.82794e+06	None
	M107T42	106.951	0.69	NA	NA	NA	NA	NA	NA	NA	NA	1.70982e+07	2.19123e+07	1.60457e+07	1.66927e+07	1.61331e+07	4.48989e+07	1.71819e+07	1.71781e+07	1.44359e+07	1.55431e+07	1.55797e+07	1.97648e+07	1.7667e+07	1.77862e+07	1.76595e+07	6.42952e+07	6.02534e+07	5.8652e+07	6.36449e+07	6.79023e+07	0.685539	3.00162e+07	None
	M107T1128	106.951	18.8	NA	NA	NA	NA	NA	NA	NA	NA	2.31616e+06	1.8898e+06	2.55816e+06	2.10049e+06	2.22005e+06	2.12434e+06	1.93473e+06	1.77102e+06	1.75968e+06	2.24138e+06	2.0868e+06	2.17021e+06	2.40149e+06	2.17222e+06	2.16071e+06	1.94925e+06	2.36668e+06	1.90435e+06	2.26347e+06	2.2172e+06	0.099057	2.13041e+06	None
	M107T71	107.049	1.19	2	Tinuvin PED	[M+H-C6H5N3]+	0.994	17113	Organoheterocyclic_compounds	Azoles	Triazoles	0	0	0	0	0	0	0	0	2.9125e+07	2.85598e+07	0	0	3.24047e+07	3.82242e+07	3.20017e+07	1.38619e+07	1.6149e+07	1.57589e+07	1.46556e+07	1.52275e+07	1.16068	1.17984e+07	None
	M107T764	107.049	12.74	3.5	Helicin	[M+H-C6H10O6]+	0.9321	101799	Organic_oxygen_compounds	Organooxygen_compounds	Carbohydrates_and_carbohydrate_conjugates	0	0	0	0	0	0	0	0	0	0	0	0	2.74472e+07	2.87823e+07	2.74634e+07	3.88493e+07	4.48817e+07	3.74627e+07	4.36223e+07	3.96617e+07	1.29225	1.44085e+07	None
	M107T191	107.049	3.18	NA	NA	NA	NA	NA	NA	NA	NA	0	0	0	0	0	0	0	0	0	0	0	0	2.1419e+07	2.17942e+07	2.15047e+07	2.30841e+07	2.60602e+07	2.59933e+07	2.57614e+07	2.24053e+07	1.26376	9.40111e+06	None
	M107T399	107.049	6.66	3.1	Propanedioic acid, 2-(2-methylpropyl)-, 1,3-dimethyl ester	[M+H-C2H10O3]+	0.9503	170218	Lipids_and_lipid-like_molecules	Fatty_Acyls	Fatty_acid_esters	5.86597e+06	3.19819e+07	0	6.04039e+06	8.14492e+06	7.2003e+06	0	0	0	0	0	0	1.86858e+07	1.89376e+07	1.70732e+07	1.43483e+07	1.53859e+07	1.46567e+07	1.57878e+07	1.47109e+07	0.9572	9.44099e+06	Into_Blood
	M107T810	107.086	13.49	2.7	3-Methyl-1-cyclohexanecarboxylic acid	[M+H-2H2O]+	0.9804	114490	Organic_acids_and_derivatives	Carboxylic_acids_and_derivatives	Carboxylic_acids	0	0	0	0	0	0	0	0	0	0	0	0	2.09081e+07	2.03266e+07	2.09549e+07	3.47649e+07	3.08204e+07	2.79848e+07	2.94006e+07	3.04458e+07	1.29414	1.07803e+07	None
	M107T487	107.086	8.11	NA	NA	NA	NA	NA	NA	NA	NA	0	0	0	0	0	0	0	0	0	0	0	0	1.8033e+07	4.90925e+07	0	1.5989e+07	1.57106e+07	1.51237e+07	1.64229e+07	1.73426e+07	1.68595	7.38572e+06	None
	M107T712	107.086	11.86	2.7	3-Vinyl-7-oxabicyclo[4.1.0]heptane	[M+H-H2O]+	0.9511	7832	Organoheterocyclic_compounds	Oxepanes	NA	7.73259e+06	9.97548e+06	1.05279e+07	9.60086e+06	8.84974e+06	0	9.62178e+06	1.34867e+07	6.36253e+06	7.53162e+06	7.27239e+06	1.50669e+07	5.59331e+07	6.05084e+07	6.12851e+07	6.90434e+07	5.85673e+07	6.7644e+07	7.02509e+07	6.55453e+07	0.906158	3.07403e+07	None
	M107T358	107.086	5.97	2.9	(-)-trans-Pinocarveol	[M+H-C2H6O]+	0.9933	1201530	Lipids_and_lipid-like_molecules	Prenol_lipids	Monoterpenoids	3.81205e+07	2.92656e+07	2.68383e+07	3.12531e+07	5.24133e+07	0	3.58072e+07	2.46583e+07	1.63634e+07	0	7.40645e+07	0	3.5821e+07	3.44678e+07	2.60937e+07	3.27505e+07	6.68349e+07	2.3245e+07	3.42234e+07	3.52138e+07	0.620821	3.08717e+07	None
	M107T229	107.086	3.81	2.2	3,4-Dimethylbenzaldehyde	[M+H-CO]+	0.9487	22278	Benzenoids	Benzene_and_substituted_derivatives	Benzoyl_derivatives	0	1.67339e+07	0	0	0	0	0	0	0	0	0	0	0	0	0	2.4135e+07	3.10099e+07	3.19604e+07	2.32267e+07	3.20671e+07	1.61754	7.95665e+06	Into_Blood
	M109T1191	109.023	19.84	NA	NA	NA	NA	NA	NA	NA	NA	0	4.96411e+07	8.49623e+07	4.95534e+07	5.45362e+07	5.14006e+07	0	0	4.73004e+07	0	3.02954e+07	7.81964e+07	7.57028e+07	0	0	4.78969e+07	2.44681e+07	6.07543e+07	3.67091e+07	5.6271e+07	0.773837	3.73844e+07	Into_Blood
	M109T1147	109.023	19.11	NA	NA	NA	NA	NA	NA	NA	NA	1.06254e+09	8.54301e+08	9.11999e+08	9.31255e+08	9.57299e+08	4.60298e+08	9.34901e+08	8.78014e+08	2.80888e+08	9.78574e+08	9.3098e+08	8.8952e+08	9.53812e+08	1.08538e+09	1.05156e+09	6.48763e+08	6.82649e+08	2.00876e+08	7.19753e+08	7.1375e+08	0.307698	8.06355e+08	None
	M109T66	109.029	1.11	NA	NA	NA	NA	NA	NA	NA	NA	0	0	0	0	0	0	961334	0	0	0	0	0	0	0	0	5.04956e+07	5.4696e+07	5.27044e+07	5.55756e+07	5.08731e+07	1.77025	1.32653e+07	None
	M109T36	109.029	0.59	NA	NA	NA	NA	NA	NA	NA	NA	4.04074e+06	0	2.12261e+07	2.67812e+06	0	1.50681e+08	4.23781e+06	2.16939e+07	1.21663e+07	2.15572e+07	1.40613e+07	2.05752e+07	1.40233e+07	0	1.2348e+07	2.73335e+07	2.53194e+07	3.51339e+07	2.81681e+07	3.13225e+07	1.44125	2.23283e+07	None
	M109T50	109.032	0.83	NA	NA	NA	NA	NA	NA	NA	NA	1.27103e+07	0	4.66187e+06	7.87549e+06	3.12968e+07	0	1.12666e+07	6.40448e+06	9.59924e+06	0	1.71994e+07	6.31531e+06	6.90992e+06	0	5.33776e+06	1.40887e+08	1.46875e+08	1.456e+08	1.46883e+08	1.4628e+08	1.45203	4.23051e+07	None
	M109T712	109.065	11.87	NA	NA	NA	NA	NA	NA	NA	NA	0	0	0	0	0	0	0	0	0	0	0	0	4.9143e+07	5.4572e+07	5.05629e+07	6.58182e+07	5.70677e+07	6.72494e+07	7.41519e+07	6.59302e+07	1.27654	2.42248e+07	None
	M109T281_2	109.065	4.69	1.5	Testosterone	[M+H-C12H20O]+	0.9614	6013	Lipids_and_lipid-like_molecules	Steroids_and_steroid_derivatives	Androstane_steroids	0	2.17772e+07	1.64375e+07	0	0	8.67436e+06	0	0	0	0	0	0	1.21251e+08	1.32539e+08	1.15515e+08	1.34373e+08	2.19703e+08	2.30211e+08	2.20763e+08	1.29572e+08	1.27113	6.75408e+07	Into_Blood
	M109T366	109.065	6.1	NA	NA	NA	NA	NA	NA	NA	NA	1.31768e+06	1.41542e+06	1.55451e+06	0	0	0	1.42489e+06	1.04987e+06	1.30239e+06	1.53751e+06	1.20143e+06	1.47426e+06	4.53377e+07	4.55758e+07	4.52568e+07	4.58617e+07	4.50585e+07	4.97323e+07	4.55024e+07	4.74143e+07	1.1906	1.91009e+07	None
	M109T218	109.065	3.64	2.4	3-Cresol	[M+H]+	0.852	342	Benzenoids	Phenols	Cresols	0	2.91164e+07	0	0	0	0	0	0	0	0	0	0	3.12157e+07	3.23522e+07	0	2.88302e+07	2.89412e+07	2.9094e+07	2.76941e+07	2.84244e+07	1.25906	1.17834e+07	Into_Blood
	M110T1189	109.523	19.81	NA	NA	NA	NA	NA	NA	NA	NA	1.33509e+07	1.72493e+07	2.32596e+07	1.4535e+07	1.61381e+07	2.95186e+07	1.22698e+07	1.40198e+07	0	2.27024e+07	2.3556e+07	2.82302e+07	3.23655e+07	1.85874e+07	2.01212e+07	1.50333e+07	1.38159e+07	1.45648e+07	1.35836e+07	1.85349e+07	0.400902	1.80718e+07	None
	M110T1148	110	19.13	NA	NA	NA	NA	NA	NA	NA	NA	5.32977e+07	3.29339e+07	5.53785e+07	1.04921e+07	1.66234e+07	5.69973e+07	3.1261e+07	1.63912e+07	1.14999e+07	9.10502e+06	8.71077e+06	2.88345e+07	5.3799e+07	5.46767e+07	5.81919e+07	2.58989e+07	2.91571e+07	3.42825e+07	3.76803e+07	3.57276e+07	0.52943	3.3047e+07	Into_Blood
	M110T38_2	110.009	0.63	NA	NA	NA	NA	NA	NA	NA	NA	5.81038e+07	5.32478e+07	3.89361e+07	0	0	4.21369e+08	5.65664e+07	6.2565e+07	8.73426e+07	0	0	3.80396e+07	0	1.81844e+08	1.92296e+08	9.68706e+08	9.974e+08	1.02074e+09	1.02312e+09	1.00933e+09	1.3593	3.1048e+08	None
	M110T144	110.021	2.4	NA	NA	NA	NA	NA	NA	NA	NA	0	2.66942e+08	4.07822e+08	1.51488e+08	1.66354e+08	0	0	0	0	1.36638e+08	1.12082e+08	4.15512e+08	5.02335e+06	5.16484e+06	0	4.99693e+06	5.00665e+06	5.41303e+06	4.99956e+06	4.81795e+06	1.60193	8.46131e+07	Into_Blood
	M110T51	110.06	0.84	NA	NA	NA	NA	NA	NA	NA	NA	0	0	0	0	0	0	0	0	0	0	0	0	5.18056e+07	5.11232e+07	0	6.22422e+07	6.3786e+07	6.10154e+07	6.10556e+07	5.92728e+07	1.40507	2.0515e+07	None
	M110T65	110.06	1.08	2.6	4-(2-Pyridinylmethoxy)benzaldehyde	[M+H-C7H4O]+	0.998	759667	Benzenoids	Phenol_ethers	NA	0	6.25475e+07	0	0	0	1.85185e+07	0	0	0	0	0	0	6.35078e+07	6.63259e+07	6.4644e+07	9.45953e+07	9.52147e+07	1.07757e+08	1.01375e+08	9.36904e+07	1.13396	3.84088e+07	Into_Blood
	M110T40	110.072	0.67	NA	NA	NA	NA	NA	NA	NA	NA	2.78061e+07	3.42717e+07	2.46739e+07	2.33615e+07	2.87235e+07	2.04253e+07	2.87628e+07	2.29841e+07	2.40661e+07	2.67707e+07	2.36465e+07	2.55912e+07	3.12291e+07	3.13242e+07	3.13295e+07	3.68662e+07	3.46719e+07	3.5848e+07	3.5576e+07	3.77234e+07	0.180985	2.92826e+07	None
	M111T37_1	111.011	0.62	NA	NA	NA	NA	NA	NA	NA	NA	8.55917e+06	6.54185e+06	5.79988e+06	8.40826e+06	8.13648e+07	6.21639e+07	7.77366e+06	7.1528e+07	7.27715e+07	8.37732e+07	1.03436e+07	4.94011e+06	2.56258e+07	2.70227e+07	2.73464e+07	1.30497e+08	1.4623e+08	1.50231e+08	1.42852e+08	1.45442e+08	0.911623	6.09607e+07	None
	M111T1133_2	111.02	18.88	NA	NA	NA	NA	NA	NA	NA	NA	6.64387e+09	5.61374e+09	6.00073e+09	5.84757e+09	6.26558e+09	6.49311e+09	5.90596e+09	6.04786e+09	5.67812e+09	5.61664e+09	6.57888e+09	6.38569e+09	7.27364e+09	7.06074e+09	6.61613e+09	5.52598e+09	5.57469e+09	5.7802e+09	5.39203e+09	5.37895e+09	0.0911355	6.084e+09	None
	M111T1154	111.039	19.23	NA	NA	NA	NA	NA	NA	NA	NA	3.48365e+07	5.74545e+07	1.31177e+08	6.01011e+07	6.25166e+07	4.81194e+07	4.68184e+07	1.62467e+08	4.37302e+07	5.08624e+07	0	5.94016e+07	5.53432e+07	5.07041e+07	1.36682e+08	5.65293e+07	3.62611e+07	3.19486e+07	5.48845e+07	6.3073e+07	0.615173	6.21456e+07	None
	M111T1192	111.039	19.86	NA	NA	NA	NA	NA	NA	NA	NA	3.66098e+07	3.81798e+07	3.67e+07	3.66529e+07	4.60387e+07	3.06085e+07	3.45945e+07	3.654e+07	3.47921e+07	4.25585e+07	3.05609e+07	1.08376e+08	5.60265e+07	6.01312e+07	6.62104e+07	3.35541e+07	5.9971e+07	5.18243e+07	3.32843e+07	6.28433e+07	0.397359	4.68029e+07	None
	M111T1172	111.039	19.53	NA	NA	NA	NA	NA	NA	NA	NA	5.0316e+07	4.00931e+07	4.0764e+07	3.57322e+07	4.49909e+07	2.15758e+08	1.00358e+08	3.29113e+07	5.97827e+07	4.12557e+07	1.71021e+08	4.78431e+07	3.52476e+07	6.83489e+07	4.56637e+07	2.86234e+07	3.44208e+07	3.30705e+07	2.98984e+07	3.73765e+07	0.822669	5.96738e+07	None
	M111T1133_3	111.039	18.89	NA	NA	NA	NA	NA	NA	NA	NA	2.07943e+08	1.88275e+08	1.80217e+08	1.69784e+08	1.64682e+08	1.89635e+08	1.81421e+08	1.67308e+08	1.59272e+08	1.91458e+08	2.1592e+08	1.96685e+08	2.06756e+08	1.98704e+08	1.94223e+08	1.80116e+08	1.44632e+08	1.51441e+08	1.78733e+08	1.96773e+08	0.104673	1.83199e+08	None
	M111T761	111.044	12.69	NA	NA	NA	NA	NA	NA	NA	NA	6.20416e+06	7.72197e+06	5.83605e+06	7.77462e+06	7.13097e+06	7.31742e+06	5.97068e+06	6.3732e+06	6.33086e+06	5.69191e+06	0	2.15978e+07	1.15642e+07	0	0	1.11395e+07	9.52321e+06	8.77286e+06	8.15518e+06	8.35555e+06	0.643434	7.27301e+06	None
	M111T79	111.092	1.32	2	(1,3,5-Trimethyl-1H-pyrazol-4-yl)methanol	[M+H-CH2O]+	0.995	7172184	Organoheterocyclic_compounds	Azoles	Pyrazoles	0	0	0	0	0	0	0	0	1.94743e+07	0	0	1.52545e+07	1.29284e+07	0	0	1.87589e+07	1.69624e+07	1.80329e+07	1.94683e+07	2.17229e+07	1.27815	7.13013e+06	None
	M111T915	111.117	15.25	NA	NA	NA	NA	NA	NA	NA	NA	1.49261e+06	0	1.10227e+06	0	2.61913e+06	2.54883e+06	1.09766e+06	1.48627e+06	1.44411e+06	1.22066e+06	1.80756e+06	1.94437e+06	5.3472e+06	4.50003e+06	5.62975e+06	969950	955882	1.19337e+06	1.14145e+06	1.05695e+06	0.833434	1.8779e+06	None
	M112T1188	111.521	19.8	NA	NA	NA	NA	NA	NA	NA	NA	1.43846e+07	1.58658e+07	3.17337e+07	1.77767e+07	0	6.56789e+06	3.13138e+07	1.63207e+07	1.21794e+07	3.644e+07	1.85043e+07	1.64919e+07	1.83459e+07	5.95662e+07	2.49382e+07	1.35821e+07	1.58538e+07	1.80455e+07	1.86159e+07	1.19164e+07	0.62875	1.99221e+07	None
	M112T1133_2	111.537	18.89	NA	NA	NA	NA	NA	NA	NA	NA	3.89198e+07	3.66838e+07	3.48397e+07	3.76377e+07	3.97684e+07	3.7892e+07	5.08343e+07	3.9618e+07	4.38427e+07	4.36232e+07	4.26416e+07	3.98455e+07	3.59209e+07	4.12301e+07	3.79335e+07	4.66347e+07	4.45219e+07	4.28841e+07	4.0447e+07	3.68414e+07	0.0976073	4.0628e+07	None
	M112T38_1	111.537	0.63	NA	NA	NA	NA	NA	NA	NA	NA	2.6158e+07	0	1.80074e+07	2.28962e+07	1.62415e+07	9.48069e+08	2.7081e+07	0	3.0902e+07	2.31969e+07	2.28772e+07	0	2.14177e+07	1.97686e+07	2.21029e+07	1.9266e+08	1.80525e+08	1.56362e+08	1.57802e+08	1.67469e+08	2.049	1.02677e+08	None
	M112T1194	111.537	19.9	NA	NA	NA	NA	NA	NA	NA	NA	1.23425e+07	1.04145e+07	8.93838e+06	1.79514e+07	1.84669e+07	1.5879e+07	1.30755e+07	7.74272e+06	9.54218e+06	1.01889e+07	1.09279e+07	9.27786e+06	1.10527e+07	9.84486e+06	2.19658e+07	1.26406e+07	2.53354e+07	1.21668e+07	1.41949e+07	2.76356e+07	0.40049	1.39792e+07	None
	M112T1153	111.985	19.22	NA	NA	NA	NA	NA	NA	NA	NA	8.99952e+06	0	1.81136e+07	1.17766e+07	6.70388e+07	8.29236e+06	9.89701e+06	1.53402e+07	6.42923e+07	2.33066e+07	6.14822e+07	6.6068e+07	6.84774e+07	6.90855e+07	6.67389e+07	5.32104e+07	3.46834e+07	1.90819e+07	5.38691e+07	5.1374e+07	0.662298	3.85564e+07	None
	M112T37	112.006	0.62	NA	NA	NA	NA	NA	NA	NA	NA	7.69659e+06	6.46877e+06	5.00626e+06	6.91008e+06	9.23522e+06	5.39083e+07	7.40301e+06	8.60543e+06	1.04778e+07	7.62063e+06	8.86152e+06	5.30082e+06	2.61321e+07	2.41592e+07	2.46508e+07	1.26544e+08	1.35011e+08	1.31066e+08	1.25744e+08	1.32975e+08	1.22348	4.31888e+07	None
	M112T234	112.04	3.89	2	2,3-dihydroxypyridine	[M+H]+	0.9907	28115	Organoheterocyclic compounds	Pyridines and derivatives	Hydropyridines	0	0	0	0	0	0	0	0	0	0	0	0	1.60537e+07	1.61992e+07	1.66463e+07	2.01529e+07	1.92085e+07	1.91824e+07	1.73489e+07	2.07425e+07	1.26602	7.27673e+06	None
	M112T50_1	112.051	0.83	2.1	3'-CMP	[M+H-C5H9O7P]+	0.9997	57047691	Nucleosides__nucleotides__and_analogues	Ribonucleoside_3-phosphates	NA	3.48258e+09	3.68928e+09	3.84724e+09	4.23089e+09	3.56181e+09	3.14001e+09	3.49554e+09	3.44378e+09	3.20671e+09	3.78194e+09	3.27756e+09	4.05225e+09	3.53063e+09	3.44431e+09	3.56284e+09	5.77784e+08	5.2121e+08	5.23162e+08	5.52649e+08	5.54537e+08	0.486427	2.82384e+09	None
	M112T65	112.087	1.09	NA	NA	NA	NA	NA	NA	NA	NA	0	0	0	0	0	0	0	0	0	0	0	0	0	0	0	1.0711e+08	1.09338e+08	1.04108e+08	1.07883e+08	1.08619e+08	1.77738	2.68529e+07	None
	M112T44	112.087	0.73	1.8	Histamine	[M+H]+	0.9911	774	Organic_nitrogen_compounds	Organonitrogen_compounds	Amines	1.53654e+07	1.19967e+07	5.90912e+06	1.63275e+07	1.85606e+07	3.74219e+07	1.1855e+07	1.43041e+07	2.1485e+07	1.12979e+07	1.21694e+07	0	4.13783e+07	5.5033e+07	5.54248e+07	1.48543e+08	1.50947e+08	1.47864e+08	1.47997e+08	1.59027e+08	1.0934	5.41454e+07	None
	M113T68	113.035	1.14	1.2	3-(2-Hydroxy-4-oxo-1(4H)-pyrimidinyl)propanoic acid	[M+H-C3H4O2]+	0.9996	96419	Organoheterocyclic_compounds	Diazines	Pyrimidines_and_pyrimidine_derivatives	0	7.30473e+07	5.3978e+07	7.87208e+07	7.23986e+07	3.76215e+07	6.76502e+07	9.11134e+07	5.35485e+07	0	4.20462e+07	0	9.56596e+07	0	0	1.53659e+08	1.40166e+08	1.46412e+08	1.6643e+08	1.52585e+08	0.801117	7.12518e+07	None
	M113T51_1	113.035	0.86	NA	NA	NA	NA	NA	NA	NA	NA	5.45601e+07	6.47556e+07	5.43116e+07	7.06677e+07	7.19059e+07	3.21198e+07	4.75222e+07	4.37092e+07	5.89809e+07	0	3.93347e+07	5.18895e+07	5.39725e+07	0	0	8.3159e+07	9.58469e+07	8.79855e+07	1.02051e+08	8.78915e+07	0.551876	5.50332e+07	None
	M113T104	113.054	1.74	NA	NA	NA	NA	NA	NA	NA	NA	666931	0	0	0	857307	630703	711378	510618	803706	0	0	0	0	0	0	8.78208e+07	8.73846e+07	8.83527e+07	9.19545e+07	9.53523e+07	1.75668	2.27523e+07	None
	M113T47	113.071	0.78	2	(5-Methyl-3-isoxazolyl)methanamine	[M+H]+	0.8245	2776306	Organic_nitrogen_compounds	Organonitrogen_compounds	Amines	1.00115e+08	9.22583e+07	9.83667e+07	9.87686e+07	9.77899e+07	1.7826e+07	9.25517e+07	9.23561e+07	1.02431e+08	9.57566e+07	9.61127e+07	1.05435e+08	1.55362e+07	1.73503e+07	2.05424e+07	5.50997e+06	7.19964e+06	5.29691e+06	5.37021e+06	7.79553e+06	0.753207	5.87184e+07	None
	M114T63	114.055	1.06	NA	NA	NA	NA	NA	NA	NA	NA	6.65363e+07	7.80907e+07	7.05521e+07	7.37274e+07	8.0048e+07	6.83055e+07	5.71876e+07	6.5617e+07	6.03693e+07	1.46618e+08	6.59556e+07	6.22847e+07	1.15753e+08	8.96198e+07	1.04201e+08	1.57143e+07	1.76632e+07	1.97769e+07	2.20803e+07	2.20622e+07	0.527247	6.51081e+07	None
	M114T48	114.066	0.8	NA	NA	NA	NA	NA	NA	NA	NA	3.43437e+08	3.70628e+08	3.2848e+08	3.88108e+08	4.00272e+08	3.84016e+08	3.62431e+08	3.21349e+07	3.7177e+08	3.49797e+08	3.82157e+08	3.06141e+08	3.30628e+08	3.2512e+08	3.34181e+08	7.29075e+07	7.58762e+07	7.09861e+07	7.59464e+07	1.14754e+08	0.498913	2.70989e+08	None
	M114T209_1	114.092	3.49	1.6	6-[(Cyclohexylcarbamoyl)amino]hexanoic acid	[M+H-C7H13NO2]+	0.9985	6420120	Lipids_and_lipid-like_molecules	Fatty_Acyls	Fatty_acids_and_conjugates	2.1356e+08	6.69383e+08	1.85193e+08	5.16617e+08	7.74353e+08	7.21696e+08	3.9497e+08	5.18968e+08	3.84244e+08	3.23425e+08	2.40393e+08	7.79339e+08	5.46105e+08	5.49229e+08	5.45381e+08	2.56275e+08	2.62469e+08	2.55392e+08	2.58984e+08	2.41826e+08	0.460073	4.3189e+08	None
	M114T74	114.103	1.23	1.4	1-Pyrrolidinecarboximidamide	[M+H]+	0.9894	2794597	Organoheterocyclic_compounds	Pyrrolidines	NA	0	2.43915e+06	0	0	0	1.47213e+06	0	0	0	0	0	0	3.21056e+07	3.06726e+07	3.61384e+07	8.40958e+07	8.11307e+07	8.82848e+07	8.21461e+07	8.44081e+07	1.38565	2.61447e+07	Into_Blood
	M115T47_2	115.039	0.79	NA	NA	NA	NA	NA	NA	NA	NA	0	0	0	0	0	0	0	0	0	0	0	0	0	0	0	7.3969e+07	7.39607e+07	7.05232e+07	7.46202e+07	7.18457e+07	1.77758	1.82459e+07	None
	M115T110	115.039	1.83	NA	NA	NA	NA	NA	NA	NA	NA	0	0	0	0	0	0	0	0	0	0	0	0	7.5387e+07	8.10032e+07	8.41491e+07	7.84973e+07	8.0156e+07	8.01622e+07	8.53683e+07	8.60646e+07	1.2584	3.25394e+07	None
	M115T192	115.054	3.2	NA	NA	NA	NA	NA	NA	NA	NA	1.02542e+08	1.1412e+08	1.0846e+08	1.00194e+08	9.61717e+07	9.98949e+07	1.49806e+08	1.09139e+08	1.04838e+08	1.13867e+08	1.16367e+08	1.44764e+08	1.2284e+08	1.14462e+08	1.25537e+08	1.33557e+07	1.47581e+07	1.46752e+07	1.34872e+07	1.44388e+07	0.520838	8.96858e+07	None
	M115T872	115.054	14.53	1.5	4-Phenyl-5-methyl-1,2,3-thiadiazole	[M+H-H2N2S]+	0.8702	338037	Benzenoids	Benzene_and_substituted_derivatives	NA	0	0	0	0	0	0	0	0	0	0	0	0	3.97993e+07	2.18909e+07	2.44401e+07	4.55092e+07	2.55129e+07	2.36334e+07	2.90612e+07	4.09818e+07	1.33415	1.25414e+07	None
	M115T769	115.055	12.81	NA	NA	NA	NA	NA	NA	NA	NA	0	0	0	0	0	0	0	0	0	0	0	0	6.66656e+07	3.41403e+07	3.44507e+07	5.24259e+07	5.59282e+07	4.87118e+07	6.0014e+07	5.3787e+07	1.30263	2.03062e+07	None
	M115T40	115.087	0.66	1.6	Prolinamide	[M+H]+	0.9772	550774	Organic acids and derivatives	Carboxylic acids and derivatives	Amino acids, peptides, and analogues	2.82121e+07	5.17093e+07	1.5242e+07	1.84852e+07	2.09073e+07	6.98334e+06	1.8679e+07	1.3173e+07	1.38033e+07	2.1237e+07	1.53679e+07	1.43585e+07	2.02738e+07	2.07166e+07	2.20692e+07	1.96855e+07	1.86689e+07	1.9425e+07	2.06259e+07	1.80595e+07	0.434868	1.98841e+07	None
	M115T153	115.087	2.55	2	N-Acetyl-L-Prolinamide	[M+H-C2H2O]+	0.8348	314477	Organic_acids_and_derivatives	Carboxylic_acids_and_derivatives	Amino_acids__peptides__and_analogues	1.04237e+07	1.41682e+07	0	1.00765e+07	1.13688e+07	1.44526e+07	0	0	0	0	0	0	2.33027e+07	1.56712e+07	1.49746e+07	1.40177e+07	1.41762e+07	1.42365e+07	1.33779e+07	1.41069e+07	0.802904	9.21768e+06	Into_Blood
	M116T255_1	116.053	4.26	2.1	(N,N-Diethylthiocarbamoylthio)acetic acid	[M+H-C2H4SO2]+	0.7381	73376	Lipids_and_lipid-like_molecules	Fatty_Acyls	Fatty_acids_and_conjugates	9.28127e+06	4.58633e+06	1.8852e+06	6.45948e+06	0	4.69808e+06	6.74011e+07	4.99493e+06	1.28801e+06	2.98262e+06	8.11659e+06	0	2.05978e+06	1.84508e+06	1.94965e+06	2.63477e+06	2.36421e+06	2.66396e+06	2.81891e+06	2.53128e+06	2.22595	6.52806e+06	None
	M116T819	116.053	13.64	NA	NA	NA	NA	NA	NA	NA	NA	2.8501e+07	3.38921e+07	2.89184e+07	4.42476e+07	2.49794e+07	3.23286e+07	4.78718e+07	2.29377e+07	2.22642e+07	3.90894e+07	2.70574e+07	2.47432e+07	2.4617e+07	2.24779e+07	2.20045e+07	2.4906e+07	2.46544e+07	2.46463e+07	2.35601e+07	2.4107e+07	0.262752	2.83902e+07	None
	M116T173	116.071	2.88	NA	NA	NA	NA	NA	NA	NA	NA	0	0	1.35555e+08	1.67912e+08	0	0	0	0	0	0	0	0	0	0	0	1.21419e+08	6.47023e+07	7.53055e+07	1.13781e+08	1.87071e+08	1.51427	4.32873e+07	Into_Blood
	M116T211	116.071	3.51	NA	NA	NA	NA	NA	NA	NA	NA	0	0	0	0	0	0	1.8807e+08	0	0	0	0	0	1.69265e+08	2.09621e+08	1.95535e+08	5.89116e+07	6.91364e+07	7.62972e+07	7.70222e+07	8.10298e+07	1.34972	5.62445e+07	None
	M116T39	116.071	0.65	NA	NA	NA	NA	NA	NA	NA	NA	1.66081e+08	2.65118e+08	9.55245e+07	1.15878e+08	1.37591e+08	0	1.15381e+08	8.47791e+07	9.25874e+07	1.30891e+08	9.71605e+07	9.26902e+07	1.39163e+08	1.39753e+08	1.38605e+08	2.18299e+08	2.21859e+08	2.2058e+08	2.23923e+08	2.10384e+08	0.444645	1.45312e+08	None
	M116T1129	116.082	18.81	NA	NA	NA	NA	NA	NA	NA	NA	5.8549e+06	5.58506e+06	4.02341e+06	3.84804e+06	5.36658e+06	5.55866e+06	5.08731e+06	4.55442e+06	4.90578e+06	5.48059e+06	4.99293e+06	5.55927e+06	5.62586e+06	5.80675e+06	5.03671e+06	4.31704e+06	3.76314e+06	3.63645e+06	5.17432e+06	4.88866e+06	0.142438	4.95329e+06	None
	M116T48_3	116.094	0.8	NA	NA	NA	NA	NA	NA	NA	NA	1.16301e+07	7.35899e+06	1.43387e+07	1.41711e+07	1.20389e+07	1.69107e+07	1.37299e+07	1.58257e+07	1.32716e+07	1.24883e+07	8.77816e+06	9.33111e+06	1.46578e+07	1.56683e+07	1.73707e+07	1.97706e+07	2.93126e+07	2.82939e+07	2.66914e+07	2.78655e+07	0.402362	1.64752e+07	None
	M116T307	116.107	5.11	NA	NA	NA	NA	NA	NA	NA	NA	0	6.39283e+06	5.32004e+06	0	9.51538e+06	9.56944e+06	0	0	8.20643e+06	7.26574e+06	0	9.3195e+06	1.41956e+07	9.53068e+06	1.20605e+07	9.10834e+06	9.95983e+06	9.96711e+06	9.95643e+06	9.42711e+06	0.646892	6.98975e+06	None
	M116T50_2	116.118	0.84	NA	NA	NA	NA	NA	NA	NA	NA	8.38536e+07	2.00862e+08	6.19834e+07	4.99515e+07	2.49825e+08	0	2.17844e+08	3.82606e+08	0	3.35898e+07	4.04405e+08	1.03993e+08	1.6385e+07	1.74738e+07	0	1.06168e+07	8.66848e+06	8.98397e+06	9.44331e+06	7.47936e+06	1.37198	9.33982e+07	None
	M117T51	117.055	0.84	NA	NA	NA	NA	NA	NA	NA	NA	0	0	0	2.8264e+07	0	0	5.91046e+07	0	0	1.64391e+07	2.27747e+07	0	0	3.35171e+07	2.08757e+07	8.66011e+07	3.64836e+07	9.03387e+07	1.04052e+08	9.53732e+07	1.24407	2.96912e+07	None
	M117T762	117.07	12.69	NA	NA	NA	NA	NA	NA	NA	NA	1.9223e+07	2.05488e+07	1.73672e+07	2.00483e+07	2.02092e+07	1.62556e+07	1.74157e+07	1.9709e+07	2.01015e+07	1.82945e+07	1.67449e+07	2.01734e+07	5.71525e+07	5.65015e+07	5.85557e+07	5.21838e+07	6.4115e+07	5.58468e+07	1.12182e+08	5.51632e+07	0.696337	3.68896e+07	None
	M117T221_2	117.102	3.68	NA	NA	NA	NA	NA	NA	NA	NA	4.22491e+08	7.6344e+08	1.98231e+08	2.80797e+08	5.23842e+08	5.96763e+08	8.80222e+08	5.68632e+08	3.84928e+08	3.01347e+08	6.49413e+08	8.4918e+08	7.34621e+08	7.37608e+08	7.15905e+08	1.83907e+06	1.82702e+06	2.16362e+06	1.93879e+06	2.87023e+06	0.728582	4.30903e+08	None
	M117T1132	117.139	18.86	NA	NA	NA	NA	NA	NA	NA	NA	1.84834e+07	1.82178e+07	2.36887e+07	2.34983e+07	1.96374e+07	1.99215e+07	2.18612e+07	2.16681e+07	2.35159e+07	1.99925e+07	1.63939e+07	2.01813e+07	1.32896e+07	1.71064e+07	1.44848e+07	2.68209e+07	2.87153e+07	2.87363e+07	3.0748e+07	2.61588e+07	0.223305	2.1656e+07	None
	M118T37	118.035	0.62	NA	NA	NA	NA	NA	NA	NA	NA	1.03433e+07	1.03951e+07	8.45764e+06	1.11719e+07	1.52844e+07	4.61375e+07	1.02393e+07	1.18813e+07	1.46531e+07	1.24369e+07	1.2393e+07	7.18241e+06	3.1978e+07	3.12064e+07	3.38488e+07	8.47897e+07	8.10858e+07	8.13947e+07	8.18926e+07	8.26618e+07	0.895488	3.39717e+07	None
	M118T810_1	118.065	13.49	NA	NA	NA	NA	NA	NA	NA	NA	0	0	0	0	0	0	0	0	0	0	0	0	0	0	4.24157e+07	5.78062e+07	5.19482e+07	5.15062e+07	5.13789e+07	5.61172e+07	1.5771	1.55586e+07	None
	M118T281	118.065	4.69	NA	NA	NA	NA	NA	NA	NA	NA	0	3.52784e+07	0	0	2.41604e+07	2.91676e+07	0	0	0	0	0	0	1.49174e+08	1.35977e+08	0	1.44306e+08	1.50891e+08	1.54218e+08	1.45569e+08	1.47523e+08	1.24301	5.58133e+07	Into_Blood
	M118T762	118.065	12.69	NA	NA	NA	NA	NA	NA	NA	NA	4.96392e+07	5.20126e+07	4.1026e+07	4.87668e+07	4.90254e+07	3.8913e+07	4.40811e+07	5.05888e+07	5.10689e+07	4.62526e+07	5.24579e+07	4.71887e+07	1.53499e+08	1.55495e+08	1.58888e+08	1.87396e+08	1.87787e+08	1.68433e+08	1.98292e+08	1.84379e+08	0.65761	9.82595e+07	None
	M118T70	118.065	1.17	1.3	Indole	[M+H]+	0.9634	798	Organoheterocyclic_compounds	Indoles_and_derivatives	Indoles	2.71117e+07	0	5.70385e+07	0	0	0	0	0	4.09933e+07	4.22359e+07	6.63213e+07	2.85226e+07	4.60601e+07	0	0	1.6814e+07	1.63464e+07	1.92994e+07	1.76669e+07	1.97517e+07	1.06146	1.99081e+07	None
	M118T842	118.065	14.04	NA	NA	NA	NA	NA	NA	NA	NA	3.62126e+07	4.72212e+07	2.89301e+07	4.17346e+07	4.4424e+07	0	3.3075e+07	3.49697e+07	3.93922e+07	3.56975e+07	3.21848e+07	6.46824e+07	5.54666e+07	5.41517e+07	5.1642e+07	3.64519e+07	3.78564e+07	3.84989e+07	3.77833e+07	4.00927e+07	0.326755	3.95234e+07	None
	M118T752	118.065	12.53	NA	NA	NA	NA	NA	NA	NA	NA	0	0	0	0	0	0	0	0	0	0	0	0	4.90858e+07	5.18627e+07	5.00064e+07	6.21856e+07	7.0088e+07	6.64835e+07	6.84034e+07	6.64071e+07	1.27579	2.42261e+07	None
	M118T270_3	118.065	4.5	NA	NA	NA	NA	NA	NA	NA	NA	0	2.10214e+07	4.02866e+07	0	0	0	0	0	0	0	2.27741e+06	0	4.5736e+08	4.39161e+08	5.71592e+08	4.66976e+08	4.71176e+08	4.73915e+08	4.91461e+08	4.69055e+08	1.22969	1.95214e+08	Into_Blood
	M118T338	118.065	5.63	NA	NA	NA	NA	NA	NA	NA	NA	0	2.18786e+07	0	0	0	0	0	0	0	0	0	0	6.39282e+07	6.13898e+07	0	5.3548e+07	5.24381e+07	5.34158e+07	5.09246e+07	5.42014e+07	1.31198	2.05862e+07	Into_Blood
	M118T251	118.065	4.18	NA	NA	NA	NA	NA	NA	NA	NA	4.50233e+08	5.80948e+08	4.14727e+08	1.96e+08	3.25309e+08	2.63299e+08	1.38778e+08	1.19139e+08	1.08693e+08	1.44218e+08	1.80372e+08	4.08868e+07	1.89132e+08	2.15676e+08	1.86935e+08	5.01819e+07	5.58396e+07	5.28289e+07	5.52198e+07	5.31012e+07	0.784917	1.91076e+08	Into_Blood
	M118T192	118.065	3.2	NA	NA	NA	NA	NA	NA	NA	NA	8.17824e+08	8.66044e+08	8.76002e+08	7.76531e+08	7.2168e+08	7.80744e+08	1.09624e+09	8.20582e+08	7.81784e+08	8.891e+08	9.00193e+08	1.05139e+09	9.7296e+08	9.10242e+08	1.05085e+09	1.105e+08	1.08409e+08	1.15022e+08	1.11083e+08	1.2691e+08	0.513978	6.94204e+08	None
	M118T487	118.065	8.11	NA	NA	NA	NA	NA	NA	NA	NA	0	0	0	0	0	0	3.08447e+07	0	0	0	0	0	9.45933e+07	9.35356e+07	0	9.08242e+07	8.66972e+07	8.46011e+07	8.1793e+07	9.10927e+07	1.31583	3.26991e+07	None
	M118T712	118.066	11.87	NA	NA	NA	NA	NA	NA	NA	NA	0	2.13298e+07	0	0	0	0	0	0	0	0	0	0	4.20223e+08	4.47338e+08	4.06127e+08	5.10108e+08	5.02989e+08	5.4485e+08	5.59082e+08	5.12362e+08	1.25772	1.9622e+08	Into_Blood
	M118T50_3	118.086	0.83	0.8	L-Valine	[M+H]+	0.9994	1182	Organic_acids_and_derivatives	Carboxylic_acids_and_derivatives	Amino_acids__peptides__and_analogues	1.02086e+10	1.02915e+10	1.17049e+10	1.00674e+10	1.05837e+10	1.00115e+10	1.06217e+10	8.78122e+09	1.92016e+10	2.17703e+10	1.11906e+10	1.41437e+10	1.16883e+10	1.80026e+10	1.24298e+10	2.99065e+09	3.01512e+09	2.94909e+09	3.83346e+09	3.04985e+09	0.521795	1.03268e+10	None
	M118T65	118.086	1.08	1.3	N-(3-Methylbutanoyl)valine	[M+H-C5H8O]+	0.9851	14719967	Organic_acids_and_derivatives	Carboxylic_acids_and_derivatives	Amino_acids__peptides__and_analogues	0	0	0	0	1.05622e+09	3.30402e+09	0	0	0	0	0	0	1.08316e+09	0	0	1.26415e+09	1.58154e+09	1.29433e+09	1.30528e+09	1.63356e+09	1.44312	6.26113e+08	Into_Blood
	M118T1131	118.086	18.85	NA	NA	NA	NA	NA	NA	NA	NA	9.21456e+08	9.41701e+08	9.91631e+08	9.86809e+08	9.93534e+08	1.07048e+09	1.06732e+09	1.02935e+09	1.02675e+09	1.09026e+09	8.94904e+08	1.01807e+09	9.68944e+08	1.0223e+09	9.96214e+08	1.04563e+09	1.07103e+09	1.13878e+09	1.192e+09	1.1473e+09	0.0731448	1.03072e+09	None
	M118T753	118.087	12.56	NA	NA	NA	NA	NA	NA	NA	NA	1.50652e+09	6.72646e+08	0	0	0	0	1.0218e+09	1.52994e+09	1.7184e+09	8.34166e+08	0	0	3.24288e+08	2.7561e+08	2.69678e+08	3.07813e+08	2.77628e+08	2.37893e+08	2.99222e+08	2.95405e+08	1.15796	4.78551e+08	None
	M118T51	118.109	0.84	NA	NA	NA	NA	NA	NA	NA	NA	2.71928e+07	2.99277e+07	3.28006e+07	3.35512e+07	3.23959e+07	3.37859e+07	3.41449e+07	2.6141e+07	5.93385e+07	3.47382e+07	3.43034e+07	3.80672e+07	3.83442e+07	3.77143e+07	5.42383e+07	7.88522e+06	9.10856e+06	7.67518e+06	7.56117e+06	8.09247e+06	0.504318	2.93503e+07	None
	M118T810_2	118.34	13.49	NA	NA	NA	NA	NA	NA	NA	NA	0	0	0	0	0	0	0	0	0	0	0	0	3.38445e+07	3.40342e+07	3.35267e+07	5.54923e+07	4.96614e+07	4.79139e+07	5.0991e+07	4.95035e+07	1.29388	1.77484e+07	None
	M119T1150_2	119.025	19.16	NA	NA	NA	NA	NA	NA	NA	NA	5.33209e+07	2.35712e+08	4.80973e+07	4.13312e+07	5.62471e+07	2.66212e+08	2.21639e+08	6.63279e+07	2.42246e+08	3.30843e+07	8.82479e+07	6.51386e+07	6.24827e+07	6.0305e+07	6.61445e+07	1.75691e+08	1.84878e+08	7.63549e+07	5.85617e+07	1.93405e+08	0.698092	1.14771e+08	None
	M119T37_2	119.03	0.62	NA	NA	NA	NA	NA	NA	NA	NA	1.61907e+06	1.39288e+06	1.30217e+06	1.59967e+06	1.49592e+06	0	1.99508e+06	1.4484e+06	2.34411e+06	1.79707e+06	2.1235e+06	1.13623e+06	4.00269e+06	4.51799e+06	4.66761e+06	2.21062e+07	1.99692e+07	1.99408e+07	2.27387e+07	1.82861e+07	1.24056	6.72417e+06	None
	M119T72	119.049	1.2	1.9	2-(2-Hydroxyethoxy)phenol	[M+H-2H2O]+	0.9973	78519	Benzenoids	Phenol_ethers	NA	1.51072e+08	1.62615e+08	2.1721e+08	1.74134e+08	1.99563e+08	1.63349e+08	3.03594e+08	2.62057e+08	3.11568e+08	3.30648e+08	2.44585e+08	2.22246e+08	3.65142e+08	0	3.58189e+08	1.22048e+08	1.24691e+08	1.2063e+08	1.22615e+08	1.25745e+08	0.469168	2.04085e+08	None
	M119T712_1	119.049	11.87	NA	NA	NA	NA	NA	NA	NA	NA	5.53753e+06	6.87486e+06	0	0	0	8.31745e+06	0	0	0	6.66631e+06	0	0	6.7521e+07	7.1481e+07	6.33094e+07	7.9735e+07	7.19583e+07	8.42547e+07	8.63773e+07	7.94308e+07	1.17917	3.15732e+07	Into_Blood
	M119T361_1	119.049	6.02	1.5	N-Benzyl-2-methylbenzamide	[M+H-C7H9N]+	0.9849	226952	Benzenoids	Benzene_and_substituted_derivatives	Benzoic_acids_and_derivatives	0	0	0	0	0	0	0	552927	0	0	0	0	2.98342e+07	2.84499e+07	2.72513e+07	2.95587e+07	2.69276e+07	2.83734e+07	2.92372e+07	2.8814e+07	1.25276	1.145e+07	None
	M119T763	119.069	12.71	NA	NA	NA	NA	NA	NA	NA	NA	2.17117e+06	2.82016e+06	2.6589e+06	3.50966e+06	4.06089e+06	0	2.6667e+06	3.34349e+06	0	0	4.06547e+06	0	1.03588e+07	1.42985e+07	1.16658e+07	1.18455e+07	2.51512e+07	1.2942e+07	1.35396e+07	1.21226e+07	0.980813	6.86103e+06	Into_Blood
	M119T761	119.085	12.69	NA	NA	NA	NA	NA	NA	NA	NA	3.64312e+08	4.10046e+08	3.36346e+08	4.25943e+08	3.75569e+08	3.32633e+08	3.5411e+08	4.14607e+08	3.66878e+08	3.33388e+08	3.43794e+08	4.08658e+08	4.85345e+08	3.1073e+08	2.97219e+08	6.84955e+07	7.53344e+07	7.50876e+07	7.22905e+07	7.44046e+07	0.469231	2.9626e+08	None
	M119T740	119.085	12.34	1.1	Retinal	[M+H-C11H18O]+	0.9988	638015	Lipids_and_lipid-like_molecules	Prenol_lipids	Retinoids	3.81953e+08	3.93155e+08	4.01544e+08	3.90995e+08	3.85074e+08	2.73716e+08	4.03914e+08	5.34408e+08	3.91108e+08	3.89954e+08	4.17646e+08	4.42974e+08	3.85629e+08	3.8806e+08	3.86623e+08	8.96483e+07	8.79192e+07	8.20612e+07	8.43419e+07	8.51227e+07	0.455129	3.19792e+08	None
	M119T712_2	119.085	11.86	NA	NA	NA	NA	NA	NA	NA	NA	7.19743e+07	6.66683e+07	8.04717e+07	7.31497e+07	6.81416e+07	1.41657e+07	7.98512e+07	1.0694e+08	5.48017e+07	5.89515e+07	5.09127e+07	7.89626e+07	1.8074e+08	1.5529e+08	1.94081e+08	1.90656e+08	1.21155e+08	1.31057e+08	1.44507e+08	1.33547e+08	0.496121	1.02801e+08	None
	M119T752	119.086	12.54	1.2	(4S,4aR)-4-(Hydroxymethyl)-3,4a,8,8-tetramethyl-4a,5,6,7,8,8a-hexahydronaphthalen-1(4H)-one	[M+H-C6H14O2]+	0.999	11241847	Organic_oxygen_compounds	Organooxygen_compounds	Carbonyl_compounds	0	0	0	0	0	0	0	0	0	0	0	0	0	2.179e+08	2.14345e+08	2.18343e+08	2.16872e+08	2.24079e+08	2.24202e+08	2.18043e+08	1.39843	7.66892e+07	None
	M119T842_2	119.086	14.04	1.1	Tetranor 12-HETE	[M+H-C7H16O3]+	0.9974	15730832	Lipids_and_lipid-like_molecules	Fatty_Acyls	Fatty_acids_and_conjugates	2.97967e+07	3.09167e+07	2.29581e+07	2.99369e+07	3.53926e+07	0	2.21522e+07	2.72462e+07	3.45501e+07	2.83515e+07	2.7365e+07	5.0048e+07	4.30838e+07	4.40079e+07	4.60939e+07	4.15232e+07	4.58542e+07	4.5223e+07	4.68981e+07	4.81042e+07	0.349659	3.49751e+07	None
	M120T127_1	120.045	2.12	NA	NA	NA	NA	NA	NA	NA	NA	3.79513e+07	2.026e+07	0	4.51782e+07	2.23316e+07	3.15931e+07	4.95368e+07	0	0	0	3.62346e+07	3.49328e+07	0	2.97758e+07	2.69574e+07	3.57791e+06	1.98821e+06	1.3888e+06	1.62738e+06	1.99169e+06	1.03364	1.72663e+07	None
	M120T127_2	120.057	2.12	NA	NA	NA	NA	NA	NA	NA	NA	2.84849e+07	1.93895e+07	3.76949e+07	2.14877e+07	0	2.73535e+07	3.41713e+07	9.12605e+06	5.84282e+07	3.50841e+07	0	3.942e+07	3.93777e+07	3.46702e+07	3.99482e+07	9.21907e+06	9.98176e+06	9.91304e+06	1.03767e+07	9.99232e+06	0.675164	2.3706e+07	None
	M120T47	120.066	0.78	NA	NA	NA	NA	NA	NA	NA	NA	1.56165e+08	2.51891e+08	2.52503e+08	2.18386e+08	2.45287e+08	1.16879e+08	2.11367e+08	1.4935e+08	3.01221e+08	2.76691e+08	1.66053e+08	3.16264e+08	2.61873e+08	2.60454e+08	2.63834e+08	3.54023e+08	3.46024e+08	3.61958e+08	3.81092e+08	3.79205e+08	0.298023	2.63526e+08	None
	M120T316	120.081	5.27	1	Aminorex	[M+H-CHNO]+	0.9986	16630	Benzenoids	Benzene_and_substituted_derivatives	NA	3.06786e+07	3.18149e+07	2.75957e+07	1.28424e+07	1.75781e+07	3.04196e+07	3.10443e+07	2.80521e+07	3.07538e+07	2.73714e+07	4.18645e+07	2.102e+07	4.14416e+07	4.26881e+07	4.64149e+07	1.93643e+07	2.00275e+07	1.93608e+07	2.23426e+07	1.95878e+07	0.333993	2.81131e+07	None
	M120T270	120.292	4.5	NA	NA	NA	NA	NA	NA	NA	NA	0	0	5.39155e+06	0	0	0	0	0	0	0	0	0	1.16871e+08	1.19241e+08	1.17624e+08	1.19969e+08	1.22515e+08	1.23438e+08	1.19939e+08	1.18738e+08	1.24541	4.81863e+07	Into_Blood
	M121T37_1	120.542	0.62	NA	NA	NA	NA	NA	NA	NA	NA	3.6587e+06	0	2.84382e+06	0	3.37321e+06	1.49239e+08	5.23505e+06	0	5.18632e+06	4.00821e+06	3.40031e+06	0	3.22854e+06	4.05736e+06	0	2.38894e+07	2.76333e+07	2.42444e+07	2.7937e+07	2.64433e+07	2.10866	1.57189e+07	None
	M121T38_1	120.981	0.63	NA	NA	NA	NA	NA	NA	NA	NA	2.36841e+06	0	2.14796e+06	2.90558e+06	1.60124e+06	1.44065e+08	2.64442e+06	0	3.14665e+06	2.77343e+06	3.00716e+06	2.32351e+06	2.5554e+06	1.95215e+06	3.29644e+06	2.02332e+07	1.8188e+07	2.20754e+07	2.40608e+07	2.04779e+07	2.26892	1.39911e+07	None
	M121T208	121.028	3.46	1.2	4-Hydroxybenzoate	[M+H-H2O]+	0.9817	135	Benzenoids	Benzene_and_substituted_derivatives	Benzoic_acids_and_derivatives	0	0	0	0	0	0	0	0	0	0	0	0	4.60778e+07	3.19354e+07	4.55268e+07	3.70227e+07	3.663e+07	3.59368e+07	4.08314e+07	4.50735e+07	1.27256	1.59517e+07	None
	M121T865	121.029	14.42	NA	NA	NA	NA	NA	NA	NA	NA	6.0556e+06	6.49178e+06	6.22176e+06	6.5582e+06	5.44502e+06	6.12619e+06	6.4235e+06	6.89341e+06	6.74957e+06	5.73755e+06	7.77633e+06	6.18683e+06	5.40193e+06	7.73409e+06	5.39127e+06	2.84921e+06	2.48239e+06	2.59883e+06	2.65806e+06	2.82246e+06	0.322041	5.4302e+06	None
	M121T258	121.029	4.3	1.2	Salicylate	[M+H-H2O]+	0.9842	338	Benzenoids	Benzene_and_substituted_derivatives	Benzoic_acids_and_derivatives	0	0	0	0	0	0	0	0	0	0	0	0	2.1319e+07	2.03932e+07	2.00846e+07	2.15918e+07	2.00491e+07	2.22202e+07	2.29681e+07	2.05427e+07	1.25889	8.45843e+06	None
	M121T1130	121.04	18.84	NA	NA	NA	NA	NA	NA	NA	NA	2.86256e+06	3.68453e+06	3.23111e+06	2.60176e+06	2.75005e+06	2.96058e+06	2.74476e+06	2.54893e+06	2.50371e+06	3.18969e+06	2.17165e+06	2.48489e+06	3.16497e+06	2.80606e+06	2.89243e+06	3.56423e+06	2.49829e+06	2.75273e+06	3.75804e+06	3.92779e+06	0.162268	2.95494e+06	None
	M121T683	121.065	11.38	0.5	1,2-Dimethyl-4,5-dinitrobenzene	[M+H-N2O3]+	0.9789	69120	Benzenoids	Benzene_and_substituted_derivatives	Nitrobenzenes	2.81235e+08	2.89502e+08	2.84195e+08	2.97469e+08	2.53808e+08	2.96032e+08	2.9551e+08	2.86368e+08	2.7637e+08	3.03418e+08	3.07769e+08	3.05241e+08	3.14646e+08	3.00584e+08	2.85253e+08	2.68881e+07	2.75893e+07	2.82069e+07	2.74352e+07	2.67575e+07	0.523637	2.25714e+08	None
	M121T361_2	121.065	6.02	0.5	4-Methoxy-2,6-dimethylphenol	[M+H-CH4O]+	0.9734	73996	Benzenoids	Phenols	Methoxyphenols	0	0	0	0	0	0	0	0	0	0	0	0	2.85042e+07	2.3956e+07	2.39699e+07	2.60548e+07	2.5971e+07	2.58757e+07	2.4879e+07	2.64768e+07	1.25961	1.02844e+07	None
	M121T270_2	121.065	4.5	NA	NA	NA	NA	NA	NA	NA	NA	0	0	1.19233e+07	0	0	0	0	0	0	0	0	0	2.27142e+08	2.11131e+08	2.09715e+08	2.28559e+08	2.41957e+08	2.40593e+08	2.38407e+08	2.41778e+08	1.24646	9.25603e+07	Into_Blood
	M121T1179	121.072	19.64	NA	NA	NA	NA	NA	NA	NA	NA	3.9585e+07	6.42126e+07	4.00014e+07	5.9379e+07	4.11201e+07	2.82242e+07	0	7.03747e+07	4.33352e+07	0	5.34829e+07	4.01838e+07	4.60252e+07	2.12742e+07	0	5.7962e+07	7.06606e+07	4.75306e+07	4.15528e+07	3.81279e+07	0.533838	4.01516e+07	None
	M121T1197	121.072	19.95	1.2	Urea	[2M+H]+	0.8566	1176	Organic_acids_and_derivatives	Organic_carbonic_acids_and_derivatives	Ureas	6.49533e+07	4.69827e+07	7.0484e+06	1.9754e+07	2.55963e+07	2.16019e+07	0	3.77815e+07	4.35555e+07	1.00004e+08	4.98216e+07	2.77206e+07	3.29064e+07	2.35545e+07	7.24644e+07	1.13523e+08	1.27168e+08	4.68521e+07	6.02065e+07	9.70899e+07	0.696139	5.09292e+07	None
	M121T713	121.101	11.88	1.4	9-Hydroxynonanoic acid	[M+H-3H2O]+	0.9293	138052	Organic_acids_and_derivatives	Hydroxy_acids_and_derivatives	Medium-chain_hydroxy_acids_and_derivatives	0	0	0	0	0	0	0	0	0	0	0	0	2.40101e+07	2.60598e+07	2.50368e+07	3.22503e+07	3.13242e+07	2.9214e+07	3.69444e+07	3.24134e+07	1.27673	1.18627e+07	None
	M121T752	121.101	12.54	0.2	(1R,5S)-2,6-Dimethyl-8-methylene-3-oxabicyclo[3.3.1]nonane	[M+H-C2H6O]+	0.9861	42648527	Organoheterocyclic_compounds	Oxanes	NA	0	0	0	0	0	0	0	0	0	0	0	0	3.90399e+07	3.93225e+07	3.90271e+07	5.65296e+07	5.70834e+07	5.76019e+07	5.85847e+07	9.74672e+07	1.3616	2.22328e+07	None
	M121T218	121.101	3.64	0.5	alpha-Cedrol	[M+H-C6H14O]+	0.8541	65575	Lipids_and_lipid-like_molecules	Prenol_lipids	Sesquiterpenoids	0	3.59506e+07	0	0	0	0	0	0	0	0	0	0	2.1856e+07	2.1984e+07	2.02857e+07	2.07701e+07	2.19693e+07	2.02392e+07	1.98371e+07	1.99777e+07	1.1803	1.01435e+07	Into_Blood
	M122T168	122.097	2.8	1.5	N-(3-Chlorophenyl)-N'-(2-phenylethyl)urea	[M+H-C7H4ClNO]+	0.9778	791966	Benzenoids	Benzene_and_substituted_derivatives	N-phenylureas	0	0	0	0	0	0	0	0	0	0	5.00875e+06	0	5.12293e+07	5.10439e+07	5.01179e+07	6.16093e+07	6.20866e+07	6.28518e+07	6.33521e+07	6.26449e+07	1.24511	2.34972e+07	None
	M123T1168	122.547	19.47	NA	NA	NA	NA	NA	NA	NA	NA	3.02215e+07	2.10964e+07	4.07637e+07	2.25995e+07	1.87581e+07	0	3.00198e+07	2.409e+07	0	1.42134e+07	2.81109e+07	3.71054e+07	1.65643e+07	2.13398e+07	2.30866e+07	2.60457e+07	1.70606e+07	1.83014e+07	2.48777e+07	2.47269e+07	0.455055	2.19491e+07	None
	M123T1190	122.547	19.83	NA	NA	NA	NA	NA	NA	NA	NA	1.41632e+07	1.19406e+07	1.52651e+07	8.46231e+06	8.61762e+06	1.1939e+07	1.18746e+07	1.6879e+07	9.99281e+06	1.1842e+07	8.66192e+06	1.3277e+07	1.36038e+07	2.26521e+07	1.27647e+07	8.83612e+06	1.09554e+07	9.39028e+06	1.30013e+07	1.60625e+07	0.276204	1.25091e+07	None
	M123T42	122.925	0.7	NA	NA	NA	NA	NA	NA	NA	NA	0	2.00603e+06	0	0	0	1.98744e+07	0	0	0	0	0	0	0	0	0	4.14184e+08	4.06106e+08	4.08612e+08	4.23103e+08	4.08977e+08	1.75292	1.04143e+08	Into_Blood
	M123T37_2	123.041	0.62	NA	NA	NA	NA	NA	NA	NA	NA	1.66117e+08	1.54409e+08	1.26146e+08	1.66997e+08	2.26616e+08	9.30748e+08	1.53159e+08	1.72307e+08	2.29989e+08	1.67477e+08	1.77969e+08	1.08342e+08	5.06418e+08	4.94067e+08	5.01976e+08	1.87048e+09	1.95062e+09	1.97362e+09	1.99962e+09	2.01067e+09	1.09289	7.04387e+08	None
	M123T312	123.044	5.2	0.7	Orsellinate	[M+H-C2H4]+	0.9431	7165	Benzenoids	Benzene_and_substituted_derivatives	Benzoic_acids_and_derivatives	0	0	0	0	0	0	0	0	0	0	0	0	2.71691e+07	2.70657e+07	2.54593e+07	2.25532e+07	2.3411e+07	2.61713e+07	2.7916e+07	2.45429e+07	1.26167	1.02144e+07	None
	M123T712	123.044	11.87	0.3	4-(Butoxycarbonyl)benzoic acid	[M+H-C5H8O2]+	0.9861	74557	Benzenoids	Benzene_and_substituted_derivatives	Benzoic_acids_and_derivatives	0	0	0	0	0	0	0	0	0	0	0	0	3.18789e+07	3.62972e+07	3.26162e+07	3.42117e+07	3.59373e+07	4.15583e+07	4.16788e+07	3.88587e+07	1.26627	1.46519e+07	None
	M123T61	123.08	1.02	NA	NA	NA	NA	NA	NA	NA	NA	1.24644e+07	2.43376e+07	1.55029e+07	1.92449e+07	2.154e+07	1.28014e+07	1.16008e+07	1.54772e+07	0	0	1.42003e+07	1.42245e+07	0	0	0	3.77586e+07	3.51682e+07	3.74041e+07	3.85479e+07	3.90101e+07	0.802688	1.74641e+07	None
	M123T361	123.08	6.02	0.4	(1-Hydroxycyclohexyl)acetic acid	[M+H-2H2O]+	0.9312	248153	Organic_oxygen_compounds	Organooxygen_compounds	Alcohols_and_polyols	0	0	0	0	0	0	0	0	0	0	0	0	6.31887e+07	5.95422e+07	5.97895e+07	6.13399e+07	6.29714e+07	1.15992e+08	6.16901e+07	5.97569e+07	1.32919	2.72135e+07	None
	M123T270_2	123.08	4.49	1.1	1,4a-Dimethyl-4,4a,5,6,7,8-hexahydro-2(3H)-naphthalenone	[M+H-C4H8]+	0.9461	277093	Organic_oxygen_compounds	Organooxygen_compounds	Carbonyl_compounds	0	0	1.73394e+07	0	0	0	0	0	0	0	0	0	2.79529e+08	2.64083e+08	2.58338e+08	2.76352e+08	2.77466e+08	2.81937e+08	2.79996e+08	2.77954e+08	1.2415	1.1065e+08	Into_Blood
	M123T486	123.081	8.11	NA	NA	NA	NA	NA	NA	NA	NA	0	0	0	0	7.69696e+06	0	9.35395e+06	0	0	0	8.82006e+06	1.40588e+07	2.68371e+07	2.71226e+07	2.81614e+07	2.85683e+07	2.65224e+07	2.62347e+07	2.50765e+07	2.73434e+07	0.979826	1.27898e+07	None
	M123T281_2	123.081	4.69	0.2	4,4-Dimethyl-1,3-cyclohexanedione	[M+H-H2O]+	0.9729	136360	Organic_oxygen_compounds	Organooxygen_compounds	Carbonyl_compounds	0	3.91744e+07	3.78111e+07	0	0	1.31008e+07	0	0	0	0	0	0	3.59731e+08	3.5894e+08	3.5854e+08	3.89939e+08	3.8809e+08	3.83356e+08	3.74522e+08	3.74422e+08	1.19866	1.53881e+08	Into_Blood
	M123T229	123.117	3.81	0.8	3-Buten-2-one, 4-[4-(.beta.-D-glucopyranosyloxy)-2-hydroxy-2,6,6-trimethylcyclohexylidene]-	[M+H-C10H16O8]+	0.9234	45783010	Lipids_and_lipid-like_molecules	Prenol_lipids	Terpene_glycosides	0	0	0	0	0	0	0	0	0	0	0	0	2.17473e+07	2.29522e+07	2.51495e+07	2.31743e+07	2.2847e+07	2.26996e+07	2.17239e+07	2.36839e+07	1.25865	9.19889e+06	None
	M124T66	124.048	1.1	NA	NA	NA	NA	NA	NA	NA	NA	2.30499e+06	0	0	0	3.33769e+07	2.71693e+07	4.43756e+07	0	1.53457e+08	4.17035e+07	4.16775e+07	3.43266e+07	5.24406e+07	5.34374e+07	0	5.20454e+08	5.26942e+08	5.46055e+08	5.172e+08	5.31124e+08	1.42709	1.56302e+08	None
	M124T360	124.086	6.01	NA	NA	NA	NA	NA	NA	NA	NA	0	0	0	0	0	0	0	0	0	0	0	0	0	0	0	6.2292e+07	5.74834e+07	3.61656e+07	6.54957e+07	6.43637e+07	1.81923	1.429e+07	None
	M124T1130_2	124.087	18.84	NA	NA	NA	NA	NA	NA	NA	NA	8.56439e+08	7.09822e+08	9.83589e+08	7.23353e+08	8.74101e+08	7.38283e+08	6.9355e+08	5.66653e+08	8.94661e+08	7.09435e+08	7.40066e+08	1.43917e+09	7.9022e+08	7.23565e+08	7.50133e+08	4.75012e+08	6.18009e+08	5.31212e+08	5.79005e+08	5.73636e+08	0.277839	7.48496e+08	None
	M124T1089	124.087	18.15	NA	NA	NA	NA	NA	NA	NA	NA	4.7424e+08	3.65465e+08	2.08328e+08	8.47829e+08	1.05924e+09	6.92577e+08	1.90361e+08	3.97516e+08	0	9.59644e+08	3.14799e+08	7.54352e+08	4.80704e+08	4.5303e+08	3.2149e+08	2.66217e+08	2.09659e+08	2.11701e+08	2.22402e+08	2.40016e+08	0.659745	4.33478e+08	None
	M124T1045	124.087	17.42	NA	NA	NA	NA	NA	NA	NA	NA	2.94713e+08	0	5.4761e+08	3.56908e+08	4.10781e+08	0	3.94046e+08	2.60812e+08	6.01314e+08	3.05069e+08	1.21527e+08	4.61015e+08	0	0	4.99745e+08	4.12984e+08	3.61088e+08	3.17994e+08	2.87862e+08	3.96939e+08	0.619084	3.0152e+08	None
	M124T1028	124.087	17.14	NA	NA	NA	NA	NA	NA	NA	NA	4.15471e+08	5.43905e+08	6.85484e+08	4.60161e+08	5.87767e+08	1.6629e+09	6.04118e+08	2.76937e+08	4.92342e+08	3.80522e+08	3.70503e+08	0	1.06962e+09	6.50139e+08	5.3077e+08	4.44063e+08	4.18855e+08	5.30308e+08	4.25112e+08	4.0861e+08	0.602962	5.47879e+08	None
	M124T1120	124.087	18.67	NA	NA	NA	NA	NA	NA	NA	NA	6.70908e+08	5.03923e+08	0	7.78041e+08	0	6.86302e+08	5.24208e+08	4.60785e+08	0	5.4704e+08	7.47034e+08	0	7.5696e+08	6.46909e+08	7.62241e+08	6.22767e+08	4.93646e+08	5.23545e+08	4.89322e+08	5.0042e+08	0.5538	4.85703e+08	None
	M124T1058	124.087	17.64	NA	NA	NA	NA	NA	NA	NA	NA	3.40436e+08	1.05672e+09	2.83569e+08	8.76211e+08	0	4.62897e+08	2.25793e+08	3.62559e+08	0	3.7058e+08	3.5861e+08	3.00273e+08	0	4.31417e+08	4.82334e+08	2.4658e+08	4.30577e+08	2.07325e+08	2.35361e+08	3.80806e+08	0.728974	3.52602e+08	None
	M124T1001	124.087	16.69	0.7	N(pi)-Methyl-L-histidine	[M+H-CH2O2]+	0.9996	352019	Organic_acids_and_derivatives	Carboxylic_acids_and_derivatives	Amino_acids__peptides__and_analogues	0	6.26422e+08	9.94911e+08	0	7.35206e+08	0	3.78247e+08	3.36832e+08	0	7.3597e+08	5.18174e+08	9.22868e+08	7.94618e+08	5.53369e+08	6.59932e+08	5.81578e+08	5.43985e+08	7.86517e+08	4.37511e+08	8.23451e+08	0.606042	5.2148e+08	None
	M125T282	124.548	4.69	NA	NA	NA	NA	NA	NA	NA	NA	2.22746e+06	9.97131e+06	1.32369e+07	1.34898e+06	3.07528e+06	2.03915e+06	0	0	0	0	0	0	1.07971e+08	1.07659e+08	9.83372e+07	1.14687e+08	1.07386e+08	1.27934e+08	1.10245e+08	1.0545e+08	1.19103	4.55784e+07	Into_Blood
	M125T42	124.923	0.7	NA	NA	NA	NA	NA	NA	NA	NA	0	0	0	0	0	2.34985e+06	0	0	0	0	0	0	0	0	0	6.28586e+07	6.33311e+07	6.05525e+07	6.52514e+07	6.32317e+07	1.76049	1.58788e+07	Into_Blood
	M125T37	125.038	0.62	NA	NA	NA	NA	NA	NA	NA	NA	2.35291e+07	2.04761e+07	1.77247e+07	2.38395e+07	3.02491e+07	1.28371e+08	2.04596e+07	2.32952e+07	3.30811e+07	2.3934e+07	2.56331e+07	1.55607e+07	7.22992e+07	6.73652e+07	7.06731e+07	2.76208e+08	2.6949e+08	2.81244e+08	2.73314e+08	2.70495e+08	1.09377	9.83621e+07	None
	M125T764	125.06	12.74	0.8	cis-1,2,3,6-Tetrahydrophthalic anhydride	[M+H-CO]+	0.9947	98495	Organoheterocyclic_compounds	Isobenzofurans	NA	0	2.49671e+06	0	0	0	0	0	0	0	0	0	0	8.04544e+07	8.26957e+07	8.10563e+07	1.04694e+08	1.23997e+08	1.07349e+08	1.22836e+08	1.17531e+08	1.28058	4.11555e+07	Into_Blood
	M125T479	125.06	7.98	NA	NA	NA	NA	NA	NA	NA	NA	0	0	0	0	0	0	0	0	0	0	0	0	1.28174e+07	1.50818e+07	1.40104e+07	1.56419e+07	2.04287e+07	1.49796e+07	1.51952e+07	1.56067e+07	1.27517	6.18809e+06	None
	M125T185	125.06	3.08	0.3	Orcinol	[M+H]+	0.9922	10436	Benzenoids	Phenols	Benzenediols	0	0	0	0	0	0	0	0	0	0	0	0	1.03975e+07	0	9.44099e+06	1.69786e+07	1.71893e+07	1.70295e+07	1.80713e+07	2.21907e+07	1.46952	5.5649e+06	None
	M125T1130_1	125.071	18.84	NA	NA	NA	NA	NA	NA	NA	NA	1.18378e+07	0	2.70847e+07	1.14501e+07	0	0	9.67944e+06	0	8.95267e+06	1.05655e+07	0	2.82264e+07	0	0	0	1.11125e+07	1.05337e+07	1.10556e+07	9.71869e+06	1.23212e+07	1.04449	8.12691e+06	None
	M125T49	125.071	0.82	NA	NA	NA	NA	NA	NA	NA	NA	9.52859e+06	2.53154e+07	1.52441e+07	2.66193e+07	9.48589e+06	1.8637e+07	2.2736e+07	2.72409e+07	8.01893e+06	1.20253e+07	1.75096e+07	3.20745e+07	1.38974e+07	0	8.64642e+06	8.96857e+06	9.64004e+06	7.87946e+06	8.8773e+06	8.07594e+06	0.579063	1.4521e+07	None
	M126T167	126.055	2.79	0.3	3-Hydroxyacetaminophen	[M+H-C2H2O]+	0.9277	161950	Benzenoids	Benzene_and_substituted_derivatives	Anilides	0	0	0	0	0	0	0	0	1.66997e+07	5.23531e+07	0	0	4.55699e+07	0	0	3.04237e+07	3.36649e+07	3.46072e+07	3.49669e+07	3.58045e+07	1.33401	1.42045e+07	None
	M126T50	126.065	0.83	NA	NA	NA	NA	NA	NA	NA	NA	2.88286e+08	3.35741e+08	3.83165e+08	1.2385e+07	3.65221e+08	3.33102e+08	3.28847e+08	3.28961e+08	3.09118e+08	3.32759e+08	3.29163e+08	2.71964e+08	3.04994e+08	2.95408e+08	3.04037e+08	1.64023e+08	1.68228e+08	1.58703e+08	1.62688e+08	1.61727e+08	0.357322	2.66926e+08	None
	M126T61	126.066	1.02	0.1	5-Methylcytosine	[M+H]+	0.9987	65040	Organoheterocyclic_compounds	Diazines	Pyrimidines_and_pyrimidine_derivatives	1.6412e+08	1.9146e+08	2.06933e+08	5.02878e+07	2.48561e+08	0	1.74216e+08	1.75204e+08	1.84941e+08	1.66625e+08	1.4129e+08	1.22662e+08	0	2.08193e+08	2.05832e+08	4.69267e+07	5.24651e+07	5.26487e+07	5.88235e+07	6.01063e+07	0.616698	1.25565e+08	None
	M127T186	127.039	3.1	0	Phloroglucinol	[M+H]+	0.9994	359	Benzenoids	Phenols	Benzenetriols_and_derivatives	0	0	0	1.18106e+08	1.80167e+08	0	0	0	0	6.64934e+07	0	6.7143e+07	1.05117e+08	1.15024e+08	1.57859e+08	3.41008e+08	3.48448e+08	3.78316e+08	3.39362e+08	4.01415e+08	1.13406	1.30923e+08	Into_Blood
	M127T120	127.039	2	NA	NA	NA	NA	NA	NA	NA	NA	0	1.52315e+08	0	0	0	1.8476e+08	0	1.45097e+08	0	0	0	0	0	1.48842e+08	0	1.48155e+08	1.61851e+08	1.73089e+08	2.91626e+08	1.75009e+08	1.19462	7.90372e+07	Into_Blood
	M127T66	127.039	1.11	NA	NA	NA	NA	NA	NA	NA	NA	7.2592e+07	2.38527e+08	7.93936e+07	3.24129e+08	1.41435e+08	1.02971e+08	7.55238e+07	2.84458e+08	1.29296e+08	6.37043e+07	2.53805e+08	9.60515e+07	7.87187e+07	9.57141e+07	9.52291e+07	2.46993e+08	2.59238e+08	2.5695e+08	2.6689e+08	2.67529e+08	0.533005	1.71457e+08	None
	M127T141	127.039	2.34	0.1	myo-Inositol	[M+H-3H2O]+	0.9884	892	Organic_oxygen_compounds	Organooxygen_compounds	Alcohols_and_polyols	0	0	0	1.75732e+08	1.43187e+08	0	0	0	0	0	0	1.81233e+08	1.9234e+08	2.95195e+08	3.55566e+08	1.75682e+08	1.86361e+08	1.90486e+08	1.94014e+08	1.98637e+08	1.00635	1.14422e+08	Into_Blood
	M127T47	127.039	0.79	0.2	D-Fructose	[M+H-3H2O]+	0.9758	5984	Organic_oxygen_compounds	Organooxygen_compounds	Carbohydrates_and_carbohydrate_conjugates	0	0	3.47174e+07	0	0	0	0	0	0	0	0	0	6.55511e+07	6.57695e+07	7.49856e+07	9.00006e+08	9.16658e+08	9.20811e+08	9.09717e+08	9.17414e+08	1.66147	2.40281e+08	Into_Blood
	M127T1143	127.039	19.05	NA	NA	NA	NA	NA	NA	NA	NA	1.98229e+07	6.95873e+07	5.65999e+07	1.74548e+07	6.48184e+07	5.66207e+07	4.58342e+07	6.50773e+07	4.92816e+07	5.69118e+07	3.89451e+07	1.90661e+07	7.12513e+07	9.3306e+07	9.45304e+07	3.11384e+07	3.81088e+07	3.65619e+07	4.83203e+07	3.47869e+07	0.437809	5.04012e+07	None
	M127T48	127.05	0.8	NA	NA	NA	NA	NA	NA	NA	NA	1.6154e+07	8.57782e+06	9.50621e+06	1.72445e+07	1.03323e+07	2.26727e+07	1.17437e+07	0	2.20416e+07	1.59664e+07	0	6.14314e+06	1.63134e+07	1.66464e+07	1.66318e+07	7.92299e+06	7.15299e+06	8.27071e+06	1.1684e+07	8.42484e+06	0.536402	1.16715e+07	None
	M127T221	127.075	3.68	NA	NA	NA	NA	NA	NA	NA	NA	0	0	0	0	0	0	0	0	0	0	0	0	1.45051e+07	2.09162e+07	2.22241e+07	1.56489e+07	1.37998e+07	1.49825e+07	1.60885e+07	2.86565e+07	1.32726	7.34108e+06	None
	M128T37	128.019	0.62	NA	NA	NA	NA	NA	NA	NA	NA	1.3446e+08	1.20037e+08	9.16517e+07	1.31665e+08	1.81712e+08	8.11972e+08	1.33817e+08	1.45412e+08	2.02661e+08	1.44005e+08	1.49427e+08	8.86372e+07	4.29019e+08	4.17141e+08	4.34615e+08	1.83864e+09	1.83002e+09	1.87124e+09	1.86814e+09	1.8989e+09	1.14526	6.46159e+08	None
	M128T508	128.062	8.46	NA	NA	NA	NA	NA	NA	NA	NA	5.58319e+06	0	3.06266e+06	2.47273e+06	9.44562e+06	6.00322e+06	2.75876e+06	3.35562e+06	3.61918e+06	2.4337e+06	3.01966e+06	0	7.97151e+06	7.80717e+06	6.80006e+06	4.4304e+06	5.52237e+06	5.37914e+06	5.8232e+06	5.5827e+06	0.549864	4.55354e+06	None
	M128T1130	128.143	18.84	NA	NA	NA	NA	NA	NA	NA	NA	6.02686e+06	4.90805e+06	4.97447e+06	4.05781e+06	4.74529e+06	4.63121e+06	5.10403e+06	4.76233e+06	0	0	0	4.76016e+06	0	3.61436e+06	4.00893e+06	5.498e+06	5.27372e+06	4.52499e+06	4.40848e+06	4.20007e+06	0.532251	3.77494e+06	Into_Blood
	M128T1120	128.143	18.67	0.3	2-Amino-2-methyloctanoic acid	[M+H-CH2O2]+	0.9729	232321	Organic_acids_and_derivatives	Carboxylic_acids_and_derivatives	Amino_acids__peptides__and_analogues	5.99709e+06	6.50753e+06	5.47809e+06	5.6537e+06	4.78753e+06	6.06074e+06	5.78646e+06	4.80491e+06	9.79554e+06	1.14447e+07	1.09091e+07	6.28243e+06	1.04331e+07	6.30928e+06	4.97055e+06	9.3767e+06	7.67703e+06	7.0317e+06	7.16068e+06	7.40284e+06	0.290098	7.19348e+06	None
	M129T62	129.018	1.03	NA	NA	NA	NA	NA	NA	NA	NA	1.39763e+07	2.38451e+06	6.12626e+06	8.13869e+06	0	4.30693e+06	4.60152e+06	1.20557e+07	1.37958e+07	8.36273e+06	5.85321e+06	7.13549e+06	2.99146e+07	2.35439e+07	2.48557e+07	9.80745e+07	8.38736e+07	9.35919e+07	8.31419e+07	1.41302e+08	1.25486	3.32518e+07	None
	M129T47	129.066	0.79	NA	NA	NA	NA	NA	NA	NA	NA	1.95388e+08	8.74512e+07	1.09676e+08	9.5585e+07	9.62411e+07	9.35088e+07	7.97517e+07	1.1238e+08	1.44832e+08	1.27231e+08	6.76779e+07	8.0281e+07	1.23482e+08	1.15908e+08	1.34773e+08	4.46896e+07	7.58151e+07	4.77642e+07	8.22201e+07	5.19164e+07	0.369882	9.83287e+07	None
	M129T780	129.07	12.99	NA	NA	NA	NA	NA	NA	NA	NA	0	0	0	0	0	0	0	0	0	0	0	0	0	0	0	1.23425e+07	1.23474e+07	1.26534e+07	1.18906e+07	1.27145e+07	1.77771	3.09742e+06	None
	M129T768	129.07	12.81	NA	NA	NA	NA	NA	NA	NA	NA	2.0131e+06	0	1.0132e+06	0	0	6.92965e+06	3.89923e+06	3.02263e+06	3.04021e+06	3.65792e+06	0	0	1.99072e+07	1.72597e+07	1.62464e+07	2.77211e+07	2.65213e+07	2.53549e+07	2.63162e+07	2.83062e+07	1.07226	1.05604e+07	None
	M129T39_2	129.102	0.64	0.9	2-Piperidinecarboxamide	[M+H]+	0.9419	140623	Organic_acids_and_derivatives	Carboxylic_acids_and_derivatives	Amino_acids__peptides__and_analogues	1.25512e+07	1.56599e+07	1.25429e+07	1.05663e+07	1.33032e+07	4.23397e+06	1.7074e+07	1.63871e+07	1.7999e+07	1.26626e+07	1.38683e+07	1.34959e+07	1.17429e+07	1.31682e+07	1.24161e+07	7.49856e+06	1.00703e+07	7.57137e+06	8.74207e+06	5.87658e+06	0.310517	1.18715e+07	None
	M129T37_3	129.139	0.61	0.7	N,N-Dimethyl-3-piperidinamine	[M+H]+	0.9417	14459854	Organoheterocyclic_compounds	Piperidines	Aminopiperidines	4.1226e+07	3.75736e+07	2.25565e+07	1.77486e+07	7.43059e+06	3.85249e+06	3.84076e+07	4.04087e+07	7.30002e+07	4.07316e+07	3.44141e+07	2.79537e+07	2.24606e+07	2.26044e+07	1.38581e+07	1.35133e+06	1.69353e+06	1.72784e+06	1.60501e+06	1.47291e+06	0.853291	2.26039e+07	None
	M130T750_1	129.58	12.5	NA	NA	NA	NA	NA	NA	NA	NA	5.01638e+06	2.4962e+06	6.537e+06	4.73161e+06	3.31961e+06	1.70713e+07	0	4.17126e+06	6.75875e+06	6.75588e+06	1.18805e+07	1.4729e+06	0	0	9.917e+06	1.72396e+06	2.00729e+06	2.15158e+06	1.90113e+06	2.15129e+06	0.971506	4.50318e+06	None
	M130T1147	129.959	19.12	NA	NA	NA	NA	NA	NA	NA	NA	3.60761e+07	3.56131e+07	1.05289e+07	9.89165e+06	4.29317e+07	1.02941e+07	3.66428e+07	3.40311e+07	3.79495e+07	2.08195e+06	4.30871e+07	4.2565e+07	2.63238e+07	3.93418e+07	3.95662e+07	3.18003e+07	3.31862e+07	9.01977e+06	3.2811e+07	1.29419e+07	0.48098	2.83342e+07	None
	M130T37_1	130.017	0.62	NA	NA	NA	NA	NA	NA	NA	NA	1.73969e+07	1.59793e+07	1.24067e+07	1.72646e+07	2.33926e+07	1.17409e+08	1.74245e+07	1.89331e+07	2.68944e+07	1.93582e+07	2.06862e+07	1.149e+07	5.84142e+07	5.48144e+07	6.10258e+07	2.50245e+08	2.5824e+08	2.63763e+08	2.6004e+08	2.48006e+08	1.15317	8.86592e+07	None
	M130T46	130.05	0.77	NA	NA	NA	NA	NA	NA	NA	NA	1.53973e+08	9.18149e+07	1.4511e+08	1.29875e+08	1.87518e+08	1.04228e+08	1.32158e+08	1.14163e+08	2.27553e+08	1.9796e+08	1.23004e+08	1.17173e+08	2.19625e+08	2.22511e+08	2.16206e+08	1.59617e+08	1.51123e+08	1.60053e+08	1.69875e+08	1.74637e+08	0.259743	1.59909e+08	None
	M130T69	130.05	1.15	0.9	L-Glutamine	[M+H-NH3]+	0.9997	5961	Organic_acids_and_derivatives	Carboxylic_acids_and_derivatives	Amino_acids__peptides__and_analogues	1.83397e+08	8.13002e+08	2.15957e+08	1.45991e+08	1.8257e+08	1.34474e+08	1.75412e+08	2.29293e+08	2.06705e+08	1.55459e+08	1.43548e+08	8.6307e+07	6.60024e+08	8.03876e+08	6.87497e+08	2.29715e+09	2.27865e+09	2.44492e+09	2.35228e+09	2.43741e+09	1.12499	8.31696e+08	None
	M130T55	130.05	0.92	NA	NA	NA	NA	NA	NA	NA	NA	9.6005e+08	1.37717e+09	8.52548e+08	5.24965e+08	6.0274e+08	5.05068e+08	5.35942e+08	7.02859e+08	4.80882e+08	5.56587e+08	5.8185e+08	4.56347e+08	1.91086e+09	1.86476e+09	1.89258e+09	5.20986e+07	5.70117e+07	5.62014e+07	5.58325e+07	6.00148e+07	0.868742	7.04319e+08	None
	M130T192	130.065	3.2	0.4	1-Cyclopropyl-6-fluoro-1,2,3-benzotriazole	[M+H-HFN2]+	0.9992	70699725	Organoheterocyclic_compounds	Benzotriazoles	NA	2.69133e+08	2.81696e+08	3.01729e+08	2.83504e+08	2.491e+08	3.22398e+08	3.71564e+08	3.15268e+08	2.645e+08	3.12102e+08	3.17225e+08	3.48918e+08	2.62824e+08	2.65646e+08	2.76436e+08	2.95966e+07	4.16434e+07	3.12906e+07	4.28094e+07	2.99762e+07	0.518988	2.30868e+08	None
	M130T774	130.084	12.9	NA	NA	NA	NA	NA	NA	NA	NA	5.01338e+07	2.93898e+07	4.75052e+07	4.61475e+07	0	5.24039e+07	5.76759e+07	5.47213e+07	4.23335e+07	0	7.72425e+07	2.70388e+07	8.68442e+07	9.25004e+07	9.67944e+07	2.07277e+07	1.66489e+07	2.00964e+07	3.08394e+07	1.90455e+07	0.658747	4.34045e+07	None
	M130T51_1	130.086	0.85	0.4	N-methylproline	[M+H]+	0.9992	557	Organic_acids_and_derivatives	Carboxylic_acids_and_derivatives	Amino_acids__peptides__and_analogues	1.05729e+07	2.6681e+09	2.49954e+09	1.24344e+09	2.22772e+09	1.63741e+09	1.05979e+09	1.62571e+09	1.57843e+09	1.07761e+09	1.62961e+09	1.56375e+09	1.83972e+09	1.91691e+09	2.34149e+09	1.94803e+07	1.7794e+07	7.93519e+06	2.526e+07	2.54923e+07	0.741208	1.25079e+09	None
	M130T65_1	130.097	1.08	NA	NA	NA	NA	NA	NA	NA	NA	0	0	0	0	0	0	0	0	0	0	0	0	0	0	0	1.735e+09	1.76229e+09	1.65567e+09	1.63134e+09	1.70977e+09	1.77802	4.24704e+08	None
	M130T50	130.097	0.84	NA	NA	NA	NA	NA	NA	NA	NA	0	2.68751e+06	0	0	0	0	0	0	0	0	0	0	9.25981e+08	9.37033e+08	0	3.14086e+09	3.69338e+09	2.99261e+09	3.28229e+09	3.00449e+09	1.56973	8.98966e+08	Into_Blood
	M130T226	130.159	3.77	0.1	N,N-Dibutyl-N'-(3-chloro-2-methylphenyl)urea	[M+H-C8H6ClNO]+	0.991	17381642	Benzenoids	Benzene_and_substituted_derivatives	N-phenylureas	2.10593e+08	1.37987e+08	9.56216e+07	1.30986e+08	2.81888e+08	1.77917e+08	3.07206e+08	1.248e+08	2.52286e+08	1.18829e+08	2.1102e+08	2.26117e+08	2.07112e+08	2.05748e+08	2.14654e+08	3.35854e+07	3.31418e+07	3.45779e+07	3.49183e+07	3.49295e+07	0.575982	1.53696e+08	None
	M131T1134	130.522	18.89	NA	NA	NA	NA	NA	NA	NA	NA	0	1.69779e+07	1.70131e+07	1.6537e+07	1.91167e+07	1.55667e+07	1.5234e+07	1.44357e+07	1.20837e+07	1.5874e+07	1.03108e+07	1.4227e+07	1.8147e+07	0	2.16112e+07	6.5734e+06	9.92156e+06	1.5687e+07	1.32285e+07	1.28338e+07	0.426535	1.32689e+07	None
	M131T1137	130.533	18.95	NA	NA	NA	NA	NA	NA	NA	NA	8.32832e+07	2.20409e+08	8.40979e+07	2.27499e+08	0	1.80595e+08	9.6898e+07	8.03262e+07	8.33651e+07	2.0368e+08	1.76734e+08	8.64978e+07	2.41446e+08	2.25257e+08	9.17416e+07	1.01946e+08	1.13999e+08	6.62564e+07	8.09256e+07	1.92093e+08	0.524678	1.31852e+08	None
	M131T168	131.049	2.81	NA	NA	NA	NA	NA	NA	NA	NA	0	0	0	0	0	0	0	0	0	0	0	0	4.3979e+07	3.83321e+07	9.39256e+07	5.07692e+07	5.04708e+07	5.17069e+07	5.38975e+07	5.26211e+07	1.34061	2.17851e+07	None
	M131T572	131.049	9.53	0.1	Chalcone	[M+H-C6H6]+	0.9992	637760	Phenylpropanoids_and_polyketides	Linear_1_3-diarylpropanoids	Chalcones_and_dihydrochalcones	0	4.28284e+06	0	0	0	0	0	0	0	0	0	0	2.20936e+08	2.23782e+08	2.16967e+08	2.4977e+08	2.48738e+08	2.59886e+08	2.82145e+08	2.82158e+08	1.26216	9.94332e+07	Into_Blood
	M131T723_1	131.049	12.05	0.4	4-Methoxychalcone	[M+H-C7H8O]+	0.7049	641819	Phenylpropanoids_and_polyketides	Linear_1_3-diarylpropanoids	Chalcones_and_dihydrochalcones	0	2.61695e+06	0	0	0	1.30898e+06	0	0	0	0	0	0	0	1.79934e+07	1.37887e+07	2.0616e+07	1.85302e+07	2.16891e+07	2.07659e+07	1.83425e+07	1.35671	6.78259e+06	Into_Blood
	M131T211	131.049	3.51	0	1,3-Cyclobutanedicarboxylic acid, 2,4-diphenyl-, 1-(1-naphthalenyl) ester, (1.beta.,2R,3.alpha.,4R)-	[M+H-C19H16O3]+	0.9989	NA	Benzenoids	Naphthalenes	NA	4.30943e+06	1.12185e+07	0	534150	0	0	0	0	0	0	0	0	1.53247e+08	1.59059e+08	1.6276e+08	2.20255e+08	2.23398e+08	2.23188e+08	2.25362e+08	2.18481e+08	1.26128	8.00905e+07	Into_Blood
	M131T111	131.07	1.85	NA	NA	NA	NA	NA	NA	NA	NA	0	0	2.3919e+06	0	0	2.61124e+06	0	0	0	0	0	0	0	0	2.90387e+07	5.45563e+07	5.23874e+07	5.04333e+07	4.99743e+07	5.15924e+07	1.56506	1.46493e+07	Into_Blood
	M131T712	131.085	11.87	0.4	Lilial	[M+H-C4H10O]+	0.9461	228987	Benzenoids	Benzene_and_substituted_derivatives	Phenylpropanes	0	0	0	0	0	0	0	0	0	0	0	0	2.59734e+07	3.25999e+07	3.9492e+07	3.74422e+07	3.03201e+07	3.84101e+07	3.89269e+07	3.05809e+07	1.27619	1.36873e+07	None
	M131T50	131.102	0.84	NA	NA	NA	NA	NA	NA	NA	NA	0	0	0	0	0	0	0	0	0	0	0	0	4.44484e+07	5.18401e+07	5.2381e+07	1.79148e+08	2.07765e+08	1.68179e+08	1.90685e+08	1.7075e+08	1.49051	5.32599e+07	None
	M131T65_2	131.102	1.08	NA	NA	NA	NA	NA	NA	NA	NA	0	0	0	0	0	0	0	0	0	0	0	0	0	0	0	1.03321e+08	1.03734e+08	1.34675e+08	1.01351e+08	1.02754e+08	1.79321	2.72917e+07	None
	M131T39_2	131.129	0.65	0.4	Agmatine	[M+H]+	0.9919	199	Organic_nitrogen_compounds	Organonitrogen_compounds	Guanidines	0	0	0	0	0	0	0	0	0	0	0	0	0	0	0	2.52315e+09	2.46333e+09	2.46407e+09	2.49944e+09	2.46677e+09	1.77716	6.20838e+08	None
	M132T1127	132.003	18.78	NA	NA	NA	NA	NA	NA	NA	NA	1.53351e+07	1.36394e+07	1.54114e+07	1.42806e+07	1.42122e+07	1.45713e+07	1.28787e+07	0	1.35232e+07	6.67249e+06	1.46059e+07	1.48555e+07	8.40931e+06	6.79721e+06	1.47302e+07	1.40847e+07	1.29072e+07	1.35969e+07	1.30598e+07	6.64814e+06	0.340328	1.2011e+07	None
	M132T64_2	132.054	1.06	NA	NA	NA	NA	NA	NA	NA	NA	1.50265e+07	7.66807e+06	0	0	1.40606e+07	0	2.19935e+07	1.78087e+07	2.34943e+06	1.56625e+07	0	2.02671e+07	9.54846e+06	0	0	1.44503e+07	1.83482e+07	1.08126e+07	1.3766e+07	1.49357e+07	0.80007	9.83488e+06	None
	M132T1144	132.066	19.06	0.4	5-Aminolevulinate	[M+H]+	0.8995	137	Organic_acids_and_derivatives	Carboxylic_acids_and_derivatives	Amino_acids__peptides__and_analogues	1.73886e+08	0	5.75078e+08	1.86448e+08	5.60855e+08	0	2.34528e+08	6.58703e+08	0	3.53057e+08	3.18291e+08	0	0	3.78431e+08	0	7.99202e+08	4.43279e+08	7.70961e+08	3.42058e+08	7.16275e+08	0.865457	3.25553e+08	None
	M132T712	132.081	11.87	0.5	4-(3,4-Dihydro-2(1H)-isoquinolinylsulfonyl)aniline	[M+H-C6H7NO2S]+	0.7281	225510	Benzenoids	Benzene_and_substituted_derivatives	Benzenesulfonamides	0	0	0	0	0	0	0	0	0	0	0	0	2.21778e+07	2.63176e+07	2.4279e+07	2.78996e+07	2.71631e+07	2.70524e+07	2.8632e+07	3.20853e+07	1.26741	1.07803e+07	None
	M132T192	132.081	3.21	0.4	2-Methyl-1H-indole-3-carbaldehyde	[M+H-CO]+	0.9977	73166	Organoheterocyclic_compounds	Indoles_and_derivatives	Indoles	6.17797e+08	5.64928e+08	5.7545e+08	5.70801e+08	4.82721e+08	5.0901e+08	7.36086e+08	5.89135e+08	5.18466e+08	6.18879e+08	5.96282e+08	7.02999e+08	6.65073e+08	6.3452e+08	6.78415e+08	6.57859e+07	6.56394e+07	6.99135e+07	6.89501e+07	6.709e+07	0.524079	4.69897e+08	None
	M132T93	132.102	1.55	NA	NA	NA	NA	NA	NA	NA	NA	0	0	0	0	0	0	0	0	0	1.0037e+09	0	0	0	0	0	1.27176e+08	1.49496e+08	1.36196e+08	1.63361e+08	1.5518e+08	2.59734	8.67556e+07	None
	M132T118	132.102	1.97	NA	NA	NA	NA	NA	NA	NA	NA	2.81312e+08	2.14258e+08	0	0	2.1886e+08	0	2.25337e+08	3.29264e+08	0	0	0	0	0	3.60136e+08	0	4.16386e+07	4.60865e+07	4.94239e+07	5.20808e+07	7.04022e+07	1.32481	9.44399e+07	Into_Blood
	M132T76_3	132.129	1.27	NA	NA	NA	NA	NA	NA	NA	NA	2.65763e+08	2.61696e+08	2.4904e+08	9.99807e+07	2.2188e+08	2.56664e+08	2.51529e+08	1.72099e+08	1.71662e+08	1.48639e+08	1.05182e+08	3.07154e+08	2.75472e+08	2.8116e+08	2.87661e+08	2.11651e+07	2.54129e+07	2.45656e+07	2.6393e+07	2.7706e+07	0.605685	1.74041e+08	None
	M132T76_4	132.157	1.27	NA	NA	NA	NA	NA	NA	NA	NA	2.54937e+07	3.7737e+07	7.85289e+07	2.1641e+07	6.06742e+07	6.85731e+06	7.71375e+07	6.98745e+07	6.20217e+07	0	6.85162e+07	8.7094e+07	4.34728e+07	5.81244e+07	0	8.05997e+06	7.22885e+06	2.76315e+06	5.23837e+06	6.80458e+06	0.856201	3.63634e+07	None
	M133T592	133.028	9.87	0	Ethyl 2-formylbenzoate	[M+H-C2H6O]+	0.9975	10943020	Benzenoids	Benzene_and_substituted_derivatives	Benzoic_acids_and_derivatives	1.2879e+07	9.52668e+07	1.0819e+07	1.02089e+07	1.34754e+07	1.61445e+07	0	0	0	0	0	0	1.38299e+07	1.55535e+07	1.57981e+07	1.30144e+07	1.36211e+07	1.3276e+07	1.58955e+07	1.56993e+07	1.47322	1.37741e+07	Into_Blood
	M133T712_1	133.065	11.87	0	4-Coumaryl alcohol	[M+H-H2O]+	0.9146	5280535	Phenylpropanoids_and_polyketides	Cinnamyl_alcohols	NA	0	0	0	2.3167e+06	0	0	0	0	0	0	0	2.54195e+06	3.97631e+07	4.75094e+07	4.06988e+07	4.96678e+07	4.7014e+07	4.75997e+07	5.05169e+07	4.66595e+07	1.23649	1.87144e+07	Into_Blood
	M133T361_1	133.065	6.02	0.4	(2S,3S)-(-)-3-Phenylglycidol	[M+H-H2O]+	0.9655	149229	Benzenoids	Benzene_and_substituted_derivatives	NA	0	0	1.56379e+07	0	0	0	0	0	0	0	0	0	4.69872e+08	4.45074e+08	4.42938e+08	4.45838e+08	4.58644e+08	4.4843e+08	4.58574e+08	4.60826e+08	1.24813	1.82292e+08	Into_Blood
	M133T206	133.065	3.44	1	3-Hydroxy-6,7,8,9-tetrahydro-5H-benzo[7]annulen-5-one	[M+H-C2H4O]+	0.9365	229507	Organic_oxygen_compounds	Organooxygen_compounds	Carbonyl_compounds	0	0	0	0	0	0	0	0	0	0	0	0	4.4847e+07	2.22819e+07	4.60317e+07	2.4197e+07	2.35589e+07	2.41871e+07	2.80262e+07	2.3587e+07	1.35575	1.18358e+07	None
	M133T378	133.066	6.29	0.1	Prallethrin	[M+H-C10H16O2]+	0.9295	9839306	Lipids_and_lipid-like_molecules	Fatty_Acyls	Fatty_acid_esters	0	0	0	0	0	0	0	0	0	0	0	0	2.34844e+07	2.35321e+07	2.55757e+07	1.76197e+07	2.43367e+07	1.80983e+07	2.26588e+07	2.05389e+07	1.27265	8.79222e+06	None
	M133T190	133.084	3.17	NA	NA	NA	NA	NA	NA	NA	NA	6.02049e+07	4.74549e+07	6.28608e+07	4.69789e+07	4.54939e+07	4.24826e+07	6.849e+07	5.25256e+07	5.43167e+07	6.56442e+07	5.43534e+07	5.93219e+07	1.09904e+08	5.37725e+07	6.02905e+07	5.325e+06	6.65133e+06	5.9559e+06	5.02488e+06	4.71863e+06	0.6015	4.55885e+07	None
	M133T86	133.086	1.43	NA	NA	NA	NA	NA	NA	NA	NA	3.46988e+06	0	3.38477e+06	0	1.82161e+06	543255	2.40674e+06	4.35316e+06	3.3437e+06	3.14028e+06	0	2.5261e+06	0	2.93944e+06	2.7938e+06	5.19458e+06	5.45505e+06	4.37759e+06	4.30754e+06	4.76832e+06	0.662274	2.74129e+06	None
	M133T810	133.101	13.49	0.5	(3E)-4-(2,4,6-Trimethyl-3-cyclohexen-1-yl)-3-buten-2-one	[M+H-C3H8O]+	0.9955	6285057	Organic_oxygen_compounds	Organooxygen_compounds	Carbonyl_compounds	0	0	0	0	0	0	0	0	0	0	0	0	3.18504e+07	3.26449e+07	3.20345e+07	4.68426e+07	4.48393e+07	4.08241e+07	4.63599e+07	4.74214e+07	1.28434	1.61409e+07	None
	M133T752	133.101	12.54	NA	NA	NA	NA	NA	NA	NA	NA	0	0	0	0	0	0	0	0	0	0	0	0	3.57354e+07	3.66395e+07	3.79506e+07	5.43097e+07	5.64559e+07	5.70786e+07	5.45183e+07	5.41045e+07	1.29261	1.93396e+07	None
	M133T868	133.101	14.47	0.7	2-Mesityl-2-propanol	[M+H-C2H6O]+	0.9936	293003	Benzenoids	Benzene_and_substituted_derivatives	Phenylpropanes	0	0	0	0	0	0	0	0	0	0	0	0	1.83865e+07	0	1.64605e+07	2.10693e+07	1.80062e+07	1.78489e+07	2.00128e+07	1.93725e+07	1.40433	6.55784e+06	None
	M133T819	133.101	13.65	0.8	(+)-(S)-Carvone	[M+H-H2O]+	0.9935	16724	Lipids_and_lipid-like_molecules	Prenol_lipids	Monoterpenoids	0	0	0	0	0	0	0	0	0	0	0	0	1.7417e+07	0	2.05427e+07	2.38155e+07	2.26936e+07	3.15738e+07	2.16693e+07	2.37727e+07	1.43065	8.07423e+06	None
	M134T52	134.035	0.87	10.8	(3-Aminopropyl)(diethoxymethyl)phosphinic acid	[M+H-C4H12O2]+	0.73	107699	Organophosphorus_compounds	NA	NA	6.62821e+07	5.73485e+07	7.54023e+07	6.17501e+07	6.54328e+07	7.18885e+07	8.2465e+07	9.88984e+07	7.32364e+07	7.28066e+07	7.01345e+07	8.43785e+07	7.96036e+07	8.35149e+07	7.33821e+07	2.67057e+08	2.61019e+08	2.60022e+08	2.86946e+08	2.79697e+08	0.711574	1.23563e+08	None
	M135T877	135.044	14.62	1.4	Corey lactone aldehyde benzoate	[M+H-C7H8O3]+	0.916	11000244	Benzenoids	Benzene_and_substituted_derivatives	Benzoic_acids_and_derivatives	0	0	0	0	0	559660	0	0	0	0	0	0	1.06533e+07	9.42818e+06	8.58244e+06	1.32614e+07	1.50743e+07	1.73713e+07	1.41924e+07	1.34652e+07	1.29452	5.12941e+06	Into_Blood
	M135T224	135.044	3.73	NA	NA	NA	NA	NA	NA	NA	NA	0	0	0	0	0	0	0	0	0	0	0	0	9.71238e+07	9.5822e+07	1.0297e+08	1.07041e+08	1.03885e+08	1.01501e+08	1.06887e+08	1.12408e+08	1.2591	4.13818e+07	None
	M135T723	135.044	12.05	0.6	2-(Acetyloxy)-3-methylbenzoic acid	[M+H-C2H4O2]+	0.9977	78094	Benzenoids	Benzene_and_substituted_derivatives	Benzoic_acids_and_derivatives	0	5.92757e+06	0	0	0	3.65281e+06	0	0	0	0	0	0	2.41756e+07	2.31435e+07	2.36578e+07	4.21754e+07	3.64301e+07	4.50622e+07	3.90314e+07	4.01609e+07	1.25243	1.41709e+07	Into_Blood
	M135T182	135.044	3.03	NA	NA	NA	NA	NA	NA	NA	NA	0	0	0	0	0	0	0	0	0	0	0	0	1.91156e+07	1.24443e+07	2.91211e+07	2.90031e+07	2.87818e+07	3.00395e+07	3.00904e+07	3.14421e+07	1.31589	1.05019e+07	None
	M135T335	135.044	5.58	NA	NA	NA	NA	NA	NA	NA	NA	7.56826e+06	0	0	5.84187e+06	0	1.08368e+07	6.34699e+06	5.85293e+06	8.24831e+06	5.14669e+06	8.11921e+06	6.2284e+06	0	2.61398e+07	2.36531e+07	1.89234e+07	1.74145e+07	1.87121e+07	2.43847e+07	2.50207e+07	0.832763	1.09219e+07	None
	M135T761	135.08	12.68	0.5	Azelaic acid	[M+H-3H2O]+	0.7775	2266	Lipids_and_lipid-like_molecules	Fatty_Acyls	Fatty_acids_and_conjugates	1.61929e+08	1.81813e+08	1.62244e+08	1.86155e+08	1.67064e+08	1.56949e+08	1.54027e+08	1.84649e+08	1.57511e+08	1.47773e+08	1.45252e+08	1.84187e+08	2.5649e+08	1.38369e+08	1.36095e+08	2.87062e+07	3.06547e+07	2.86127e+07	2.93827e+07	2.89395e+07	0.499939	1.3334e+08	None
	M135T740	135.08	12.34	NA	NA	NA	NA	NA	NA	NA	NA	9.28174e+07	9.17125e+07	9.77475e+07	9.75238e+07	1.04783e+08	6.34344e+07	9.41285e+07	1.20276e+08	8.92034e+07	9.13894e+07	8.65231e+07	1.06203e+08	0	9.29718e+07	9.12786e+07	1.63081e+07	1.65794e+07	1.55944e+07	1.50117e+07	1.44163e+07	0.568341	6.98951e+07	None
	M135T321	135.08	5.35	0.8	3-Isobutylpentanedioic acid	[M+H-3H2O]+	0.725	10976240	Lipids_and_lipid-like_molecules	Fatty_Acyls	Fatty_acids_and_conjugates	0	0	0	0	0	0	0	0	0	0	0	0	5.28401e+07	5.67708e+07	5.63773e+07	5.21739e+07	5.23104e+07	5.17491e+07	5.40205e+07	5.23529e+07	1.2578	2.14297e+07	None
	M135T281	135.08	4.68	0.3	4-Hydroxynonenal alkyne	[M+H-H2O]+	0.8824	71684698	Lipids_and_lipid-like_molecules	Fatty_Acyls	Fatty_alcohols	9.09952e+06	3.25658e+07	3.48696e+07	0	1.99919e+07	1.67269e+07	2.25638e+07	1.66505e+07	1.26444e+07	5.83019e+06	1.97734e+07	1.48697e+07	3.78003e+08	3.74418e+08	3.76036e+08	3.96166e+08	4.10801e+08	3.95972e+08	3.73497e+08	3.7574e+08	1.12769	1.64311e+08	None
	M135T487	135.08	8.11	NA	NA	NA	NA	NA	NA	NA	NA	0	0	0	0	0	0	8.23664e+06	8.85395e+06	1.04013e+07	1.00613e+07	5.69999e+06	5.54097e+06	1.88337e+07	1.78084e+07	1.85301e+07	1.73169e+07	1.82159e+07	1.82771e+07	1.75882e+07	1.85748e+07	0.810472	9.69695e+06	None
	M135T345	135.08	5.75	NA	NA	NA	NA	NA	NA	NA	NA	2.30611e+08	1.14464e+08	1.45058e+08	1.98698e+08	2.82423e+08	2.10288e+07	2.5246e+08	1.60411e+08	9.63635e+07	7.23553e+07	4.46528e+08	6.51399e+07	8.60131e+07	8.98798e+07	9.41883e+07	9.80654e+06	9.30212e+06	1.04054e+07	1.034e+07	9.82929e+06	0.954169	1.20265e+08	None
	M135T358	135.08	5.96	NA	NA	NA	NA	NA	NA	NA	NA	1.13736e+08	5.45072e+07	6.49888e+07	8.67609e+07	1.48971e+08	1.26883e+07	1.05477e+08	7.64097e+07	4.72646e+07	3.29108e+07	2.15427e+08	2.42434e+07	4.35303e+07	4.23882e+07	4.92382e+07	1.1534e+07	1.22538e+07	1.21115e+07	2.39941e+07	1.15599e+07	0.893831	5.94997e+07	None
	M135T91	135.08	1.51	0.1	4-Amino-2,3,6-trimethylphenol	[M+H-NH3]+	0.9408	82666	Benzenoids	Phenols	Cresols	2.02667e+07	1.82351e+07	0	0	0	0	0	0	0	0	2.80155e+06	0	0	2.8604e+07	2.44115e+07	5.10788e+07	5.50801e+07	5.7846e+07	5.24925e+07	5.63722e+07	1.27102	1.83594e+07	Into_Blood
	M135T764	135.117	12.74	0.5	cis-2-Decenoic acid	[M+H-2H2O]+	0.9373	5356596	Lipids_and_lipid-like_molecules	Fatty_Acyls	Fatty_acids_and_conjugates	6.81807e+06	0	0	0	4.09491e+06	0	5.43266e+06	6.63586e+06	8.79734e+06	6.72486e+06	1.26738e+07	0	3.02263e+07	2.79294e+07	0	6.7696e+07	3.32662e+07	2.85572e+07	3.22842e+07	7.10067e+07	1.26157	1.71072e+07	None
	M135T359	135.117	5.99	0.1	Carvyl acetate	[M+H-C2H4O2]+	0.9737	7335	Lipids_and_lipid-like_molecules	Prenol_lipids	Monoterpenoids	0	2.20384e+07	0	0	0	0	0	0	0	0	0	0	3.58886e+07	3.54152e+07	3.62495e+07	3.86553e+07	4.03787e+07	4.03832e+07	3.84355e+07	3.93998e+07	1.1564	1.63422e+07	Into_Blood
	M135T288	135.117	4.8	NA	NA	NA	NA	NA	NA	NA	NA	0	1.42509e+07	0	0	0	0	0	0	0	0	6.47507e+06	0	4.0923e+07	4.15815e+07	9.34631e+07	9.87618e+07	6.00697e+07	5.0455e+07	9.68434e+07	5.23384e+07	1.30678	2.77581e+07	Into_Blood
	M135T261	135.117	4.35	0.2	Patchouli alcohol	[M+H-C5H12O]+	0.971	10955174	Organic_oxygen_compounds	Organooxygen_compounds	Alcohols_and_polyols	0	0	0	0	0	0	0	0	0	0	0	0	6.82025e+07	6.71566e+07	5.88613e+07	6.76641e+07	6.90447e+07	6.70701e+07	7.55347e+07	7.20072e+07	1.26103	2.72771e+07	None
	M136T712	136.052	11.87	NA	NA	NA	NA	NA	NA	NA	NA	0	0	0	0	0	0	0	0	0	0	0	0	1.72934e+07	1.73226e+07	1.33629e+07	1.95123e+07	1.90475e+07	2.00972e+07	2.29392e+07	1.93691e+07	1.27659	7.44721e+06	None
	M136T84	136.061	1.4	NA	NA	NA	NA	NA	NA	NA	NA	0	0	0	0	0	0	0	1.19704e+06	0	0	0	0	0	0	0	3.00446e+07	3.12477e+07	3.45244e+07	3.41429e+07	3.35258e+07	1.76348	8.23412e+06	None
	M136T66	136.061	1.1	NA	NA	NA	NA	NA	NA	NA	NA	4.12969e+06	0	3.51535e+06	0	1.49682e+06	0	0	5.88645e+06	0	0	0	0	2.03354e+08	2.29694e+08	2.04749e+08	1.13037e+09	1.09656e+09	1.17329e+09	1.30655e+09	1.41029e+09	1.57457	3.38494e+08	Into_Blood
	M136T50	136.062	0.83	0.5	rRNA containing a single residue of 2'-O-methyladenosine	[M+H-C6H10O4]+	0.9999	102213	Nucleosides, nucleotides, and analogues	Purine nucleosides	na	0	0	0	0	0	0	0	0	0	0	0	0	4.17018e+08	4.33687e+08	4.39748e+08	1.64703e+09	1.72402e+09	1.93879e+09	1.63909e+09	1.61219e+09	1.50431	4.92579e+08	None
	M136T255	136.062	4.24	NA	NA	NA	NA	NA	NA	NA	NA	0	0	0	0	0	0	0	0	0	0	0	0	1.1252e+07	1.08295e+07	1.09967e+07	1.27928e+07	1.39075e+07	1.48509e+07	1.51856e+07	1.3665e+07	1.27308	5.17399e+06	None
	M136T72	136.076	1.2	0.5	Tyr-Leu	[M+H-C7H13NO3]+	0.9972	87071	Organic_acids_and_derivatives	Carboxylic_acids_and_derivatives	Amino_acids__peptides__and_analogues	7.12172e+08	1.40162e+09	1.01415e+09	8.1202e+08	9.41978e+08	0	1.40303e+09	1.20821e+09	1.4255e+09	1.5024e+09	1.12801e+09	1.02144e+09	1.72788e+09	1.86955e+09	1.70005e+09	5.28493e+08	5.62144e+08	5.50325e+08	5.42904e+08	5.56863e+08	0.483602	1.03044e+09	None
	M136T329	136.076	5.48	0.2	3-(2-Phenoxyethoxy)aniline	[M+H-C6H6O]+	0.9746	4189285	Benzenoids	Phenol_ethers	Aminophenyl_ethers	0	0	0	0	0	0	0	0	0	0	0	0	1.17161e+07	1.13713e+07	1.18871e+07	1.08308e+07	9.91287e+06	1.33317e+07	1.16347e+07	1.13248e+07	1.26306	4.60047e+06	None
	M137T66	137.046	1.1	0.6	Deoxyinosine	[M+H-C5H8O3]+	0.9978	16394618	Nucleosides__nucleotides__and_analogues	Purine_nucleosides	Purine_2-deoxyribonucleosides	0	0	0	0	0	0	0	0	0	0	0	0	8.11331e+07	8.66167e+07	8.09881e+07	5.05514e+07	5.87424e+07	5.36718e+07	5.26247e+07	4.9444e+07	1.31092	2.56886e+07	None
	M137T282	137.06	4.69	0.1	Coumafuryl	[M+H-C9H6O3]+	0.9746	54689800	Phenylpropanoids_and_polyketides	Coumarins_and_derivatives	Hydroxycoumarins	0	0	0	0	0	0	0	0	0	0	0	0	3.44121e+07	3.92052e+07	0	3.7926e+07	3.99141e+07	4.53781e+07	4.33051e+07	3.86423e+07	1.40567	1.39391e+07	None
	M137T270	137.06	4.5	0.9	Atraric acid	[M+H-C2H4O2]+	0.9865	78435	Benzenoids	Benzene_and_substituted_derivatives	Benzoic_acids_and_derivatives	0	0	0	0	0	0	0	0	0	0	0	0	3.76102e+07	3.39547e+07	0	3.67896e+07	3.59239e+07	3.8629e+07	4.22317e+07	3.80039e+07	1.40245	1.31571e+07	None
	M137T53_2	137.06	0.88	NA	NA	NA	NA	NA	NA	NA	NA	2.92855e+07	2.43791e+07	3.66596e+07	2.84798e+07	3.45574e+07	2.68336e+07	4.54682e+07	4.09443e+07	3.64636e+07	7.59534e+07	4.24848e+07	3.80823e+07	5.17503e+07	5.4586e+07	5.35264e+07	9.20916e+07	9.22592e+07	1.10672e+08	8.98588e+07	8.70267e+07	0.488071	5.45682e+07	None
	M137T179	137.06	2.99	0.6	Hydroxytyrosol	[M+H-H2O]+	0.9928	82755	Benzenoids	Phenols	Tyrosols_and_derivatives	0	0	0	0	0	0	0	0	0	0	0	8.25574e+06	0	0	0	2.84662e+07	3.04934e+07	3.28481e+07	3.22138e+07	3.59199e+07	1.68179	8.40986e+06	None
	M137T713	137.06	11.88	0.7	Methyl benzoate	[M+H]+	0.9156	7150	Benzenoids	Benzene_and_substituted_derivatives	Benzoic_acids_and_derivatives	0	4.10875e+07	0	0	0	2.89699e+07	0	0	0	0	0	0	1.46215e+09	1.52486e+09	1.44207e+09	1.75792e+09	1.653e+09	1.90275e+09	1.9547e+09	1.80962e+09	1.25845	6.78856e+08	Into_Blood
	M137T72_2	137.079	1.2	NA	NA	NA	NA	NA	NA	NA	NA	5.85194e+07	1.13189e+08	8.17673e+07	6.56787e+07	7.70249e+07	6.20717e+07	1.1514e+08	9.86039e+07	1.18728e+08	1.25898e+08	8.81305e+07	8.49931e+07	1.44962e+08	1.49256e+08	1.36819e+08	4.38791e+07	4.67139e+07	4.8059e+07	4.33751e+07	4.61477e+07	0.410096	8.74478e+07	None
	M137T287	137.09	4.79	NA	NA	NA	NA	NA	NA	NA	NA	1.09878e+07	1.00631e+07	1.45851e+07	1.31826e+07	1.00324e+07	0	1.10454e+07	1.26407e+07	1.18614e+07	1.14285e+07	1.5204e+07	1.42438e+07	0	1.18474e+07	0	1.29892e+07	1.37863e+07	1.37983e+07	1.34615e+07	2.1567e+07	0.483951	1.11362e+07	None
	M137T410	137.132	6.83	0.7	Sabinene	[M+H]+	0.894	18818	Lipids_and_lipid-like_molecules	Prenol_lipids	Monoterpenoids	0	0	0	0	0	0	0	0	0	0	0	0	1.44192e+07	1.32295e+07	1.39368e+07	2.58919e+07	1.35412e+07	1.33462e+07	1.3464e+07	1.27334e+07	1.3324	6.02811e+06	None
	M138T1149	137.987	19.15	NA	NA	NA	NA	NA	NA	NA	NA	3.36965e+07	4.68535e+07	4.48733e+07	5.24678e+07	3.85278e+07	5.54085e+07	4.11555e+07	4.61208e+07	4.68427e+07	4.34967e+07	5.07651e+07	5.18002e+07	5.4637e+07	2.15867e+07	5.80314e+07	3.93443e+07	2.46505e+07	4.1489e+07	4.32777e+07	1.03207e+07	0.285353	4.22673e+07	None
	M138T37	138.027	0.62	NA	NA	NA	NA	NA	NA	NA	NA	5.48656e+06	4.76469e+06	3.76552e+06	4.56849e+06	7.28814e+06	2.98294e+07	4.47743e+06	4.38153e+06	7.03522e+06	5.27229e+06	5.64105e+06	3.28283e+06	1.66111e+07	1.58983e+07	1.5436e+07	6.97027e+07	7.12923e+07	7.4286e+07	6.9819e+07	7.3947e+07	1.16359	2.46393e+07	None
	M138T47	138.055	0.79	1.3	Trigonelline hcl	[M+H]+	0.999	134606	Organoheterocyclic compounds	Pyridines and derivatives	Pyridinecarboxylic acids and derivatives	3.72521e+08	2.24516e+08	3.66863e+08	2.38528e+08	2.70641e+08	2.39681e+08	2.20533e+08	2.74139e+08	2.33093e+08	1.94162e+08	2.28065e+08	8.36716e+07	2.53229e+08	2.52383e+08	2.52909e+08	8.19748e+08	7.9154e+08	7.79503e+08	8.17706e+08	8.24077e+08	0.659911	3.86876e+08	None
	M138T243	138.055	4.05	NA	NA	NA	NA	NA	NA	NA	NA	0	0	0	0	0	0	0	0	0	0	0	0	1.36837e+07	1.41021e+07	0	2.75096e+07	2.63058e+07	2.83923e+07	2.702e+07	2.60362e+07	1.46756	8.15248e+06	None
	M138T39	138.089	0.64	NA	NA	NA	NA	NA	NA	NA	NA	0	0	0	0	0	0	0	0	0	0	0	0	2.38218e+06	3.20583e+06	2.96982e+06	9.46127e+07	9.56042e+07	9.54432e+07	9.55635e+07	1.05553e+08	1.73869	2.47667e+07	None
	M139T31_1	138.989	0.52	NA	NA	NA	NA	NA	NA	NA	NA	3.14753e+06	3.12828e+06	0	1.70365e+06	1.62092e+06	4.904e+06	4.14963e+06	3.80147e+06	3.58728e+06	6.29343e+06	0	0	3.88591e+06	3.41441e+06	3.84066e+06	6.20597e+06	5.21966e+06	4.34068e+06	4.72982e+06	6.31873e+06	0.564458	3.5146e+06	None
	M139T1158_1	138.995	19.3	NA	NA	NA	NA	NA	NA	NA	NA	0	0	2.29691e+08	7.68442e+07	0	1.13688e+08	0	0	0	1.41392e+08	0	9.02408e+07	8.14294e+07	0	7.43493e+07	8.85439e+07	6.82808e+07	6.45877e+07	4.73814e+07	5.81729e+07	1.06855	5.673e+07	Into_Blood
	M139T1189	138.995	19.82	NA	NA	NA	NA	NA	NA	NA	NA	0	2.14283e+07	2.07104e+07	1.68803e+07	0	4.40313e+07	1.55832e+07	1.96274e+07	0	2.81784e+07	7.95078e+06	2.64044e+07	0	0	1.89496e+07	1.8063e+07	1.78186e+07	2.58343e+07	1.947e+07	1.88091e+07	0.729715	1.59869e+07	None
	M139T1138	138.995	18.96	NA	NA	NA	NA	NA	NA	NA	NA	0	0	0	1.2047e+08	0	1.53361e+08	0	0	0	1.18673e+08	0	1.69974e+08	1.40724e+08	0	1.58851e+08	1.41255e+08	1.21594e+08	1.75612e+08	1.37537e+08	1.653e+08	0.946205	8.01675e+07	Into_Blood
	M139T55	139.003	0.92	0.9	trans-Aconitate	[M+H-2H2O]+	0.9936	444212	Organic acids and derivatives	Carboxylic acids and derivatives	Tricarboxylic acids and derivatives	0	0	0	0	0	0	0	0	0	0	0	0	0	0	0	7.84105e+07	6.97387e+07	7.63083e+07	7.03929e+07	7.77106e+07	1.77996	1.86281e+07	None
	M139T37_1	139.018	0.62	NA	NA	NA	NA	NA	NA	NA	NA	1.44131e+07	9.65032e+06	1.13192e+07	1.35521e+07	9.82724e+06	7.16716e+08	1.36477e+07	0	1.59326e+07	1.29752e+07	1.28659e+07	0	1.37764e+07	1.44977e+07	1.40701e+07	8.62503e+07	8.18693e+07	8.46308e+07	8.30232e+07	8.79562e+07	2.4191	6.48487e+07	None
	M139T1170	139.018	19.51	NA	NA	NA	NA	NA	NA	NA	NA	1.54287e+07	9.28503e+06	0	9.81168e+06	0	2.43214e+07	2.17813e+07	1.07671e+07	2.89658e+07	0	8.33673e+06	8.76674e+06	9.57495e+06	1.69728e+07	0	1.00404e+07	1.15718e+07	8.73295e+06	9.39877e+06	1.03456e+07	0.736759	1.07051e+07	None
	M139T224	139.039	3.74	1.2	(+)-Catechin	[M+H-C8H8O3]+	0.9972	9064	Phenylpropanoids_and_polyketides	Flavonoids	Flavans	0	0	0	0	0	0	0	0	0	0	0	0	3.31064e+07	3.25898e+07	3.21873e+07	4.32988e+07	4.20834e+07	4.35036e+07	4.06592e+07	4.25858e+07	1.27264	1.55007e+07	None
	M139T1131	139.05	18.84	NA	NA	NA	NA	NA	NA	NA	NA	6.0671e+06	6.80337e+06	7.08692e+06	6.14162e+06	6.87973e+06	6.84413e+06	5.94016e+06	5.85546e+06	5.5654e+06	6.25727e+06	4.89375e+06	6.07403e+06	5.07028e+06	6.73749e+06	6.09156e+06	5.13765e+06	5.6489e+06	6.08861e+06	5.49922e+06	5.7813e+06	0.103794	6.0232e+06	None
	M139T215	139.123	3.58	0.1	3,5-Dimethyl-4-propyl-1H-pyrazole	[M+H]+	0.9909	12933275	Organoheterocyclic_compounds	Azoles	Pyrazoles	5.58693e+06	5.42785e+06	4.80034e+06	5.62086e+06	6.4022e+06	2.77905e+07	5.31774e+06	5.42887e+06	5.97884e+06	6.26205e+06	5.32111e+06	6.80611e+06	1.6298e+07	1.41518e+07	1.40298e+07	1.62486e+07	1.83074e+07	1.73137e+07	1.68114e+07	1.71753e+07	0.598442	1.1054e+07	None
	M140T1150	139.963	19.16	NA	NA	NA	NA	NA	NA	NA	NA	4.05837e+07	1.04668e+07	3.10102e+07	3.9634e+07	6.70896e+06	3.37761e+06	3.8861e+07	5.69637e+06	7.24449e+06	3.49811e+07	0	9.04741e+06	5.32481e+06	4.03216e+07	0	2.78738e+07	2.98563e+07	2.90845e+07	3.69011e+07	2.83629e+07	0.726468	2.12668e+07	Into_Blood
	M140T911	140.011	15.18	NA	NA	NA	NA	NA	NA	NA	NA	1.49895e+07	0	0	1.66146e+07	0	0	1.69176e+07	1.22078e+07	1.18006e+07	1.68945e+07	0	7.86869e+06	9.8695e+06	2.03413e+07	1.90806e+07	4.14581e+06	7.58466e+06	7.55809e+06	7.91426e+06	7.33034e+06	0.762457	9.05589e+06	None
	M140T234	140.034	3.9	NA	NA	NA	NA	NA	NA	NA	NA	0	1.53444e+06	0	0	0	0	0	0	0	0	0	0	1.00374e+07	1.05315e+07	1.11801e+07	1.46993e+07	1.42945e+07	1.45184e+07	1.31938e+07	1.50772e+07	1.25026	5.25333e+06	Into_Blood
	M140T59	140.034	0.98	NA	NA	NA	NA	NA	NA	NA	NA	0	2.26245e+06	3.87569e+06	3.55636e+06	1.12179e+07	0	0	3.42701e+06	0	0	0	3.02061e+06	5.84028e+07	7.8585e+07	6.11805e+07	4.75875e+07	5.05533e+07	4.966e+07	4.78702e+07	4.87367e+07	1.17247	2.34968e+07	Into_Blood
	M140T1130	140.068	18.84	NA	NA	NA	NA	NA	NA	NA	NA	8.49461e+07	7.01417e+07	9.5213e+07	7.75959e+07	6.98668e+07	7.33523e+07	6.91115e+07	7.24835e+07	6.81628e+07	7.91426e+07	7.03998e+07	8.95352e+07	7.7462e+07	8.06283e+07	6.83143e+07	8.75841e+07	9.09587e+07	8.98043e+07	1.05127e+08	9.12526e+07	0.132781	8.05541e+07	None
	M140T46_2	140.068	0.77	0.7	Methyl 4-aminobutyrate	[M+Na]+	0.9578	18614	Organic acids and derivatives	Carboxylic acids and derivatives	Amino acids, peptides, and analogues	7.42063e+08	7.77974e+08	1.02723e+09	8.66373e+08	7.74582e+08	1.08089e+09	1.24409e+09	1.67028e+09	6.26514e+08	0	1.28195e+09	4.35565e+08	5.54644e+08	4.50825e+08	4.51483e+08	3.23002e+07	2.87363e+07	3.18342e+07	2.81001e+07	3.09806e+07	0.815067	6.06821e+08	None
	M141T205_3	141.066	3.41	1	1-(2-Carboxyethyl)-1H-imidazole	[M+H]+	0.9579	2794718	Organoheterocyclic_compounds	Azoles	Imidazoles	1.76216e+07	1.69337e+07	0	1.77317e+07	2.01625e+07	1.32675e+07	1.94762e+07	1.9152e+07	1.71388e+07	1.5444e+07	1.41612e+07	1.63044e+07	0	0	0	1.5531e+06	1.73452e+06	2.17691e+06	1.68379e+06	2.18681e+06	0.847899	9.83643e+06	None
	M141T779	141.07	12.99	1	(1-Naphthylacetyl)glycine	[M+H-C3H5NO3]+	0.998	234640	Organic_acids_and_derivatives	Carboxylic_acids_and_derivatives	Amino_acids__peptides__and_analogues	0	0	0	0	950476	0	0	0	0	0	0	0	9.88974e+06	9.77392e+06	9.89139e+06	1.70651e+07	1.98259e+07	1.54979e+07	1.54894e+07	1.51005e+07	1.30422	5.67421e+06	Into_Blood
	M141T1129	141.113	18.81	NA	NA	NA	NA	NA	NA	NA	NA	2.30146e+08	2.17397e+08	2.30197e+08	2.12964e+08	2.13837e+08	2.17788e+08	2.21874e+08	2.01454e+08	2.11521e+08	2.92321e+08	2.13074e+08	2.31466e+08	2.03544e+08	2.00999e+08	2.00383e+08	2.66128e+08	2.54929e+08	2.41489e+08	2.50026e+08	2.57641e+08	0.109308	2.28459e+08	None
	M142T1150	141.959	19.17	NA	NA	NA	NA	NA	NA	NA	NA	7.12527e+08	3.7171e+08	7.00388e+08	7.37432e+07	7.01605e+08	6.95454e+08	6.82266e+08	7.04178e+08	7.11832e+08	7.07876e+08	6.56183e+08	7.16862e+08	7.1052e+08	7.06398e+08	6.91215e+08	6.41746e+08	6.3445e+08	4.87658e+08	4.30552e+08	5.10951e+08	0.267734	6.12406e+08	None
	M142T192	142.065	3.2	0.4	N-Methyl(3-quinolinyl)methanamine	[M+H-CH5N]+	0.8102	16494781	Organoheterocyclic_compounds	Quinolines_and_derivatives	NA	1.15826e+08	1.15995e+08	1.19782e+08	1.05618e+08	9.23113e+07	9.95344e+07	1.42887e+08	1.07167e+08	9.91773e+07	1.22945e+08	1.20133e+08	1.44024e+08	1.35105e+08	1.24031e+08	1.29852e+08	1.22014e+07	1.15544e+07	1.27955e+07	1.27907e+07	9.37335e+06	0.536914	9.16551e+07	None
	M142T776	142.084	12.93	NA	NA	NA	NA	NA	NA	NA	NA	7.79868e+06	8.69246e+06	1.18667e+07	1.05237e+07	9.1082e+06	2.00868e+07	1.02787e+07	7.05202e+06	8.60463e+06	1.62774e+07	0	7.6154e+06	1.92356e+07	1.90584e+07	1.87811e+07	1.69925e+06	1.41733e+06	1.41872e+06	1.38723e+06	1.36451e+06	0.739244	9.11334e+06	None
	M142T137	142.086	2.28	NA	NA	NA	NA	NA	NA	NA	NA	0	0	0	1.90055e+07	4.57026e+07	0	0	0	0	0	0	0	3.31891e+07	8.36835e+07	7.78175e+07	5.74456e+07	5.5434e+07	5.80831e+07	5.7288e+07	5.53516e+07	1.13241	2.715e+07	Into_Blood
	M143T185	143.034	3.09	NA	NA	NA	NA	NA	NA	NA	NA	0	0	0	0	0	0	0	0	0	3.0066e+07	0	0	4.55392e+07	5.21654e+07	4.28043e+07	5.36459e+07	5.93172e+07	6.40395e+07	6.59795e+07	6.97291e+07	1.1845	2.41643e+07	None
	M143T77	143.034	1.28	NA	NA	NA	NA	NA	NA	NA	NA	0	0	0	0	0	0	0	0	0	4.00791e+07	0	4.55942e+07	0	0	0	3.98357e+07	4.05027e+07	4.67338e+07	4.59689e+07	1.03184e+08	1.56866	1.80949e+07	None
	M143T1195	143.034	19.92	NA	NA	NA	NA	NA	NA	NA	NA	7.38438e+06	3.50227e+07	2.52623e+07	1.99934e+07	2.63776e+07	3.04657e+07	6.38445e+07	2.09254e+07	0	2.76666e+07	2.39729e+07	3.38827e+07	1.42036e+07	2.48549e+07	2.90368e+07	5.10009e+06	1.88928e+07	2.10941e+07	2.31488e+07	2.9256e+07	0.547765	2.40193e+07	None
	M143T37	143.048	0.62	NA	NA	NA	NA	NA	NA	NA	NA	6.0084e+06	5.24753e+06	4.19454e+06	5.36596e+06	7.99585e+06	2.48782e+07	0	6.11991e+06	7.95156e+06	5.15246e+06	0	4.28381e+06	1.87016e+07	1.65496e+07	1.86975e+07	5.75771e+07	5.68967e+07	5.44999e+07	5.16956e+07	5.61874e+07	1.06333	2.04002e+07	None
	M143T842	143.085	14.03	NA	NA	NA	NA	NA	NA	NA	NA	4.88257e+06	6.99023e+06	4.60309e+06	6.06746e+06	6.87205e+06	1.21717e+06	4.68349e+06	5.42027e+06	5.19199e+06	4.54731e+06	4.28253e+06	1.13405e+07	8.61892e+06	9.52717e+06	0	1.19894e+07	1.31656e+07	1.25337e+07	1.20362e+07	5.05175e+06	0.540885	6.95107e+06	None
	M143T194	143.107	3.24	NA	NA	NA	NA	NA	NA	NA	NA	3.76762e+07	4.52412e+07	2.89938e+07	2.43147e+07	3.48215e+07	2.26563e+07	0	2.86729e+07	2.38617e+07	2.1595e+07	2.45065e+07	2.50356e+07	2.53869e+07	3.0412e+07	2.68343e+07	1.33157e+07	1.48882e+07	1.45756e+07	1.44684e+07	1.5633e+07	0.420985	2.36445e+07	None
	M144T38	143.997	0.63	NA	NA	NA	NA	NA	NA	NA	NA	2.69988e+07	1.33349e+07	1.93874e+07	2.42511e+07	1.68847e+07	1.3167e+09	2.77142e+07	0	3.15973e+07	2.15095e+07	2.08702e+07	1.07225e+07	2.99851e+07	2.82081e+07	2.87598e+07	1.97181e+08	1.96967e+08	2.06875e+08	2.02638e+08	2.10476e+08	2.20648	1.31553e+08	None
	M144T48_1	144.065	0.81	NA	NA	NA	NA	NA	NA	NA	NA	0	4.95503e+07	4.09332e+07	6.01901e+07	4.21222e+07	0	3.64535e+07	6.29377e+06	0	3.65243e+07	4.61067e+07	0	4.20518e+07	4.85281e+07	4.13495e+07	4.28671e+07	5.98362e+07	3.69832e+07	3.96472e+07	4.0192e+07	0.602907	3.34815e+07	None
	M144T91	144.066	1.52	NA	NA	NA	NA	NA	NA	NA	NA	9.43962e+07	5.84515e+08	2.37861e+08	1.57603e+08	3.71197e+08	8.41866e+07	1.35573e+08	1.5925e+08	0	2.6631e+08	1.89298e+08	0	4.08352e+08	4.60991e+08	4.41856e+08	9.12085e+07	1.20686e+08	1.17814e+08	1.18557e+08	1.22698e+08	0.780616	2.08118e+08	None
	M144T218	144.081	3.63	NA	NA	NA	NA	NA	NA	NA	NA	0	0	0	0	0	0	0	0	0	0	0	0	0	0	5.39685e+07	7.05357e+07	7.41672e+07	6.99391e+07	6.97655e+07	7.19377e+07	1.57766	2.05157e+07	None
	M144T236	144.081	3.94	0.5	1-Methyl-3-indoleacetic acid	[M+H-CH2O2]+	0.9981	254166	Organoheterocyclic_compounds	Indoles_and_derivatives	Indolyl_carboxylic_acids_and_derivatives	1.225e+08	2.60684e+08	7.14126e+07	1.1217e+08	1.76507e+08	7.19139e+07	0	0	0	0	0	0	2.26857e+08	2.17859e+08	2.26417e+08	1.9784e+08	1.9285e+08	1.92754e+08	1.95119e+08	1.91577e+08	0.778497	1.22823e+08	Into_Blood
	M144T192	144.081	3.2	0.7	N-Methyltryptamine	[M+H-CH5N]+	0.9974	6088	Organoheterocyclic_compounds	Indoles_and_derivatives	Tryptamines_and_derivatives	9.79644e+08	9.22177e+08	9.62615e+08	8.59718e+08	8.02945e+08	8.22266e+08	1.19669e+09	9.20588e+08	8.45318e+08	9.81359e+08	1.0067e+09	1.14054e+09	1.04515e+09	1.01105e+09	1.10237e+09	1.05743e+08	1.09061e+08	1.10798e+08	1.10948e+08	1.08964e+08	0.52383	7.57232e+08	None
	M144T83	144.102	1.39	NA	NA	NA	NA	NA	NA	NA	NA	5.99839e+07	9.05641e+07	0	1.36843e+07	1.62341e+07	1.84162e+07	0	0	2.65338e+07	0	3.48687e+07	0	0	2.72473e+07	1.39834e+08	2.49861e+07	2.51941e+07	5.09903e+07	2.70996e+07	2.73675e+07	1.19754	2.91502e+07	Into_Blood
	M144T49	144.102	0.82	1.6	Stachydrine	[M+H]+	0.9984	115244	Organic acids and derivatives	Carboxylic acids and derivatives	Amino acids, peptides, and analogues	3.14045e+09	1.11564e+09	2.35323e+09	1.47665e+09	2.03239e+09	2.52398e+09	1.87172e+09	2.37911e+09	2.30063e+09	1.91535e+09	1.92558e+09	2.20568e+09	1.72014e+09	1.67077e+09	1.70804e+09	1.19181e+08	1.21052e+08	1.1819e+08	1.15434e+08	1.17582e+08	0.610298	1.54654e+09	None
	M144T63	144.102	1.06	0.3	1-Aminocyclohexanecarboxylic acid	[M+H]+	0.9043	1366	Organic_acids_and_derivatives	Carboxylic_acids_and_derivatives	Amino_acids__peptides__and_analogues	1.62235e+08	0	1.17294e+08	7.7119e+07	1.08675e+08	1.05227e+08	8.06848e+07	0	1.18554e+08	8.86061e+07	9.90159e+07	1.09481e+08	1.09305e+08	1.14286e+08	0	4.87595e+07	4.55124e+07	5.38536e+07	4.41833e+07	4.70528e+07	0.589385	7.64923e+07	None
	M145T47	145.049	0.79	0.5	Levoglucosan	[M+H-H2O]+	0.8773	2724705	Organoheterocyclic_compounds	Oxepanes	NA	0	0	0	4.90912e+07	0	0	0	0	0	0	0	2.73709e+07	0	0	6.16239e+07	4.05297e+08	4.13654e+08	4.2789e+08	4.30566e+08	4.32592e+08	1.63947	1.12404e+08	Into_Blood
	M145T108	145.049	1.8	0	3-Hexenedioic acid	[M+H]+	0.9302	5351896	Lipids_and_lipid-like_molecules	Fatty_Acyls	Fatty_acids_and_conjugates	0	2.54324e+08	2.48544e+08	2.08695e+08	0	0	0	0	0	0	0	8.87452e+07	7.95757e+08	7.16499e+08	7.33286e+08	4.52233e+08	4.33387e+08	4.76935e+08	4.99524e+08	5.42622e+08	1.04484	2.72528e+08	Into_Blood
	M145T64	145.049	1.07	NA	NA	NA	NA	NA	NA	NA	NA	1.8871e+08	2.74222e+08	2.48032e+08	9.62867e+07	3.50544e+08	1.40168e+08	0	0	1.6236e+08	0	6.49463e+07	7.30118e+07	0	1.28585e+08	1.01699e+08	1.25293e+08	1.37824e+08	1.40859e+08	1.46905e+08	1.455e+08	0.739116	1.26247e+08	Into_Blood
	M145T78	145.05	1.3	NA	NA	NA	NA	NA	NA	NA	NA	0	0	0	1.26017e+08	0	0	0	0	0	0	0	0	9.43059e+07	1.24213e+08	1.16452e+08	8.86423e+07	9.63764e+07	1.04681e+08	1.08667e+08	1.10919e+08	1.14775	4.85137e+07	Into_Blood
	M145T360	145.101	6	NA	NA	NA	NA	NA	NA	NA	NA	0	1.7147e+07	0	0	0	1.1474e+07	0	0	0	0	0	0	4.08119e+07	3.69714e+07	3.98792e+07	5.10682e+07	5.05411e+07	5.05526e+07	8.72882e+07	5.33363e+07	1.21829	2.19535e+07	Into_Blood
	M145T768_2	145.101	12.8	1	Atipamezole	[M+H-C3H4N2]+	0.9571	71310	Benzenoids	Indanes	NA	0	0	0	0	0	0	0	3.79458e+06	0	0	7.87899e+06	0	2.44906e+08	1.03366e+08	1.00319e+08	1.4695e+08	1.52004e+08	3.69409e+08	1.60028e+08	3.64791e+08	1.47872	8.26723e+07	None
	M145T872	145.101	14.53	NA	NA	NA	NA	NA	NA	NA	NA	0	0	0	0	0	0	0	0	0	0	0	0	1.24393e+08	1.2569e+08	1.23526e+08	1.17098e+08	1.29571e+08	1.31501e+08	1.18944e+08	1.33312e+08	1.25849	5.02017e+07	None
	M145T489	145.101	8.14	1.3	[(3R,4S,8S,8aS)-8-Acetyloxy-3-hydroxy-6,8a-dimethyl-3-propan-2-yl-1,2,3a,4,5,8-hexahydroazulen-4-yl] 4-methoxybenzoate	[M+H-C14H22O6]+	0.8043	45783063	Lipids_and_lipid-like_molecules	Prenol_lipids	Sesquiterpenoids	0	0	0	0	0	0	0	0	0	0	0	0	3.5292e+07	3.36395e+07	3.49353e+07	3.50075e+07	3.362e+07	3.56616e+07	3.21e+07	3.41669e+07	1.25762	1.37211e+07	None
	M145T415	145.101	6.92	NA	NA	NA	NA	NA	NA	NA	NA	0	1.24283e+07	0	0	0	0	0	0	0	0	0	0	0	0	5.43721e+07	1.03969e+08	1.07911e+08	1.22469e+08	1.08817e+08	1.10408e+08	1.57506	3.10187e+07	Into_Blood
	M145T478	145.101	7.96	0.1	1-(p-Tolyl)butan-1-one	[M+H-H2O]+	0.8554	77811	Organic_oxygen_compounds	Organooxygen_compounds	Carbonyl_compounds	0	0	0	0	0	0	0	0	0	0	0	0	3.6948e+07	3.70121e+07	3.63973e+07	4.17776e+07	4.0397e+07	4.09806e+07	4.20948e+07	4.00239e+07	1.25971	1.57816e+07	None
	M146T113	146.06	1.89	0.3	Quinolin-7-ol	[M+H]+	0.997	135426866	Organoheterocyclic_compounds	Quinolines_and_derivatives	NA	4.26183e+07	3.97587e+07	4.95024e+07	4.78025e+07	0	3.4729e+07	0	4.86047e+07	3.33557e+07	4.61448e+07	4.36499e+07	4.13255e+07	0	5.32935e+07	0	2.97312e+07	2.74834e+07	3.23539e+07	3.16487e+07	3.51457e+07	0.558809	3.18574e+07	None
	M146T362	146.06	6.03	NA	NA	NA	NA	NA	NA	NA	NA	7.73083e+07	6.14406e+07	6.31643e+07	7.66503e+07	4.24412e+07	1.78802e+07	5.78549e+07	2.52987e+07	2.24121e+07	4.03233e+07	5.6389e+07	3.88451e+07	1.10128e+08	1.05756e+08	1.09627e+08	7.85819e+07	8.12488e+07	8.14291e+07	8.10082e+07	8.12494e+07	0.425902	6.54519e+07	None
	M146T192	146.06	3.21	0.3	Indole-3-carboxaldehyde	[M+H]+	0.9962	10256	Organoheterocyclic compounds	Indoles and derivatives	Indoles	1.76271e+09	1.5607e+09	1.60321e+09	1.68317e+09	1.35312e+09	1.41413e+09	1.97617e+09	1.70727e+09	1.42523e+09	1.66704e+09	1.6239e+09	1.93818e+09	1.79065e+09	1.68071e+09	1.84807e+09	1.77181e+08	1.71769e+08	2.2926e+08	1.85061e+08	1.77446e+08	0.520775	1.29875e+09	None
	M146T84	146.081	1.4	NA	NA	NA	NA	NA	NA	NA	NA	0	1.13319e+08	0	0	6.36231e+07	0	0	4.57666e+07	0	0	0	0	8.4921e+07	7.87846e+07	8.40016e+07	6.1712e+07	6.2612e+07	6.55001e+07	6.40237e+07	6.8316e+07	0.983028	3.9629e+07	Into_Blood
	M146T65_1	146.092	1.08	NA	NA	NA	NA	NA	NA	NA	NA	0	0	0	0	0	0	0	0	0	0	0	0	0	0	0	7.24568e+08	7.42643e+08	7.19101e+08	7.16007e+08	7.42235e+08	1.77734	1.82228e+08	None
	M146T50_1	146.092	0.84	0.6	4-Guanidinobutanoate	[M+H]+	0.998	500	Organic_acids_and_derivatives	Carboxylic_acids_and_derivatives	Amino_acids__peptides__and_analogues	2.51358e+08	2.87512e+08	2.53702e+08	1.91126e+08	2.39144e+08	1.5196e+08	8.74694e+07	1.53682e+08	1.2093e+08	9.77649e+07	9.96717e+07	3.11754e+07	5.89562e+08	6.19396e+08	5.89407e+08	1.47817e+09	1.41341e+09	1.34609e+09	1.41919e+09	1.38923e+09	1.00156	5.40498e+08	Into_Blood
	M146T50_2	146.117	0.83	NA	NA	NA	NA	NA	NA	NA	NA	1.41032e+08	1.79728e+08	1.68154e+08	1.85767e+08	1.13628e+08	6.41502e+07	1.37161e+08	1.54915e+08	1.68892e+08	1.91185e+08	1.67701e+08	1.57812e+08	6.64728e+07	6.27845e+07	7.27763e+07	6.36887e+07	6.95274e+07	6.00068e+07	5.91088e+07	5.84094e+07	0.444493	1.17145e+08	None
	M146T37_3	146.165	0.62	NA	NA	NA	NA	NA	NA	NA	NA	3.05997e+08	2.81005e+08	1.61738e+08	1.5063e+08	6.14394e+07	3.90933e+07	2.92658e+08	3.0412e+08	5.23123e+08	3.0814e+08	2.66631e+08	2.18842e+08	1.7624e+08	1.84469e+08	1.15876e+08	1.5192e+07	1.48556e+07	1.32844e+07	1.50393e+07	1.39719e+07	0.808976	1.73117e+08	None
	M147T1121	146.98	18.68	NA	NA	NA	NA	NA	NA	NA	NA	1.72214e+08	1.47332e+08	0	1.46172e+08	1.41861e+08	1.34246e+08	0	1.16642e+08	0	1.4073e+08	1.46768e+08	1.51175e+08	1.57352e+08	1.35536e+08	1.54666e+08	1.50506e+08	1.2539e+08	1.12861e+08	1.28434e+08	1.10244e+08	0.450084	1.18607e+08	None
	M147T1148	146.98	19.14	NA	NA	NA	NA	NA	NA	NA	NA	9.56966e+07	7.91297e+07	0	8.67708e+07	7.95988e+07	8.00683e+07	0	8.08985e+07	0	9.28469e+07	0	6.73497e+07	0	9.36086e+07	1.0296e+08	7.79513e+07	8.90026e+07	6.81467e+07	8.5126e+07	8.14435e+07	0.607156	6.30299e+07	Into_Blood
	M147T48	147.022	0.81	NA	NA	NA	NA	NA	NA	NA	NA	8.21366e+06	0	3.47355e+06	8.79419e+06	0	7.513e+06	7.27911e+06	7.9576e+06	7.64235e+06	9.75509e+06	4.52594e+06	0	6.78028e+06	8.00312e+06	6.4572e+06	6.67663e+07	6.51154e+07	6.42257e+07	6.35527e+07	7.08852e+07	1.29509	2.0847e+07	None
	M147T37_1	147.025	0.62	NA	NA	NA	NA	NA	NA	NA	NA	1.43893e+07	1.28459e+07	9.77988e+06	1.29467e+07	1.76843e+07	7.80578e+07	1.50592e+07	1.68353e+07	2.25036e+07	1.6275e+07	1.55534e+07	9.42778e+06	3.95721e+07	3.97757e+07	3.7564e+07	2.23158e+08	2.19395e+08	2.1911e+08	2.03031e+08	2.1386e+08	1.20712	7.18412e+07	None
	M147T65_1	147.029	1.08	NA	NA	NA	NA	NA	NA	NA	NA	3.12833e+06	0	0	0	4.31307e+06	0	0	0	2.75772e+06	722290	0	0	7.86364e+06	0	8.47109e+06	4.57423e+07	3.98294e+07	4.09734e+07	4.0723e+07	3.56528e+07	1.51917	1.15088e+07	Into_Blood
	M147T275	147.044	4.58	0.9	Chromone	[M+H]+	0.9912	10286	Organoheterocyclic_compounds	Benzopyrans	1-benzopyrans	2.96692e+06	0	0	0	0	0	0	0	0	1.47285e+06	0	1.09064e+06	1.48136e+07	1.62125e+07	1.42247e+07	1.48904e+07	1.58342e+07	1.49849e+07	1.56558e+07	1.69027e+07	1.17487	6.45246e+06	Into_Blood
	M147T592	147.044	9.87	NA	NA	NA	NA	NA	NA	NA	NA	1.40948e+07	1.01566e+08	1.19353e+07	1.12126e+07	1.35366e+07	1.72768e+07	0	0	0	0	0	0	1.60847e+07	1.62643e+07	1.82652e+07	1.49313e+07	1.48438e+07	1.44419e+07	1.71699e+07	1.68422e+07	1.45007	1.49233e+07	Into_Blood
	M147T363	147.044	6.04	NA	NA	NA	NA	NA	NA	NA	NA	1.12635e+08	4.55058e+08	9.86153e+07	7.36889e+07	1.44143e+08	1.01488e+08	0	0	0	0	0	0	1.77566e+07	1.85352e+07	1.75572e+07	1.89274e+07	2.01592e+07	2.01551e+07	1.98199e+07	1.96763e+07	1.82134	5.69108e+07	Into_Blood
	M147T188	147.044	3.14	0.6	trans-3-Hydroxycinnamate	[M+H-H2O]+	0.9449	637541	Phenylpropanoids_and_polyketides	Cinnamic_acids_and_derivatives	Hydroxycinnamic_acids_and_derivatives	0	0	0	0	0	0	0	0	0	0	0	0	0	1.6062e+07	0	2.4203e+07	2.65315e+07	2.72302e+07	2.93366e+07	2.76476e+07	1.60028	7.55054e+06	None
	M147T72	147.044	1.21	NA	NA	NA	NA	NA	NA	NA	NA	1.22938e+08	1.35373e+08	1.78445e+08	2.80966e+08	1.60591e+08	1.3946e+08	2.43784e+08	2.10077e+08	2.49969e+08	2.68084e+08	2.00593e+08	1.77223e+08	3.02209e+08	3.22318e+08	2.98796e+08	9.63422e+07	9.89082e+07	9.47477e+07	9.83527e+07	9.80913e+07	0.416335	1.88863e+08	None
	M147T540	147.045	9.01	0.6	(E)-3,4-(Methylenedioxy)cinnamaldehyde	[M+H-CH2O]+	0.9876	5374493	Organoheterocyclic_compounds	Benzodioxoles	NA	0	0	0	0	0	0	0	0	0	0	0	0	4.19933e+07	4.35182e+07	5.06484e+07	4.03795e+07	4.17265e+07	4.18883e+07	4.32898e+07	4.28367e+07	1.26137	1.7314e+07	None
	M147T194_1	147.063	3.23	NA	NA	NA	NA	NA	NA	NA	NA	1.40041e+08	1.46623e+08	1.51065e+08	1.58336e+08	1.30112e+08	1.30833e+08	1.8331e+08	1.62415e+08	1.23224e+08	1.5171e+08	1.58325e+08	1.68249e+08	1.62103e+08	1.58459e+08	1.64252e+08	1.58795e+07	1.55437e+07	2.13676e+07	2.14368e+07	1.70185e+07	0.514987	1.19015e+08	None
	M147T46_1	147.065	0.76	NA	NA	NA	NA	NA	NA	NA	NA	0	0	0	0	0	0	0	0	0	0	0	0	0	0	0	5.93505e+07	6.36947e+07	6.50675e+07	6.88858e+07	6.27745e+07	1.77984	1.59887e+07	None
	M147T46_2	147.077	0.77	NA	NA	NA	NA	NA	NA	NA	NA	3.06644e+08	2.14902e+08	2.90702e+08	2.66151e+08	3.61587e+08	2.1948e+08	2.37424e+08	2.27207e+08	4.08765e+08	3.76032e+08	2.46149e+08	2.082e+08	3.80308e+08	3.67637e+08	3.58934e+08	8.21821e+06	8.33422e+06	8.68304e+06	7.52497e+06	8.81612e+06	0.631916	2.25585e+08	None
	M147T39_2	147.113	0.66	0.7	L-Lysine	[M+H]+	0.9989	5962	Organic_acids_and_derivatives	Carboxylic_acids_and_derivatives	Amino_acids__peptides__and_analogues	1.1857e+09	1.57502e+09	1.17816e+09	1.07216e+09	1.25072e+09	6.18549e+08	1.52209e+09	1.58609e+09	1.50833e+09	1.23335e+09	1.33547e+09	1.2729e+09	1.20223e+09	1.23764e+09	1.20537e+09	6.69086e+08	6.68673e+08	6.48237e+08	6.92262e+08	6.76019e+08	0.300149	1.1169e+09	None
	M147T372	147.116	6.21	0.3	2-Pentenedioic acid, 2-octyl-	[M+H-C2H8O4]+	0.95	71694435	Lipids_and_lipid-like_molecules	Fatty_Acyls	Fatty_acids_and_conjugates	0	0	0	0	0	0	0	0	0	0	0	0	5.23708e+07	5.29402e+07	5.33723e+07	5.17172e+07	5.42634e+07	5.58964e+07	5.1559e+07	5.50121e+07	1.25735	2.13566e+07	None
	M147T810	147.117	13.49	1.2	(+)-Cycloisolongifol-5-ol	[M+H-C4H10O]+	0.952	71308801	Lipids_and_lipid-like_molecules	Prenol_lipids	Sesquiterpenoids	0	0	0	0	0	0	0	0	0	0	0	0	5.74525e+07	5.19775e+07	6.05884e+07	8.66164e+07	8.08136e+07	7.61668e+07	8.10832e+07	8.42466e+07	1.28822	2.89472e+07	None
	M147T842_2	147.117	14.04	NA	NA	NA	NA	NA	NA	NA	NA	6.52883e+06	7.10001e+06	4.75221e+06	5.0715e+06	7.11396e+06	0	7.02178e+06	5.15724e+06	5.64424e+06	4.78992e+06	4.74718e+06	9.06108e+06	6.63665e+07	6.35689e+07	6.99014e+07	1.03969e+08	1.13137e+08	1.15115e+08	1.24566e+08	1.21237e+08	1.15395	4.22424e+07	None
	M147T766	147.117	12.77	NA	NA	NA	NA	NA	NA	NA	NA	9.64885e+06	0	2.78451e+06	0	4.76067e+06	0	5.42364e+06	6.88884e+06	7.61908e+06	5.39069e+06	1.13665e+07	0	5.44985e+07	6.63525e+07	3.48272e+07	4.59518e+07	4.71413e+07	4.85277e+07	5.00313e+07	6.96223e+07	1.06561	2.35418e+07	None
	M147T713	147.117	11.88	0.2	Decahydro-2-naphthoic acid	[M+H-2H2O]+	0.9951	656885	Organic_acids_and_derivatives	Carboxylic_acids_and_derivatives	Carboxylic_acids	0	3.11278e+07	0	0	0	1.98668e+07	0	0	0	0	0	0	1.04556e+09	1.12624e+09	1.02601e+09	1.2886e+09	1.25229e+09	1.38552e+09	1.44772e+09	1.33757e+09	1.26057	4.98025e+08	Into_Blood
	M148T819	148.025	13.64	NA	NA	NA	NA	NA	NA	NA	NA	2.17871e+06	2.17437e+06	1.68031e+06	3.9688e+06	2.0573e+06	2.74072e+06	4.54899e+06	1.51891e+06	0	3.59638e+06	2.30589e+06	0	1.464e+06	1.19962e+06	1.04564e+06	1.61184e+06	1.6182e+06	1.94664e+06	2.11963e+06	1.76916e+06	0.570292	1.97726e+06	None
	M148T37	148.027	0.62	NA	NA	NA	NA	NA	NA	NA	NA	2.36174e+06	5.21481e+06	5.01447e+06	2.06084e+06	1.61122e+06	7.79844e+06	3.39704e+06	2.56971e+06	3.67053e+06	6.04869e+06	2.53129e+06	4.49203e+06	0	8.15218e+06	0	2.86037e+07	3.16629e+07	2.681e+07	2.80065e+07	2.65279e+07	1.13969	9.8267e+06	None
	M148T70	148.047	1.17	NA	NA	NA	NA	NA	NA	NA	NA	0	0	0	0	0	0	0	0	0	0	0	0	0	3.11655e+07	2.45215e+07	7.92216e+06	9.67191e+06	8.60166e+06	7.88693e+06	7.93414e+06	1.7887	4.88519e+06	None
	M148T46_2	148.06	0.77	0.6	(2S)-2-[[(1S)-1-Carboxy-3-methylbutyl]carbamoylamino]glutaric acid	[M+H-C7H11NO3]+	0.9995	11722553	Organic_acids_and_derivatives	Carboxylic_acids_and_derivatives	Amino_acids__peptides__and_analogues	1.10943e+08	5.57026e+07	9.87364e+07	7.38361e+07	1.21821e+08	3.67973e+07	8.28635e+07	8.45318e+07	1.69526e+08	1.33625e+08	8.66622e+07	1.48764e+08	1.66767e+08	1.58895e+08	1.65145e+08	1.08984e+09	1.05289e+09	1.0848e+09	1.15356e+09	1.18715e+09	1.23039	3.63143e+08	None
	M148T166	148.112	2.76	NA	NA	NA	NA	NA	NA	NA	NA	1.70933e+06	0	796640	1.66316e+06	1.8911e+06	1.32374e+06	2.93417e+06	3.17508e+06	0	1.04436e+06	866260	729000	8.86601e+06	8.8533e+06	8.75907e+06	7.40555e+06	6.71675e+06	7.3467e+06	6.55787e+06	6.76327e+06	0.858126	3.87007e+06	None
	M149T865	149.023	14.42	NA	NA	NA	NA	NA	NA	NA	NA	1.58415e+08	1.61294e+08	1.62318e+08	1.726e+08	1.6321e+08	1.47032e+08	1.74986e+08	1.76573e+08	1.72491e+08	1.57032e+08	1.92463e+08	1.6938e+08	1.53702e+08	1.74454e+08	1.59539e+08	7.1433e+07	6.66136e+07	7.15183e+07	7.16456e+07	7.26e+07	0.305926	1.42465e+08	None
	M149T37	149.023	0.62	NA	NA	NA	NA	NA	NA	NA	NA	3.25608e+07	2.34544e+07	2.28181e+07	2.00963e+07	1.99043e+07	0	3.84717e+07	0	2.9673e+07	0	1.58891e+07	1.85812e+07	1.4131e+07	2.01653e+07	2.85361e+07	4.89345e+07	4.10777e+07	3.89221e+07	3.9447e+07	3.40681e+07	0.579437	2.43365e+07	None
	M149T416	149.023	6.93	0.5	N-(2-Furylmethyl)-1,3-benzodioxole-5-carboxamide	[M+H-C5H7NO]+	0.9957	2131504	Organoheterocyclic_compounds	Benzodioxoles	NA	0	3.25416e+07	0	0	0	0	0	0	0	0	0	0	0	2.14592e+07	2.15373e+07	2.37069e+07	2.34661e+07	2.41556e+07	2.36955e+07	2.44402e+07	1.27516	9.75012e+06	Into_Blood
	M149T247	149.023	4.11	0.3	3,4-Dihydroxymandelate	[M+H-2H2O]+	0.998	85782	Benzenoids	Phenols	Benzenediols	0	3.80442e+07	0	0	0	2.17766e+07	0	0	0	0	0	0	8.69415e+07	9.03148e+07	8.6953e+07	1.05737e+08	9.43662e+07	1.03688e+08	1.12988e+08	1.23938e+08	1.14751	4.32374e+07	Into_Blood
	M149T772	149.06	12.87	0.2	Benfluorex	[M+H-C10H12F3N]+	0.9935	2318	Benzenoids	Benzene_and_substituted_derivatives	Benzoic_acids_and_derivatives	2.99716e+07	9.68032e+07	4.43277e+07	5.67687e+07	5.75015e+07	8.15805e+07	5.9144e+07	5.12787e+07	5.23243e+07	5.01745e+07	6.24848e+07	6.09798e+07	6.47334e+07	6.32764e+07	6.20305e+07	5.69753e+07	5.4627e+07	5.54496e+07	5.74732e+07	5.72279e+07	0.224389	5.87566e+07	None
	M149T601	149.06	10.02	NA	NA	NA	NA	NA	NA	NA	NA	0	1.5702e+07	3.6665e+06	0	0	5.18203e+06	0	0	0	0	0	0	1.61978e+07	1.38943e+07	1.35847e+07	1.69878e+07	1.19074e+07	1.34461e+07	1.45163e+07	1.56738e+07	1.03273	7.03794e+06	Into_Blood
	M149T233_2	149.06	3.88	NA	NA	NA	NA	NA	NA	NA	NA	0	0	0	0	0	0	0	0	0	0	0	0	0	0	0	2.40945e+07	2.37448e+07	2.36384e+07	2.17088e+07	2.33436e+07	1.77856	5.8265e+06	None
	M149T877	149.06	14.62	0.1	2-Phenylmalonaldehyde	[M+H]+	0.8761	3672296	Benzenoids	Benzene_and_substituted_derivatives	Phenylacetaldehydes	1.11224e+06	2.6466e+06	0	0	0	1.50228e+06	0	0	0	0	0	0	3.49476e+07	3.04373e+07	3.35883e+07	4.83072e+07	4.74391e+07	4.55081e+07	4.17442e+07	4.73981e+07	1.25157	1.67315e+07	Into_Blood
	M149T408	149.06	6.8	NA	NA	NA	NA	NA	NA	NA	NA	1.7016e+07	2.60433e+07	2.37317e+07	1.68405e+07	2.59196e+07	3.07242e+07	1.48955e+07	8.62489e+06	9.56618e+06	9.56641e+06	9.4439e+06	8.90996e+06	2.08151e+07	1.98859e+07	2.09058e+07	1.12014e+07	1.1437e+07	1.16868e+07	1.11221e+07	1.41082e+07	0.417569	1.61222e+07	Into_Blood
	M149T46	149.064	0.77	NA	NA	NA	NA	NA	NA	NA	NA	4.09969e+06	0	3.45361e+06	0	4.70962e+06	0	0	0	8.22797e+06	4.25649e+06	0	3.84984e+06	7.43733e+06	5.98895e+06	5.82947e+06	6.20168e+07	5.87492e+07	6.21824e+07	6.15605e+07	6.48822e+07	1.46773	1.78622e+07	None
	M149T309	149.096	5.14	0.6	Anethole	[M+H]+	0.798	637563	Benzenoids	Phenol_ethers	Anisoles	0	9.89677e+07	0	0	0	8.16981e+06	0	0	0	0	0	0	0	0	0	1.59593e+07	1.59795e+07	1.93978e+07	1.62125e+07	1.62291e+07	2.33647	9.54578e+06	Into_Blood
	M149T262	149.096	4.37	0.4	3,3'-Dimethylbisphenol A	[M+H-C7H8O]+	0.8906	6620	Benzenoids	Benzene_and_substituted_derivatives	Diphenylmethanes	1.97397e+07	0	2.94682e+07	0	0	1.40907e+07	0	0	0	0	0	0	4.74839e+07	4.95287e+07	4.73e+07	4.67667e+07	5.01114e+07	4.39482e+07	4.94856e+07	4.83155e+07	1.0209	2.23119e+07	Into_Blood
	M149T244_3	149.096	4.07	NA	NA	NA	NA	NA	NA	NA	NA	9.54746e+07	1.83491e+08	2.17094e+08	0	2.89696e+07	1.12045e+07	4.98666e+06	2.94699e+06	6.03335e+06	4.04309e+06	0	4.42671e+06	3.27881e+07	3.36963e+07	2.48975e+07	2.85976e+07	3.01765e+07	2.95024e+07	2.83682e+07	3.56141e+07	1.47256	4.01156e+07	Into_Blood
	M149T220	149.096	3.67	0	Dimethyl sebacate	[M+H-C2H10O3]+	0.977	7829	Lipids_and_lipid-like_molecules	Fatty_Acyls	Fatty_acid_esters	1.18396e+08	1.33289e+08	1.79971e+08	0	2.68775e+07	1.50502e+07	0	0	0	0	0	0	4.85824e+07	4.75712e+07	4.78072e+07	4.45341e+07	4.65339e+07	4.29268e+07	4.39031e+07	4.42559e+07	1.18025	4.19849e+07	Into_Blood
	M149T751	149.132	12.52	NA	NA	NA	NA	NA	NA	NA	NA	0	0	0	0	0	0	0	0	0	0	0	0	1.18833e+08	1.27299e+08	1.25574e+08	1.47211e+08	1.8617e+08	1.72776e+08	2.01623e+08	1.78688e+08	1.29299	6.29086e+07	None
	M149T765	149.132	12.74	1	5a-Androstan-3b-ol	[M+H-C8H16O]+	0.9898	92877	Lipids_and_lipid-like_molecules	Steroids_and_steroid_derivatives	Androstane_steroids	7.13992e+06	1.40257e+07	2.40929e+06	0	5.70038e+06	0	4.42645e+06	7.42717e+06	6.56967e+06	3.78751e+06	1.14579e+07	0	3.63213e+08	3.76857e+08	3.65672e+08	4.73314e+08	5.68142e+08	4.75701e+08	5.56662e+08	5.22721e+08	1.25201	1.88261e+08	None
	M150T53_2	150.058	0.88	1.6	Methionine	[M+H]+	0.9987	876	Organic acids and derivatives	Carboxylic acids and derivatives	Amino acids, peptides, and analogues	6.90562e+09	6.26045e+09	3.00347e+07	2.77486e+07	7.41969e+09	7.60351e+09	9.52726e+09	9.59412e+09	8.40708e+09	8.69954e+09	8.53165e+09	8.26167e+09	8.8609e+09	8.72189e+09	8.71439e+09	7.68417e+07	7.77338e+07	7.80927e+07	7.9785e+07	7.95418e+07	0.757647	5.39788e+09	None
	M150T61_4	150.058	1.02	NA	NA	NA	NA	NA	NA	NA	NA	5.51317e+09	4.36201e+09	6.65694e+09	5.80361e+09	6.15146e+09	5.77223e+09	6.69727e+09	6.65677e+09	8.88737e+09	7.26482e+09	5.75785e+09	6.16071e+09	8.80945e+09	9.24228e+09	9.21535e+09	5.45367e+07	5.26665e+07	5.12535e+07	5.48587e+07	5.27396e+07	0.637843	5.16087e+09	None
	M150T531	150.067	8.85	0.3	Benzeneethanamine, 2,5-dimethoxy-N-[(2-methoxyphenyl)methylene]-	[M+H-C9H12NO]+	0.9402	NA	Benzenoids	Benzene_and_substituted_derivatives	Methoxybenzenes	0	0	0	0	0	0	0	0	0	0	0	0	3.73818e+06	3.34459e+06	3.49665e+06	1.91303e+07	1.98866e+07	1.99658e+07	1.99249e+07	1.94183e+07	1.56427	5.44527e+06	None
	M150T53_3	150.072	0.88	NA	NA	NA	NA	NA	NA	NA	NA	1.79218e+07	3.47558e+07	0	1.76262e+07	2.72565e+07	2.83324e+07	0	4.77979e+07	0	3.35709e+07	2.32383e+07	2.766e+07	0	3.08263e+07	2.89546e+07	6.0587e+06	5.88666e+06	6.45992e+06	7.52897e+06	6.26863e+06	0.825651	1.75072e+07	None
	M150T87	150.091	1.44	0.1	Synephrine	[M+H-H2O]+	0.9982	7172	Benzenoids	Phenols	1-hydroxy-2-unsubstituted benzenoids	0	0	0	0	0	6.05589e+06	0	0	0	0	0	0	2.81144e+07	4.57529e+07	4.52157e+07	6.18172e+07	6.35306e+07	6.42215e+07	5.77165e+07	6.06334e+07	1.27923	2.16529e+07	Into_Blood
	M151T37_2	151.035	0.62	NA	NA	NA	NA	NA	NA	NA	NA	5.59634e+08	5.15346e+08	3.8931e+08	5.45664e+08	7.57904e+08	3.56413e+09	5.61036e+08	6.06486e+08	8.32501e+08	5.87943e+08	6.17751e+08	3.63478e+08	1.75578e+09	1.77583e+09	1.8012e+09	8.11381e+09	8.1451e+09	8.18087e+09	8.1185e+09	8.04111e+09	1.16168	2.79167e+09	None
	M151T623	151.037	10.38	NA	NA	NA	NA	NA	NA	NA	NA	0	0	0	0	0	0	0	0	0	0	0	0	6.09003e+07	6.23652e+07	6.90578e+07	4.99029e+07	5.33883e+07	5.5643e+07	5.28757e+07	5.44908e+07	1.26755	2.29312e+07	None
	M151T253_3	151.038	4.21	0.9	4-(1-Amino-2-carboxyethyl)benzoic acid	[M+H-C2H5NO]+	0.9648	5298085	Organic_acids_and_derivatives	Carboxylic_acids_and_derivatives	Amino_acids__peptides__and_analogues	3.37472e+07	1.22634e+08	4.67266e+07	3.41397e+07	5.43269e+07	3.99517e+07	0	0	0	0	0	0	4.23785e+08	3.88289e+08	4.18103e+08	4.83665e+08	5.43884e+08	4.99693e+08	4.88796e+08	5.10019e+08	1.10676	2.04388e+08	Into_Blood
	M151T47_1	151.048	0.78	NA	NA	NA	NA	NA	NA	NA	NA	2.11107e+07	1.13879e+07	1.18471e+07	1.00546e+07	1.20908e+07	1.12713e+07	1.48657e+07	1.61024e+07	1.6833e+07	1.76638e+07	1.27191e+07	1.15149e+07	8.56049e+06	7.64247e+06	4.88436e+06	1.65784e+07	1.78058e+07	2.01525e+07	1.84517e+07	1.75334e+07	0.315169	1.39535e+07	None
	M151T232	151.075	3.87	0.1	(-)-Salsoline	[M+H-C2H5N]+	0.9177	442356	Organoheterocyclic compounds	Tetrahydroisoquinolines	NA	0	0	0	0	0	0	0	0	0	0	0	0	0	0	0	1.08978e+08	1.04129e+08	1.01392e+08	1.04416e+08	1.02858e+08	1.77775	2.60886e+07	None
	M151T205	151.075	3.42	NA	NA	NA	NA	NA	NA	NA	NA	0	0	0	0	0	0	0	0	0	0	0	0	0	0	0	8.56857e+07	8.62152e+07	8.85478e+07	8.88192e+07	8.40989e+07	1.77755	2.16683e+07	None
	M151T82	151.075	1.36	NA	NA	NA	NA	NA	NA	NA	NA	0	0	0	0	9.60633e+06	0	0	0	0	0	0	0	0	0	0	7.94335e+07	8.68977e+07	8.81194e+07	9.55206e+07	9.50712e+07	1.7347	2.27324e+07	Into_Blood
	M151T269	151.075	4.49	NA	NA	NA	NA	NA	NA	NA	NA	0	0	0	0	0	0	0	0	0	0	0	0	3.88992e+08	3.86512e+08	3.83225e+08	3.52481e+08	3.48413e+08	3.49052e+08	3.5936e+08	3.28974e+08	1.25987	1.4485e+08	None
	M151T504	151.075	8.4	NA	NA	NA	NA	NA	NA	NA	NA	0	0	0	0	0	0	0	0	0	0	0	0	6.51207e+07	0	6.45834e+07	4.77119e+07	7.92774e+07	4.77681e+07	4.52391e+07	7.86245e+07	1.44952	2.14163e+07	None
	M151T218_1	151.075	3.63	NA	NA	NA	NA	NA	NA	NA	NA	0	0	0	0	0	0	0	0	0	0	0	0	5.64474e+08	5.75016e+08	5.60195e+08	1.17353e+08	1.17752e+08	1.14015e+08	1.20845e+08	1.2143e+08	1.75806	1.14554e+08	None
	M151T303	151.075	5.04	NA	NA	NA	NA	NA	NA	NA	NA	0	0	0	0	0	0	0	0	0	0	0	0	2.66798e+08	2.95521e+08	2.78139e+08	2.83834e+08	6.31324e+08	2.66899e+08	2.87453e+08	2.81998e+08	1.38538	1.29598e+08	None
	M151T321	151.075	5.35	NA	NA	NA	NA	NA	NA	NA	NA	0	0	0	0	0	0	0	0	0	0	0	0	4.89061e+08	5.08258e+08	5.0825e+08	4.9209e+08	4.74308e+08	4.83205e+08	4.80279e+08	4.81201e+08	1.25718	1.95833e+08	None
	M151T281_3	151.075	4.69	1.1	gamma-CEHC	[M+H-C6H10O2]+	0.7562	133098	Organoheterocyclic_compounds	Benzopyrans	1-benzopyrans	7.29835e+07	2.83606e+08	3.63479e+08	4.51474e+07	1.00755e+08	6.76634e+07	810278	0	0	0	0	0	3.8923e+09	3.88322e+09	3.85958e+09	4.06727e+09	4.14065e+09	4.14398e+09	3.85899e+09	3.91258e+09	1.19894	1.63465e+09	Into_Blood
	M151T63_1	151.075	1.05	NA	NA	NA	NA	NA	NA	NA	NA	3.52928e+07	1.80228e+08	3.84691e+07	2.8827e+07	4.44631e+07	2.62281e+07	0	0	0	0	0	0	6.72523e+07	1.39483e+08	1.31218e+08	1.61574e+08	1.49588e+08	1.57436e+08	1.55703e+08	1.52733e+08	0.952413	7.34248e+07	Into_Blood
	M151T51	151.075	0.85	NA	NA	NA	NA	NA	NA	NA	NA	0	4.38531e+07	8.96104e+06	0	1.70704e+07	0	0	0	0	0	0	0	0	0	0	1.00988e+08	1.07395e+08	1.06567e+08	9.76072e+07	1.16375e+08	1.54248	2.99408e+07	Into_Blood
	M151T487_3	151.075	8.11	NA	NA	NA	NA	NA	NA	NA	NA	0	0	0	0	0	0	0	0	0	0	0	0	1.55306e+08	1.56921e+08	1.51873e+08	1.51794e+08	1.46314e+08	1.41854e+08	1.40013e+08	1.53182e+08	1.25815	5.98629e+07	None
	M151T712	151.075	11.87	0.3	3-Methylphenylacetic acid	[M+H]+	0.8304	12121	Benzenoids	Benzene and substituted derivatives	Toluenes	0	0	0	0	0	0	0	0	0	0	0	0	3.29062e+07	3.48587e+07	2.93307e+07	3.83978e+07	3.53713e+07	4.28672e+07	4.03843e+07	3.66091e+07	1.26912	1.45363e+07	None
	M151T258	151.075	4.3	NA	NA	NA	NA	NA	NA	NA	NA	0	0	0	0	0	0	0	0	0	0	0	0	0	0	0	2.98962e+08	2.82299e+08	3.08339e+08	3.0436e+08	3.18962e+08	1.77893	7.56461e+07	None
	M151T361	151.075	6.02	NA	NA	NA	NA	NA	NA	NA	NA	0	3.76118e+07	0	0	0	0	0	0	0	0	0	0	9.34178e+07	8.88631e+07	8.77504e+07	1.91161e+08	8.69831e+07	1.88436e+08	8.46545e+07	8.92943e+07	1.33004	4.74086e+07	Into_Blood
	M151T228	151.111	3.81	NA	NA	NA	NA	NA	NA	NA	NA	0	2.53272e+07	2.93941e+07	0	0	0	0	0	0	0	0	0	6.55093e+07	6.01559e+07	6.5465e+07	6.30258e+07	6.26836e+07	5.97505e+07	6.19757e+07	6.35377e+07	1.09157	2.78412e+07	Into_Blood
	M151T545	151.112	9.08	0.6	Perillyl aldehyde	[M+H]+	0.8301	16441	Lipids_and_lipid-like_molecules	Prenol_lipids	Monoterpenoids	0	0	0	0	0	0	0	0	0	0	0	0	1.25978e+07	1.23873e+07	1.25665e+07	1.52138e+07	1.49891e+07	1.50987e+07	1.53907e+07	1.55128e+07	1.26567	5.68784e+06	None
	M151T240	151.112	4	0.1	trans-4,5-epoxy-2(E)-decenal	[M+H-H2O]+	0.9779	5352429	Organic_oxygen_compounds	Organooxygen_compounds	Carbonyl_compounds	1.11576e+08	1.65002e+08	4.89323e+08	0	2.49469e+07	1.8012e+07	1.08519e+07	9.61457e+06	1.32161e+07	9.61031e+06	1.33951e+07	1.62213e+07	5.12436e+07	4.57826e+07	5.03426e+07	4.18623e+07	4.17637e+07	4.52315e+07	4.51723e+07	4.3307e+07	1.72659	6.23237e+07	Into_Blood
	M152T61	152.054	1.02	NA	NA	NA	NA	NA	NA	NA	NA	2.53967e+08	1.98838e+08	3.01441e+08	2.62726e+08	2.72733e+08	2.64754e+08	3.10998e+08	3.00308e+08	4.19665e+08	3.27778e+08	2.59809e+08	2.84412e+08	4.22644e+08	4.38204e+08	4.34453e+08	1.55124e+08	1.59728e+08	1.60945e+08	1.67935e+08	1.78263e+08	0.337593	2.78736e+08	None
	M152T73_3	152.056	1.22	1.2	Entecavir	[M+H-C7H10O2]+	0.9996	135398508	Nucleosides__nucleotides__and_analogues	Nucleoside_and_nucleotide_analogues	NA	0	0	0	0	0	0	0	0	0	0	4.44266e+06	0	6.81638e+07	7.24138e+07	7.20779e+07	9.6178e+08	1.01519e+09	9.97038e+08	9.89894e+08	1.00522e+09	1.68103	2.59311e+08	None
	M152T178	152.071	2.97	0.2	1-(Chloroacetyl)-3-piperidinecarboxamide	[M+H-H4ClN]+	0.8431	16226883	Organoheterocyclic_compounds	Piperidines	N-acylpiperidines	0	0	1.45248e+07	0	1.98017e+06	0	2.71089e+07	2.4118e+07	1.49338e+07	1.4525e+07	0	0	0	0	0	1.20136e+07	1.24138e+07	1.19063e+07	1.54359e+07	1.23518e+07	1.09993	8.0656e+06	None
	M152T214	152.071	3.56	3.5	Ipolamiide	[M+H]+	0.998	11972	Benzenoids	Benzene and substituted derivatives	Anilides	2.39903e+07	0	2.52765e+07	3.30936e+07	8.34588e+07	2.30294e+07	1.65767e+07	1.82974e+07	2.54493e+07	3.78236e+07	1.71012e+07	0	4.52976e+07	0	5.02418e+07	1.05821e+07	9.93214e+06	6.84462e+06	8.30084e+06	1.13984e+07	0.909571	2.23347e+07	None
	M153T1150	152.995	19.17	NA	NA	NA	NA	NA	NA	NA	NA	2.4516e+08	5.20029e+07	2.39516e+08	3.36797e+07	4.53572e+07	2.49347e+08	5.05493e+07	5.46134e+07	2.36914e+08	2.29756e+08	2.03166e+08	4.03041e+07	5.04361e+07	2.53301e+08	7.28306e+07	1.92302e+08	1.03647e+08	1.68219e+08	1.67001e+08	2.03269e+08	0.598267	1.44569e+08	None
	M153T1148	153.011	19.14	NA	NA	NA	NA	NA	NA	NA	NA	1.55236e+08	1.60653e+08	1.45496e+08	1.53854e+08	3.12835e+07	1.57162e+08	1.45798e+08	4.6161e+07	2.9955e+07	1.28882e+08	1.54455e+08	1.42105e+08	7.46685e+07	1.61427e+08	1.55463e+08	1.18018e+08	1.26609e+08	1.12998e+08	1.2259e+08	1.15189e+08	0.352117	1.219e+08	None
	M153T1190_2	153.011	19.83	NA	NA	NA	NA	NA	NA	NA	NA	8.41491e+06	5.97481e+06	7.99808e+06	0	7.87475e+06	9.30563e+06	6.23757e+06	9.66447e+06	7.44768e+06	5.28425e+06	0	7.26344e+06	9.42896e+06	0	8.74076e+06	8.88868e+06	5.84936e+06	5.25528e+06	2.27794e+06	7.15167e+06	0.517801	6.15291e+06	None
	M153T96_1	153.017	1.59	0.4	Hamamelitannin	[M+H-C13H16O10]+	0.9809	21145076	Benzenoids	Benzene_and_substituted_derivatives	Benzoic_acids_and_derivatives	0	0	0	0	0	0	0	0	0	0	0	0	3.73079e+07	9.21764e+07	1.19941e+08	2.74598e+08	2.83271e+08	2.10059e+08	2.10337e+08	2.93826e+08	1.47386	7.60759e+07	None
	M153T76	153.018	1.26	NA	NA	NA	NA	NA	NA	NA	NA	0	0	0	0	0	0	0	0	0	0	0	0	0	0	0	1.09055e+08	1.08048e+08	1.05031e+08	1.05027e+08	1.09337e+08	1.77742	2.68249e+07	None
	M153T81	153.041	1.36	NA	NA	NA	NA	NA	NA	NA	NA	8.72722e+07	3.89083e+07	6.17193e+07	2.73955e+07	5.76667e+07	0	3.86128e+08	7.5749e+07	1.51935e+08	1.73068e+08	8.35793e+07	1.02559e+08	1.49841e+08	1.0366e+08	9.42384e+07	1.85421e+07	5.89414e+07	5.88725e+07	6.32597e+07	6.68932e+07	0.87971	9.30114e+07	None
	M153T308	153.054	5.13	0.1	4-Hydroxy-3-methoxy-benzaldehyde	[M+H]+	0.9613	1183	Benzenoids	Phenols	Methoxyphenols	8.08258e+06	3.28513e+07	8.96961e+06	0	1.12437e+07	7.97704e+06	0	0	9.77534e+06	6.56625e+06	6.45053e+06	9.41042e+06	9.92786e+07	1.03087e+08	1.06483e+08	8.38361e+07	8.70596e+07	9.11344e+07	8.47566e+07	8.62476e+07	1.02513	4.21604e+07	None
	M153T385	153.068	6.41	12.9	3-Methoxyphenylboronic acid	[M+H]+	0.994	2734370	Benzenoids	Phenol_ethers	Anisoles	1.26942e+07	5.20119e+07	1.39492e+07	9.0627e+06	2.0949e+07	3.02477e+07	0	0	0	0	0	0	0	0	5.96721e+06	4.47101e+06	3.90229e+06	3.42141e+06	4.5839e+06	4.03497e+06	1.5826	8.26477e+06	Into_Blood
	M153T779	153.069	12.99	NA	NA	NA	NA	NA	NA	NA	NA	0	0	0	0	0	0	0	0	0	0	0	0	7.35611e+06	0	1.03782e+07	1.28939e+07	1.22242e+07	1.22847e+07	1.18984e+07	1.24663e+07	1.42468	3.97509e+06	None
	M153T202	153.102	3.36	NA	NA	NA	NA	NA	NA	NA	NA	1.55802e+07	1.5007e+07	1.48362e+07	1.42162e+07	1.49558e+07	0	8.0897e+06	9.50774e+06	1.46116e+07	1.34607e+07	1.08974e+07	1.51646e+07	1.42801e+07	1.37908e+07	1.47602e+07	8.77637e+06	8.62499e+06	9.39858e+06	9.1837e+06	8.66877e+06	0.334719	1.16905e+07	None
	M153T390	153.127	6.5	0.4	2,4,7,9-Tetramethyl-5-decyne-4,7-diol	[M+H-C4H10O]+	0.8269	31362	Organic_oxygen_compounds	Organooxygen_compounds	Carbonyl_compounds	0	0	0	0	0	0	0	0	0	0	0	0	0	1.00681e+07	0	9.12595e+06	9.34671e+06	1.06164e+07	1.12343e+07	1.03228e+07	1.57288	3.03571e+06	None
	M154T66_1	154.05	1.1	NA	NA	NA	NA	NA	NA	NA	NA	3.37827e+08	1.65981e+08	2.87728e+08	3.20735e+08	4.07253e+08	1.77853e+08	3.1682e+08	1.56274e+08	6.66055e+07	4.14414e+08	1.56338e+08	2.45947e+08	1.87045e+08	1.95023e+08	1.87689e+08	1.15321e+07	1.13897e+07	1.04438e+07	1.32306e+07	1.17557e+07	0.728613	1.84094e+08	None
	M154T234	154.05	3.9	NA	NA	NA	NA	NA	NA	NA	NA	0	1.40247e+07	0	0	0	0	0	0	0	0	0	0	9.13745e+07	8.45848e+07	8.61679e+07	1.05385e+08	1.11134e+08	1.06998e+08	1.03991e+08	1.11465e+08	1.23386	4.07562e+07	Into_Blood
	M154T779	154.078	12.99	24.8	4,6-Dimethoxy-2-methyl-5-nitropyrimidine	[M+H-NO2]+	0.7207	121596	Organic_1_3-dipolar_compounds	Allyl-type_1_3-dipolar_organic_compounds	Organic_nitro_compounds	0	0	0	0	0	0	0	0	0	0	0	0	5.50225e+06	0	0	8.71178e+06	1.09726e+07	8.62309e+06	8.63651e+06	8.55304e+06	1.60593	2.54997e+06	None
	M154T51	154.097	0.85	1.5	2-Amino-6-propyl-1H-pyrimidin-4-one	[M+H]+	0.9867	22394971	Organoheterocyclic_compounds	Diazines	Pyrimidines_and_pyrimidine_derivatives	0	0	0	5.45447e+06	7.47014e+06	7.16412e+06	0	0	9.39801e+06	0	0	1.25458e+07	4.51801e+07	4.60739e+07	4.55816e+07	6.06867e+07	6.44296e+07	5.70822e+07	5.54354e+07	5.59627e+07	1.09703	2.36232e+07	Into_Blood
	M155T911	155.01	15.19	NA	NA	NA	NA	NA	NA	NA	NA	7.80542e+06	0	0	1.12727e+07	0	0	2.62551e+06	7.01325e+06	3.39015e+06	9.44572e+06	0	0	1.24406e+07	1.27422e+07	1.47101e+07	4.69219e+06	5.71654e+06	5.83072e+06	6.22329e+06	4.87116e+06	0.882571	5.43898e+06	None
	M155T166	155.034	2.77	1.1	2,5-Dihydroxybenzoate	[M+H]+	0.9769	3469	Benzenoids	Benzene_and_substituted_derivatives	Benzoic_acids_and_derivatives	0	0	0	0	0	0	0	0	0	0	0	0	5.88382e+06	5.6817e+06	0	1.33041e+07	1.17353e+07	1.40983e+07	1.23819e+07	1.31767e+07	1.4939	3.81309e+06	None
	M155T81	155.047	1.35	0.7	Diethylphosphoric acid	[M+H]+	0.9091	654	Organic_acids_and_derivatives	Organic_phosphoric_acids_and_derivatives	Phosphate_esters	0	0	0	3.21604e+07	0	2.83751e+07	0	0	0	0	0	0	0	1.83668e+07	1.97908e+07	1.85373e+07	1.86312e+07	1.79965e+07	2.01548e+07	1.96075e+07	1.18471	9.68102e+06	Into_Blood
	M155T84	155.081	1.4	NA	NA	NA	NA	NA	NA	NA	NA	4.97764e+07	3.95262e+07	4.8874e+07	8.69991e+07	6.54849e+07	5.8175e+07	6.9678e+07	8.18516e+07	6.36156e+07	4.56328e+07	2.56404e+07	5.46879e+06	4.93961e+07	6.00119e+07	7.42889e+07	2.86523e+07	3.06159e+07	2.83379e+07	3.05983e+07	1.59767e+07	0.464282	4.793e+07	None
	M155T779	155.084	12.99	0.5	Nortilidine	[M+H-C4H11NO2]+	0.9843	216866	Organic_acids_and_derivatives	Carboxylic_acids_and_derivatives	Amino_acids__peptides__and_analogues	0	0	0	0	0	0	0	0	0	0	0	0	1.43214e+07	0	0	2.45596e+07	2.41263e+07	2.49881e+07	2.28527e+07	2.25889e+07	1.59699	6.67185e+06	None
	M155T769	155.085	12.81	1.5	N-[2-(1-Naphthyl)ethyl]cyclobutanecarboxamide	[M+H-C5H9NO]+	0.9896	127856	Benzenoids	Naphthalenes	NA	0	0	0	0	0	0	0	0	0	0	0	0	2.68346e+07	2.47912e+07	2.19407e+07	3.46912e+07	3.43488e+07	3.86733e+07	3.75351e+07	3.62987e+07	1.29287	1.27557e+07	None
	M155T213	155.154	3.56	0.6	N-Benzyl-4-cyclopentyl-1-piperazinecarboxamide	[M+H-C8H7NO]+	0.8674	40012125	Organoheterocyclic_compounds	Diazinanes	Piperazines	2.05357e+06	6.4428e+06	4.17493e+06	1.52169e+07	3.57769e+06	3.63383e+07	8.58169e+06	9.67016e+06	4.29212e+06	2.95959e+06	3.98396e+06	5.25891e+06	1.17881e+07	1.43167e+07	1.47171e+07	1.36855e+07	1.28634e+07	1.26307e+07	1.29777e+07	1.26323e+07	0.73108	1.04081e+07	None
	M156T37_1	156.014	0.62	NA	NA	NA	NA	NA	NA	NA	NA	1.04727e+06	1.14832e+06	615161	1.08655e+06	1.15945e+06	0	681873	1.20854e+06	2.24648e+06	1.6046e+06	1.0096e+06	0	4.1439e+06	3.96483e+06	4.1444e+06	2.37937e+07	2.32527e+07	2.2411e+07	2.94618e+07	2.23325e+07	1.40714	7.26564e+06	None
	M156T144	156.065	2.39	NA	NA	NA	NA	NA	NA	NA	NA	0	0	0	0	0	0	0	0	0	0	0	0	9.68291e+07	9.65246e+07	9.32865e+07	8.71876e+07	8.60352e+07	9.0281e+07	8.6864e+07	8.99045e+07	1.25858	3.63456e+07	None
	M156T67	156.065	1.12	NA	NA	NA	NA	NA	NA	NA	NA	0	0	0	0	0	0	0	0	0	0	0	0	0	0	0	5.58905e+07	5.63828e+07	5.9531e+07	5.41148e+07	5.43058e+07	1.77848	1.40112e+07	None
	M156T40	156.077	0.67	2.5	Histidine	[M+H]+	0.9984	773	Organic acids and derivatives	Carboxylic acids and derivatives	Amino acids, peptides, and analogues	1.69077e+08	1.75055e+08	1.50599e+08	1.37115e+08	1.70029e+08	1.24323e+08	1.59795e+08	1.37312e+08	1.40732e+08	1.71645e+08	1.30662e+08	1.41009e+08	1.87503e+08	1.94283e+08	2.02046e+08	2.085e+08	2.04217e+08	1.97641e+08	2.13248e+08	2.00304e+08	0.170518	1.70755e+08	None
	M156T218	156.102	3.63	0.5	Scopolamine	[M+H-C9H8O2]+	0.9373	2723877	Organic_acids_and_derivatives	Hydroxy_acids_and_derivatives	Beta_hydroxy_acids_and_derivatives	1.97395e+07	3.21746e+07	0	2.0517e+07	2.09515e+07	2.65856e+07	0	0	0	0	0	0	4.72762e+07	5.07945e+07	5.00564e+07	5.80586e+07	5.31839e+07	5.56599e+07	5.49893e+07	5.47538e+07	0.875108	2.7237e+07	Into_Blood
	M156T95	156.113	1.58	NA	NA	NA	NA	NA	NA	NA	NA	0	0	0	0	0	0	0	0	0	0	0	0	7.07061e+07	7.41628e+07	7.10113e+07	1.53204e+08	1.53992e+08	1.50535e+08	1.61101e+08	1.51193e+08	1.36162	4.92953e+07	None
	M156T74	156.113	1.23	NA	NA	NA	NA	NA	NA	NA	NA	3.37231e+06	2.41888e+06	0	0	3.98292e+06	0	0	0	0	0	0	0	4.47586e+07	8.51774e+07	8.34926e+07	1.19655e+08	1.0895e+08	1.23675e+08	1.1786e+08	1.27737e+08	1.30151	4.1054e+07	Into_Blood
	M157T1156	156.966	19.27	NA	NA	NA	NA	NA	NA	NA	NA	6.15e+07	1.81798e+08	1.82664e+08	3.65283e+07	1.92133e+08	2.33515e+07	1.68795e+08	1.66278e+08	3.14692e+07	1.73444e+08	2.06864e+07	1.8697e+08	1.2218e+08	3.67969e+07	2.64929e+07	3.26284e+07	1.51111e+08	1.2302e+08	1.48551e+08	1.51455e+08	0.60906	1.10893e+08	None
	M157T31_1	156.966	0.52	NA	NA	NA	NA	NA	NA	NA	NA	2.64613e+07	2.69001e+07	2.58416e+07	2.42631e+07	2.44285e+07	2.394e+07	2.47946e+07	2.70762e+07	2.6988e+07	2.36268e+07	2.41705e+07	2.84671e+07	3.02968e+07	2.62156e+07	3.00208e+07	2.46938e+07	1.01963e+07	1.66426e+07	2.20344e+07	2.10982e+07	0.18614	2.44078e+07	None
	M157T191	157.076	3.19	NA	NA	NA	NA	NA	NA	NA	NA	1.71745e+07	1.90241e+07	1.62963e+07	1.86229e+07	1.3852e+07	1.93469e+07	2.36737e+07	1.69104e+07	1.16884e+07	2.0832e+07	1.93234e+07	2.01515e+07	2.32519e+07	0	1.732e+07	3.91209e+06	4.78669e+06	4.0804e+06	4.95382e+06	3.73958e+06	0.539457	1.3947e+07	None
	M157T50	157.097	0.83	NA	NA	NA	NA	NA	NA	NA	NA	2.56326e+07	5.0521e+07	2.77615e+07	4.41119e+07	2.01972e+07	4.53815e+07	4.69898e+07	4.34672e+07	1.22519e+07	2.15405e+07	4.28055e+07	5.92639e+07	1.77054e+07	1.55872e+07	2.00723e+07	9.65468e+06	1.07492e+07	9.02862e+06	3.21374e+06	1.27184e+07	0.623845	2.69327e+07	None
	M157T712	157.101	11.87	0	3-Methyl-1-phenylpent-1-yn-3-ol	[M+H-H2O]+	0.9892	102729	Benzenoids	Benzene_and_substituted_derivatives	NA	0	0	0	0	0	0	0	0	0	0	0	0	3.73229e+07	3.89882e+07	3.67703e+07	4.45463e+07	4.25396e+07	4.84028e+07	4.79597e+07	5.43271e+07	1.27453	1.75428e+07	None
	M158T144	158.081	2.4	0.3	N-Carboxyethyl-g-aminobutyric acid	[M+H-H2O]+	0.9821	2572	Organic_acids_and_derivatives	Carboxylic_acids_and_derivatives	Amino_acids__peptides__and_analogues	7.09642e+07	2.62033e+08	5.88967e+07	0	1.35991e+08	0	6.96258e+07	3.80825e+07	0	8.2723e+07	7.90118e+07	6.54726e+07	2.51742e+08	2.71705e+08	1.60112e+08	1.26764e+08	9.42945e+07	1.25588e+08	1.29776e+08	9.53947e+07	0.764336	1.05909e+08	None
	M158T211	158.081	3.52	0.7	Tiglylglycine	[M+H]+	0.9034	6441567	Organic_acids_and_derivatives	Carboxylic_acids_and_derivatives	Amino_acids__peptides__and_analogues	0	5.09996e+07	0	0	0	3.67618e+07	0	0	0	0	0	7.00689e+07	3.63659e+07	4.4016e+07	3.74519e+07	3.4019e+07	3.67148e+07	3.6404e+07	3.61105e+07	3.79952e+07	0.98722	2.28454e+07	Into_Blood
	M158T51_1	158.092	0.85	0.3	Amino acid(Arg-)	[M+H-NH3]+	0.9968	232	Organic_acids_and_derivatives	Carboxylic_acids_and_derivatives	Amino_acids__peptides__and_analogues	1.39524e+08	4.16989e+08	9.33397e+07	1.20825e+08	1.56604e+08	1.08282e+08	0	0	0	0	0	1.19501e+06	3.40038e+08	3.44151e+08	3.41344e+08	7.22267e+08	7.05522e+08	6.84751e+08	6.86996e+08	7.00561e+08	1.01281	2.78119e+08	Into_Blood
	M158T63	158.092	1.04	1.5	N-Lauroyl-L-arginine	[M+H-C12H25NO]+	0.9952	6451888	Organic_acids_and_derivatives	Carboxylic_acids_and_derivatives	Amino_acids__peptides__and_analogues	2.46545e+08	5.554e+08	1.68246e+08	2.09161e+08	2.17915e+08	1.21738e+08	8.52062e+06	3.86242e+06	0	0	4.99612e+06	0	5.03489e+08	5.24911e+08	5.55046e+08	9.24158e+08	9.27985e+08	9.45678e+08	9.81211e+08	9.40048e+08	0.966126	3.91946e+08	Into_Blood
	M158T93	158.117	1.55	NA	NA	NA	NA	NA	NA	NA	NA	3.35167e+07	3.09044e+07	0	0	0	0	0	2.31935e+07	2.19162e+07	0	6.88753e+07	0	6.29886e+07	6.67409e+07	6.18397e+07	8.28373e+07	1.20038e+08	8.18941e+07	7.97334e+07	8.23119e+07	0.937293	4.08395e+07	None
	M158T628	158.154	10.46	1.1	Hyocholic acid	[M+H]+	0.988	139291826	Lipids and lipid-like molecules	Steroids and steroid derivatives	Bile acids, alcohols and derivatives	1.67988e+08	1.50486e+08	5.82551e+07	6.81606e+07	1.04133e+08	1.35664e+08	2.54966e+08	1.53402e+08	1.5757e+08	8.01503e+07	3.46154e+08	9.27141e+07	1.94946e+08	1.94064e+08	1.92355e+08	4.05809e+07	4.10268e+07	4.14883e+07	4.10548e+07	4.12791e+07	0.648872	1.27822e+08	None
	M158T1132	158.165	18.86	NA	NA	NA	NA	NA	NA	NA	NA	3.28239e+06	3.63604e+06	0	3.2306e+06	3.29338e+06	3.61729e+06	3.83482e+06	3.3139e+06	3.84097e+06	3.38759e+06	3.30388e+06	3.82202e+06	3.14495e+06	3.41139e+06	2.5636e+06	4.81039e+06	4.08645e+06	4.85037e+06	4.9664e+06	4.49053e+06	0.295557	3.54435e+06	None
	M159T1157	158.96	19.28	NA	NA	NA	NA	NA	NA	NA	NA	3.29843e+09	7.12852e+08	3.01377e+09	6.58737e+08	6.12394e+08	2.58114e+08	2.88667e+09	1.76882e+09	4.09944e+08	5.09524e+08	2.91086e+09	6.56768e+08	3.25326e+09	3.28933e+09	7.35223e+08	3.71748e+08	2.57548e+09	2.4575e+09	2.56576e+09	2.58161e+09	0.671518	1.77634e+09	None
	M159T31	158.961	0.52	NA	NA	NA	NA	NA	NA	NA	NA	0	0	0	0	0	3.14918e+08	0	0	0	0	2.63122e+08	0	2.40431e+08	2.60016e+08	2.99921e+08	4.28407e+08	2.33986e+08	2.8433e+08	3.40402e+08	2.61187e+08	1.06179	1.46336e+08	Into_Blood
	M159T37	159.017	0.61	NA	NA	NA	NA	NA	NA	NA	NA	672942	992033	871846	1.1173e+06	1.34784e+06	4.43705e+07	0	965435	972080	770567	986999	1.07446e+06	2.16198e+06	1.92168e+06	1.31937e+06	9.62935e+06	1.00711e+07	9.4959e+06	9.65339e+06	6.24325e+06	1.88998	5.2319e+06	None
	M159T389	159.044	6.48	0.7	1,4-Dihydroxy-2-naphthoate	[M+H-CH2O2]+	0.9273	671	Benzenoids	Naphthalenes	Naphthalenecarboxylic_acids_and_derivatives	3.61195e+06	2.08197e+07	2.57339e+06	1.79402e+06	3.57512e+06	5.95929e+06	0	0	0	0	0	0	1.11296e+06	1.04633e+06	984506	1.29169e+06	1.35023e+06	1.11183e+06	1.26458e+06	1.36706e+06	1.92111	2.39313e+06	Into_Blood
	M159T46	159.076	0.77	NA	NA	NA	NA	NA	NA	NA	NA	4.76643e+07	1.29267e+07	3.62652e+07	3.40467e+07	5.0163e+07	0	3.58671e+07	3.48837e+07	5.88911e+07	5.14623e+07	3.98916e+07	2.87522e+07	5.41341e+07	5.28599e+07	5.65121e+07	4.49978e+07	4.30907e+07	4.75236e+07	4.96761e+07	5.01359e+07	0.353366	4.14872e+07	None
	M159T272	159.092	4.54	0.4	2-Methylcinchoninamide	[M+H-CO]+	0.7078	85122	Organoheterocyclic_compounds	Quinolines_and_derivatives	Quinoline_carboxamides	7.82419e+06	6.24275e+06	6.66624e+06	5.77089e+06	4.15193e+07	4.81644e+06	6.41387e+06	5.06304e+06	2.38695e+07	1.28777e+07	4.73525e+06	1.03828e+07	1.0679e+07	1.00186e+07	8.88063e+06	1.01603e+06	908328	1.19405e+06	1.09084e+06	950516	1.10539	8.546e+06	None
	M159T192	159.092	3.2	1.4	N-(4-Chlorobenzoyl)tryptophan	[M+H-C8H5ClO3]+	0.9963	2787526	Benzenoids	Benzene_and_substituted_derivatives	Benzoic_acids_and_derivatives	7.74372e+08	8.1751e+08	8.32085e+08	7.39548e+08	7.18282e+08	7.33573e+08	1.03887e+09	8.59153e+08	7.33977e+08	8.76403e+08	8.62617e+08	1.00666e+09	8.92349e+08	8.84408e+08	8.97478e+08	9.48217e+07	9.38018e+07	9.29283e+07	9.51128e+07	9.05599e+07	0.523398	6.56725e+08	None
	M159T728	159.116	12.14	0.9	5a-Tetrahydrocorticosterone	[M+H-C9H20O4]+	0.9894	101790	Lipids_and_lipid-like_molecules	Steroids_and_steroid_derivatives	Hydroxysteroids	0	0	0	0	0	0	0	0	0	0	0	0	2.57305e+07	2.5952e+07	0	4.25691e+07	4.01469e+07	6.46483e+07	4.13019e+07	4.04483e+07	1.49212	1.40398e+07	None
	M159T752	159.117	12.54	0.9	Pregnenolone	[M+H-C9H18O2]+	0.9955	8955	Lipids and lipid-like molecules	Steroids and steroid derivatives	Pregnane steroids	0	0	0	0	0	0	0	0	0	0	0	0	1.46616e+08	1.70922e+08	1.47388e+08	2.23641e+08	2.25774e+08	2.37909e+08	2.28952e+08	2.29883e+08	1.29107	8.05542e+07	None
	M159T765	159.117	12.74	0.3	Androstenediol	[M+H-C7H16O2]+	0.9922	10634	Lipids_and_lipid-like_molecules	Steroids_and_steroid_derivatives	Androstane_steroids	4.72415e+06	0	0	0	0	0	1.927e+06	2.91926e+06	3.73679e+06	0	5.43579e+06	0	3.52533e+07	0	3.47112e+07	4.89854e+07	5.39772e+07	4.44288e+07	5.41779e+07	5.03717e+07	1.31167	1.70324e+07	None
	M159T50	159.121	0.84	NA	NA	NA	NA	NA	NA	NA	NA	1.49325e+07	6.45601e+06	8.1434e+06	4.93081e+06	0	8.87059e+06	6.33114e+06	1.80942e+07	1.83965e+07	1.18846e+07	2.1179e+07	0	6.19527e+06	1.02856e+07	8.73434e+06	5.84346e+06	5.08871e+06	4.69881e+06	4.8199e+06	6.76495e+06	0.669911	8.58249e+06	None
	M160T192	160.076	3.2	NA	NA	NA	NA	NA	NA	NA	NA	1.20442e+08	1.05761e+08	1.09417e+08	1.00216e+08	1.17699e+08	9.59636e+07	1.2343e+08	1.02983e+08	9.50133e+07	1.21026e+08	1.14013e+08	1.27014e+08	1.21983e+08	1.16032e+08	1.22016e+08	1.14149e+07	1.20533e+07	1.23364e+07	1.21313e+07	1.25662e+07	0.520968	8.76756e+07	None
	M160T193	160.095	3.22	NA	NA	NA	NA	NA	NA	NA	NA	8.15962e+07	1.03821e+08	1.21364e+08	7.476e+07	6.90073e+07	7.67573e+07	1.03646e+08	8.58622e+07	7.60461e+07	9.06128e+07	1.11298e+08	1.06221e+08	9.23405e+07	9.03636e+07	0	1.10988e+07	9.93103e+06	1.17646e+07	1.19593e+07	1.25847e+07	0.608433	6.70517e+07	None
	M160T203	160.097	3.38	0.4	N-Acetylvaline	[M+H]+	0.9955	227752	Organic_acids_and_derivatives	Carboxylic_acids_and_derivatives	Amino_acids__peptides__and_analogues	0	0	0	1.37303e+07	1.90222e+07	0	0	0	0	0	0	0	4.51584e+07	4.56652e+07	0	2.89609e+07	2.97335e+07	2.94393e+07	2.94958e+07	2.97412e+07	1.23845	1.35473e+07	Into_Blood
	M160T48	160.097	0.8	NA	NA	NA	NA	NA	NA	NA	NA	0	0	0	0	0	0	0	0	0	0	0	0	1.3073e+07	0	0	6.46541e+07	6.69867e+07	6.36811e+07	6.2052e+07	6.22553e+07	1.69384	1.66351e+07	None
	M160T34	160.181	0.57	NA	NA	NA	NA	NA	NA	NA	NA	1.19503e+06	1.08132e+06	1.36259e+06	0	977359	1.01078e+06	2.84959e+06	2.10006e+06	1.03243e+06	873361	0	1.55486e+06	881247	778388	0	1.45738e+06	1.24081e+06	1.00109e+06	967081	680495	0.636123	1.05219e+06	None
	M161T282	161.059	4.69	1.4	4-(Chloromethyl)-7-hydroxy-8-methyl-2H-chromen-2-one	[M+H-CHClO]+	0.9911	5423877	Phenylpropanoids_and_polyketides	Coumarins_and_derivatives	Hydroxycoumarins	2.42757e+07	9.84298e+07	1.2226e+08	1.38391e+07	3.40096e+07	2.186e+07	0	0	0	0	0	0	1.01489e+09	1.01574e+09	9.69199e+08	1.10366e+09	1.09564e+09	1.20474e+09	1.04002e+09	1.03738e+09	1.18808	4.39797e+08	Into_Blood
	M161T270	161.06	4.49	NA	NA	NA	NA	NA	NA	NA	NA	0	0	0	0	0	0	0	0	0	0	0	0	9.87328e+07	9.63606e+07	9.30492e+07	8.64836e+07	9.01245e+07	9.42228e+07	9.61417e+07	8.52043e+07	1.25909	3.7016e+07	None
	M161T218	161.06	3.63	0.8	6-Methylchromone	[M+H]+	0.8905	594810	Organoheterocyclic_compounds	Benzopyrans	1-benzopyrans	0	0	0	0	0	0	0	0	0	0	0	0	5.11209e+07	4.91869e+07	4.68621e+07	4.54878e+07	4.66642e+07	4.40714e+07	4.16497e+07	4.46612e+07	1.26035	1.84852e+07	None
	M161T487	161.06	8.11	1.5	Carbofuran phenol-3-ketone	[M+H-H2O]+	0.9872	87303	Organoheterocyclic_compounds	Benzofurans	NA	0	0	0	0	0	0	0	0	0	0	0	0	1.64299e+07	1.79337e+07	1.73587e+07	1.72797e+07	1.78059e+07	1.80445e+07	1.63282e+07	1.8317e+07	1.2582	6.97488e+06	None
	M161T260	161.06	4.33	NA	NA	NA	NA	NA	NA	NA	NA	0	0	0	0	0	0	524302	0	0	894932	0	908718	3.52273e+07	3.38936e+07	3.40424e+07	3.3331e+07	3.17792e+07	3.3261e+07	3.53157e+07	3.41055e+07	1.23992	1.36642e+07	None
	M161T361	161.06	6.02	0.8	Mellein	[M+H-H2O]+	0.9677	114679	Organoheterocyclic_compounds	Benzopyrans	2-benzopyrans	0	0	0	0	936225	429757	0	802784	1.34272e+06	612292	693667	0	9.52452e+07	8.28752e+07	8.89509e+07	9.11551e+07	9.08537e+07	8.97713e+07	9.34309e+07	9.26015e+07	1.24432	3.64851e+07	None
	M161T205	161.06	3.42	1.2	2-Methoxycinnamic acid	[M+H-H2O]+	0.9922	734154	Phenylpropanoids_and_polyketides	Cinnamic_acids_and_derivatives	Hydroxycinnamic_acids_and_derivatives	0	0	0	3.82882e+06	0	0	0	0	0	0	0	0	3.54053e+07	3.72837e+07	3.89776e+07	3.43065e+07	3.46731e+07	3.50298e+07	3.70878e+07	3.33271e+07	1.23274	1.4496e+07	Into_Blood
	M161T48	161.092	0.79	NA	NA	NA	NA	NA	NA	NA	NA	9.75073e+06	0	9.95606e+06	7.95288e+06	1.0312e+07	4.97556e+06	6.39028e+06	1.09002e+07	1.19836e+07	7.5083e+06	1.08752e+07	4.00019e+06	9.59762e+06	7.19192e+06	8.31289e+06	1.3358e+07	1.41571e+07	1.64811e+07	1.4096e+07	1.34259e+07	0.413137	9.56128e+06	None
	M161T842_1	161.096	14.04	NA	NA	NA	NA	NA	NA	NA	NA	1.55467e+07	1.82945e+07	1.19857e+07	1.65827e+07	1.88439e+07	4.01979e+06	1.28964e+07	1.52702e+07	1.65158e+07	1.49489e+07	1.2447e+07	2.58442e+07	1.81979e+07	1.88627e+07	1.91334e+07	1.07367e+07	1.00226e+07	1.02818e+07	1.05456e+07	9.69387e+06	0.331147	1.45335e+07	None
	M161T623	161.096	10.38	NA	NA	NA	NA	NA	NA	NA	NA	0	0	0	0	0	0	0	0	0	0	0	0	1.76545e+07	1.85493e+07	2.38941e+07	1.42449e+07	1.4607e+07	1.98545e+07	1.52457e+07	1.50771e+07	1.28961	6.95635e+06	None
	M161T509_2	161.096	8.48	0.6	1-O-((2E,4E)-9-Carboxy-8-hydroxy-2,7-dimethylnona-2,4-dienoyl)-.beta.-D-glucopyranose	[M+H-C7H16O9]+	0.8808	16095194	Lipids_and_lipid-like_molecules	Saccharolipids	NA	0	1.3957e+07	0	0	0	4.65496e+06	0	0	0	0	0	0	2.35867e+07	2.28672e+07	2.31217e+07	2.3666e+07	2.36723e+07	2.44406e+07	2.50204e+07	2.5502e+07	1.11347	1.05244e+07	Into_Blood
	M161T40	161.128	0.67	NA	NA	NA	NA	NA	NA	NA	NA	7.11745e+06	3.8698e+06	3.04298e+06	3.95775e+06	2.44583e+06	0	7.73321e+06	7.39316e+06	7.12714e+06	7.33841e+06	7.70619e+06	3.73821e+06	0	6.31743e+06	0	1.94007e+07	1.96382e+07	1.98413e+07	2.13362e+07	2.22314e+07	0.88785	8.51176e+06	None
	M161T752	161.132	12.54	1.3	a-Santal-10-en-12-oic acid	[M+H-C3H6O2]+	0.9892	14059029	Lipids_and_lipid-like_molecules	Prenol_lipids	Sesquiterpenoids	0	0	0	0	0	0	0	0	0	0	0	0	2.16671e+08	2.30796e+08	2.18829e+08	3.50127e+08	3.49806e+08	3.60726e+08	3.49359e+08	3.52096e+08	1.3013	1.21421e+08	None
	M161T842_2	161.132	14.04	NA	NA	NA	NA	NA	NA	NA	NA	9.02565e+06	8.8625e+06	8.22551e+06	9.15516e+06	1.00786e+07	0	6.43327e+06	8.3403e+06	9.5027e+06	7.0745e+06	6.70157e+06	1.44665e+07	2.448e+07	2.33738e+07	2.61787e+07	3.03201e+07	3.27402e+07	3.30375e+07	3.83413e+07	4.3298e+07	0.726492	1.74818e+07	None
	M162T49	162.076	0.81	1.2	N-Methyl-L-glutamate	[M+H]+	0.7634	439377	Organic_acids_and_derivatives	Carboxylic_acids_and_derivatives	Amino_acids__peptides__and_analogues	2.12296e+07	2.31139e+07	0	2.11225e+07	2.72824e+07	1.18875e+07	0	0	2.7827e+07	0	2.89734e+07	1.92399e+07	0	4.73662e+07	5.02342e+07	8.29306e+07	7.67215e+07	1.87865e+08	8.44109e+07	8.04018e+07	1.15287	3.95303e+07	Into_Blood
	M162T62_2	162.076	1.03	0.7	N-Acetylthreonine	[M+H]+	0.8048	152204	Organic_acids_and_derivatives	Carboxylic_acids_and_derivatives	Amino_acids__peptides__and_analogues	0	3.11042e+07	0	2.98201e+07	3.95951e+07	0	3.08814e+07	3.74066e+07	2.60196e+07	5.18575e+07	4.15038e+07	2.42087e+07	4.315e+07	4.55997e+07	4.82235e+07	5.85259e+07	6.15985e+07	6.13229e+07	6.13252e+07	6.23482e+07	0.539988	3.77245e+07	None
	M162T387	162.091	6.45	NA	NA	NA	NA	NA	NA	NA	NA	1.91519e+06	3.80562e+06	2.43186e+06	2.42976e+06	2.55803e+06	3.50516e+06	2.24138e+06	1.61717e+06	1.8772e+06	2.12551e+06	2.06249e+06	1.98316e+06	7.35092e+06	7.22784e+06	7.97088e+06	4.42078e+06	4.18675e+06	4.48975e+06	4.53498e+06	4.41067e+06	0.533078	3.65725e+06	None
	M162T47	162.112	0.78	0.8	L-Carnitine	[M+H]+	0.9977	10917	Organic_nitrogen_compounds	Organonitrogen_compounds	Quaternary_ammonium_salts	3.89756e+08	5.806e+08	5.83928e+08	5.60451e+08	4.55039e+08	4.18413e+08	6.73903e+08	5.46408e+08	5.25941e+08	6.41769e+08	5.46156e+08	3.17789e+08	5.48032e+08	5.43205e+08	5.73417e+08	1.77173e+07	1.6766e+07	1.88506e+07	1.9898e+07	1.90479e+07	0.600365	3.99854e+08	None
	M163T252	163.038	4.21	NA	NA	NA	NA	NA	NA	NA	NA	0	0	0	0	0	0	0	0	0	0	0	0	8.94731e+07	8.45064e+07	0	5.11943e+07	5.4256e+07	5.3881e+07	5.16296e+07	5.40719e+07	1.46198	2.19506e+07	None
	M163T210	163.039	3.5	NA	NA	NA	NA	NA	NA	NA	NA	0	0	0	0	0	0	0	0	0	0	0	0	5.03162e+07	4.88939e+07	0	5.72928e+07	5.57002e+07	5.84017e+07	5.89366e+07	5.95883e+07	1.40366	1.94565e+07	None
	M163T184	163.039	3.07	1.1	Butein	[M+H-C6H6O2]+	0.9904	5281222	Phenylpropanoids_and_polyketides	Linear_1_3-diarylpropanoids	Chalcones_and_dihydrochalcones	0	0	8.31476e+06	0	0	0	0	3.20486e+06	0	0	0	3.86635e+06	4.02074e+08	4.18441e+08	4.10207e+08	5.94725e+08	6.33576e+08	6.09947e+08	6.43725e+08	6.34918e+08	1.28713	2.1815e+08	Into_Blood
	M163T47_1	163.06	0.78	NA	NA	NA	NA	NA	NA	NA	NA	0	0	0	0	0	0	0	0	0	0	0	0	0	0	0	6.90778e+07	7.67376e+07	7.81557e+07	7.51845e+07	7.37107e+07	1.77913	1.86433e+07	None
	M163T207	163.07	3.44	NA	NA	NA	NA	NA	NA	NA	NA	3.93599e+06	0	3.25217e+06	1.36229e+06	2.07864e+06	1.4288e+06	0	1.95026e+06	1.47189e+06	1.40986e+06	1.0987e+06	2.10344e+06	2.20481e+08	1.65861e+08	1.61741e+08	2.18819e+08	2.21375e+08	2.24334e+08	2.16487e+08	2.11607e+08	1.2456	8.30399e+07	None
	M163T572_1	163.075	9.53	1.1	Coniferyl alcohol	[M+H-H2O]+	0.9864	1549095	Benzenoids	Phenols	Methoxyphenols	0	9.18567e+06	0	0	0	0	4.58934e+06	0	0	0	0	4.79679e+06	3.66645e+08	3.69192e+08	3.60943e+08	4.12575e+08	4.12174e+08	4.33055e+08	4.72308e+08	4.70126e+08	1.2556	1.65779e+08	Into_Blood
	M163T180	163.075	3	NA	NA	NA	NA	NA	NA	NA	NA	2.96495e+07	4.4118e+07	0	1.5568e+07	1.07294e+07	1.83367e+07	0	0	0	0	0	0	1.06426e+08	1.11563e+08	1.12667e+08	1.00892e+08	9.84779e+07	1.05082e+08	1.08375e+08	1.07802e+08	1.02862	4.84843e+07	Into_Blood
	M163T168	163.075	2.81	NA	NA	NA	NA	NA	NA	NA	NA	0	0	0	0	0	0	0	0	0	0	0	0	5.25331e+07	4.96274e+07	4.51438e+07	6.22597e+07	6.22754e+07	6.54998e+07	6.38662e+07	6.53831e+07	1.27361	2.33294e+07	None
	M163T227	163.076	3.78	NA	NA	NA	NA	NA	NA	NA	NA	0	0	0	0	0	0	0	0	0	0	0	0	0	3.40269e+07	3.39682e+07	3.83788e+07	3.78111e+07	6.34512e+07	3.62702e+07	3.94496e+07	1.45713	1.41678e+07	None
	M163T128	163.081	2.13	NA	NA	NA	NA	NA	NA	NA	NA	0	0	0	1.43316e+07	0	1.00312e+07	1.26775e+07	1.70149e+07	0	0	1.87283e+07	0	0	0	0	5.92494e+07	5.82896e+07	6.02355e+07	6.39761e+07	6.40143e+07	1.36429	1.89274e+07	None
	M163T290	163.086	4.83	NA	NA	NA	NA	NA	NA	NA	NA	3.27411e+06	3.71314e+06	4.15874e+06	4.67786e+06	1.89317e+06	5.18715e+06	4.72372e+06	5.53471e+06	2.3934e+06	3.32357e+06	5.42695e+06	2.20656e+06	3.46729e+06	3.44755e+06	2.19743e+07	2.82834e+07	3.30195e+07	2.91815e+07	3.00522e+07	3.24975e+07	1.06224	1.14218e+07	None
	M163T810_1	163.112	13.49	1.1	5-(Hydroxymethyl)-3-(1-hydroxy-4-methylpentyl)oxolan-2-one	[M+H-3H2O]+	0.9696	23872094	Organoheterocyclic_compounds	Lactones	Gamma_butyrolactones	0	0	0	0	0	0	0	0	0	0	0	0	3.03981e+07	2.99443e+07	3.14936e+07	4.9101e+07	4.59877e+07	4.26503e+07	4.54685e+07	4.61444e+07	1.29329	1.60594e+07	None
	M163T872	163.112	14.53	0.6	(5E,7E)-3-Acetamidoundeca-5,7-dienoic acid	[M+H-C2H7NO2]+	0.9591	45359261	Organic_acids_and_derivatives	Carboxylic_acids_and_derivatives	Amino_acids__peptides__and_analogues	0	0	0	0	0	0	0	0	0	0	0	0	2.39139e+07	3.75116e+07	3.79482e+07	2.68315e+07	2.68318e+07	4.14597e+07	4.74688e+07	4.51556e+07	1.31275	1.43561e+07	None
	M163T768	163.112	12.8	NA	NA	NA	NA	NA	NA	NA	NA	2.00795e+06	0	0	0	0	0	0	1.57934e+06	1.81622e+06	0	3.11547e+06	0	8.55739e+07	4.3404e+07	4.54146e+07	7.00247e+07	7.02744e+07	6.6298e+07	1.25433e+08	6.74479e+07	1.33817	2.91195e+07	None
	M163T415	163.112	6.92	0.3	Zerumbone	[M+H-C4H8]+	0.9821	5353004	Lipids_and_lipid-like_molecules	Prenol_lipids	Sesquiterpenoids	0	0	0	0	0	0	0	0	0	0	0	0	3.83631e+07	7.02755e+07	3.87011e+07	5.94369e+07	5.66921e+07	6.12305e+07	6.10606e+07	6.03196e+07	1.2938	2.2304e+07	None
	M163T551	163.112	9.18	0.5	1-Phenyl-1-pentanone	[M+H]+	0.9012	66093	Organic oxygen compounds	Organooxygen compounds	Carbonyl compounds	7.69981e+06	2.78318e+07	0	5.06331e+06	5.30266e+06	7.62133e+06	0	0	0	0	0	0	1.85554e+07	2.68505e+07	2.06567e+07	1.67826e+07	1.91295e+07	1.88589e+07	2.05682e+07	1.90383e+07	0.943944	1.06979e+07	Into_Blood
	M163T356	163.133	5.94	NA	NA	NA	NA	NA	NA	NA	NA	1.71731e+08	1.62355e+08	1.10419e+08	1.10561e+08	1.51531e+08	1.98793e+08	1.42004e+08	1.24198e+08	1.72847e+08	1.59981e+08	1.91889e+08	2.03723e+08	1.48418e+08	1.48245e+08	1.56046e+08	1.51496e+07	1.5479e+07	1.46549e+07	1.48528e+07	1.64901e+07	0.55571	1.21468e+08	None
	M164T225	164.041	3.76	NA	NA	NA	NA	NA	NA	NA	NA	1.61273e+06	3.95137e+06	5.55547e+06	746907	1.09178e+06	2.59251e+06	2.09644e+06	1.90422e+06	1.91223e+06	1.10665e+06	889166	0	1.58147e+08	1.62593e+08	1.686e+08	1.82681e+08	1.8256e+08	1.81999e+08	1.84552e+08	1.92787e+08	1.22676	7.18689e+07	None
	M164T182	164.042	3.03	NA	NA	NA	NA	NA	NA	NA	NA	0	642812	0	0	0	0	0	0	0	0	0	0	3.71138e+07	3.80465e+07	3.8768e+07	6.06294e+07	6.1761e+07	5.80853e+07	6.36094e+07	6.14641e+07	1.30105	2.1006e+07	Into_Blood
	M164T37	164.067	0.62	NA	NA	NA	NA	NA	NA	NA	NA	2.94104e+07	2.86325e+07	2.31344e+07	2.91316e+07	4.01294e+07	1.40001e+08	2.63267e+07	3.18685e+07	3.91528e+07	2.93626e+07	3.137e+07	2.08528e+07	8.5605e+07	8.69379e+07	8.81263e+07	2.73972e+08	2.68407e+08	2.68728e+08	2.49245e+08	2.68155e+08	0.981533	1.02927e+08	None
	M164T365	164.107	6.08	NA	NA	NA	NA	NA	NA	NA	NA	2.68134e+06	3.43587e+06	0	1.7894e+06	1.54686e+06	4.22561e+06	882805	0	0	0	0	0	5.58125e+06	5.57703e+06	5.51701e+06	6.55171e+06	6.55477e+06	6.87767e+06	6.70817e+06	6.17299e+06	0.867117	3.20512e+06	Into_Blood
	M165T42	164.92	0.69	8.7	5-Bromo-2-thiophenecarbohydrazide	[M+H-CH2N2O+2i]+	0.9935	2063863	Organoheterocyclic_compounds	Thiophenes	Thiophene_carboxylic_acids_and_derivatives	3.77471e+08	2.45958e+08	4.38338e+08	4.6563e+08	5.14742e+08	1.0561e+08	4.90691e+08	5.27565e+08	5.14424e+08	4.49633e+08	4.31919e+08	3.24869e+08	6.17678e+08	6.04245e+08	6.30715e+08	6.91532e+06	5.86193e+06	6.83841e+06	7.17486e+06	8.11667e+06	0.682735	3.3872e+08	None
	M165T72	165.055	1.2	NA	NA	NA	NA	NA	NA	NA	NA	5.64682e+08	5.90658e+08	7.90583e+08	6.30933e+08	7.24014e+08	0	1.12005e+09	9.49927e+08	1.13272e+09	1.20488e+09	8.79543e+08	8.28363e+08	1.36181e+09	1.47749e+09	0	4.1498e+08	4.35191e+08	4.30226e+08	4.31309e+08	4.25194e+08	0.566727	7.19628e+08	None
	M165T275	165.055	4.58	0.5	Catalposide	[M+H-C13H18O9]+	0.8685	93039	Organic_oxygen_compounds	Organooxygen_compounds	Carbohydrates_and_carbohydrate_conjugates	0	0	0	0	0	0	458312	0	0	0	0	0	9.23792e+06	1.00385e+07	9.56769e+06	1.02537e+07	1.06943e+07	9.87327e+06	1.10444e+07	1.23561e+07	1.25351	4.17621e+06	None
	M165T37_2	165.062	0.62	NA	NA	NA	NA	NA	NA	NA	NA	6.22136e+06	3.97533e+06	3.08074e+06	6.97973e+06	1.00438e+07	3.09435e+07	3.81917e+06	4.11817e+06	9.69744e+06	4.04885e+06	0	4.38957e+06	1.13865e+07	1.90771e+07	1.98777e+07	6.47935e+07	6.19779e+07	6.07119e+07	6.33149e+07	8.43978e+07	1.14396	2.36427e+07	None
	M165T46_2	165.076	0.76	NA	NA	NA	NA	NA	NA	NA	NA	0	0	0	0	0	0	0	0	0	0	0	0	0	0	0	1.30702e+08	1.28787e+08	1.42006e+08	1.46886e+08	1.37084e+08	1.77994	3.42733e+07	None
	M165T386	165.091	6.43	0.5	1-(2-Bromoethoxy)-2-ethoxybenzene	[M+H-HBr]+	0.9722	7010183	Benzenoids	Phenol_ethers	NA	0	0	0	0	0	0	0	0	0	0	0	0	1.30293e+07	0	1.31445e+07	1.24925e+07	1.23618e+07	1.34169e+07	1.30126e+07	1.23781e+07	1.39916	4.49179e+06	None
	M165T256	165.091	4.27	0.3	Phenethyl acetate	[M+H]+	0.7327	7654	Benzenoids	Benzene and substituted derivatives	NA	0	1.39879e+06	0	0	3.2086e+06	2.37895e+06	0	0	2.71492e+06	0	0	2.40432e+06	1.33137e+06	870089	0	3.2892e+07	5.88693e+07	2.57714e+07	6.20799e+07	3.08766e+07	1.77069	1.12398e+07	Into_Blood
	M165T201	165.091	3.34	0.2	1-(2-Hydroxy-4,5-dimethylphenyl)ethanone	[M+H]+	0.9547	118976	Organic_oxygen_compounds	Organooxygen_compounds	Carbonyl_compounds	4.35825e+07	2.22314e+07	2.59153e+07	0	0	0	0	0	0	0	0	0	4.05962e+07	2.86714e+07	4.18306e+07	1.3338e+07	2.5043e+07	2.6199e+07	2.53918e+07	2.64972e+07	1.01875	1.59648e+07	Into_Blood
	M165T712	165.127	11.87	NA	NA	NA	NA	NA	NA	NA	NA	0	2.46583e+06	0	0	0	0	0	0	0	0	0	0	7.87608e+07	8.76255e+07	8.19716e+07	9.84519e+07	9.3056e+07	1.00784e+08	1.08002e+08	1.03327e+08	1.2611	3.77222e+07	Into_Blood
	M165T648	165.127	10.81	0	Jasmone	[M+H]+	0.9764	1549018	Organic_oxygen_compounds	Organooxygen_compounds	Carbonyl_compounds	0	0	0	0	0	0	0	0	0	0	0	0	6.85623e+06	0	0	9.6487e+06	9.48097e+06	1.0273e+07	1.00433e+07	9.6977e+06	1.58378	2.8e+06	None
	M165T367	165.139	6.11	NA	NA	NA	NA	NA	NA	NA	NA	691902	637574	453980	785941	928772	395504	0	575365	579351	0	0	716977	0	0	9.65049e+07	9.47351e+07	9.4235e+07	1.01051e+08	9.23082e+07	9.95758e+07	1.54626	2.92088e+07	Into_Blood
	M166T1134	165.983	18.9	NA	NA	NA	NA	NA	NA	NA	NA	1.22045e+08	1.21582e+08	1.21571e+08	1.19817e+08	1.2026e+08	1.25421e+08	1.19498e+08	1.18582e+08	1.15366e+08	1.20897e+08	1.18868e+08	1.21396e+08	1.28151e+08	1.32503e+08	1.23463e+08	1.20398e+08	1.13831e+08	1.25989e+08	1.24561e+08	1.13408e+08	0.0378676	1.2138e+08	None
	M166T72	166.058	1.21	NA	NA	NA	NA	NA	NA	NA	NA	5.04944e+07	5.47115e+07	7.70614e+07	5.97052e+07	6.64041e+07	5.82266e+07	1.06245e+08	9.22977e+07	1.05518e+08	1.12053e+08	8.06462e+07	7.33494e+07	1.28779e+08	1.32942e+08	1.27961e+08	3.57851e+07	3.94491e+07	3.84767e+07	4.27287e+07	3.99737e+07	0.433002	7.61404e+07	None
	M166T50_1	166.072	0.84	NA	NA	NA	NA	NA	NA	NA	NA	2.22744e+07	2.35963e+07	1.9979e+07	0	0	2.03468e+07	2.06572e+07	2.28204e+07	2.26317e+07	2.53718e+07	3.48375e+07	1.54988e+07	0	2.27665e+07	0	7.83647e+06	6.21453e+06	5.69644e+06	8.44244e+06	7.02577e+06	0.736089	1.42998e+07	None
	M166T316	166.086	5.26	17.8	L-Phenylalanine	[M+H]+	0.9932	6140	Organic acids and derivatives	Carboxylic acids and derivatives	Amino acids, peptides, and analogues	0	834374	0	0	0	1.92357e+07	1.70585e+07	0	1.60202e+07	0	1.90997e+07	0	2.08697e+07	0	2.403e+07	9.86047e+06	1.09247e+07	1.03705e+07	1.08035e+07	1.05315e+07	1.01528	8.48194e+06	None
	M166T257	166.086	4.28	0.5	2-Anilinopropanoic acid	[M+H]+	0.9495	2760357	Organic_acids_and_derivatives	Carboxylic_acids_and_derivatives	Amino_acids__peptides__and_analogues	0	3.27262e+07	0	0	0	1.75766e+07	0	0	0	0	0	8.98079e+06	4.88957e+07	5.05062e+07	4.97042e+07	3.88447e+07	3.76373e+07	4.17631e+07	3.96065e+07	4.32226e+07	1.03894	2.04732e+07	Into_Blood
	M167T1134	166.989	18.9	NA	NA	NA	NA	NA	NA	NA	NA	3.70884e+07	3.19684e+07	3.42974e+07	3.22887e+07	3.36765e+07	3.65214e+07	3.42256e+07	3.3361e+07	3.48612e+07	3.06738e+07	3.30096e+07	3.12549e+07	3.39222e+07	3.6537e+07	3.58233e+07	3.11011e+07	3.28502e+07	3.29374e+07	2.93886e+07	2.87801e+07	0.0694382	3.32283e+07	None
	M167T1157	166.99	19.29	NA	NA	NA	NA	NA	NA	NA	NA	8.69879e+06	0	0	8.30851e+06	5.34847e+06	1.08667e+07	8.57488e+06	2.0498e+07	9.45178e+06	6.79739e+06	6.02785e+06	0	9.09548e+06	0	1.00741e+07	1.21778e+07	7.7578e+06	7.57833e+06	6.76731e+06	9.9826e+06	0.66291	7.40029e+06	None
	M167T1133	167.013	18.89	NA	NA	NA	NA	NA	NA	NA	NA	2.8906e+08	2.86918e+08	2.89296e+08	2.8146e+08	3.232e+08	3.35601e+08	2.78523e+08	3.06316e+08	3.25815e+08	3.39698e+08	2.99121e+08	2.92988e+08	2.828e+08	2.91626e+08	2.6449e+08	2.93879e+08	2.87771e+08	2.97188e+08	3.36188e+08	2.8408e+08	0.0715909	2.99301e+08	None
	M167T1181	167.013	19.68	NA	NA	NA	NA	NA	NA	NA	NA	4.63118e+07	3.24273e+07	1.43976e+08	6.66725e+07	1.21636e+08	1.36471e+08	4.93702e+07	4.88627e+07	4.35129e+07	5.87426e+07	8.28824e+07	1.50218e+08	6.10249e+07	9.00699e+07	9.5092e+07	9.34223e+07	5.65216e+07	6.84219e+07	7.29184e+07	3.85698e+07	0.460758	7.78562e+07	None
	M167T1164	167.013	19.4	NA	NA	NA	NA	NA	NA	NA	NA	8.87007e+07	5.55843e+07	2.16141e+08	4.6651e+07	0	4.73019e+07	1.10673e+08	5.95519e+07	1.85721e+08	8.89604e+07	6.18246e+07	0	4.95643e+07	7.33368e+07	5.36749e+07	7.90812e+07	4.05661e+07	5.58017e+07	6.01434e+07	3.65271e+07	0.737968	7.04903e+07	None
	M167T38	167.013	0.63	NA	NA	NA	NA	NA	NA	NA	NA	8.97102e+07	4.86945e+07	6.14315e+07	8.27986e+07	0	4.79875e+09	9.76334e+07	0	1.12179e+08	7.3941e+07	6.89673e+07	3.29789e+07	9.08858e+07	9.93175e+07	1.00779e+08	7.81723e+08	7.92133e+08	7.94898e+08	7.71916e+08	7.93904e+08	2.19549	4.84632e+08	None
	M167T247	167.034	4.11	0.4	Phthalic anhydride	[M+H+H2O]+	0.9883	6811	Organoheterocyclic_compounds	Benzofurans	Benzofuranones	0	0	2.78857e+06	0	0	0	0	0	0	0	0	0	2.25057e+07	1.98459e+07	2.17891e+07	2.70065e+07	2.3842e+07	2.61522e+07	2.9967e+07	3.30321e+07	1.25682	1.03464e+07	Into_Blood
	M167T264	167.107	4.4	NA	NA	NA	NA	NA	NA	NA	NA	3.0178e+07	5.23637e+07	6.35519e+07	0	2.55916e+07	1.6776e+07	0	0	0	0	0	0	0	0	4.04079e+07	5.58389e+07	4.63172e+07	4.17199e+07	4.79855e+07	5.98738e+07	1.02837	2.40302e+07	Into_Blood
	M167T241	167.107	4.01	0	5-Hydroxyadamantan-2-one	[M+H]+	0.8395	64184	Organic_oxygen_compounds	Organooxygen_compounds	Carbonyl_compounds	1.60608e+08	3.17738e+08	3.81655e+08	0	3.86411e+07	1.99548e+07	0	0	0	0	0	0	0	0	0	4.56865e+07	4.66952e+07	4.68266e+07	4.47862e+07	4.2209e+07	1.87572	5.72401e+07	Into_Blood
	M167T220	167.107	3.67	0.1	2-[5-(2-Hydroxypropyl)oxolan-2-yl]propanoic acid	[M+H-2H2O]+	0.884	12313435	Organoheterocyclic_compounds	Oxolanes	NA	1.41511e+08	1.84228e+08	1.74058e+08	3.20479e+07	4.70936e+07	3.123e+07	0	0	0	0	1.45639e+07	0	2.28497e+08	2.2606e+08	2.17517e+08	1.99405e+08	2.17262e+08	2.02849e+08	2.06754e+08	2.07934e+08	0.839134	1.16551e+08	Into_Blood
	M168T50	168.065	0.83	NA	NA	NA	NA	NA	NA	NA	NA	0	1.75692e+07	0	2.86805e+07	0	1.17917e+07	2.49197e+07	0	1.95075e+07	1.47316e+07	3.08455e+07	1.76294e+07	3.19939e+07	3.03081e+07	2.96504e+07	9.63497e+07	9.33888e+07	9.2574e+07	9.47915e+07	1.02589e+08	0.993239	3.6866e+07	None
	M168T298	168.066	4.97	NA	NA	NA	NA	NA	NA	NA	NA	0	0	0	0	0	0	0	0	0	0	0	0	6.22226e+06	8.56719e+06	9.29971e+06	1.03601e+07	1.05548e+07	1.16078e+07	1.00005e+07	1.2977e+07	1.29393	3.97947e+06	None
	M168T84	168.123	1.41	NA	NA	NA	NA	NA	NA	NA	NA	4.7873e+07	3.86633e+07	6.40327e+07	3.99469e+07	4.98102e+07	2.82852e+07	5.74287e+07	5.56085e+07	6.08947e+07	4.41863e+07	5.3632e+07	4.54381e+07	4.41699e+07	5.04224e+07	5.94038e+07	749172	932384	1.25535e+06	980971	1.23275e+06	0.617037	3.72473e+07	None
	M168T1150_2	168.484	19.17	NA	NA	NA	NA	NA	NA	NA	NA	5.3218e+07	2.923e+07	3.66274e+07	9.11706e+07	2.96482e+07	2.46613e+07	6.02821e+07	3.82126e+07	3.20953e+07	1.84057e+07	3.29973e+07	2.56987e+07	2.39353e+07	9.462e+07	3.85638e+07	4.26617e+07	1.10578e+07	4.41682e+07	3.13984e+07	2.10992e+07	0.557498	3.89876e+07	None
	M169T79	169.013	1.32	NA	NA	NA	NA	NA	NA	NA	NA	0	0	0	0	0	0	0	0	0	0	0	0	0	0	0	3.59727e+07	3.23358e+07	3.73275e+07	3.68398e+07	3.91187e+07	1.78155	9.07973e+06	None
	M169T37	169.046	0.62	NA	NA	NA	NA	NA	NA	NA	NA	6.36464e+07	5.85839e+07	4.36217e+07	6.18619e+07	8.65843e+07	3.49336e+08	6.17253e+07	6.98606e+07	9.40338e+07	6.69388e+07	7.15875e+07	4.11286e+07	1.89044e+08	1.9813e+08	1.94119e+08	7.52899e+08	7.52203e+08	7.68685e+08	7.61435e+08	7.55514e+08	1.09245	2.72047e+08	None
	M169T253	169.049	4.21	0.6	2-hydroxy-4-methoxybenzoic acid	[M+H]+	0.9172	75231	Benzenoids	Benzene_and_substituted_derivatives	Benzoic_acids_and_derivatives	5.10461e+06	2.35165e+07	8.17554e+06	5.93092e+06	1.15824e+07	8.45498e+06	0	0	0	0	0	0	9.38749e+07	8.53497e+07	9.00167e+07	1.14273e+08	1.25855e+08	1.21291e+08	1.20893e+08	1.22438e+08	1.1427	4.68379e+07	Into_Blood
	M169T233	169.049	3.88	0	Vanillate	[M+H]+	0.8342	8468	Benzenoids	Benzene and substituted derivatives	Benzoic acids and derivatives	0	0	0	0	0	0	0	0	0	0	0	0	0	1.36367e+07	1.34209e+07	1.58098e+07	1.63714e+07	1.52432e+07	1.47364e+07	1.39284e+07	1.40359	5.15734e+06	None
	M169T257	169.076	4.29	NA	NA	NA	NA	NA	NA	NA	NA	0	0	0	0	0	0	5.0258e+06	3.57648e+06	866614	0	6.50104e+06	0	6.34635e+07	6.47153e+07	6.13843e+07	6.95517e+07	7.02118e+07	7.16082e+07	7.49711e+07	7.13877e+07	1.2031	2.81632e+07	None
	M169T237_2	169.076	3.95	20.6	2-Chloro-N-((2E)-6-methyl-4,5,6,7-tetrahydro-1,3-benzothiazol-2(3H)-ylidene)acetamide	[M+H-C2HClO]+	0.9917	3368326	Organic_nitrogen_compounds	Organonitrogen_compounds	N-arylamides	7.80709e+06	1.90751e+07	4.30145e+06	8.85568e+06	1.29557e+07	9.46361e+06	0	0	0	0	0	1.46844e+07	1.67622e+07	1.61437e+07	2.11461e+07	2.45433e+07	2.62848e+07	2.50654e+07	2.62304e+07	2.67048e+07	0.77433	1.30012e+07	Into_Blood
	M169T41	169.095	0.68	NA	NA	NA	NA	NA	NA	NA	NA	2.06952e+08	2.81622e+08	2.1609e+08	1.87279e+08	2.1234e+08	8.3189e+07	2.58614e+08	2.69202e+08	2.57671e+08	2.02148e+08	2.19189e+08	2.52781e+08	1.82116e+08	1.83241e+08	1.84945e+08	1.02699e+07	7.42063e+06	9.41387e+06	9.09412e+06	8.88206e+06	0.617059	1.62123e+08	None
	M169T779	169.101	12.99	0.9	[(6E,10Z)-10-(Acetyloxymethyl)-6-formyl-3-methylidene-2-oxo-3a,4,5,8,9,11a-hexahydrocyclodeca[b]furan-4-yl] 2-methylbutanoate	[M+H-C9H16O7]+	0.9826	56776401	Lipids_and_lipid-like_molecules	Prenol_lipids	Terpene_lactones	0	0	0	0	0	0	0	0	0	0	0	0	0	0	1.27691e+07	1.90489e+07	2.32359e+07	1.84623e+07	1.79587e+07	1.69702e+07	1.5995	5.42225e+06	None
	M169T268	169.122	4.46	0.1	10-Hydroxy-2-decenoic acid	[M+H-H2O]+	0.7969	5312738	Organic_acids_and_derivatives	Hydroxy_acids_and_derivatives	Medium-chain_hydroxy_acids_and_derivatives	8.40131e+07	1.54011e+08	4.16361e+08	0	0	0	0	0	0	0	0	0	7.82858e+07	2.06806e+07	4.45123e+07	2.57183e+07	2.48542e+07	2.56808e+07	2.47411e+07	2.40897e+07	2.06902	4.61474e+07	Into_Blood
	M169T229	169.122	3.81	NA	NA	NA	NA	NA	NA	NA	NA	1.34799e+07	2.67763e+07	2.65643e+07	0	0	8.83412e+06	0	0	0	0	0	0	3.25774e+07	3.13682e+07	3.17592e+07	8.93982e+07	8.78857e+07	8.75344e+07	2.98032e+07	3.02909e+07	1.22677	2.48136e+07	Into_Blood
	M170T32_2	169.998	0.53	NA	NA	NA	NA	NA	NA	NA	NA	9.77708e+06	9.69725e+06	1.05126e+07	0	5.32378e+06	6.22069e+06	0	0	7.63998e+06	9.92507e+06	0	1.02238e+07	5.27211e+06	0	7.69354e+06	8.24419e+06	4.49593e+06	6.3874e+06	7.90693e+06	7.3129e+06	0.658727	5.83166e+06	Into_Blood
	M170T37_2	170.041	0.62	NA	NA	NA	NA	NA	NA	NA	NA	6.75942e+07	5.98016e+07	4.77619e+07	6.34323e+07	8.49065e+07	3.54685e+08	7.01989e+07	7.72673e+07	1.03739e+08	7.76152e+07	8.26009e+07	4.75924e+07	1.82878e+08	1.87282e+08	1.78511e+08	1.10104e+09	1.11772e+09	1.05613e+09	1.02694e+09	9.86269e+08	1.2233	3.48698e+08	None
	M170T192	170.06	3.2	0.2	Indoleacrylic acid	[M+H-H2O]+	0.9964	15030923	Organoheterocyclic_compounds	Indoles_and_derivatives	Indoles	3.66809e+08	3.94402e+08	4.04987e+08	3.53851e+08	3.32081e+08	3.46853e+08	4.88633e+08	4.31363e+08	3.4296e+08	4.1119e+08	4.17746e+08	4.68091e+08	4.36382e+08	4.11001e+08	4.51228e+08	4.59141e+07	4.21741e+07	4.22378e+07	4.31106e+07	4.13013e+07	0.527588	3.13616e+08	None
	M170T282	170.118	4.7	NA	NA	NA	NA	NA	NA	NA	NA	0	0	8.67079e+06	0	8.31003e+06	7.37653e+06	8.08783e+06	0	0	0	7.52397e+06	9.5993e+06	1.56431e+07	1.43734e+07	1.29041e+07	1.58218e+07	1.69057e+07	1.76353e+07	1.89998e+07	1.505e+07	0.778355	8.84509e+06	None
	M170T106	170.129	1.77	0.7	N-(2-(Dimethylamino)ethyl)-2-(piperazin-1-yl)acetamide	[M+H-C2H7N]+	0.9571	8022549	Organic_acids_and_derivatives	Carboxylic_acids_and_derivatives	Amino_acids__peptides__and_analogues	0	0	0	0	0	2.29494e+06	0	0	0	0	0	0	3.35916e+07	3.60071e+07	3.74287e+07	5.1712e+07	5.17444e+07	5.15952e+07	5.7021e+07	5.24051e+07	1.27894	1.869e+07	Into_Blood
	M170T1149	170.469	19.15	NA	NA	NA	NA	NA	NA	NA	NA	1.79322e+07	5.87267e+07	2.47275e+07	1.81468e+07	3.63476e+07	6.87707e+07	5.81957e+07	1.62621e+07	1.82262e+07	4.94574e+07	6.1113e+07	5.67855e+07	7.82959e+07	7.75685e+07	7.12175e+07	2.08437e+07	3.0284e+07	3.38591e+07	3.29116e+07	4.14285e+07	0.49204	4.3555e+07	None
	M171T43	171.017	0.72	NA	NA	NA	NA	NA	NA	NA	NA	0	0	0	0	0	0	0	0	0	0	0	0	1.12759e+06	0	0	6.03866e+07	5.54519e+07	5.55955e+07	5.82304e+07	5.41165e+07	1.76962	1.42454e+07	None
	M171T97	171.029	1.62	0.1	Gallate	[M+H]+	0.9719	370	Benzenoids	Benzene_and_substituted_derivatives	Benzoic_acids_and_derivatives	0	0	0	0	0	0	0	0	0	0	0	0	0	1.8794e+07	2.45907e+07	1.05873e+07	5.00148e+07	6.89894e+07	5.61579e+07	4.92771e+07	1.65111	1.39206e+07	None
	M171T60	171.076	1	NA	NA	NA	NA	NA	NA	NA	NA	9.34432e+06	2.10433e+07	1.39096e+07	8.99748e+06	7.69799e+06	0	8.70581e+06	1.06418e+07	7.961e+06	9.21694e+06	7.84643e+06	0	2.77197e+07	2.20867e+07	2.23368e+07	2.42765e+07	2.5774e+07	2.6672e+07	2.59994e+07	2.69686e+07	0.609944	1.53599e+07	None
	M171T592	171.08	9.87	NA	NA	NA	NA	NA	NA	NA	NA	6.95149e+06	4.98967e+07	6.02154e+06	5.50404e+06	7.39823e+06	8.86655e+06	0	0	0	0	0	0	9.20109e+06	7.49272e+06	9.55168e+06	6.69573e+06	6.83281e+06	6.81002e+06	8.70191e+06	8.05512e+06	1.43889	7.39898e+06	Into_Blood
	M171T385_1	171.08	6.41	NA	NA	NA	NA	NA	NA	NA	NA	7.95501e+07	3.36696e+08	9.53008e+07	4.49774e+07	1.23974e+08	1.96152e+08	0	0	0	0	0	0	2.5552e+07	2.73315e+07	2.65206e+07	2.77091e+07	2.8784e+07	2.69826e+07	2.89751e+07	2.90212e+07	1.51037	5.48763e+07	Into_Blood
	M171T772	171.08	12.87	0.2	6,7,8,9-Tetrahydrodibenzo[b,d]furan-2-ol	[M+H-H2O]+	0.9875	121024	Organoheterocyclic_compounds	Benzofurans	NA	0	0	0	0	0	0	0	0	0	0	0	0	2.06052e+07	2.13058e+07	2.03804e+07	3.10435e+07	3.24157e+07	3.0808e+07	3.03373e+07	2.97863e+07	1.29109	1.08341e+07	None
	M171T243_2	171.099	4.06	NA	NA	NA	NA	NA	NA	NA	NA	1.93835e+09	1.00293e+09	1.17364e+09	9.97553e+08	1.39748e+09	2.45222e+09	2.0068e+09	1.66566e+09	2.26353e+09	1.83138e+09	1.79177e+09	3.7626e+09	1.93403e+09	2.26262e+09	1.97932e+09	1.33498e+07	1.29442e+07	1.24398e+07	1.34903e+07	1.23322e+07	0.716575	1.42622e+09	None
	M171T402	171.149	6.69	0.3	3-Cyclohexyl-1,1-dimethylurea	[M+H]+	0.9842	4594662	Organic_acids_and_derivatives	Organic_carbonic_acids_and_derivatives	Ureas	4.93193e+07	1.16646e+08	5.93041e+07	9.15783e+07	4.35483e+07	8.20958e+07	7.99351e+07	9.77583e+07	4.9987e+07	7.98298e+07	8.57816e+07	5.82944e+07	8.83821e+07	8.11139e+07	8.43797e+07	2.8905e+07	2.89572e+07	2.79611e+07	2.80938e+07	2.94129e+07	0.426444	6.45642e+07	None
	M171T1119	171.185	18.64	NA	NA	NA	NA	NA	NA	NA	NA	1.78972e+07	1.84796e+07	2.15718e+07	2.06588e+07	1.49365e+07	1.6211e+07	2.01835e+07	1.59001e+07	2.04149e+07	1.9104e+07	2.35129e+07	2.36351e+07	1.84399e+07	1.74946e+07	1.5604e+07	2.68178e+07	2.46957e+07	2.89478e+07	2.42877e+07	2.46933e+07	0.192505	2.06743e+07	None
	M172T572	172.076	9.53	NA	NA	NA	NA	NA	NA	NA	NA	1.57021e+06	0	1.17951e+06	0	3.6682e+06	652975	0	0	0	0	0	0	7.43354e+06	8.1247e+06	7.35484e+06	8.74937e+06	9.01078e+06	8.79837e+06	1.00539e+07	9.51288e+06	1.09548	3.80546e+06	Into_Blood
	M172T72	172.108	1.2	0.8	L-Arginine, methyl ester	[M+H-NH3]+	0.9635	92932	Organic_acids_and_derivatives	Carboxylic_acids_and_derivatives	Amino_acids__peptides__and_analogues	1.4669e+07	0	9.55588e+06	7.39641e+06	2.94805e+07	3.68393e+06	0	0	0	0	0	0	6.83825e+07	6.89804e+07	6.82968e+07	2.11103e+08	2.31315e+08	2.04342e+08	2.1104e+08	2.11758e+08	1.34706	6.70001e+07	Into_Blood
	M173T1142	172.956	19.04	NA	NA	NA	NA	NA	NA	NA	NA	4.85911e+07	3.51575e+07	3.5218e+07	3.60494e+07	4.46553e+07	3.89276e+07	2.98911e+07	4.16146e+07	3.94945e+07	4.26651e+07	4.55989e+07	4.71638e+07	4.58852e+07	4.6066e+07	3.4354e+07	3.20174e+07	3.66742e+07	5.50768e+07	4.0651e+07	4.26927e+07	0.153474	4.09222e+07	None
	M173T724	173.096	12.06	0.4	(2E)-1-Phenyl-3-(2,4,6-trimethylphenyl)prop-2-en-1-one	[M+H-C6H6]+	0.976	5716957	Phenylpropanoids_and_polyketides	Linear_1_3-diarylpropanoids	Chalcones_and_dihydrochalcones	0	2.54111e+07	1.49054e+06	0	1.98674e+06	1.51823e+07	0	0	0	0	0	0	1.06837e+08	9.96337e+07	1.00062e+08	1.77514e+08	1.53641e+08	1.82961e+08	1.63502e+08	1.69965e+08	1.23889	5.99093e+07	Into_Blood
	M173T416	173.096	6.93	0.4	4-(3,4-Dimethylphenoxy)butanoic acid	[M+H-2H2O]+	0.9661	15619674	Benzenoids	Phenol_ethers	NA	0	0	0	0	0	0	0	0	0	0	0	0	8.48328e+06	8.86892e+06	9.56675e+06	1.32878e+07	1.30499e+07	1.39726e+07	1.39455e+07	1.40348e+07	1.29532	4.76048e+06	None
	M173T66_2	173.14	1.1	NA	NA	NA	NA	NA	NA	NA	NA	0	0	0	0	0	0	0	0	0	0	0	0	5.44797e+07	4.88933e+07	3.25506e+07	6.92448e+07	7.14089e+07	6.95397e+07	6.95253e+07	7.04246e+07	1.30556	2.43033e+07	None
	M173T1130	173.201	18.84	0.3	N1,N1-Diethyl-1,6-hexanediamine	[M+H]+	0.7265	7138483	Organic_nitrogen_compounds	Organonitrogen_compounds	Amines	8.23011e+06	7.36145e+06	7.63085e+06	6.7819e+06	7.26925e+06	7.47104e+06	8.39418e+06	7.15644e+06	7.33584e+06	7.91715e+06	7.41101e+06	1.39027e+07	6.65223e+06	6.22265e+06	6.35527e+06	9.18456e+06	9.15921e+06	9.11041e+06	1.10436e+07	8.85435e+06	0.21828	8.17221e+06	None
	M174T175	174.022	2.92	NA	NA	NA	NA	NA	NA	NA	NA	5.25747e+06	9.41276e+06	3.47379e+06	3.53063e+06	7.078e+06	4.53163e+06	0	1.05385e+06	2.5784e+06	1.93921e+06	710008	0	4.68541e+06	4.34907e+06	4.36734e+06	2.31141e+06	2.13698e+06	2.31396e+06	2.06051e+06	2.72629e+06	0.71894	3.22584e+06	Into_Blood
	M174T1131	174.029	18.84	NA	NA	NA	NA	NA	NA	NA	NA	1.15483e+06	840185	1.18596e+06	1.07883e+06	1.04094e+06	981309	1.0438e+06	998267	916645	1.24015e+06	896699	1.02647e+06	1.11647e+06	830587	706804	1.01534e+06	1.05199e+06	1.14957e+06	1.25074e+06	1.17474e+06	0.138896	1.03502e+06	None
	M174T246	174.076	4.1	NA	NA	NA	NA	NA	NA	NA	NA	0	0	0	0	0	0	2.14171e+07	0	0	0	0	0	0	0	2.00581e+07	2.25137e+07	2.06606e+07	2.12531e+07	2.28723e+07	2.53072e+07	1.404	7.70411e+06	None
	M174T50	174.087	0.84	22.8	4-Methoxynaphthalen-2-amine	[M+H]+	0.7502	151041	Benzenoids	Naphthalenes	NA	9.44302e+07	1.85327e+08	6.03411e+07	6.47175e+07	1.02304e+08	5.94501e+07	2.38187e+07	1.81606e+07	2.17722e+07	2.27433e+07	3.04094e+07	6.00222e+06	1.67101e+08	1.74633e+08	1.77568e+08	6.5101e+08	6.70624e+08	6.35158e+08	6.40397e+08	6.53326e+08	1.16299	2.22965e+08	Into_Blood
	M174T361	174.091	6.02	NA	NA	NA	NA	NA	NA	NA	NA	0	0	0	0	0	0	0	0	0	0	0	0	4.11579e+07	4.18831e+07	4.17619e+07	4.19336e+07	4.13794e+07	4.04812e+07	4.37459e+07	4.13957e+07	1.25703	1.66869e+07	None
	M174T157	174.091	2.61	0.1	N-[2-(5-Methoxy-1H-indol-3-yl)ethyl]-2-furamide	[M+H-C5H5NO2]+	0.9812	667742	Organoheterocyclic_compounds	Indoles_and_derivatives	Indoles	0	0	0	0	0	0	0	0	0	0	0	0	0	0	0	4.29838e+07	4.3969e+07	4.19078e+07	4.30858e+07	4.31809e+07	1.77732	1.07564e+07	None
	M174T277	174.113	4.61	0.5	N-Acetyl-L-leucine	[M+H]+	0.9638	70912	Organic acids and derivatives	Carboxylic acids and derivatives	Amino acids, peptides, and analogues	2.26746e+07	1.77698e+07	2.27773e+07	1.98297e+07	1.91332e+07	2.82062e+07	2.289e+07	1.78683e+07	1.88153e+07	2.22975e+07	3.62757e+07	3.02837e+07	2.81131e+07	0	2.6771e+07	1.2283e+07	1.21702e+07	1.27871e+07	1.22375e+07	1.29806e+07	0.412994	1.98082e+07	None
	M174T289	174.113	4.82	NA	NA	NA	NA	NA	NA	NA	NA	2.80981e+07	1.83216e+07	2.98973e+07	2.30366e+07	2.04453e+07	3.14389e+07	3.11514e+07	2.652e+07	2.87757e+07	3.41879e+07	3.99312e+07	3.66083e+07	5.22987e+07	4.89011e+07	5.22368e+07	2.23812e+07	2.06452e+07	2.20339e+07	2.18736e+07	2.16415e+07	0.348131	3.05212e+07	None
	M174T67	174.124	1.12	23.1	Meperidine	[M+H-C3H6O2]+	0.8376	4058	Organoheterocyclic_compounds	Piperidines	Phenylpiperidines	3.95946e+06	0	0	0	0	0	0	0	0	0	0	0	9.5924e+06	1.05341e+07	0	1.76691e+07	3.47972e+07	3.327e+07	2.87972e+07	2.88909e+07	1.52743	8.37552e+06	Into_Blood
	M174T154	174.124	2.57	NA	NA	NA	NA	NA	NA	NA	NA	0	0	0	0	0	0	0	0	0	0	0	0	0	0	0	5.0039e+07	4.79095e+07	5.24312e+07	5.04733e+07	5.05235e+07	1.77802	1.25688e+07	None
	M174T370	174.185	6.16	NA	NA	NA	NA	NA	NA	NA	NA	5.86265e+07	2.36856e+07	3.46864e+07	2.91272e+07	9.50496e+07	1.60483e+07	0	3.04577e+07	4.09193e+07	2.95634e+07	7.13311e+07	1.18853e+08	2.01959e+07	2.0158e+07	2.22411e+07	1.10905e+07	9.89944e+06	1.13005e+07	1.0903e+07	1.0113e+07	0.922851	3.32125e+07	None
	M175T1142	174.954	19.04	NA	NA	NA	NA	NA	NA	NA	NA	9.11282e+06	1.11215e+07	0	1.1909e+07	8.66539e+06	9.98808e+06	8.88575e+06	8.77682e+06	1.27011e+07	8.24456e+06	9.5493e+06	1.01539e+07	1.27185e+07	1.34563e+07	1.10763e+07	1.32339e+07	1.1642e+07	9.88474e+06	1.08258e+07	9.84924e+06	0.283097	1.00898e+07	None
	M175T31	174.977	0.52	NA	NA	NA	NA	NA	NA	NA	NA	9.98471e+06	9.02198e+06	9.38425e+06	7.62044e+06	7.55645e+06	9.36222e+06	0	5.79627e+06	8.74224e+06	9.2883e+06	9.01895e+06	1.03362e+07	6.32821e+06	0	0	3.15416e+06	7.21478e+06	3.63148e+06	7.19772e+06	6.3419e+06	0.522359	6.49901e+06	None
	M175T520	175.039	8.67	0.4	4-(2-Carboxyethenyl)benzoic acid	[M+H-H2O]+	0.9663	697959	Phenylpropanoids_and_polyketides	Cinnamic_acids_and_derivatives	Cinnamic_acids	1.89077e+06	2.06112e+07	3.15484e+06	1.70354e+06	1.97571e+06	3.93282e+06	0	0	0	0	0	0	8.3442e+06	9.15269e+06	8.38004e+06	7.88725e+06	6.64555e+06	7.81522e+06	9.36523e+06	7.8708e+06	1.0536	4.93649e+06	Into_Blood
	M175T42	175.058	0.69	23.8	tert-Butyl 2-carbamothioylpyrrolidine-1-carboxylate	[M+H-C4H8]+	0.7152	14019688	Organoheterocyclic_compounds	Pyrrolidines	Pyrrolidine_carboxylic_acids_and_derivatives	7.78372e+07	4.66e+07	4.79973e+07	4.87978e+07	4.54492e+07	2.76882e+07	5.07883e+07	4.99841e+07	5.7975e+07	7.20996e+07	5.22777e+07	5.45667e+07	4.49828e+07	4.23241e+07	4.31025e+07	1.04074e+07	7.84452e+06	9.48041e+06	1.09221e+07	8.60216e+06	0.520515	4.04863e+07	None
	M175T181	175.087	3.02	NA	NA	NA	NA	NA	NA	NA	NA	3.48988e+07	3.65794e+07	3.55371e+07	3.7162e+07	3.5453e+07	0	3.70648e+07	3.19417e+07	3.27778e+07	3.56074e+07	3.22121e+07	3.79309e+07	1.46496e+07	1.71646e+07	1.30025e+07	1.38454e+07	1.41612e+07	1.42049e+07	1.37705e+07	1.46005e+07	0.47581	2.51282e+07	None
	M175T48	175.107	0.81	0.4	N-Acetylornithine	[M+H]+	0.8899	439232	Organic_acids_and_derivatives	Carboxylic_acids_and_derivatives	Amino_acids__peptides__and_analogues	0	7.80947e+07	1.5811e+08	0	0	1.27728e+08	0	0	1.93432e+08	1.51914e+08	1.97044e+08	0	1.58035e+08	0	0	6.90241e+07	4.82137e+07	4.67281e+07	5.11759e+07	7.00297e+07	1.06131	6.74764e+07	None
	M175T487	175.112	8.11	0.3	(+)-AJ 76	[M+H-C3H9N]+	0.9956	122334	Benzenoids	Tetralins	NA	0	1.58722e+07	0	0	0	6.95506e+06	0	0	0	0	0	0	1.24307e+08	1.2291e+08	1.215e+08	1.48969e+08	1.53985e+08	1.53255e+08	1.43184e+08	1.5756e+08	1.22738	5.74249e+07	Into_Blood
	M175T635	175.112	10.58	0.2	Nardosinone	[M+H-C3H8O2]+	0.9729	168136	Lipids_and_lipid-like_molecules	Prenol_lipids	Sesquiterpenoids	0	1.48112e+07	0	0	3.05774e+06	5.83329e+06	0	0	0	0	0	0	2.46754e+08	2.51595e+08	2.38869e+08	4.41582e+08	4.50497e+08	4.24576e+08	4.44659e+08	4.40843e+08	1.30735	1.48154e+08	Into_Blood
	M175T713	175.112	11.89	0	(-)-Jasmonic acid	[M+H-2H2O]+	0.7816	5281166	Lipids_and_lipid-like_molecules	Fatty_Acyls	Lineolic_acids_and_derivatives	0	2.9866e+07	4.2191e+06	0	0	1.99669e+07	0	0	0	0	0	0	1.07286e+09	1.12772e+09	1.07283e+09	1.30942e+09	1.26322e+09	1.39943e+09	1.4843e+09	1.35722e+09	1.25932	5.07053e+08	Into_Blood
	M175T127	175.119	2.12	NA	NA	NA	NA	NA	NA	NA	NA	0	0	0	0	0	0	0	0	0	0	0	0	0	0	5.69912e+07	1.50098e+08	1.4988e+08	1.54841e+08	1.51837e+08	1.5325e+08	1.64132	4.08449e+07	None
	M175T842_2	175.148	14.04	0	alpha-Ionone	[M+H-H2O]+	0.7681	5282108	Lipids_and_lipid-like_molecules	Prenol_lipids	Sesquiterpenoids	1.57011e+07	1.76188e+07	1.14457e+07	1.548e+07	1.75983e+07	0	1.05584e+07	1.40693e+07	1.49229e+07	1.27467e+07	1.05194e+07	2.95636e+07	2.6606e+07	2.6262e+07	2.68755e+07	2.35325e+07	2.49899e+07	2.74437e+07	2.67472e+07	2.5929e+07	0.417755	1.89305e+07	None
	M175T703	175.148	11.72	NA	NA	NA	NA	NA	NA	NA	NA	0	0	0	0	0	0	0	0	0	0	0	0	0	0	0	1.97593e+07	2.36511e+07	2.35159e+07	1.96793e+07	2.60487e+07	1.79119	5.63272e+06	None
	M176T31	176.013	0.51	NA	NA	NA	NA	NA	NA	NA	NA	3.79826e+06	4.44961e+06	5.13413e+06	4.82909e+06	0	2.70549e+06	5.49254e+06	5.03811e+06	5.17266e+06	4.86187e+06	5.98683e+06	3.78283e+06	0	4.56193e+06	0	2.57251e+06	3.32719e+06	3.09018e+06	3.05351e+06	3.52281e+06	0.507581	3.56898e+06	None
	M176T298	176.071	4.96	0.2	5-methoxyindole-3-carbaldehyde	[M+H]+	0.9178	82758	Organoheterocyclic compounds	Indoles and derivatives	Indoles	0	0	0	0	0	0	0	0	0	0	0	0	9.01009e+06	0	1.07275e+07	6.71429e+06	6.64318e+06	6.86977e+06	6.55573e+06	7.24646e+06	1.43714	2.68835e+06	None
	M176T385	176.071	6.42	0.2	3-(Carboxymethyl)-1-.beta.-D-glucopyranosyl-1H-indole	[M+H-C6H10O5]+	0.999	16108205	Nucleosides__nucleotides__and_analogues	Nucleoside_and_nucleotide_analogues	1-pyranosylindoles	1.09159e+08	1.49315e+08	7.56212e+07	1.45825e+08	9.71865e+07	9.36294e+07	1.39411e+08	6.86203e+07	7.52621e+07	1.06407e+08	7.1204e+07	4.81252e+07	1.18302e+08	1.46813e+08	1.35571e+08	1.54345e+06	1.99996e+06	1.5157e+06	2.03684e+06	1.48861e+06	0.680951	7.94519e+07	None
	M176T70	176.092	1.17	0.3	L-Glutamic acid, dimethyl ester	[M+H]+	0.8174	93032	Organic_acids_and_derivatives	Carboxylic_acids_and_derivatives	Amino_acids__peptides__and_analogues	0	0	0	0	0	0	0	0	0	0	0	0	1.11e+08	1.15401e+08	7.2924e+07	6.33902e+07	3.22773e+07	3.26974e+07	3.34425e+07	3.41129e+07	1.52529	2.47622e+07	None
	M176T46_2	176.103	0.77	0.2	L-Citrulline	[M+H]+	0.9616	9750	Organic acids and derivatives	Carboxylic acids and derivatives	Amino acids, peptides, and analogues	1.32197e+08	5.29576e+07	9.05554e+07	7.99585e+07	1.43969e+08	6.5831e+07	8.43276e+07	7.1385e+07	1.46889e+08	1.43328e+08	9.63996e+07	6.25226e+07	1.52734e+08	1.55554e+08	1.50686e+08	1.09358e+08	1.0295e+08	1.07633e+08	1.18224e+08	1.29184e+08	0.30442	1.09832e+08	None
	M176T45	176.122	0.74	NA	NA	NA	NA	NA	NA	NA	NA	2.31943e+07	1.99395e+07	2.10597e+07	1.806e+07	2.84174e+07	1.41887e+07	2.19832e+07	1.70928e+07	2.36922e+07	3.26611e+06	1.64604e+07	1.88636e+07	5.73403e+07	5.39005e+07	5.20095e+07	1.00372e+09	9.90072e+08	9.90981e+08	1.0024e+09	9.97517e+08	1.60616	2.68708e+08	None
	M177T31	176.972	0.52	NA	NA	NA	NA	NA	NA	NA	NA	1.55409e+08	1.50109e+08	1.44013e+08	1.71876e+08	1.49074e+08	1.57841e+08	1.42898e+08	1.40382e+08	1.35094e+08	1.46498e+08	1.46758e+08	1.57932e+08	1.53217e+08	1.6972e+08	1.71727e+08	1.46347e+08	1.25035e+08	1.4602e+08	1.31054e+08	1.19473e+08	0.0954557	1.48024e+08	None
	M177T1157	176.972	19.28	NA	NA	NA	NA	NA	NA	NA	NA	8.38055e+07	1.04269e+08	0	8.09774e+07	2.68922e+08	7.4712e+07	9.25962e+07	6.82246e+07	1.09515e+08	1.04462e+08	9.23359e+07	0	9.57025e+07	5.04277e+07	1.65771e+08	1.06857e+08	1.22793e+08	5.07537e+07	7.75897e+07	9.17949e+07	0.611115	9.20754e+07	None
	M177T280	177.053	4.67	NA	NA	NA	NA	NA	NA	NA	NA	8.46188e+07	1.22704e+08	4.75471e+07	7.10407e+07	1.3714e+08	4.40744e+07	9.85577e+07	1.13356e+08	1.98364e+08	1.05812e+08	9.44037e+07	1.14677e+08	1.62214e+08	1.70285e+08	1.65966e+08	1.38036e+08	1.42874e+08	1.42259e+08	1.47884e+08	1.49665e+08	0.333691	1.22574e+08	None
	M177T209	177.053	3.49	0.7	Homoeriodictyol	[M+H-C6H6O3]+	0.9833	73635	Phenylpropanoids_and_polyketides	Flavonoids	O-methylated_flavonoids	0	2.43507e+07	0	0	2.66766e+07	1.42827e+07	0	0	0	0	0	0	2.53322e+08	2.64806e+08	2.63184e+08	4.04351e+08	3.89315e+08	3.9283e+08	3.98468e+08	4.05456e+08	1.2477	1.41852e+08	Into_Blood
	M177T187	177.055	3.11	0.6	6-O-((2Z)-3-(4-Hydroxy-3-methoxyphenyl)prop-2-enoyl)-.beta.-D-fructofuranosyl 6-O-acetyl-.alpha.-D-glucopyranoside	[M+H-C14H24O12]+	0.9646	125416603	Phenylpropanoids_and_polyketides	Cinnamic_acids_and_derivatives	Hydroxycinnamic_acids_and_derivatives	0	0	0	0	0	0	0	0	0	0	0	0	5.74228e+07	5.45055e+07	5.88305e+07	2.80715e+07	3.0007e+07	3.11536e+07	3.03235e+07	3.36307e+07	1.35794	1.61973e+07	None
	M177T687	177.055	11.46	0.1	Monoethyl phthalate	[M+H-H2O]+	0.9946	75318	Benzenoids	Benzene_and_substituted_derivatives	Benzoic_acids_and_derivatives	1.20196e+07	1.12075e+07	7.1188e+06	5.95289e+06	1.14098e+07	1.38006e+07	1.29365e+07	9.11027e+06	1.44401e+07	8.88565e+06	1.7539e+07	8.92222e+06	2.28995e+07	2.88993e+07	2.54368e+07	1.85966e+07	1.80217e+07	1.88468e+07	1.94943e+07	1.84563e+07	0.409007	1.51997e+07	None
	M177T379	177.091	6.31	NA	NA	NA	NA	NA	NA	NA	NA	0	1.6017e+07	4.58106e+06	4.79051e+06	0	0	0	0	0	0	0	0	8.36627e+06	8.78622e+06	8.93413e+06	1.00016e+07	8.8195e+06	9.08793e+06	9.5897e+06	1.0026e+07	1.02627	4.94999e+06	Into_Blood
	M177T710	177.091	11.84	0.4	Galiellalactone	[M+H-H2O]+	0.8518	11310070	Organoheterocyclic_compounds	Lactones	Gamma_butyrolactones	0	0	0	0	0	0	0	0	0	0	0	0	0	5.22912e+06	0	1.13075e+07	9.23815e+06	9.22788e+06	1.72994e+07	2.17201e+07	1.778	3.70111e+06	None
	M177T765	177.127	12.74	NA	NA	NA	NA	NA	NA	NA	NA	2.86369e+06	4.14273e+06	0	0	0	1.86376e+06	1.42412e+06	2.06048e+06	1.78103e+06	0	2.63669e+06	0	2.27553e+08	2.26725e+08	2.24853e+08	3.02078e+08	3.63915e+08	3.05552e+08	3.5933e+08	3.22226e+08	1.27772	1.1745e+08	None
	M177T706	177.127	11.77	0.1	Dihydrojasmonic acid	[M+H-2H2O]+	0.8281	644120	Lipids_and_lipid-like_molecules	Fatty_Acyls	Lineolic_acids_and_derivatives	0	0	0	0	0	0	0	0	0	0	0	0	0	0	0	1.68575e+07	1.7504e+07	1.75975e+07	1.88599e+07	1.84362e+07	1.77893	4.46276e+06	None
	M178T31	177.968	0.52	NA	NA	NA	NA	NA	NA	NA	NA	3.55183e+07	3.2792e+07	3.35662e+07	3.56695e+07	2.88944e+07	2.8381e+07	3.24751e+07	3.08262e+07	2.31403e+07	3.29055e+07	3.23526e+07	3.66543e+07	2.96992e+07	3.04055e+07	2.73964e+07	4.16211e+07	3.88597e+07	3.30713e+07	3.2681e+07	3.21732e+07	0.126559	3.24541e+07	None
	M178T712	178.086	11.87	NA	NA	NA	NA	NA	NA	NA	NA	0	1.58928e+06	0	0	0	0	0	0	0	0	0	0	4.45662e+07	4.89544e+07	4.35848e+07	5.52482e+07	4.8673e+07	5.51872e+07	5.739e+07	5.41787e+07	1.25819	2.04686e+07	Into_Blood
	M178T142	178.089	2.36	NA	NA	NA	NA	NA	NA	NA	NA	2.02382e+07	0	1.94258e+07	1.91479e+07	4.16405e+07	2.44691e+07	5.04331e+07	1.95983e+07	2.05486e+07	2.54929e+07	4.87277e+07	1.00691e+07	2.55207e+07	2.80724e+07	2.51778e+07	1.27029e+07	1.23986e+07	1.34145e+07	1.35843e+07	1.52682e+07	0.56404	2.22965e+07	None
	M178T240	178.123	4.01	0	Ethcathinone	[M+H]+	0.8768	458519	Organic_oxygen_compounds	Organooxygen_compounds	Carbonyl_compounds	0	1.27657e+06	0	0	0	0	0	0	0	0	0	0	9.16918e+06	9.44313e+06	1.00803e+07	1.36097e+07	1.28831e+07	1.42109e+07	1.36826e+07	1.3608e+07	1.25867	4.89818e+06	Into_Blood
	M179T31	178.974	0.52	NA	NA	NA	NA	NA	NA	NA	NA	7.18306e+06	3.1653e+06	6.11748e+06	5.46907e+06	2.60061e+06	3.72374e+06	5.95326e+06	0	6.28459e+06	5.73682e+06	5.23384e+06	7.70972e+06	3.49295e+06	3.8257e+06	3.14869e+06	7.89415e+06	2.25873e+06	6.96003e+06	4.02786e+06	6.2433e+06	0.426499	4.85144e+06	None
	M179T321	179.069	5.34	NA	NA	NA	NA	NA	NA	NA	NA	0	0	0	0	0	8.24428e+06	4.76105e+06	4.28661e+06	4.47286e+06	2.82361e+06	3.67857e+06	3.82679e+06	8.41628e+08	4.21682e+08	4.22322e+08	4.21539e+08	3.89335e+08	3.98573e+08	4.06963e+08	4.13266e+08	1.33402	1.8737e+08	None
	M179T540	179.07	9.01	0.6	methyl (2E)-3-(4-hydroxyphenyl)prop-2-enoate	[M+H]+	0.9957	5319562	Phenylpropanoids and polyketides	Cinnamic acids and derivatives	Hydroxycinnamic acids and derivatives	0	0	0	0	0	0	0	0	0	0	0	0	4.87217e+07	4.93963e+07	4.92389e+07	4.65313e+07	4.81294e+07	4.73578e+07	5.18214e+07	5.01261e+07	1.2576	1.95661e+07	None
	M179T303	179.07	5.04	NA	NA	NA	NA	NA	NA	NA	NA	0	0	0	0	0	0	0	0	0	0	0	0	0	7.49094e+08	2.98276e+08	6.31635e+08	3.0242e+08	2.99416e+08	2.74066e+08	2.66197e+08	1.60862	1.41055e+08	None
	M179T260	179.07	4.33	0.2	Cantharidin	[M+H-H2O]+	0.7363	5944	Organoheterocyclic_compounds	Furofurans	NA	0	0	0	0	0	0	0	0	0	0	0	0	1.73987e+08	1.65899e+08	0	1.56044e+08	1.53619e+08	1.6837e+08	1.84678e+08	1.65903e+08	1.40183	5.84251e+07	None
	M179T281_3	179.07	4.69	1.6	Xanthoxylin	[M+H-H2O]+	0.7363	66654	Organic_oxygen_compounds	Organooxygen_compounds	Carbonyl_compounds	8.81245e+07	3.46272e+08	4.54035e+08	5.42182e+07	1.22319e+08	8.07643e+07	0	0	0	0	0	0	4.77054e+09	4.72931e+09	4.69826e+09	5.00235e+09	4.93079e+09	5.06272e+09	4.71201e+09	4.75756e+09	1.19847	1.99046e+09	Into_Blood
	M179T361	179.07	6.02	0.6	3-Amino-4-(4-hydroxyphenyl)butyric Acid	[M+H-NH3]+	0.8506	3605157	Organic_acids_and_derivatives	Carboxylic_acids_and_derivatives	Amino_acids__peptides__and_analogues	0	0	1.07882e+07	0	0	0	0	0	0	0	0	0	4.25011e+08	3.98929e+08	4.00001e+08	5.84179e+08	4.13955e+08	4.08375e+08	4.11877e+08	4.1602e+08	1.26878	1.73457e+08	Into_Blood
	M179T51	179.07	0.85	NA	NA	NA	NA	NA	NA	NA	NA	0	5.99455e+07	0	8.26473e+06	0	0	0	0	0	0	0	0	1.36435e+07	0	0	1.00218e+08	1.05205e+08	9.96664e+07	1.02356e+08	1.20603e+08	1.52915	3.04951e+07	Into_Blood
	M179T205	179.07	3.42	NA	NA	NA	NA	NA	NA	NA	NA	2.0172e+07	3.32665e+07	1.53182e+07	2.9095e+07	4.2221e+07	1.53225e+07	0	0	2.3863e+07	1.77714e+07	1.33528e+07	0	1.3744e+08	1.43505e+08	0	1.17747e+08	1.14549e+08	1.17158e+08	1.28474e+08	1.14861e+08	1.00871	5.42058e+07	Into_Blood
	M179T779	179.084	12.99	NA	NA	NA	NA	NA	NA	NA	NA	0	0	0	0	0	0	0	0	0	0	0	0	1.09579e+07	1.36209e+07	1.16036e+07	2.04301e+07	2.12826e+07	2.01947e+07	1.96052e+07	1.84052e+07	1.31236	6.80501e+06	None
	M179T636	179.107	10.61	NA	NA	NA	NA	NA	NA	NA	NA	0	0	0	0	0	0	0	0	1.76702e+06	0	0	6.24754e+06	1.94808e+07	1.96696e+07	2.05648e+07	2.39894e+07	2.56036e+07	2.64248e+07	2.80284e+07	2.79687e+07	1.20103	9.98723e+06	None
	M179T555	179.107	9.25	0.6	5-(4-Hydroxypentyl)benzene-1,3-diol	[M+H-H2O]+	0.9682	129008856	Benzenoids	Phenols	Benzenediols	0	0	0	0	0	0	0	0	0	0	0	0	1.79441e+07	1.8762e+07	1.79791e+07	8.46416e+07	8.66506e+07	8.41889e+07	8.78511e+07	8.37753e+07	1.53228	2.40896e+07	None
	M179T416	179.107	6.93	0.3	9-methoxycarbonyldec-9-enoic acid	[M+H-CH6O2]+	0.8972	23757109	Lipids_and_lipid-like_molecules	Fatty_Acyls	Fatty_acids_and_conjugates	4.99229e+06	2.41434e+07	0	5.4343e+06	1.00133e+07	6.69806e+06	0	0	0	0	0	0	5.36083e+07	8.88499e+07	5.54349e+07	5.80826e+07	6.15738e+07	6.33197e+07	6.71933e+07	6.57248e+07	1.10942	2.82534e+07	Into_Blood
	M179T143	179.118	2.39	NA	NA	NA	NA	NA	NA	NA	NA	0	9.332e+06	1.66207e+07	0	1.6832e+07	1.68621e+07	1.78296e+07	1.60493e+07	2.20499e+07	1.69775e+07	1.29162e+07	2.19912e+07	0	0	1.21474e+07	4.58162e+06	4.0184e+06	4.53804e+06	4.54633e+06	4.42082e+06	0.768835	1.00857e+07	None
	M179T752	179.143	12.54	0.1	3-Amino-1-hydroxy-5,7-dimethyl-adamantane	[M+H-NH3]+	0.8412	3382167	Organic_oxygen_compounds	Organooxygen_compounds	Alcohols_and_polyols	0	0	0	0	0	0	0	0	0	0	0	0	1.3788e+07	0	1.49074e+07	2.14787e+07	2.1379e+07	2.35304e+07	2.29131e+07	2.22822e+07	1.43397	7.01394e+06	None
	M179T727	179.143	12.12	0.1	Dodeca-2(E),4(E)-dienoic acid	[M+H-H2O]+	0.7443	5312382	Lipids_and_lipid-like_molecules	Fatty_Acyls	Fatty_acids_and_conjugates	0	0	0	0	0	0	0	0	0	0	0	0	1.73925e+07	2.35323e+07	1.62558e+07	2.85002e+07	3.02993e+07	2.7211e+07	2.94225e+07	2.89984e+07	1.3005	1.00806e+07	None
	M179T837	179.143	13.94	NA	NA	NA	NA	NA	NA	NA	NA	0	0	0	2.83368e+06	3.49254e+06	1.24931e+06	0	3.55275e+06	2.6639e+06	0	1.1391e+06	0	1.04606e+07	1.0944e+07	1.08529e+07	1.08695e+07	1.06398e+07	9.19796e+06	9.93233e+06	1.07218e+07	0.96964	4.9275e+06	None
	M180T1158	180.022	19.3	NA	NA	NA	NA	NA	NA	NA	NA	4.13794e+07	1.85351e+07	1.60381e+07	1.51824e+07	1.58017e+07	1.92853e+07	1.30359e+07	1.73279e+07	1.3608e+07	2.36821e+07	1.17952e+07	0	1.42381e+07	2.87084e+07	0	9.02223e+06	1.20549e+07	1.08217e+07	2.48262e+07	2.01575e+07	0.566723	1.6275e+07	None
	M180T1137	180.022	18.96	NA	NA	NA	NA	NA	NA	NA	NA	2.98902e+07	3.47125e+07	3.44293e+07	3.87645e+07	3.09172e+07	3.22614e+07	2.68106e+07	4.09619e+07	0	3.75549e+07	3.26349e+07	4.55469e+07	3.63592e+07	3.67175e+07	7.95011e+07	3.76754e+07	3.40234e+07	3.50707e+07	4.87514e+07	3.66327e+07	0.380566	3.64608e+07	None
	M180T251_3	180.065	4.18	0.4	Hippurate	[M+H]+	0.999	464	Benzenoids	Benzene_and_substituted_derivatives	Benzoic_acids_and_derivatives	3.6176e+09	4.68535e+09	3.37892e+09	1.58949e+09	2.76299e+09	2.10733e+09	1.1772e+09	9.66193e+08	8.70285e+08	1.21524e+09	1.42657e+09	1.01546e+08	1.26948e+09	1.23007e+09	1.26651e+09	1.49208e+07	1.68456e+07	1.80796e+07	1.88279e+07	1.64257e+07	0.962481	1.38749e+09	Into_Blood
	M180T47	180.087	0.78	NA	NA	NA	NA	NA	NA	NA	NA	0	0	0	0	0	0	0	0	0	0	0	0	0	1.45638e+07	0	1.74663e+08	1.63717e+08	1.58679e+08	1.69335e+08	1.81267e+08	1.74121	4.31112e+07	None
	M180T146	180.088	2.44	0.9	2-Dimethylamino-6-hydroxypurine	[M+H]+	0.9981	135418794	Organoheterocyclic_compounds	Imidazopyrimidines	Purines_and_purine_derivatives	0	0	0	0	0	0	0	0	0	0	0	0	0	2.16478e+07	0	1.44691e+07	1.56294e+07	1.62089e+07	1.73126e+07	1.84419e+07	1.58719	5.18549e+06	None
	M180T290	180.102	4.84	0.1	(1,3-Dioxo-2-azaspiro[4.5]dec-2-yl)acetic acid	[M+H-CH2O2]+	0.9491	10036606	Organoheterocyclic_compounds	Azaspirodecane_derivatives	NA	2.02735e+07	4.69369e+07	2.02557e+07	1.84222e+07	2.41426e+07	3.32031e+07	0	0	0	0	0	0	2.45608e+07	2.3655e+07	2.42659e+07	1.62697e+07	1.62797e+07	1.65963e+07	1.8421e+07	1.68342e+07	0.798667	1.60058e+07	Into_Blood
	M180T133	180.102	2.21	0.3	N-Methyl-L-phenylalanine	[M+H]+	0.9915	6951135	Organic_acids_and_derivatives	Carboxylic_acids_and_derivatives	Amino_acids__peptides__and_analogues	0	0	0	0	0	0	0	0	7.82793e+06	0	0	1.48407e+07	0	0	0	2.11053e+07	2.09035e+07	2.18582e+07	2.29709e+07	2.27777e+07	1.47697	6.61421e+06	None
	M180T83	180.102	1.38	0.2	L-Metanephrine	[M+H-H2O]+	0.9904	21100	Benzenoids	Phenols	Methoxyphenols	0	2.1055e+07	0	0	0	0	0	1.42384e+07	0	0	0	7.44232e+06	7.7622e+07	5.23071e+07	4.70513e+07	1.49736e+08	1.44759e+08	1.45451e+08	9.8211e+07	1.52709e+08	1.31123	4.5529e+07	Into_Blood
	M180T536	180.175	8.94	0.2	Rimantadine	[M+H]+	0.9639	5071	Organic_nitrogen_compounds	Organonitrogen_compounds	Amines	2.27067e+07	4.5513e+07	1.98198e+07	1.9561e+07	1.57407e+07	1.90534e+07	2.25226e+07	1.85006e+07	2.02533e+07	2.15295e+07	2.37485e+07	1.79503e+07	1.80197e+07	1.74574e+07	1.76208e+07	3.67716e+06	3.83909e+06	3.84382e+06	3.88477e+06	4.05082e+06	0.580278	1.69647e+07	None
	M181T1148	180.99	19.13	NA	NA	NA	NA	NA	NA	NA	NA	3.76439e+08	4.11862e+08	4.00602e+08	4.10538e+08	4.10963e+08	4.12123e+08	3.98555e+08	4.1503e+08	4.1212e+08	4.08067e+08	4.10548e+08	4.35662e+08	4.09596e+08	4.03226e+08	4.0377e+08	3.37729e+08	3.12234e+08	3.48223e+08	3.17211e+08	3.13229e+08	0.0999366	3.87386e+08	None
	M181T182	181.049	3.03	NA	NA	NA	NA	NA	NA	NA	NA	0	0	0	0	0	0	0	0	0	0	0	0	3.61871e+07	3.4759e+07	3.43714e+07	3.10721e+07	3.50995e+07	3.54793e+07	3.67249e+07	3.53325e+07	1.25877	1.39513e+07	None
	M181T49	181.053	0.82	NA	NA	NA	NA	NA	NA	NA	NA	5.50507e+06	0	0	0	6.67584e+06	0	3.8148e+06	6.99026e+06	0	5.51667e+06	6.97393e+06	1.13752e+06	0	4.174e+06	5.18895e+06	2.25359e+07	2.39046e+07	2.3016e+07	2.69401e+07	2.6015e+07	1.17416	8.41944e+06	None
	M181T364	181.086	6.07	0	Tuckolide	[M+H-2H2O]+	0.7944	6507065	Organoheterocyclic_compounds	Oxocins	NA	0	0	0	0	0	0	0	0	0	0	0	0	1.18934e+07	1.05315e+07	1.18518e+07	1.0619e+07	1.05716e+07	1.12942e+07	1.01607e+07	1.14226e+07	1.25981	4.41724e+06	None
	M181T89	181.086	1.48	0.5	3-Oxo-1,8-octanedicarboxylic acid	[M+H-2H2O]+	0.8383	1755	Organic_acids_and_derivatives	Keto_acids_and_derivatives	Medium-chain_keto_acids_and_derivatives	0	4.8313e+07	9.96523e+06	0	0	1.53674e+07	0	0	0	0	0	0	1.84827e+07	3.07641e+07	3.03683e+07	7.67395e+07	8.1005e+07	8.2363e+07	7.60685e+07	8.20088e+07	1.2178	2.75723e+07	Into_Blood
	M181T351	181.122	5.85	0.5	Galbanic acid	[M+H-C13H14O3]+	0.8927	7082474	Lipids_and_lipid-like_molecules	Prenol_lipids	Terpene_lactones	0	0	0	0	0	3.30796e+06	0	0	0	0	0	0	1.15683e+07	1.18698e+07	1.29593e+07	1.26502e+07	1.32244e+07	1.29899e+07	1.3343e+07	1.50991e+07	1.20566	5.3506e+06	Into_Blood
	M181T422	181.122	7.03	NA	NA	NA	NA	NA	NA	NA	NA	0	9.57029e+06	0	0	0	8.62651e+06	0	0	0	0	0	0	4.49893e+07	4.72787e+07	4.58568e+07	7.70123e+07	7.39543e+07	7.45353e+07	6.9738e+07	7.74844e+07	1.23741	2.64523e+07	Into_Blood
	M181T241	181.134	4.02	NA	NA	NA	NA	NA	NA	NA	NA	8.31724e+07	9.11813e+07	9.14872e+07	1.09397e+08	1.20389e+08	8.01503e+07	9.1579e+07	8.93372e+07	9.75846e+07	8.33931e+07	7.40275e+07	9.82927e+07	5.67441e+07	5.61474e+07	6.10663e+07	5.54494e+06	5.13168e+06	6.07884e+06	5.60295e+06	5.33804e+06	0.592706	6.55823e+07	None
	M181T169	181.135	2.81	NA	NA	NA	NA	NA	NA	NA	NA	1.9601e+07	3.47908e+07	1.85627e+07	3.36822e+07	2.65263e+07	0	0	2.11221e+07	2.1325e+07	3.37988e+07	1.73066e+07	2.31019e+07	2.37703e+07	2.62207e+07	2.61445e+06	4.79103e+06	4.8335e+06	5.04891e+06	4.62344e+06	4.74313e+06	0.730293	1.63231e+07	None
	M182T1133_1	181.988	18.89	NA	NA	NA	NA	NA	NA	NA	NA	5.74021e+07	5.52968e+07	5.35002e+07	6.69561e+07	6.41029e+07	6.80968e+07	5.78415e+07	5.83877e+07	6.00886e+07	6.30459e+07	6.1788e+07	5.96172e+07	5.84786e+07	5.92576e+07	5.74257e+07	6.6749e+07	6.51311e+07	6.01758e+07	7.01286e+07	5.79262e+07	0.0739188	6.10698e+07	None
	M182T1191	181.99	19.84	NA	NA	NA	NA	NA	NA	NA	NA	8.01068e+06	5.76448e+06	0	7.42487e+06	1.10141e+07	7.15137e+06	6.4544e+06	1.01175e+07	9.96769e+06	3.26063e+06	1.61609e+07	7.57252e+06	1.1028e+07	6.34297e+06	6.7752e+06	8.76953e+06	5.62386e+06	9.35042e+06	8.35939e+06	7.50954e+06	0.41463	7.8329e+06	None
	M182T1157	181.99	19.29	NA	NA	NA	NA	NA	NA	NA	NA	3.103e+07	7.7895e+07	7.75053e+07	1.84993e+07	2.91769e+07	5.23752e+07	2.12017e+07	2.19328e+07	1.49004e+07	7.82616e+07	1.91877e+07	3.03208e+07	2.67278e+07	3.08982e+07	7.11486e+07	2.96874e+07	3.45095e+07	1.83367e+07	1.46656e+07	2.3276e+07	0.616701	3.60768e+07	None
	M182T329	182.081	5.48	NA	NA	NA	NA	NA	NA	NA	NA	0	7.19215e+06	0	0	0	0	0	0	0	0	0	0	9.37609e+06	1.08962e+07	1.09236e+07	9.92905e+06	9.78638e+06	1.21137e+07	1.02775e+07	1.06617e+07	1.15069	4.55782e+06	Into_Blood
	M182T319	182.19	5.31	1.1	Dicyclohexylamine	[M+H]+	0.9608	7582	Organic_nitrogen_compounds	Organonitrogen_compounds	Cyclohexylamines	1.51104e+07	1.58168e+07	1.46192e+07	1.88049e+07	1.26556e+07	1.40392e+07	1.73625e+07	2.83177e+07	1.36323e+07	1.81885e+07	2.04467e+07	2.63582e+07	8.53218e+06	9.11452e+06	7.39582e+06	1.23093e+07	1.13431e+07	1.09555e+07	1.1987e+07	1.03206e+07	0.37079	1.48655e+07	None
	M183T1149	182.985	19.16	NA	NA	NA	NA	NA	NA	NA	NA	6.88736e+09	6.85607e+09	6.72095e+09	6.84728e+09	6.79973e+09	6.70192e+09	6.80924e+09	6.81201e+09	6.93909e+09	6.81589e+09	6.83627e+09	7.02757e+09	6.82685e+09	6.6924e+09	2.22611e+09	6.58317e+09	6.01912e+09	6.08391e+09	5.15679e+09	6.57133e+09	0.167567	6.41065e+09	None
	M183T277	183.092	4.62	0.5	Harman	[M+H]+	0.9947	5281404	Alkaloids and derivatives	Harmala alkaloids	na	1.05057e+06	0	0	0	4.54943e+06	1.57329e+06	914695	1.11289e+06	5.17551e+06	2.92055e+06	0	2.64454e+06	2.75244e+07	2.56501e+07	2.69341e+07	5.41213e+07	5.86801e+07	5.82683e+07	5.85877e+07	5.91105e+07	1.25692	1.94409e+07	None
	M183T201	183.101	3.36	NA	NA	NA	NA	NA	NA	NA	NA	0	0	3.26527e+07	0	0	0	0	0	0	0	0	0	6.01349e+07	6.76291e+07	6.5119e+07	5.06099e+07	5.35312e+07	5.16821e+07	5.22667e+07	5.82991e+07	1.16593	2.45962e+07	Into_Blood
	M183T185	183.102	3.09	NA	NA	NA	NA	NA	NA	NA	NA	2.82305e+08	2.34464e+08	1.13848e+08	2.50268e+07	9.44445e+07	4.96428e+07	0	0	0	0	1.04703e+07	8.48371e+06	5.19332e+07	5.01513e+07	4.44594e+07	6.50854e+07	6.78146e+07	6.67703e+07	7.18975e+07	6.97974e+07	1.13783	6.53297e+07	Into_Blood
	M183T173	183.102	2.88	NA	NA	NA	NA	NA	NA	NA	NA	0	5.18685e+07	0	0	0	0	0	0	0	0	0	0	6.57615e+07	6.42503e+07	6.49859e+07	5.90257e+07	5.7894e+07	5.67827e+07	6.24198e+07	6.49048e+07	1.13984	2.73947e+07	Into_Blood
	M183T293	183.102	4.89	0.4	2-Hydroxy-3-(10-methyl-2,7-dioxooxecan-5-yl)sulfanylpropanoic acid	[M+H-C3H6SO3]+	0.7042	23757162	Lipids_and_lipid-like_molecules	Fatty_Acyls	Fatty_acids_and_conjugates	0	0	0	0	0	0	0	0	0	0	0	0	2.17132e+07	2.32989e+07	1.91749e+07	2.29044e+07	2.18886e+07	2.21723e+07	2.33813e+07	2.23171e+07	1.25991	8.84254e+06	None
	M183T147_2	183.102	2.45	NA	NA	NA	NA	NA	NA	NA	NA	0	0	5.43685e+07	0	0	0	0	0	0	0	1.26077e+07	1.08064e+07	0	4.07967e+07	3.33851e+07	5.65081e+07	5.57299e+07	5.44562e+07	5.37768e+07	5.63632e+07	1.17949	2.14399e+07	Into_Blood
	M184T47_1	184.063	0.79	NA	NA	NA	NA	NA	NA	NA	NA	0	0	0	0	0	0	0	0	0	0	0	0	0	0	0	7.37943e+07	7.60255e+07	6.9708e+07	7.61979e+07	7.74806e+07	1.77864	1.86603e+07	None
	M184T47_2	184.09	0.78	NA	NA	NA	NA	NA	NA	NA	NA	5.94783e+06	1.16823e+07	0	5.61378e+06	0	3.99822e+06	1.10817e+07	9.60243e+06	4.638e+07	8.2769e+06	7.48572e+06	4.92957e+06	6.93991e+07	6.30377e+07	6.89953e+07	1.57004e+07	1.72304e+07	1.89141e+07	1.97211e+07	1.92381e+07	1.10697	2.03617e+07	None
	M184T192	184.145	3.2	0.5	N-Cyclopropyl-2-(1-piperazinyl)acetamide	[M+H]+	0.9415	4962600	Organic_acids_and_derivatives	Carboxylic_acids_and_derivatives	Amino_acids__peptides__and_analogues	0	0	0	0	0	0	0	0	0	0	0	0	1.2085e+07	1.19154e+07	1.04714e+07	1.63831e+07	2.69658e+07	1.66048e+07	1.63297e+07	1.84368e+07	1.34818	6.4596e+06	None
	M184T467	184.17	7.78	NA	NA	NA	NA	NA	NA	NA	NA	2.00442e+06	3.33402e+06	2.00395e+06	2.21966e+06	2.84142e+06	2.25358e+06	3.23085e+06	1.81196e+06	2.17069e+06	1.94761e+06	1.6702e+06	2.22327e+06	2.89593e+06	3.48121e+06	3.49337e+06	2.30645e+06	2.52101e+06	2.7145e+06	2.55858e+06	2.44979e+06	0.220887	2.50662e+06	None
	M185T1130	184.889	18.83	NA	NA	NA	NA	NA	NA	NA	NA	3.73803e+06	3.43348e+06	4.20325e+06	3.53743e+06	4.91631e+06	2.9498e+06	3.44829e+06	2.72259e+06	4.09623e+06	3.73646e+06	3.18924e+06	3.08462e+06	4.21175e+06	3.33745e+06	3.51924e+06	3.09389e+06	3.56374e+06	3.10245e+06	3.1165e+06	3.18859e+06	0.149867	3.50947e+06	None
	M185T1195	184.987	19.92	NA	NA	NA	NA	NA	NA	NA	NA	0	7.02706e+07	2.73538e+07	4.78324e+07	3.00427e+07	0	0	0	3.94927e+07	4.76696e+07	2.43035e+07	0	3.29645e+07	5.46945e+07	0	2.85673e+07	2.44282e+07	2.65911e+07	2.24576e+07	2.70787e+07	0.817068	2.51874e+07	Into_Blood
	M185T1171	184.987	19.52	NA	NA	NA	NA	NA	NA	NA	NA	0	4.873e+07	5.38136e+07	7.09261e+07	6.81398e+07	5.19681e+07	0	0	4.97713e+07	2.18737e+08	2.87411e+07	3.09882e+07	1.02594e+08	1.03389e+08	0	5.10844e+07	5.26032e+07	4.76203e+07	4.47169e+07	4.97804e+07	0.911221	5.36802e+07	None
	M185T1158	184.987	19.3	NA	NA	NA	NA	NA	NA	NA	NA	0	4.97225e+07	1.78248e+08	1.60388e+08	7.49805e+07	1.64181e+08	0	0	4.4985e+07	0	6.28383e+07	2.26712e+08	5.76277e+07	6.4919e+07	2.24887e+08	4.61786e+07	3.49075e+07	9.17965e+07	4.91131e+07	4.97972e+07	0.916081	7.90641e+07	Into_Blood
	M185T1133_3	185.023	18.89	NA	NA	NA	NA	NA	NA	NA	NA	2.09881e+07	2.20205e+07	2.17662e+07	1.92973e+07	2.10566e+07	2.25635e+07	2.67594e+07	2.41509e+07	1.86557e+07	2.37294e+07	2.45504e+07	2.00475e+07	2.09758e+07	1.58654e+07	2.19693e+07	1.96075e+07	1.98108e+07	2.17207e+07	2.18435e+07	2.17383e+07	0.109466	2.14558e+07	None
	M185T1193	185.023	19.88	NA	NA	NA	NA	NA	NA	NA	NA	4.66388e+06	4.1628e+06	3.51632e+06	5.18891e+06	5.2929e+06	4.07744e+06	0	2.48955e+06	6.02279e+06	3.09032e+06	0	3.48896e+06	6.30625e+06	1.16421e+07	0	3.8512e+06	2.41866e+06	5.80106e+06	6.13423e+06	6.7907e+06	0.638858	4.2469e+06	None
	M185T185	185.044	3.08	NA	NA	NA	NA	NA	NA	NA	NA	0	0	0	0	0	0	0	0	0	0	0	0	4.56843e+06	5.51387e+06	7.48547e+06	9.85492e+06	1.06984e+07	1.19239e+07	1.16739e+07	1.2328e+07	1.35074	3.70234e+06	None
	M185T218	185.117	3.64	NA	NA	NA	NA	NA	NA	NA	NA	1.25709e+08	7.68469e+07	1.23844e+08	0	3.93249e+07	1.50022e+07	0	546424	0	0	720343	0	1.04119e+08	1.04558e+08	1.00512e+08	9.2319e+07	1.00884e+08	9.39288e+07	9.49613e+07	9.45022e+07	0.86064	5.83889e+07	Into_Blood
	M186T601	185.576	10.01	NA	NA	NA	NA	NA	NA	NA	NA	1.92725e+06	8.85903e+06	1.73411e+06	893670	1.21572e+06	2.61775e+06	0	0	0	0	0	0	7.89791e+06	7.4091e+06	6.00798e+06	6.17509e+06	5.21905e+06	7.05172e+06	6.34695e+06	7.38675e+06	0.934123	3.5371e+06	Into_Blood
	M186T47_2	186.076	0.78	NA	NA	NA	NA	NA	NA	NA	NA	0	0	2.72778e+06	0	0	2.0315e+06	1.11022e+07	0	0	0	0	1.95085e+06	0	5.14654e+06	0	6.9415e+07	7.05205e+07	7.68865e+07	7.42193e+07	7.75479e+07	1.64579	1.95774e+07	Into_Blood
	M186T157	186.091	2.61	0	Roxindole	[M+H-C11H15N]+	0.976	219050	Organoheterocyclic_compounds	Indoles_and_derivatives	Hydroxyindoles	0	0	0	0	0	0	0	0	0	0	0	0	0	0	0	1.88989e+07	1.98214e+07	1.92175e+07	1.94248e+07	1.93724e+07	1.77733	4.83675e+06	None
	M186T139	186.123	2.32	21.6	4-Methyl-.alpha.-ethyltryptamine	[M+H-NH3]+	0.9254	57466062	Organoheterocyclic_compounds	Indoles_and_derivatives	Indoles	1.08585e+07	0	0	0	0	0	0	0	0	0	0	0	0	0	0	1.48939e+08	1.49252e+08	1.45805e+08	1.392e+08	1.4527e+08	1.74419	3.69662e+07	Into_Blood
	M186T1131	186.196	18.85	NA	NA	NA	NA	NA	NA	NA	NA	1.19537e+06	1.0247e+06	1.22817e+06	1.2066e+06	1.13443e+06	1.27831e+06	1.31037e+06	954287	846427	1.39285e+06	951299	1.17795e+06	0	854881	574797	1.70252e+06	1.60843e+06	1.45772e+06	1.97988e+06	1.40951e+06	0.363377	1.16442e+06	None
	M186T641	186.222	10.69	0.1	n-Dodecylamine	[M+H]+	0.9671	13583	Organic_nitrogen_compounds	Organonitrogen_compounds	Amines	3.67742e+07	2.7875e+07	2.94837e+07	2.54018e+07	2.06134e+07	1.29726e+07	3.63729e+07	2.24249e+07	2.82587e+07	2.6909e+07	2.06506e+07	2.95187e+07	1.13392e+07	1.20348e+07	1.22513e+07	4.66452e+06	4.35208e+06	4.23387e+06	4.39327e+06	4.04245e+06	0.598375	1.87283e+07	None
	M187T31	186.956	0.52	NA	NA	NA	NA	NA	NA	NA	NA	1.0007e+08	8.66312e+07	8.80847e+07	8.08507e+07	8.30199e+07	4.09317e+07	9.10581e+07	9.76874e+07	8.51694e+07	8.74493e+07	8.67641e+07	8.77357e+07	8.63364e+07	7.81847e+07	7.53903e+07	4.58763e+07	8.63641e+07	1.00681e+08	8.11504e+07	7.72415e+07	0.182049	8.23339e+07	None
	M187T1150	186.956	19.16	NA	NA	NA	NA	NA	NA	NA	NA	5.77336e+08	5.44138e+08	5.53578e+08	5.57873e+08	5.1966e+08	2.78305e+08	2.0791e+08	8.6444e+07	5.54325e+08	5.63377e+08	5.68934e+08	5.84814e+08	3.37841e+08	5.48127e+08	5.28123e+08	5.44633e+08	9.06692e+07	5.30313e+08	5.26889e+08	3.9911e+08	0.35978	4.5512e+08	None
	M187T521	187.039	8.68	0.5	Psoralen	[M+H]+	0.9954	6199	Phenylpropanoids_and_polyketides	Coumarins_and_derivatives	Furanocoumarins	0	2.38561e+06	0	0	0	378633	0	0	0	0	0	0	4.56338e+07	4.86723e+07	4.67317e+07	5.24518e+07	5.24043e+07	5.58535e+07	5.92785e+07	5.38802e+07	1.25026	2.08835e+07	Into_Blood
	M187T190	187.063	3.17	NA	NA	NA	NA	NA	NA	NA	NA	7.98138e+06	1.22162e+07	5.96203e+06	1.04642e+07	707410	1.01622e+07	0	0	6.46126e+06	6.57372e+06	1.06598e+07	1.49349e+07	0	8.23333e+06	1.02688e+07	3.21074e+06	3.45935e+06	3.26057e+06	3.20608e+06	3.39316e+06	0.735725	6.05775e+06	None
	M187T495	187.075	8.26	0.6	Tetrahydromagnolol	[M+H-C6H12]+	0.881	5321851	Benzenoids	Benzene_and_substituted_derivatives	Biphenyls_and_derivatives	1.65222e+07	0	2.15772e+07	7.43788e+06	1.54333e+07	0	0	0	0	0	0	0	3.82387e+07	3.70012e+07	5.15221e+07	4.77668e+07	4.77242e+07	5.03684e+07	4.99367e+07	5.11254e+07	1.01666	2.17327e+07	Into_Blood
	M187T422	187.075	7.03	NA	NA	NA	NA	NA	NA	NA	NA	7.99728e+07	3.44003e+08	9.7718e+07	4.05384e+07	1.317e+08	2.47931e+08	0	0	0	0	0	0	0	0	0	6.20674e+06	7.15871e+06	6.59815e+06	6.17929e+06	7.64169e+06	1.92401	4.87824e+07	Into_Blood
	M187T362	187.075	6.04	NA	NA	NA	NA	NA	NA	NA	NA	7.26533e+07	2.92903e+08	6.99974e+07	4.96507e+07	9.42148e+07	6.77331e+07	0	0	0	0	0	0	9.81328e+06	1.01026e+07	1.10179e+07	1.25564e+07	1.12968e+07	1.20422e+07	1.47019e+07	1.22581e+07	1.81143	3.70471e+07	Into_Blood
	M187T693	187.075	11.55	NA	NA	NA	NA	NA	NA	NA	NA	2.53491e+06	1.78253e+07	2.26953e+06	1.29779e+06	0	3.7834e+06	0	0	0	0	0	0	2.1547e+07	0	2.19366e+07	1.80352e+07	1.70143e+07	1.02491e+07	1.05768e+07	1.72706e+07	1.18046	7.21702e+06	Into_Blood
	M187T573	187.076	9.55	0.4	2,2'-Dihydroxybiphenyl	[M+H]+	0.8693	15731	Benzenoids	Benzene_and_substituted_derivatives	Biphenyls_and_derivatives	1.27794e+07	4.54962e+07	7.12107e+06	0	1.5138e+07	1.22179e+07	0	0	0	0	0	0	0	7.83103e+06	0	8.19159e+06	8.64618e+06	1.46636e+07	1.50249e+07	9.06517e+06	1.36826	7.80875e+06	Into_Blood
	M187T50	187.108	0.83	NA	NA	NA	NA	NA	NA	NA	NA	5.54376e+06	6.94196e+06	0	9.21411e+06	8.53771e+06	0	1.02004e+07	9.25078e+06	9.0785e+06	9.00379e+06	1.10263e+07	1.05774e+07	1.33821e+07	1.08095e+07	9.3549e+06	3.71846e+07	3.98203e+07	3.48806e+07	3.84113e+07	3.88778e+07	0.87081	1.56048e+07	None
	M187T791	187.148	13.18	0.1	Naphtho[2,3-b]furan-2(4H)-one, 4a,5,6,7,8,8a,9,9a-octahydro-3,8a-dimethyl-5-methylene-	[M+H-CH2O2]+	0.9573	14448069	Lipids_and_lipid-like_molecules	Prenol_lipids	Terpene_lactones	0	0	0	0	0	0	0	0	0	0	0	862627	9.2799e+06	9.57627e+06	0	1.24239e+07	1.35714e+07	1.46116e+07	1.30638e+07	1.51046e+07	1.40839	4.4247e+06	None
	M187T764_2	187.148	12.74	NA	NA	NA	NA	NA	NA	NA	NA	2.64874e+06	0	0	0	1.2303e+06	0	1.3635e+06	1.63956e+06	2.27392e+06	0	4.33576e+06	0	1.93135e+07	1.87989e+07	1.75434e+07	1.66853e+07	1.70017e+07	1.7224e+07	1.86917e+07	1.72488e+07	1.08685	7.79995e+06	None
	M188T37	188.052	0.62	NA	NA	NA	NA	NA	NA	NA	NA	8.56823e+06	7.63584e+06	5.86667e+06	7.62012e+06	1.02113e+07	3.6984e+07	7.86445e+06	9.8542e+06	1.22259e+07	9.09681e+06	9.71104e+06	5.84734e+06	2.3338e+07	2.34316e+07	2.38623e+07	1.02355e+08	1.0904e+08	1.02922e+08	9.91594e+07	9.55737e+07	1.12708	3.55584e+07	None
	M188T192_2	188.055	3.2	NA	NA	NA	NA	NA	NA	NA	NA	7.9812e+07	3.41794e+08	3.39529e+08	2.94255e+08	1.99688e+08	5.14478e+07	3.74182e+08	9.56195e+07	3.01865e+07	3.16633e+08	3.59777e+08	7.99301e+07	3.91851e+08	8.49805e+07	6.08647e+07	5.47545e+06	9.77903e+06	4.26592e+06	4.99878e+06	9.24448e+06	0.956883	1.56716e+08	None
	M188T192_3	188.07	3.2	0.7	Indolelactate	[M+H-H2O]+	0.9803	92904	Organoheterocyclic_compounds	Indoles_and_derivatives	Indolyl_carboxylic_acids_and_derivatives	2.08178e+10	2.19031e+10	2.27441e+10	1.98916e+10	1.88018e+10	1.95166e+10	2.79087e+10	2.25938e+10	1.98823e+10	2.32894e+10	2.27958e+10	2.63963e+10	2.45152e+10	2.4269e+10	2.50006e+10	2.53889e+09	2.51693e+09	2.45658e+09	2.65768e+09	2.44591e+09	0.523644	1.76471e+10	None
	M188T333	188.071	5.55	NA	NA	NA	NA	NA	NA	NA	NA	3.38099e+07	1.91586e+07	1.82855e+07	1.74153e+07	2.31238e+07	1.66532e+07	2.85806e+07	2.45188e+07	2.57026e+07	2.63131e+07	2.19366e+07	9.95459e+06	3.07899e+07	3.02394e+07	2.92806e+07	5.26133e+06	5.71599e+06	6.37863e+06	5.58091e+06	5.83859e+06	0.506765	1.92269e+07	None
	M188T50_1	188.092	0.83	NA	NA	NA	NA	NA	NA	NA	NA	0	0	0	1.16093e+07	0	0	0	0	0	0	0	0	2.26533e+07	0	0	7.16208e+07	7.32307e+07	6.69454e+07	7.19929e+07	6.98826e+07	1.59403	1.93967e+07	Into_Blood
	M188T81	188.092	1.35	0.3	Hexanoic acid, 5-(acetylamino)-4-oxo-	[M+H]+	0.7671	75310435	Organic_acids_and_derivatives	Keto_acids_and_derivatives	Medium-chain_keto_acids_and_derivatives	0	0	0	0	0	0	0	0	0	0	0	0	2.93786e+07	2.51577e+07	0	6.05596e+07	6.32988e+07	5.99843e+07	6.33158e+07	6.20124e+07	1.49313	1.81854e+07	None
	M188T192_4	188.118	3.2	NA	NA	NA	NA	NA	NA	NA	NA	4.86536e+07	4.85271e+07	5.22075e+07	4.6244e+07	4.46027e+07	4.90867e+07	6.25303e+07	5.39948e+07	4.54544e+07	5.07445e+07	5.47317e+07	6.18272e+07	6.46505e+07	5.79919e+07	6.28811e+07	4.54612e+06	4.26122e+06	5.04453e+06	5.41023e+06	4.93294e+06	0.54213	4.14162e+07	None
	M188T282	188.128	4.71	0.6	7-Keto-8-aminopelargonic acid	[M+H]+	0.7777	448124	Lipids_and_lipid-like_molecules	Fatty_Acyls	Fatty_acids_and_conjugates	7.35796e+06	6.98612e+06	7.90942e+06	7.31646e+06	6.72491e+06	1.34281e+07	1.20977e+07	5.35668e+06	7.27588e+06	6.18064e+06	7.14983e+06	4.65836e+06	1.74092e+07	1.76444e+07	1.89432e+07	1.84317e+07	2.14269e+07	1.75984e+07	1.87759e+07	1.78712e+07	0.484156	1.20271e+07	None
	M189T37	189.047	0.62	NA	NA	NA	NA	NA	NA	NA	NA	5.04778e+06	4.7403e+06	3.7299e+06	5.09575e+06	5.89531e+06	1.77056e+07	5.13299e+06	6.24985e+06	8.68552e+06	5.6953e+06	5.83011e+06	4.0126e+06	1.0874e+07	1.2866e+07	1.28964e+07	8.23666e+07	8.11104e+07	7.39268e+07	6.87735e+07	6.53376e+07	1.23566	2.42986e+07	None
	M189T51	189.087	0.86	NA	NA	NA	NA	NA	NA	NA	NA	0	2.10509e+07	0	1.61797e+07	1.91253e+07	1.77553e+08	3.66589e+07	2.06423e+07	1.85768e+07	1.84875e+07	2.27579e+07	1.13627e+07	2.64053e+07	2.5808e+07	2.72956e+07	2.09936e+07	2.36018e+07	3.21659e+07	2.51521e+07	3.32535e+07	1.25537	2.88535e+07	None
	M189T835	189.091	13.92	0.9	4-(2,5-Dimethylphenyl)-4-oxobutanoic acid	[M+H-H2O]+	0.9046	220095	Organic_oxygen_compounds	Organooxygen_compounds	Carbonyl_compounds	0	0	0	0	0	0	0	0	0	0	0	0	3.78369e+08	3.78942e+08	3.68686e+08	5.45655e+08	5.83305e+08	5.17303e+08	5.20383e+08	5.20671e+08	1.28645	1.90666e+08	None
	M189T772	189.091	12.87	0.8	Butylidenephthalide	[M+H]+	0.9732	642376	Organoheterocyclic compounds	Isocoumarans	Isobenzofuranones	0	0	0	2.22605e+06	0	0	0	0	0	2.55186e+06	0	3.95697e+06	9.43181e+07	9.51494e+07	1.90926e+08	1.49303e+08	1.51254e+08	1.5445e+08	2.11956e+08	2.22863e+08	1.32429	6.39477e+07	Into_Blood
	M189T592_2	189.091	9.87	NA	NA	NA	NA	NA	NA	NA	NA	2.86539e+08	1.95469e+09	2.31583e+08	2.17858e+08	2.76654e+08	3.3425e+08	0	0	0	0	0	0	3.29969e+08	3.4853e+08	3.68504e+08	2.79748e+08	2.9704e+08	2.8553e+08	3.46977e+08	3.37661e+08	1.41444	2.94777e+08	Into_Blood
	M189T508_1	189.091	8.47	NA	NA	NA	NA	NA	NA	NA	NA	1.6162e+07	1.09833e+08	2.52185e+07	2.25162e+07	2.07604e+07	3.54408e+07	0	0	0	0	0	0	5.14313e+08	5.04244e+08	5.12421e+08	4.83223e+08	4.99308e+08	5.19344e+08	5.38352e+08	5.57095e+08	1.15304	2.17912e+08	Into_Blood
	M189T385	189.091	6.42	NA	NA	NA	NA	NA	NA	NA	NA	4.01337e+08	8.46245e+08	4.45508e+08	1.75755e+08	5.14308e+08	4.87363e+08	0	0	835522	0	0	0	4.72855e+07	1.05489e+08	5.03241e+07	5.27462e+07	5.50169e+07	5.46842e+07	5.67178e+07	5.76403e+07	1.42172	1.67563e+08	Into_Blood
	M189T72	189.123	1.2	0.1	Alanyl-Valine	[M+H]+	0.9867	96799	Organic_acids_and_derivatives	Carboxylic_acids_and_derivatives	Amino_acids__peptides__and_analogues	2.63061e+06	0	0	0	0	1.21807e+07	0	0	2.50268e+06	0	0	0	0	0	0	5.60944e+07	5.91377e+07	6.00232e+07	5.34207e+07	5.84344e+07	1.65401	1.52212e+07	Into_Blood
	M189T50	189.123	0.84	0.3	N6-Acetyl-L-lysine	[M+H]+	0.9512	92832	Organic_acids_and_derivatives	Carboxylic_acids_and_derivatives	Amino_acids__peptides__and_analogues	6.28711e+07	5.98189e+07	5.75409e+07	6.49008e+07	7.09303e+07	4.99029e+07	6.85038e+07	7.88143e+07	6.47838e+07	5.24114e+07	6.97418e+07	3.2539e+07	7.14741e+07	6.75271e+07	6.7452e+07	4.20482e+07	4.76009e+07	4.32883e+07	4.33422e+07	4.34548e+07	0.219775	5.79473e+07	None
	M189T85	189.123	1.42	0.6	Leucyl-Glycine	[M+H]+	0.9984	79070	Organic_acids_and_derivatives	Carboxylic_acids_and_derivatives	Amino_acids__peptides__and_analogues	0	0	0	0	0	1.37434e+07	0	0	0	0	0	0	0	3.65534e+07	0	1.90784e+07	4.24002e+07	1.91206e+07	1.91523e+07	3.04743e+07	1.5499	9.02613e+06	Into_Blood
	M189T154	189.124	2.56	1.1	Glycyl-Isoleucine	[M+H]+	0.9833	259613	Organic acids and derivatives	Carboxylic acids and derivatives	Amino acids, peptides, and analogues	0	0	4.62715e+06	5.37511e+06	0	4.37893e+06	5.45026e+06	5.93418e+06	0	0	6.7392e+06	6.37741e+06	3.46947e+07	3.67657e+07	3.37816e+07	5.91971e+07	6.07228e+07	6.10377e+07	6.10801e+07	6.42358e+07	1.14117	2.25199e+07	None
	M189T45	189.135	0.76	0.4	N(omega)-Methyl-L-arginine	[M+H]+	0.9399	132862	Organic_acids_and_derivatives	Carboxylic_acids_and_derivatives	Amino_acids__peptides__and_analogues	1.94414e+07	1.5297e+07	1.54838e+07	1.28782e+07	1.92825e+07	9.95965e+06	1.49948e+07	1.53472e+07	1.99648e+07	1.72758e+07	1.35041e+07	5.60274e+06	2.52075e+07	2.4167e+07	2.21738e+07	1.21043e+08	1.22632e+08	1.22707e+08	1.25105e+08	1.22602e+08	1.09547	4.32335e+07	None
	M189T41	189.16	0.69	1.4	N6,N6,N6-Trimethyl-L-lysine	[M+H]+	0.9824	440120	Organic acids and derivatives	Carboxylic acids and derivatives	Amino acids, peptides, and analogues	0	0	0	0	0	7.52633e+06	0	0	0	0	0	0	0	0	0	1.05221e+08	1.02479e+08	1.01948e+08	1.16914e+08	110931672	1.74868	2.7251e+07	Into_Blood
	M189T419	189.164	6.99	0.5	[(1aR,2S,2aS,5R,5aS,6S,7aS)-2-Acetyloxy-5-hydroxy-2a,7a-dimethyl-5-propan-2-yl-2,3,4,5a,6,7-hexahydro-1aH-azuleno[6,7-b]oxiren-6-yl] (Z)-2-methylbut-2-enoate	[M+H-C8H14O6]+	0.9276	11876148	Lipids_and_lipid-like_molecules	Fatty_Acyls	Fatty_acid_esters	0	0	0	0	0	0	0	0	0	0	0	0	0	0	0	1.67886e+07	1.78369e+07	1.70316e+07	1.72616e+07	1.77055e+07	1.77767	4.33121e+06	None
	M189T731	189.164	12.19	0.2	(E)-5-((1S,4R)-3,3-Dimethylbicyclo[2.2.1]heptan-2-yl)pent-3-en-2-one	[M+H-H2O]+	0.8681	5937532	Lipids_and_lipid-like_molecules	Prenol_lipids	Monoterpenoids	0	0	0	0	0	0	0	0	0	0	0	0	1.69689e+07	1.8485e+07	1.83373e+07	2.33657e+07	2.18642e+07	2.34723e+07	2.43623e+07	2.19083e+07	1.2724	8.43821e+06	None
	M190T1145	189.959	19.09	NA	NA	NA	NA	NA	NA	NA	NA	1.55903e+07	6.21212e+06	6.90339e+06	1.76937e+07	1.6204e+07	2.98374e+07	1.00662e+07	6.50811e+06	1.52836e+07	7.98572e+06	2.41692e+07	7.64277e+06	9.76346e+06	2.67025e+07	1.06973e+07	9.3459e+06	9.79654e+06	6.14323e+06	1.24615e+07	6.86234e+06	0.55317	1.27935e+07	None
	M190T1136	189.98	18.93	NA	NA	NA	NA	NA	NA	NA	NA	1.09505e+07	1.3834e+07	9.26775e+06	1.39791e+07	1.03181e+07	9.10599e+06	1.22879e+07	9.116e+06	2.15412e+07	1.21585e+07	0	1.3657e+07	0	1.32724e+07	1.05892e+07	9.37903e+06	8.81841e+06	9.74066e+06	8.42292e+06	1.15316e+07	0.443823	1.03985e+07	None
	M190T247	190.05	4.11	NA	NA	NA	NA	NA	NA	NA	NA	0	0	0	0	0	0	0	0	0	0	0	0	0	0	0	8.01981e+06	6.19814e+06	8.25882e+06	8.59963e+06	8.23252e+06	1.79092	1.96545e+06	None
	M190T212	190.05	3.54	0.5	(3-Oxo-2,3-dihydro-4H-1,4-benzoxazin-4-yl)acetic acid	[M+H-H2O]+	0.9924	2735705	Organoheterocyclic_compounds	Benzoxazines	Benzoxazinones	1.28813e+08	3.40779e+08	9.87959e+07	9.44664e+07	1.09601e+08	9.53071e+07	8.14309e+07	5.35209e+07	7.14578e+07	9.49071e+07	1.48469e+08	5.05136e+07	1.05102e+08	1.138e+08	1.11938e+08	4.18513e+06	4.30268e+06	4.26956e+06	3.77587e+06	4.16231e+06	0.882821	8.59799e+07	None
	M190T61_1	190.071	1.02	NA	NA	NA	NA	NA	NA	NA	NA	1.0824e+07	1.57034e+07	1.11526e+07	1.27639e+07	2.29498e+07	1.20672e+07	1.48156e+07	0	8.34583e+06	1.05486e+07	1.67197e+07	9.5753e+06	1.60988e+07	1.2441e+07	0	4.21899e+07	4.5902e+07	4.1733e+07	4.24526e+07	4.01837e+07	0.758976	1.93233e+07	None
	M190T61_2	190.082	1.01	NA	NA	NA	NA	NA	NA	NA	NA	1.65023e+07	7.05126e+07	3.14798e+07	1.75289e+07	2.61776e+07	1.79125e+07	1.88949e+07	3.36375e+07	1.7116e+07	1.30448e+07	2.80939e+07	1.42217e+07	8.3859e+07	5.59344e+07	5.5427e+07	3.94859e+07	4.22485e+07	4.03506e+07	3.92643e+07	4.04711e+07	0.555443	3.51082e+07	None
	M190T237	190.144	3.94	NA	NA	NA	NA	NA	NA	NA	NA	1.20297e+07	1.16723e+07	1.15917e+07	1.37921e+07	1.63952e+07	1.52859e+07	1.2337e+07	1.11245e+07	1.03852e+07	9.31412e+06	8.13803e+06	3.79788e+06	2.09505e+07	2.07309e+07	1.89501e+07	1.01053e+07	9.75108e+06	1.01955e+07	1.04383e+07	1.05015e+07	0.34432	1.23743e+07	None
	M191T42	190.912	0.7	NA	NA	NA	NA	NA	NA	NA	NA	0	0	0	0	0	8.25426e+06	0	0	0	0	0	0	0	0	0	7.89614e+07	8.04913e+07	7.98618e+07	8.50463e+07	7.45659e+07	1.7334	2.0359e+07	Into_Blood
	M191T37_1	190.979	0.62	NA	NA	NA	NA	NA	NA	NA	NA	1.00802e+07	6.80194e+06	1.59736e+07	1.15503e+07	8.70364e+06	3.33579e+06	3.53816e+07	7.61791e+06	1.11923e+07	1.08779e+07	8.30686e+06	5.86575e+06	3.72535e+07	3.92102e+07	4.11047e+07	3.18432e+07	3.24498e+07	3.6985e+07	3.54427e+07	3.86064e+07	0.667924	2.14292e+07	None
	M191T769_2	191.058	12.81	NA	NA	NA	NA	NA	NA	NA	NA	0	0	0	0	0	0	0	0	0	0	0	0	2.79243e+07	2.38566e+07	2.66295e+07	3.45463e+07	3.3389e+07	3.9391e+07	4.03634e+07	3.58335e+07	1.28733	1.30967e+07	None
	M191T264	191.07	4.4	1.5	N-[2-(3,4-Dimethoxyphenyl)ethyl]-3,4-dimethoxycinnamic acid amide	[M+H-C10H15NO2]+	0.9096	1042026	Phenylpropanoids_and_polyketides	Cinnamic_acids_and_derivatives	Cinnamic_acid_amides	0	0	0	0	0	0	0	0	0	0	0	0	4.82685e+06	0	4.20113e+06	8.03056e+06	8.18246e+06	8.76347e+06	8.21452e+06	8.28026e+06	1.45862	2.52496e+06	None
	M191T861	191.105	14.35	NA	NA	NA	NA	NA	NA	NA	NA	0	0	0	0	0	0	0	0	0	0	0	0	0	0	0	6.23045e+08	6.39985e+08	6.17094e+08	6.46402e+08	5.7158e+08	1.77918	1.54905e+08	None
	M191T832	191.105	13.87	NA	NA	NA	NA	NA	NA	NA	NA	0	0	0	0	0	8.23991e+06	0	0	0	0	0	0	1.56722e+09	2.82928e+09	1.53731e+09	1.77261e+09	3.67681e+09	1.74597e+09	1.6867e+09	1.60001e+09	1.3814	8.21208e+08	Into_Blood
	M191T872_1	191.106	14.54	NA	NA	NA	NA	NA	NA	NA	NA	3.64173e+07	1.05493e+08	3.15505e+07	1.73587e+07	3.03665e+07	3.62695e+07	0	0	0	0	0	0	3.8919e+09	3.71226e+09	3.73645e+09	2.87488e+09	2.71869e+09	2.69967e+09	2.81956e+09	2.70617e+09	1.26134	1.27085e+09	Into_Blood
	M191T601	191.106	10.01	0.8	3-Dimethylallyl-4-hydroxybenzaldehyde	[M+H]+	0.8578	443853	Organic_oxygen_compounds	Organooxygen_compounds	Carbonyl_compounds	9.26349e+07	4.21949e+08	6.44117e+07	4.85818e+07	4.45182e+07	1.1153e+08	0	0	0	0	0	0	4.58214e+08	4.0232e+08	3.85062e+08	3.6048e+08	3.34041e+08	4.11713e+08	4.27726e+08	4.12794e+08	0.966625	1.98799e+08	Into_Blood
	M191T415	191.107	6.92	1.5	Longicaulenone	[M+H-2H2O]+	0.8711	25750965	Organic_oxygen_compounds	Organooxygen_compounds	Carbonyl_compounds	0	0	0	0	0	0	0	0	0	0	0	0	0	4.69025e+07	5.5228e+07	5.8034e+07	6.91402e+07	7.41071e+07	7.99891e+07	7.73027e+07	1.43123	2.30352e+07	None
	M191T724	191.107	12.07	0.3	Butylphthalide	[M+H]+	0.9935	61361	Organoheterocyclic compounds	Benzofurans	Benzofuranones	1.67425e+07	1.35671e+08	1.05233e+07	7.87534e+06	1.19051e+07	8.41334e+07	0	0	0	0	0	0	6.25089e+08	5.76674e+08	5.78144e+08	1.00269e+09	8.86583e+08	1.04239e+09	9.07996e+08	9.31391e+08	1.22799	3.4089e+08	Into_Blood
	M191T713	191.107	11.89	NA	NA	NA	NA	NA	NA	NA	NA	0	0	0	0	0	0	0	0	0	0	0	0	1.40971e+08	1.43043e+08	1.40288e+08	1.68083e+08	1.83399e+08	1.97008e+08	2.04635e+08	1.9242e+08	1.27893	6.84925e+07	None
	M191T307	191.107	5.12	NA	NA	NA	NA	NA	NA	NA	NA	1.83277e+07	4.59229e+07	4.72408e+07	1.40626e+07	2.03552e+07	0	0	0	1.3028e+06	0	0	0	9.91536e+07	5.47261e+07	5.189e+07	8.52417e+07	9.94977e+07	1.15216e+08	1.0795e+08	1.14817e+08	1.01792	4.37852e+07	Into_Blood
	M191T85	191.139	1.42	NA	NA	NA	NA	NA	NA	NA	NA	4.28507e+06	6.3236e+06	2.87149e+06	4.04169e+06	0	6.59659e+06	2.61928e+06	2.20874e+06	2.9129e+06	1.87018e+06	2.58289e+06	0	4.20346e+06	4.73482e+06	4.27313e+06	1.08795e+07	1.1774e+07	1.20267e+07	1.12123e+07	1.33532e+07	0.765495	5.43848e+06	None
	M191T625	191.143	10.42	NA	NA	NA	NA	NA	NA	NA	NA	0	0	0	0	0	0	0	0	0	0	0	0	2.83354e+07	2.8974e+07	2.86054e+07	3.87958e+07	2.8996e+07	2.88587e+07	2.98178e+07	2.93068e+07	1.26878	1.20845e+07	None
	M192T1136	191.978	18.93	NA	NA	NA	NA	NA	NA	NA	NA	4.18641e+06	3.87274e+06	4.0796e+06	4.9135e+06	3.87589e+06	4.97982e+06	3.6907e+06	4.46131e+06	4.84732e+06	4.27572e+06	4.32153e+06	5.37637e+06	3.34306e+06	4.25454e+06	3.26843e+06	3.78677e+06	4.08792e+06	3.22332e+06	3.46195e+06	3.72103e+06	0.146047	4.1014e+06	None
	M192T37	192.062	0.62	NA	NA	NA	NA	NA	NA	NA	NA	3.53057e+07	3.26291e+07	2.42865e+07	3.28346e+07	4.70108e+07	1.71079e+08	3.27986e+07	3.7364e+07	4.84225e+07	3.38483e+07	3.71999e+07	2.26503e+07	1.0383e+08	1.10876e+08	1.10567e+08	3.42929e+08	3.61603e+08	3.52717e+08	3.27784e+08	3.71375e+08	1.02791	1.31856e+08	None
	M192T597	192.138	9.96	NA	NA	NA	NA	NA	NA	NA	NA	8.50339e+06	6.35899e+06	7.8542e+06	6.52621e+06	7.32093e+06	4.9115e+06	7.03779e+06	6.08233e+06	7.70984e+06	7.04101e+06	6.36783e+06	9.06586e+06	4.5206e+06	4.68293e+06	4.4265e+06	2.41582e+06	2.32051e+06	2.2003e+06	1.66746e+06	2.30681e+06	0.423048	5.46604e+06	None
	M192T176	192.138	2.93	0.2	Phendimetrazine	[M+H]+	0.9762	12460	Organoheterocyclic compounds	Oxazinanes	Morpholines	1.00174e+06	3.68793e+06	847736	0	0	0	0	0	0	0	0	0	1.55629e+07	1.76459e+07	1.6354e+07	1.57922e+07	1.58562e+07	1.65606e+07	1.69465e+07	1.58514e+07	1.17922	6.80536e+06	Into_Blood
	M192T936	192.174	15.59	NA	NA	NA	NA	NA	NA	NA	NA	1.49557e+08	0	1.51876e+08	1.62027e+08	1.35103e+08	1.70944e+08	1.63036e+08	9.06996e+07	1.69311e+08	1.5689e+08	8.99137e+07	1.33654e+08	1.02414e+08	9.63098e+07	9.96296e+07	1.75286e+08	1.2722e+08	1.58881e+08	1.54851e+08	1.52008e+08	0.31933	1.31981e+08	None
	M192T920	192.174	15.33	0.2	2,6-di-tert-butylpyridine	[M+H]+	0.9974	68510	NA	NA	NA	2.23507e+08	2.26634e+08	2.23907e+08	2.30638e+08	2.36329e+08	2.4513e+08	2.25318e+08	1.97816e+08	2.31897e+08	2.28972e+08	2.27216e+08	2.36043e+08	1.87959e+08	1.90684e+08	1.98889e+08	2.5241e+08	2.6398e+08	2.4816e+08	2.55178e+08	2.75634e+08	0.10182	2.30315e+08	None
	M192T968	192.175	16.14	NA	NA	NA	NA	NA	NA	NA	NA	3.53837e+07	2.49509e+07	3.10064e+07	2.09337e+07	2.41776e+07	2.44893e+07	2.08902e+07	2.15844e+07	2.39065e+07	2.98947e+07	4.06664e+07	4.09848e+07	2.95267e+07	1.36105e+07	2.58923e+07	3.26378e+07	1.91746e+07	2.75293e+07	1.90987e+07	4.2717e+07	0.288774	2.74528e+07	None
	M192T1123	192.175	18.71	NA	NA	NA	NA	NA	NA	NA	NA	1.88349e+07	1.98636e+07	4.21374e+06	1.32086e+07	5.03301e+06	1.54735e+07	4.58385e+06	8.49097e+06	9.63087e+06	1.41412e+07	1.50019e+07	1.42261e+07	1.15395e+07	1.68045e+07	9.15025e+06	1.2043e+07	1.20835e+07	1.16228e+07	1.46609e+07	1.10144e+07	0.361407	1.2081e+07	None
	M193T37_1	192.976	0.62	NA	NA	NA	NA	NA	NA	NA	NA	5.54203e+06	3.44466e+06	9.07148e+06	6.31475e+06	4.83716e+06	0	1.93567e+07	3.85182e+06	6.70901e+06	5.99096e+06	4.51064e+06	3.06086e+06	2.3139e+07	2.11001e+07	2.14578e+07	1.95518e+07	2.03174e+07	1.92884e+07	1.93338e+07	2.19308e+07	0.692672	1.19405e+07	None
	M193T43	192.999	0.72	NA	NA	NA	NA	NA	NA	NA	NA	0	0	0	0	0	2.33753e+06	0	0	0	0	0	0	0	0	0	3.33058e+07	3.36188e+07	3.59016e+07	3.67748e+07	3.42658e+07	1.74836	8.81021e+06	Into_Blood
	M193T55	193.034	0.92	0.4	Citrate	[M+H]+	0.9245	311	Organic acids and derivatives	Carboxylic acids and derivatives	Tricarboxylic acids and derivatives	0	0	0	0	0	0	0	0	0	0	0	0	0	0	0	5.30345e+07	5.29262e+07	5.2301e+07	5.03491e+07	5.26328e+07	1.77747	1.30622e+07	None
	M193T229	193.05	3.81	0.3	7-(3-methyl-2-butenyloxy)-6-methoxycoumarin	[M+H-C5H8]+	0.9924	1764914	Phenylpropanoids_and_polyketides	Coumarins_and_derivatives	NA	2.83385e+06	6.23483e+06	2.21848e+06	2.57111e+06	3.67159e+06	5.33841e+06	0	348741	0	0	0	755809	2.54419e+07	2.57936e+07	2.59132e+07	2.45617e+07	3.06948e+07	2.54404e+07	2.56883e+07	2.72837e+07	1.05705	1.17395e+07	Into_Blood
	M193T325	193.05	5.42	0.7	Scopoletin	[M+H]+	0.9968	5280460	Phenylpropanoids and polyketides	Coumarins and derivatives	Hydroxycoumarins	0	1.70453e+07	0	0	2.67444e+06	0	0	0	0	0	0	0	8.58519e+07	9.49791e+07	9.21709e+07	1.05411e+08	1.07848e+08	1.12413e+08	1.15057e+08	1.18667e+08	1.2229	4.26058e+07	Into_Blood
	M193T300	193.086	5	0	Sinapyl alcohol	[M+H-H2O]+	0.9363	5280507	Benzenoids	Phenols	Methoxyphenols	0	0	0	0	0	0	0	0	0	0	0	0	0	1.34837e+07	1.23001e+07	1.50734e+07	1.62288e+07	1.4712e+07	1.54684e+07	1.59639e+07	1.40655	5.16151e+06	None
	M193T311	193.086	5.19	0.5	Apiole	[M+H-CH2O]+	0.7444	10659	Organoheterocyclic_compounds	Benzodioxoles	NA	0	0	0	0	0	0	0	0	0	448050	0	0	1.11416e+07	1.19975e+07	1.17737e+07	1.4605e+07	1.38795e+07	1.58679e+07	1.57662e+07	1.46585e+07	1.26467	5.5069e+06	None
	M193T221	193.086	3.69	0.7	4-((4-Hydroxy-2-methoxy-3,5,6-trimethylbenzoyl)oxy)-2-methoxy-3,5,6-trimethylbenzoic acid	[M+H-C11H14O4]+	0.8545	10787281	Phenylpropanoids_and_polyketides	Depsides_and_depsidones	NA	0	0	0	0	0	0	0	0	0	0	0	0	1.84982e+07	1.75949e+07	0	1.69008e+07	1.9872e+07	1.80479e+07	1.72378e+07	1.77134e+07	1.40092	6.29324e+06	None
	M193T372	193.122	6.2	NA	NA	NA	NA	NA	NA	NA	NA	0	0	1.59013e+07	7.12727e+06	1.04762e+07	7.67766e+06	0	0	0	0	0	0	1.52717e+08	1.6828e+08	1.62608e+08	1.68503e+08	1.82518e+08	1.92113e+08	1.89345e+08	1.89879e+08	1.20467	7.23573e+07	Into_Blood
	M193T765	193.122	12.75	2.4	Traumatic acid	[M+H-2H2O]+	0.9661	5283028	Lipids_and_lipid-like_molecules	Fatty_Acyls	Fatty_acids_and_conjugates	4.77812e+06	0	0	5.79907e+06	5.50255e+06	0	4.28324e+06	4.48938e+06	6.34992e+06	8.81931e+06	6.52178e+06	5.55934e+06	1.79926e+08	6.69493e+07	6.12152e+07	1.0398e+08	9.69422e+07	1.07279e+08	1.11457e+08	1.05874e+08	1.23726	4.42863e+07	None
	M193T802	193.122	13.37	NA	NA	NA	NA	NA	NA	NA	NA	0	0	0	0	0	0	0	0	0	0	0	0	1.33224e+08	3.20208e+08	1.32222e+08	2.45378e+08	2.62122e+08	2.56213e+08	2.66492e+08	2.83606e+08	1.3305	9.49733e+07	None
	M193T842	193.122	14.04	1	(+)-7-Isojasmonic acid	[M+H-H2O]+	0.8723	7251183	Lipids_and_lipid-like_molecules	Fatty_Acyls	Lineolic_acids_and_derivatives	2.05704e+07	2.95143e+07	1.61748e+07	2.26672e+07	2.69087e+07	0	1.78174e+07	1.9679e+07	2.33941e+07	1.843e+07	1.58078e+07	3.9314e+07	1.04472e+08	1.91551e+08	1.07072e+08	1.17838e+08	1.43384e+08	1.32343e+08	2.30203e+08	1.22861e+08	0.968343	7e+07	None
	M193T1146	193.122	19.1	NA	NA	NA	NA	NA	NA	NA	NA	0	0	0	0	0	0	0	0	0	0	0	0	8.68195e+07	8.82617e+07	8.17963e+07	7.38981e+07	9.9141e+07	9.94513e+07	1.16186e+08	3.48196e+07	1.32778	3.40187e+07	None
	M193T712_3	193.135	11.87	NA	NA	NA	NA	NA	NA	NA	NA	0	4.65107e+06	0	0	0	0	0	0	0	0	0	0	2.64602e+08	2.80128e+08	2.60622e+08	2.01e+08	9.76971e+07	9.6008e+07	2.06036e+08	1.03401e+08	1.40217	7.57073e+07	Into_Blood
	M194T1148	194.021	19.14	NA	NA	NA	NA	NA	NA	NA	NA	0	9.68067e+06	2.88627e+07	7.86382e+06	1.47276e+07	3.04959e+07	2.73395e+07	2.75107e+07	1.18985e+07	2.40361e+07	1.04051e+07	0	8.26816e+06	1.51473e+07	7.34782e+06	2.33875e+07	6.99349e+06	2.48416e+07	2.57616e+07	2.45643e+07	0.604905	1.64566e+07	None
	M194T280_1	194.081	4.66	0.1	Phenylacetylglycine	[M+H]+	0.9995	68144	Organic_acids_and_derivatives	Carboxylic_acids_and_derivatives	Amino_acids__peptides__and_analogues	7.03363e+08	1.18348e+09	2.9785e+08	2.76042e+08	7.31009e+08	5.49005e+08	4.03803e+08	4.80175e+08	4.26459e+08	6.17152e+08	6.82769e+08	4.64976e+08	5.26665e+08	5.18467e+08	5.45832e+08	1.14839e+07	1.04931e+07	1.05435e+07	1.09804e+07	1.06109e+07	0.72753	4.23058e+08	None
	M194T72	194.081	1.21	NA	NA	NA	NA	NA	NA	NA	NA	0	0	0	0	0	0	0	0	0	0	0	0	5.46991e+07	6.24349e+07	4.56816e+07	4.75247e+07	1.35618e+08	1.29113e+08	1.32351e+08	1.30116e+08	1.43958	3.68769e+07	None
	M194T257	194.081	4.28	NA	NA	NA	NA	NA	NA	NA	NA	0	9.77009e+07	0	0	919584	2.03395e+07	0	0	0	0	0	0	1.69007e+08	1.51846e+08	1.63104e+08	1.49849e+08	1.55724e+08	1.63298e+08	1.57623e+08	1.58987e+08	1.12213	6.94199e+07	Into_Blood
	M194T302	194.154	5.04	0.4	Benzenemethanol, .alpha.-[(1R)-1-(methylamino)butyl]-, (.alpha.S)-rel-	[M+H]+	0.9169	124301442	Organic_nitrogen_compounds	Organonitrogen_compounds	Amines	0	0	0	0	0	0	0	0	0	0	0	0	4.94319e+06	0	4.8641e+06	1.04588e+07	9.41107e+06	8.87689e+06	9.89707e+06	1.21467e+07	1.48903	3.02989e+06	None
	M195T37	194.975	0.62	NA	NA	NA	NA	NA	NA	NA	NA	3.41899e+06	2.39191e+06	5.76829e+06	3.60346e+06	3.34111e+06	0	1.27195e+07	2.45429e+06	3.19034e+06	3.53088e+06	2.56422e+06	1.81632e+06	1.30795e+07	1.36805e+07	1.42763e+07	1.16113e+07	1.21377e+07	6.97823e+06	9.79663e+06	1.20245e+07	0.704214	6.9192e+06	None
	M195T157	195.029	2.62	NA	NA	NA	NA	NA	NA	NA	NA	0	0	0	0	0	0	0	0	0	0	0	0	2.85949e+06	4.84832e+06	3.94556e+06	6.92718e+06	6.19729e+06	6.19975e+06	7.52798e+06	7.13876e+06	1.33185	2.28222e+06	None
	M195T323_1	195.065	5.39	0.2	Ferulate	[M+H]+	0.9891	445858	Phenylpropanoids and polyketides	Cinnamic acids and derivatives	Hydroxycinnamic acids and derivatives	3.39461e+06	7.72864e+07	0	8.57249e+06	7.76432e+06	2.30447e+07	0	0	0	0	0	0	5.43941e+08	5.37456e+08	6.35763e+08	5.41305e+08	4.7448e+08	5.60543e+08	5.2021e+08	5.45322e+08	1.20896	2.23954e+08	Into_Blood
	M195T275	195.065	4.59	0.6	Gibepyrone D	[M+H]+	0.8447	20056005	Organoheterocyclic_compounds	Pyrans	Pyranones_and_derivatives	0	0	0	0	0	0	0	0	0	0	0	0	1.22634e+07	1.26454e+07	1.19464e+07	1.11104e+07	1.12956e+07	1.27452e+07	1.50178e+07	1.38436e+07	1.2663	5.04339e+06	None
	M195T184	195.065	3.07	0.1	Vanillin acetate	[M+H]+	0.9663	61229	Benzenoids	Phenol esters	na	0	0	0	0	0	0	0	0	0	0	0	0	7.13458e+06	0	8.01204e+06	1.23214e+07	1.34918e+07	1.31162e+07	1.71626e+07	1.52282e+07	1.47592	4.32334e+06	None
	M195T249	195.065	4.14	NA	NA	NA	NA	NA	NA	NA	NA	1.93538e+07	7.2578e+07	1.18866e+07	1.73083e+07	2.32322e+07	2.41271e+07	0	0	0	0	0	0	0	0	0	1.39907e+07	2.05485e+07	1.50989e+07	1.59758e+07	1.63791e+07	1.35075	1.25239e+07	Into_Blood
	M195T209	195.065	3.49	NA	NA	NA	NA	NA	NA	NA	NA	9.86797e+06	2.08056e+07	3.57043e+06	5.50883e+06	1.30926e+07	6.08327e+06	1.96185e+06	1.61616e+06	3.10266e+06	2.79108e+06	1.6447e+06	0	1.87705e+07	2.01581e+07	2.05481e+07	1.82914e+07	1.8316e+07	2.06335e+07	1.80465e+07	2.21754e+07	0.736189	1.13492e+07	Into_Blood
	M195T416	195.065	6.93	NA	NA	NA	NA	NA	NA	NA	NA	0	5.65833e+06	0	0	0	0	0	0	0	0	0	0	2.31705e+07	1.3174e+07	1.3516e+07	1.14869e+07	1.21067e+07	1.3077e+07	1.34045e+07	1.29115e+07	1.23587	5.92527e+06	Into_Blood
	M195T76	195.076	1.27	NA	NA	NA	NA	NA	NA	NA	NA	0	3.43671e+06	0	0	0	0	0	0	0	848391	0	0	0	8.50371e+06	0	1.79312e+07	1.87213e+07	1.7784e+07	2.24938e+07	2.03818e+07	1.55282	5.50505e+06	Into_Blood
	M195T535	195.101	8.92	1.2	1-(3,4-Dimethoxyphenyl)propan-1-one	[M+H]+	0.9952	15781	Organic_oxygen_compounds	Organooxygen_compounds	Carbonyl_compounds	0	0	0	0	0	0	0	0	0	0	0	0	4.19969e+07	4.6554e+07	4.66752e+07	5.40472e+07	5.57429e+07	5.73094e+07	5.53586e+07	5.93806e+07	1.2695	2.08532e+07	None
	M195T511	195.102	8.52	0.1	3,5-Di-tert-butyl-4-hydroxybenzoic acid	[M+H-C4H8]+	0.7432	15007	Benzenoids	Benzene_and_substituted_derivatives	Benzoic_acids_and_derivatives	0	0	0	0	0	0	0	0	0	0	0	0	3.83936e+07	3.50664e+07	4.20244e+07	3.19795e+07	3.50854e+07	3.24715e+07	3.68798e+07	3.43941e+07	1.26424	1.43147e+07	None
	M195T256	195.113	4.27	NA	NA	NA	NA	NA	NA	NA	NA	0	9.12349e+06	0	2.98117e+06	0	3.80628e+06	0	0	0	0	0	0	7.83055e+06	8.57578e+06	9.47172e+06	9.67268e+06	9.70862e+06	1.0482e+07	9.94769e+06	9.50325e+06	1.01125	4.55516e+06	Into_Blood
	M195T178	195.113	2.97	0.3	(5aR,10aR)-Octahydrodipyrrolo[1,2-a:1',2'-d]pyrazine-5,10-dione	[M+H]+	0.9792	6932481	Organic_acids_and_derivatives	Carboxylic_acids_and_derivatives	Amino_acids__peptides__and_analogues	1.33216e+08	3.81508e+07	1.63531e+08	1.80519e+08	1.48043e+08	1.84208e+08	2.14558e+08	2.27512e+08	2.20767e+08	1.88137e+08	1.55886e+08	0	1.86885e+08	1.88069e+08	1.87463e+08	1.90416e+07	1.73954e+07	1.87614e+07	1.85194e+07	1.87535e+07	0.666574	1.25471e+08	None
	M195T496	195.114	8.27	NA	NA	NA	NA	NA	NA	NA	NA	6.23199e+06	4.97037e+06	7.56643e+06	6.84885e+06	4.4062e+06	8.46161e+06	8.08286e+06	5.93108e+06	5.91337e+06	8.76531e+06	6.90038e+06	5.12133e+06	3.76897e+06	5.51751e+06	5.50668e+06	7.62599e+06	6.18433e+06	5.3696e+06	7.56987e+06	5.59737e+06	0.216731	6.317e+06	None
	M195T143	195.123	2.39	0.3	Tetraethylene glycol	[M+H]+	0.9984	8200	Organic_oxygen_compounds	Organooxygen_compounds	Ethers	7.63079e+08	4.02194e+08	6.85073e+08	4.44523e+08	4.51185e+08	1.17003e+08	4.9981e+08	7.71401e+08	5.35863e+08	6.69941e+08	6.01732e+08	6.15436e+08	6.15243e+08	6.19054e+08	5.25821e+08	7.12158e+06	6.93948e+06	7.43497e+06	7.7302e+06	1.09939e+07	0.671496	4.17879e+08	None
	M195T729	195.138	12.14	1.3	3-Methyl-1-adamantanecarboxylic acid	[M+H]+	0.9165	286125	Organic_acids_and_derivatives	Carboxylic_acids_and_derivatives	Carboxylic_acids	0	0	0	0	0	0	0	0	0	0	0	0	1.83486e+08	0	0	1.08618e+08	2.32088e+08	1.14029e+08	1.13136e+08	1.07198e+08	1.68803	4.29278e+07	None
	M195T765_2	195.138	12.75	0.9	Sedanolide	[M+H]+	0.9851	111213	Organoheterocyclic_compounds	Isobenzofurans	NA	1.46256e+07	4.48168e+07	6.56529e+06	5.73898e+06	7.88823e+06	1.51397e+07	7.56805e+06	8.1027e+06	1.05694e+07	5.76967e+06	1.854e+07	0	2.26338e+09	2.25542e+09	2.24453e+09	2.98159e+09	3.50436e+09	2.88686e+09	3.42082e+09	3.26745e+09	1.2752	1.14849e+09	None
	M195T554	195.138	9.23	1	Dodecanedioic acid	[M+H-2H2O]+	0.8917	12736	Lipids_and_lipid-like_molecules	Fatty_Acyls	Fatty_acids_and_conjugates	0	0	0	0	0	0	0	0	277792	0	1.07464e+07	0	5.83242e+07	5.68835e+07	6.29514e+07	6.13828e+07	6.26672e+07	5.90475e+07	6.30635e+07	6.19281e+07	1.21522	2.48636e+07	None
	M195T432	195.138	7.2	NA	NA	NA	NA	NA	NA	NA	NA	5.68502e+06	1.59391e+07	1.02795e+07	6.98087e+06	1.12716e+07	5.90873e+06	0	0	0	0	0	0	2.03398e+07	2.12336e+07	2.33268e+07	2.15832e+07	2.40209e+07	2.18919e+07	2.39544e+07	2.55706e+07	0.84685	1.18993e+07	Into_Blood
	M196T31	195.978	0.51	NA	NA	NA	NA	NA	NA	NA	NA	8.44562e+06	1.04406e+07	9.79068e+06	9.16153e+06	3.87875e+06	5.61416e+06	6.41449e+06	9.79062e+06	6.22553e+06	7.68931e+06	9.42887e+06	7.37469e+06	1.01704e+07	8.8822e+06	0	1.38551e+07	1.06437e+07	5.01602e+06	1.03057e+07	1.05358e+07	0.371425	8.18319e+06	None
	M196T1134	195.993	18.9	NA	NA	NA	NA	NA	NA	NA	NA	2.67226e+08	2.50002e+08	2.49818e+08	2.4426e+08	2.42312e+08	2.52175e+08	2.39019e+08	2.46622e+08	2.35929e+08	2.54523e+08	2.58842e+08	2.49788e+08	2.54678e+08	2.56865e+08	2.5632e+08	2.42433e+08	2.50203e+08	2.54321e+08	2.42461e+08	2.53032e+08	0.0300569	2.50041e+08	None
	M196T1192	195.993	19.87	NA	NA	NA	NA	NA	NA	NA	NA	0	0	2.28405e+07	2.63452e+07	3.52789e+07	5.13744e+07	3.2716e+07	2.32934e+07	2.34788e+07	2.85614e+07	1.64607e+07	0	4.53432e+07	0	0	1.96883e+07	2.01069e+07	3.678e+07	2.79294e+07	2.19444e+07	0.710315	2.16071e+07	None
	M196T1148	196.017	19.14	NA	NA	NA	NA	NA	NA	NA	NA	5.12537e+08	5.12904e+08	1.29319e+08	5.12807e+08	1.42449e+08	5.13412e+08	4.77807e+08	1.2201e+08	4.63911e+08	4.73031e+08	4.99467e+08	5.02101e+08	5.39295e+08	5.07957e+08	5.12255e+08	4.26882e+08	4.0209e+08	4.26105e+08	4.25452e+08	4.37481e+08	0.311575	4.26964e+08	None
	M196T281	196.097	4.68	NA	NA	NA	NA	NA	NA	NA	NA	0	0	7.17806e+06	0	0	0	0	0	0	0	0	0	1.25174e+08	9.82479e+07	9.08363e+07	1.29375e+08	1.16671e+08	1.31131e+08	1.19124e+08	1.27686e+08	1.25596	4.72712e+07	Into_Blood
	M196T141	196.097	2.35	NA	NA	NA	NA	NA	NA	NA	NA	1.1193e+07	0	0	0	0	0	0	0	0	0	1.2355e+07	0	0	0	0	2.44175e+07	2.36081e+07	2.41892e+07	2.37122e+07	2.65855e+07	1.47978	7.30303e+06	Into_Blood
	M196T377	196.097	6.28	0.5	Kainic acid	[M+H-H2O]+	0.8614	10255	Organic_acids_and_derivatives	Carboxylic_acids_and_derivatives	Amino_acids__peptides__and_analogues	0	1.4497e+07	0	0	0	6.3529e+06	0	0	0	0	0	0	0	0	0	5.143e+06	7.19612e+06	4.93942e+06	5.5708e+06	4.95725e+06	1.60695	2.43282e+06	Into_Blood
	M196T175	196.097	2.92	NA	NA	NA	NA	NA	NA	NA	NA	2.98716e+07	2.87435e+07	3.72739e+07	3.10897e+07	3.66053e+07	3.29127e+07	3.63772e+07	3.5693e+07	3.41563e+07	4.25623e+07	2.5722e+07	2.29189e+07	5.86306e+07	6.01436e+07	6.20046e+07	2.62748e+07	2.61976e+07	2.76626e+07	2.79542e+07	2.85365e+07	0.328743	3.55665e+07	None
	M196T85	196.154	1.42	NA	NA	NA	NA	NA	NA	NA	NA	1.19635e+08	1.08623e+08	1.76869e+08	1.26259e+08	8.97989e+07	3.04491e+07	1.00649e+08	1.65054e+08	1.12935e+08	1.03245e+08	8.77057e+07	9.45763e+07	6.19291e+07	9.99105e+07	9.10738e+07	2.74582e+06	3.07811e+06	2.80895e+06	3.09395e+06	3.91183e+06	0.687788	7.92176e+07	None
	M197T45	196.865	0.75	NA	NA	NA	NA	NA	NA	NA	NA	1.44469e+08	9.84424e+07	1.33046e+08	1.24383e+08	1.34926e+08	6.67166e+07	1.25865e+08	1.18445e+08	1.37964e+08	1.40145e+08	1.24607e+08	1.40963e+08	1.07902e+08	1.025e+08	9.87713e+07	9.43495e+07	9.50753e+07	9.83866e+07	1.06903e+08	1.05745e+08	0.179143	1.1498e+08	None
	M197T73	197.044	1.21	NA	NA	NA	NA	NA	NA	NA	NA	0	0	0	0	0	0	0	0	0	0	0	0	0	0	4.18669e+06	2.05647e+07	2.0645e+07	2.09318e+07	1.90239e+07	2.03386e+07	1.69356	5.28453e+06	None
	M197T361	197.081	6.02	NA	NA	NA	NA	NA	NA	NA	NA	0	0	1.74279e+07	0	0	0	0	0	0	0	0	0	7.45925e+08	6.99538e+08	7.13276e+08	6.96136e+08	7.19198e+08	7.27852e+08	7.39367e+08	7.43142e+08	1.25099	2.90093e+08	Into_Blood
	M197T50	197.09	0.83	NA	NA	NA	NA	NA	NA	NA	NA	4.84353e+07	1.30452e+07	2.81382e+07	2.77207e+07	2.74212e+07	7.85944e+06	0	4.60371e+07	3.35905e+07	2.58814e+07	4.12095e+07	2.60389e+07	0	1.2126e+07	1.32485e+07	6.79646e+07	7.02986e+07	7.48009e+07	6.08259e+07	6.85858e+07	0.695388	3.46614e+07	None
	M197T187	197.092	3.12	NA	NA	NA	NA	NA	NA	NA	NA	0	0	0	0	0	0	0	0	0	0	0	0	0	0	0	1.15379e+07	1.14848e+07	1.19844e+07	1.12966e+07	1.23976e+07	1.77841	2.93506e+06	None
	M197T780	197.096	12.99	0.5	(S,S)-(-)-Hydrobenzoin	[M+H-H2O]+	0.8729	853020	Phenylpropanoids_and_polyketides	Stilbenes	NA	1.26076e+08	1.04239e+08	7.85345e+07	4.71812e+07	9.61641e+07	1.40212e+07	4.23304e+07	5.6684e+07	1.47407e+08	1.35824e+08	2.30274e+08	1.13919e+08	1.32544e+08	1.32593e+08	1.33815e+08	1.42378e+08	1.58964e+08	1.35742e+08	1.37249e+08	1.35006e+08	0.423731	1.15047e+08	None
	M197T41	197.101	0.69	NA	NA	NA	NA	NA	NA	NA	NA	0	0	0	0	0	0	1.4438e+08	0	8.90006e+07	0	0	0	0	0	0	5.03875e+08	4.93485e+08	4.78104e+08	4.93727e+08	4.84111e+08	1.59474	1.34334e+08	None
	M197T336	197.117	5.59	NA	NA	NA	NA	NA	NA	NA	NA	0	0	0	0	0	0	0	0	0	0	0	0	2.49155e+07	0	0	3.00279e+07	3.09302e+07	2.91111e+07	2.93857e+07	2.93274e+07	1.57204	8.68489e+06	None
	M197T350	197.117	5.84	NA	NA	NA	NA	NA	NA	NA	NA	0	0	4.69945e+06	4.99921e+06	0	7.24477e+06	9.82776e+06	6.57294e+06	8.43634e+06	9.99415e+06	0	0	3.78255e+07	7.22501e+07	7.6397e+07	3.41265e+07	3.54807e+07	3.46194e+07	3.46981e+07	3.64502e+07	1.1366	2.06811e+07	None
	M197T227	197.128	3.78	2.1	Cyclo(val-pro)	[M+H]+	0.8873	98951	Organic acids and derivatives	Carboxylic acids and derivatives	Amino acids, peptides, and analogues	6.81879e+07	7.11995e+07	7.80891e+07	8.96315e+07	7.98554e+07	7.48927e+07	7.93911e+07	9.85296e+07	8.08031e+07	8.21056e+07	6.59321e+07	0	7.92955e+07	8.13311e+07	8.70765e+07	1.74653e+07	1.72318e+07	1.78729e+07	1.69067e+07	1.78358e+07	0.525988	6.01817e+07	None
	M197T782	197.153	13.03	NA	NA	NA	NA	NA	NA	NA	NA	3.31818e+06	4.41408e+06	3.40262e+06	4.87182e+06	4.83009e+06	4.03773e+06	4.20028e+06	2.82973e+06	4.20544e+06	4.18324e+06	3.40345e+06	3.48129e+06	6.8952e+06	6.85594e+06	6.6178e+06	1.66406e+07	2.03243e+07	1.62047e+07	1.67867e+07	1.89176e+07	0.774526	7.82104e+06	None
	M198T162	198.112	2.71	0.2	4-Piperidinepropanoic acid, .beta.-oxo-1-[(phenylmethoxy)carbonyl]-, ethyl ester	[M+H-C8H8O2]+	0.87	10449485	Benzenoids	Benzene_and_substituted_derivatives	Benzyloxycarbonyls	0	0	0	0	0	0	0	0	0	0	0	0	3.69458e+06	4.18543e+06	3.8013e+06	7.2294e+06	7.7635e+06	1.01541e+07	7.29061e+06	7.76132e+06	1.37032	2.59401e+06	None
	M198T487	198.149	8.12	12.3	6-Hydrazino-N2,N2,N4,N4-tetramethyl-1,3,5-triazine-2,4-diamine	[M+H]+	0.8328	25245	Organoheterocyclic_compounds	Triazines	Aminotriazines	0	3.211e+06	0	0	0	0	0	0	0	0	0	0	2.33063e+07	2.2632e+07	0	2.94018e+07	2.94503e+07	3.17243e+07	2.94558e+07	3.18765e+07	1.38183	1.00529e+07	Into_Blood
	M198T399	198.149	6.65	0.4	(2S,4S)-4-Cyclohexylpyrrolidine-2-carboxylic acid	[M+H]+	0.7344	9815559	Organic_acids_and_derivatives	Carboxylic_acids_and_derivatives	Amino_acids__peptides__and_analogues	1.10452e+07	1.184e+07	8.96281e+06	7.03711e+06	6.84155e+06	5.38451e+06	7.26189e+06	4.44317e+06	5.84946e+06	6.28461e+06	6.17705e+06	6.50149e+06	7.20456e+06	1.17975e+07	7.87816e+06	5.56381e+06	5.29662e+06	5.28412e+06	5.30823e+06	5.80285e+06	0.309634	7.08823e+06	None
	M198T993	198.185	16.55	NA	NA	NA	NA	NA	NA	NA	NA	0	5.32427e+06	2.74566e+06	2.27643e+06	4.7614e+06	8.72103e+06	2.42493e+06	0	2.15161e+06	0	1.86793e+06	2.16256e+06	2.49447e+06	0	2.29773e+06	1.29435e+06	1.28169e+06	3.1396e+06	1.38916e+06	1.32144e+06	0.913452	2.28271e+06	None
	M198T536	198.185	8.94	0	Dodecanoic acid, 12-[[(cyclohexylamino)carbonyl]amino]-	[M+H-C7H13NO2]+	0.823	22978774	Lipids_and_lipid-like_molecules	Fatty_Acyls	Fatty_acids_and_conjugates	3.918e+07	8.02082e+07	3.39491e+07	3.49861e+07	2.74665e+07	3.15299e+07	4.16649e+07	3.17306e+07	3.50731e+07	3.57894e+07	3.87766e+07	3.08465e+07	2.87711e+07	2.89606e+07	2.92066e+07	6.36311e+06	6.73167e+06	6.50203e+06	6.23727e+06	6.56411e+06	0.595704	2.90269e+07	None
	M199T45	198.862	0.75	NA	NA	NA	NA	NA	NA	NA	NA	1.42487e+08	9.59254e+07	1.3117e+08	1.25224e+08	1.37918e+08	6.07169e+07	1.2681e+08	1.15933e+08	1.35936e+08	1.40366e+08	1.26362e+08	1.39273e+08	1.0068e+08	9.95515e+07	9.43782e+07	1.22337e+07	1.10789e+07	1.15655e+07	1.32248e+07	1.20792e+07	0.559014	9.16456e+07	None
	M199T1195	199.029	19.91	NA	NA	NA	NA	NA	NA	NA	NA	0	2.41233e+06	0	2.39364e+06	3.48681e+06	3.86012e+06	3.85644e+06	0	3.14165e+06	2.37069e+06	3.83808e+06	3.26821e+06	0	0	0	3.23922e+06	2.10683e+06	3.69661e+06	6.88691e+06	3.60858e+06	0.782239	2.40831e+06	None
	M199T304	199.06	5.06	1.7	Ethyl gallate	[M+H]+	0.9954	13250	Benzenoids	Benzene and substituted derivatives	Benzoic acids and derivatives	2.72311e+06	1.23492e+07	0	0	0	6.40053e+06	0	0	0	0	0	0	1.13261e+08	9.72514e+07	1.4089e+08	6.32025e+07	7.24941e+07	7.86385e+07	1.00424e+08	6.09047e+07	1.27918	3.7427e+07	Into_Blood
	M199T172	199.06	2.86	0.2	Acetylsyringic acid	[M+H-C2H2O]+	0.963	225680	Benzenoids	Benzene_and_substituted_derivatives	Benzoic_acids_and_derivatives	4.14228e+06	2.78041e+06	0	0	0	0	0	0	0	0	0	0	3.91941e+06	4.05931e+06	2.62664e+06	9.99296e+06	1.0934e+07	1.12482e+07	1.16653e+07	1.07889e+07	1.27446	3.60787e+06	Into_Blood
	M199T256	199.087	4.27	19.8	5-Acetylamino-6-amino-3-methyluracil	[M+H]+	0.9896	88299	Organic_nitrogen_compounds	Organonitrogen_compounds	N-arylamides	0	0	0	0	0	0	0	0	0	0	0	0	1.44213e+07	1.59686e+07	1.41772e+07	2.00442e+07	2.19207e+07	2.20031e+07	2.18998e+07	2.13763e+07	1.28748	7.59055e+06	None
	M199T96	199.108	1.6	1.5	SCHEMBL14952777	[M+H]+	0.8795	73146465	Organic acids and derivatives	Carboxylic acids and derivatives	Amino acids, peptides, and analogues	1.35624e+07	2.53668e+07	1.65297e+07	6.7712e+07	2.85334e+07	7.76239e+07	0	0	4.03549e+07	0	0	0	1.65016e+07	3.46161e+07	2.14864e+07	3.28493e+07	3.45443e+07	3.51678e+07	3.48957e+07	3.50067e+07	0.835693	2.57375e+07	Into_Blood
	M199T915	199.169	15.25	NA	NA	NA	NA	NA	NA	NA	NA	1.95932e+06	1.79442e+06	0	1.96135e+06	3.65007e+06	3.6251e+06	1.84636e+06	2.50462e+06	1.8703e+06	1.86717e+06	2.28044e+06	3.35085e+06	7.70784e+06	7.60332e+06	7.36625e+06	1.82891e+06	1.86909e+06	1.87243e+06	1.99822e+06	1.8648e+06	0.726612	2.94104e+06	None
	M200T1151	199.988	19.19	NA	NA	NA	NA	NA	NA	NA	NA	6.79577e+09	1.34482e+09	8.11562e+09	8.16106e+09	1.61967e+09	8.48466e+09	1.5831e+09	1.58866e+09	7.41628e+09	7.7457e+09	6.301e+09	8.12702e+09	8.76964e+09	8.46824e+09	3.32539e+09	6.36614e+09	6.42569e+09	2.4645e+09	5.07801e+09	6.80842e+09	0.471162	5.74947e+09	None
	M200T31_1	199.988	0.51	NA	NA	NA	NA	NA	NA	NA	NA	4.10894e+08	4.09295e+08	0	8.5258e+08	3.91385e+08	2.25569e+08	3.65459e+08	0	0	0	8.26073e+08	0	4.68909e+08	0	4.28956e+08	3.2427e+08	3.20732e+08	3.33486e+08	3.12295e+08	3.2519e+08	0.842784	2.99755e+08	Into_Blood
	M200T660	200.237	11	0.4	N-methyldodecylamine	[M+H]+	0.9483	81746	Organic nitrogen compounds	Organonitrogen compounds	Amines	4.82915e+07	4.12577e+07	3.87728e+07	2.80808e+07	2.35489e+07	2.57415e+07	6.10697e+07	2.79246e+07	4.10008e+07	4.2245e+07	2.59607e+07	2.6495e+07	1.93448e+07	2.0416e+07	1.95359e+07	4.94846e+06	5.03432e+06	5.02903e+06	4.69674e+06	4.93393e+06	0.628394	2.57164e+07	None
	M201T1137	200.972	18.94	NA	NA	NA	NA	NA	NA	NA	NA	1.00072e+07	6.42085e+06	9.50856e+06	7.7086e+06	9.09787e+06	9.54115e+06	1.00091e+07	6.68093e+06	9.76691e+06	1.03571e+07	9.31511e+06	7.82166e+06	9.4668e+06	7.21828e+06	1.08824e+07	1.57642e+07	7.55948e+06	5.73957e+06	9.53933e+06	1.11366e+07	0.23694	9.17709e+06	None
	M201T36	200.972	0.6	NA	NA	NA	NA	NA	NA	NA	NA	1.36672e+07	1.13673e+07	0	1.02311e+07	4.67562e+06	9.70498e+06	1.13315e+07	0	7.67944e+06	9.93714e+06	1.15706e+07	1.29855e+07	7.52619e+06	5.40904e+06	5.81294e+06	3.47139e+07	3.59459e+07	4.14629e+07	3.86612e+07	3.60905e+07	0.878059	1.54387e+07	None
	M201T1147	201.008	19.12	NA	NA	NA	NA	NA	NA	NA	NA	2.9239e+07	5.40595e+07	2.50581e+07	6.54202e+06	4.57919e+07	2.29736e+07	9.31882e+06	8.07571e+07	1.91105e+07	2.76765e+07	1.69322e+07	4.93082e+06	1.8923e+07	2.77836e+07	1.07746e+07	3.36025e+07	6.82265e+07	9.12966e+07	4.36164e+07	8.74468e+07	0.74509	3.6203e+07	None
	M201T77	201.087	1.28	0.4	PyroGlu-Ala	[M+H]+	0.9147	4996385	Organic_acids_and_derivatives	Carboxylic_acids_and_derivatives	Amino_acids__peptides__and_analogues	0	0	0	0	0	0	0	0	0	0	0	0	0	0	0	2.66532e+07	2.54867e+07	2.81354e+07	2.86118e+07	2.67256e+07	1.77907	6.78063e+06	None
	M201T224	201.102	3.74	0.4	Harmalol	[M+H]+	0.9986	NA	Alkaloids_and_derivatives	Harmala_alkaloids	NA	0	0	0	0	0	0	0	0	0	0	0	0	1.93443e+07	2.05295e+07	2.18926e+07	3.35433e+07	3.48506e+07	3.55e+07	3.31082e+07	3.11543e+07	1.30836	1.14961e+07	None
	M201T157	201.123	2.61	0.2	Leu-Ser	[M+H-H2O]+	0.8113	6992130	Organic_acids_and_derivatives	Carboxylic_acids_and_derivatives	Amino_acids__peptides__and_analogues	9.42206e+06	1.16931e+07	0	1.07274e+07	1.80036e+07	8.45689e+06	8.28648e+06	8.91571e+06	9.06291e+06	6.89607e+06	0	0	1.71564e+07	1.81484e+07	1.68272e+07	8.343e+06	8.81638e+06	9.38583e+06	9.1772e+06	9.71867e+06	0.568341	9.45187e+06	None
	M201T572	201.163	9.53	NA	NA	NA	NA	NA	NA	NA	NA	0	0	0	0	0	0	0	0	0	0	0	0	5.31973e+07	5.37456e+07	5.35281e+07	5.59446e+07	5.75547e+07	6.07145e+07	6.37603e+07	6.41234e+07	1.26216	2.31284e+07	None
	M201T819	201.164	13.64	0.7	alpha-Cyperone	[M+H-H2O]+	0.9954	6452086	Lipids_and_lipid-like_molecules	Prenol_lipids	Sesquiterpenoids	0	0	0	0	0	0	0	0	0	0	0	0	0	0	0	5.55775e+07	5.62403e+07	5.87146e+07	5.67e+07	5.93063e+07	1.7778	1.43269e+07	None
	M201T752	201.164	12.54	0.8	(1,3-Dihydroxy-6,8a-dimethyl-3-propan-2-yl-1,2,3a,4,5,8-hexahydroazulen-4-yl) 3,4-dimethoxybenzoate	[M+H-C9H14O6]+	0.98	102571671	Lipids_and_lipid-like_molecules	Prenol_lipids	Sesquiterpenoids	0	0	0	0	0	0	0	0	0	0	0	0	1.97485e+08	2.12302e+08	1.97802e+08	3.18445e+08	3.21784e+08	3.31217e+08	3.22814e+08	3.26623e+08	1.30291	1.11424e+08	None
	M201T842_2	201.164	14.03	0.1	Cinnamoylechinadiol	[M+H-C9H12O4]+	0.987	24039336	Lipids_and_lipid-like_molecules	Prenol_lipids	Sesquiterpenoids	9.18842e+06	1.20414e+07	7.21745e+06	1.09189e+07	1.31361e+07	0	8.47524e+06	8.42693e+06	1.02839e+07	7.97325e+06	5.82549e+06	2.0311e+07	0	0	3.52671e+07	3.25545e+07	2.70827e+07	2.61315e+07	2.70892e+07	2.42565e+07	0.765413	1.4309e+07	None
	M201T883	201.164	14.72	0.4	Nootkatone	[M+H-H2O]+	0.9907	1268142	Lipids_and_lipid-like_molecules	Prenol_lipids	Sesquiterpenoids	0	0	0	0	0	0	0	0	0	0	0	0	0	0	2.47076e+07	4.77385e+07	4.72459e+07	4.80152e+07	4.77304e+07	4.72105e+07	1.60917	1.31324e+07	None
	M201T248	201.164	4.14	NA	NA	NA	NA	NA	NA	NA	NA	1.23543e+07	5.55939e+07	1.21067e+07	1.42831e+07	1.78769e+07	2.26587e+07	0	0	0	0	0	0	7.40795e+06	7.35169e+06	6.36996e+06	1.03788e+07	7.21617e+06	8.30387e+06	7.62556e+06	7.74358e+06	1.26915	9.86355e+06	Into_Blood
	M201T1119	201.233	18.65	NA	NA	NA	NA	NA	NA	NA	NA	2.55509e+06	2.68779e+06	2.48663e+06	2.69663e+06	2.00063e+06	2.78435e+06	2.59673e+06	1.95014e+06	2.63023e+06	0	3.16797e+06	2.8474e+06	2.29774e+06	4.54426e+06	2.19494e+06	4.42087e+06	3.36013e+06	2.70686e+06	2.93142e+06	2.79261e+06	0.341467	2.68262e+06	None
	M202T251	202.048	4.19	NA	NA	NA	NA	NA	NA	NA	NA	9.94154e+06	8.51701e+06	9.26381e+06	4.52717e+06	6.78942e+06	6.48061e+06	1.53606e+06	0	3.20329e+06	0	2.78564e+06	0	0	0	0	2.17834e+06	2.598e+06	2.40281e+06	1.89736e+06	2.24371e+06	1.02047	3.21824e+06	Into_Blood
	M202T47	202.071	0.78	0.3	(5-L-Glutamyl)-L-amino acid	[M+H-NH3]+	0.9007	440103	Organic acids and derivatives	Carboxylic acids and derivatives	Amino acids, peptides, and analogues	0	0	0	0	4.32756e+06	0	3.93448e+06	3.66315e+06	0	0	0	0	0	1.24794e+07	0	8.43736e+07	8.67949e+07	8.41181e+07	8.86107e+07	8.84579e+07	1.65601	2.2838e+07	Into_Blood
	M202T165	202.107	2.75	NA	NA	NA	NA	NA	NA	NA	NA	0	0	0	0	0	0	0	0	0	0	0	0	0	0	0	1.21269e+07	1.17139e+07	1.16916e+07	1.13505e+07	1.17074e+07	1.77757	2.92951e+06	None
	M202T139_2	202.107	2.32	11.3	Pro-Met-Arg	[M+2H]2+	0.7291	18223637	Organic_acids_and_derivatives	Carboxylic_acids_and_derivatives	Amino_acids__peptides__and_analogues	2.82963e+07	3.10553e+07	3.09509e+07	2.98474e+07	3.21993e+07	3.65847e+07	3.89436e+07	3.11119e+07	2.91845e+07	3.44521e+07	3.46458e+07	3.82949e+07	3.8508e+07	4.02281e+07	3.62295e+07	1.35039e+07	1.32711e+07	1.34904e+07	1.31247e+07	1.39485e+07	0.337197	2.88935e+07	None
	M202T133	202.119	2.22	NA	NA	NA	NA	NA	NA	NA	NA	0	0	0	0	0	0	0	0	0	0	0	0	0	1.91722e+07	0	5.4633e+07	5.32477e+07	5.46935e+07	5.33464e+07	5.49224e+07	1.64689	1.45008e+07	None
	M202T510	202.217	8.49	0	Ddao	[M+H]+	0.9882	62452	Organic nitrogen compounds	Organonitrogen compounds	Aminoxides	1.46424e+08	7.54416e+07	1.17764e+08	6.14395e+07	9.93691e+07	5.21051e+07	1.70874e+08	7.81587e+07	9.97467e+07	9.79545e+07	9.66335e+07	1.70551e+08	5.75683e+07	6.0711e+07	5.86681e+07	2.78794e+07	2.8536e+07	2.79754e+07	2.87993e+07	2.92298e+07	0.574292	7.92914e+07	None
	M203T45_3	203.053	0.76	NA	NA	NA	NA	NA	NA	NA	NA	1.55027e+09	2.75344e+09	1.77273e+09	2.18931e+09	1.79984e+09	1.21412e+09	1.66363e+09	1.54305e+09	1.26005e+09	1.35352e+09	1.93733e+09	6.55493e+08	1.67289e+09	1.48447e+09	1.49558e+09	2.64792e+07	2.25997e+07	2.55211e+07	2.16789e+07	2.22737e+07	0.668432	1.22321e+09	None
	M203T388	203.07	6.46	NA	NA	NA	NA	NA	NA	NA	NA	1.65276e+07	4.48758e+07	1.56967e+07	1.30553e+07	1.56901e+07	8.98252e+06	0	0	0	0	0	0	8.33696e+06	1.149e+07	9.4921e+06	8.32961e+06	7.51648e+06	8.57024e+06	9.40207e+06	8.74203e+06	1.08338	9.33537e+06	Into_Blood
	M203T85	203.082	1.42	NA	NA	NA	NA	NA	NA	NA	NA	6.90412e+06	1.18373e+07	7.11636e+06	1.30135e+07	1.48677e+07	1.79301e+07	0	8.7002e+06	6.81184e+06	5.12553e+06	1.3269e+07	0	1.39154e+07	2.3877e+06	1.12592e+07	1.32305e+07	1.29172e+07	1.41326e+07	1.48308e+07	1.41329e+07	0.514129	1.01191e+07	Into_Blood
	M203T48_2	203.106	0.8	NA	NA	NA	NA	NA	NA	NA	NA	2.77721e+06	0	0	4.54001e+06	0	2.20873e+06	0	2.86502e+06	1.80886e+06	2.46889e+06	3.91985e+06	0	1.14752e+07	1.19123e+07	9.83737e+06	7.3073e+07	7.33842e+07	7.07924e+07	7.83953e+07	7.73555e+07	1.48936	2.13407e+07	None
	M203T385	203.118	6.42	NA	NA	NA	NA	NA	NA	NA	NA	2.47916e+06	2.27558e+06	1.34687e+06	1.82851e+06	1.8291e+06	7.24543e+06	1.68736e+06	0	1.87155e+06	1.57375e+06	575175	1.66236e+06	5.59433e+06	5.44044e+06	5.4406e+06	4.68359e+06	5.40313e+06	5.10416e+06	5.11313e+06	5.02091e+06	0.636677	3.30876e+06	None
	M203T80	203.139	1.33	0.3	Ile-Ala	[M+H]+	0.9938	7009576	Organic_acids_and_derivatives	Carboxylic_acids_and_derivatives	Amino_acids__peptides__and_analogues	5.83718e+07	6.60796e+07	6.69906e+07	7.54591e+07	5.36803e+07	2.88186e+06	7.55066e+07	7.39738e+07	1.29558e+08	8.89309e+07	7.11021e+07	3.48058e+07	1.5031e+08	1.48463e+08	1.53443e+08	3.02217e+07	3.23528e+07	3.19917e+07	3.31521e+07	3.65756e+07	0.621115	7.06925e+07	None
	M203T132	203.139	2.2	0.2	.beta.-Alanylleucine	[M+H]+	0.9472	2079	Organic_acids_and_derivatives	Peptidomimetics	Hybrid_peptides	0	0	0	0	0	0	5.20429e+06	0	0	5.49068e+06	0	0	0	0	0	3.70406e+07	3.87084e+07	3.77494e+07	4.08764e+07	3.93054e+07	1.66193	1.02188e+07	None
	M203T153	203.139	2.54	0.1	Ala-Ile	[M+H]+	0.9889	61578913	Organic_acids_and_derivatives	Carboxylic_acids_and_derivatives	Amino_acids__peptides__and_analogues	0	0	0	0	0	0	0	0	0	0	0	0	0	0	0	7.90717e+07	8.13325e+07	8.19763e+07	8.25661e+07	8.38125e+07	1.77748	2.0438e+07	None
	M203T695	203.143	11.58	0.2	3a,8-Dihydroxy-3,5a,9-trimethyl-4,5,6,7,8,9b-hexahydro-3H-naphtho[6,5-d]furan-2-one	[M+H-CH4O3]+	0.9683	14312974	Lipids_and_lipid-like_molecules	Prenol_lipids	Terpene_lactones	0	0	0	0	0	0	1.34907e+06	0	0	0	2.69939e+06	0	1.11173e+07	0	1.12566e+07	1.38289e+07	1.31111e+07	1.39535e+07	1.35475e+07	1.33741e+07	1.32055	4.71188e+06	None
	M203T46_3	203.15	0.77	NA	NA	NA	NA	NA	NA	NA	NA	2.26535e+07	2.34411e+07	2.09637e+07	1.9204e+07	1.81833e+07	1.43074e+07	2.45655e+07	2.38116e+07	1.58816e+07	2.08138e+07	2.05955e+07	1.48738e+07	2.13998e+07	2.22891e+07	2.04588e+07	3.81804e+07	3.882e+07	3.89402e+07	4.17333e+07	3.7153e+07	0.353102	2.49135e+07	None
	M203T605	203.179	10.09	0.1	4(15)-Selinene-11,12-diol	[M+H-2H2O]+	0.9772	24121296	Lipids_and_lipid-like_molecules	Prenol_lipids	Sesquiterpenoids	0	0	0	0	0	0	0	0	0	0	0	0	6.68705e+07	5.78314e+07	5.94211e+07	6.51352e+07	6.72899e+07	6.75123e+07	7.16443e+07	6.73524e+07	1.26103	2.61529e+07	None
	M203T498	203.179	8.31	NA	NA	NA	NA	NA	NA	NA	NA	0	0	0	0	0	0	0	0	0	1.16422e+06	0	0	3.91758e+08	4.45278e+08	4.04481e+08	4.01384e+08	3.7536e+08	3.88871e+08	3.77208e+08	4.56311e+08	1.26087	1.62091e+08	None
	M203T842_2	203.179	14.04	0.1	1,4-Azulenediol, 1,2,3,3a,4,5,6,8a-octahydro-1,4-dimethyl-7-(1-methylethyl)-, (1R,4S)-rel-	[M+H-2H2O]+	0.9653	10105632	Lipids_and_lipid-like_molecules	Prenol_lipids	Sesquiterpenoids	6.82562e+06	8.98923e+06	5.76944e+06	7.57981e+06	1.05406e+07	0	6.19129e+06	6.12999e+06	8.60763e+06	6.34348e+06	5.0806e+06	1.36685e+07	9.56575e+08	6.80386e+08	7.43369e+08	1.28924e+09	1.40018e+09	1.43052e+09	1.53512e+09	1.50332e+09	1.31301	4.81222e+08	None
	M203T668	203.179	11.13	NA	NA	NA	NA	NA	NA	NA	NA	2.62731e+07	5.02909e+07	2.8825e+07	1.45216e+07	5.1211e+07	1.65323e+07	0	0	0	0	0	0	1.87711e+08	2.08232e+08	2.16741e+08	2.272e+08	2.25181e+08	2.20295e+08	2.34838e+08	2.31181e+08	1.06926	9.69516e+07	Into_Blood
	M203T885	203.179	14.75	NA	NA	NA	NA	NA	NA	NA	NA	0	0	0	0	0	0	0	0	0	0	0	0	2.82883e+07	0	3.11779e+07	4.95265e+07	4.9115e+07	5.17868e+07	5.28458e+07	6.33319e+07	1.46281	1.63036e+07	None
	M203T813	203.179	13.54	NA	NA	NA	NA	NA	NA	NA	NA	0	0	0	0	0	0	0	0	0	0	0	0	5.36551e+07	4.77369e+07	5.03303e+07	8.64118e+07	7.53271e+07	7.23616e+07	8.65875e+07	7.72057e+07	1.30463	2.74808e+07	None
	M203T555_2	203.179	9.25	0.4	(5E)-4,10-Dimethylidene-7-propan-2-ylcyclodec-5-en-1-ol	[M+H-H2O]+	0.8938	13304974	Lipids_and_lipid-like_molecules	Prenol_lipids	Sesquiterpenoids	0	0	0	0	0	0	0	0	0	0	0	0	3.16215e+07	0	2.53941e+07	2.28023e+07	5.29299e+07	2.57507e+07	2.72752e+07	2.94118e+07	1.4961	1.07593e+07	None
	M204T79_1	204.05	1.32	NA	NA	NA	NA	NA	NA	NA	NA	0	0	0	0	0	0	0	0	0	0	0	0	0	0	0	1.41047e+08	1.30194e+08	1.398e+08	1.48409e+08	1.54082e+08	1.78088	3.56765e+07	None
	M204T66	204.087	1.1	NA	NA	NA	NA	NA	NA	NA	NA	0	1.57955e+08	0	6.22424e+07	0	0	3.76342e+07	3.87136e+07	0	0	0	2.98866e+07	0	0	0	5.90225e+07	1.17021e+08	6.78409e+07	1.33107e+08	6.85918e+07	1.28894	3.86007e+07	None
	M204T48	204.087	0.8	0.2	N-Acetyllactosamine	[M+H-C6H12O6]+	0.7877	119547	Lipids_and_lipid-like_molecules	Fatty_Acyls	Fatty_acyl_glycosides	2.69517e+07	4.01424e+07	0	4.02188e+07	0	3.04603e+07	2.82249e+07	3.51283e+07	0	0	3.07465e+07	0	0	6.15486e+07	6.37471e+07	4.1764e+08	4.14454e+08	4.06105e+08	4.31706e+08	4.30269e+08	1.44197	1.22867e+08	Into_Blood
	M204T77	204.087	1.29	NA	NA	NA	NA	NA	NA	NA	NA	0	0	0	0	0	0	0	4.06839e+07	0	0	0	2.76226e+07	0	0	0	2.51911e+07	4.59232e+07	5.21706e+07	6.15142e+07	6.97087e+07	1.51201	1.61407e+07	None
	M204T94_1	204.087	1.56	NA	NA	NA	NA	NA	NA	NA	NA	0	8.90651e+07	0	5.18663e+07	0	0	0	9.08439e+07	0	0	0	1.8343e+08	0	3.87361e+08	0	5.4545e+07	5.92639e+07	6.0712e+07	6.66981e+07	6.15679e+07	1.65984	5.52676e+07	Into_Blood
	M204T302	204.123	5.03	NA	NA	NA	NA	NA	NA	NA	NA	1.02268e+07	2.28608e+07	1.38224e+07	1.1008e+07	1.46708e+07	1.15472e+07	1.1432e+07	9.48121e+06	8.49315e+06	1.14836e+07	8.19283e+06	1.53401e+07	1.96389e+07	1.79383e+07	2.5286e+07	1.02746e+07	1.10909e+07	1.07841e+07	1.08741e+07	1.12094e+07	0.354817	1.32828e+07	None
	M204T157	204.123	2.61	NA	NA	NA	NA	NA	NA	NA	NA	3.08367e+07	5.66857e+07	5.77594e+07	2.47083e+07	4.03095e+07	1.63304e+07	3.02972e+07	0	1.07412e+08	1.1307e+08	6.08847e+07	7.2752e+07	2.82175e+07	2.9843e+07	6.99754e+07	8.8518e+06	8.41905e+06	9.1206e+06	9.11233e+06	8.58315e+06	0.839796	3.91585e+07	None
	M205T1151_1	204.967	19.18	NA	NA	NA	NA	NA	NA	NA	NA	1.47421e+08	1.38875e+08	1.41114e+08	1.42177e+08	1.43685e+08	1.40919e+08	2.35216e+07	1.96918e+07	1.46188e+08	1.48523e+08	1.46586e+08	1.79379e+07	1.41646e+08	1.38528e+08	1.36995e+08	1.47316e+08	1.47068e+08	1.39431e+08	1.42534e+08	2.58855e+07	0.420117	1.18802e+08	None
	M205T1135	205.017	18.92	NA	NA	NA	NA	NA	NA	NA	NA	1.70472e+07	1.25453e+07	1.45566e+07	1.78184e+07	1.38293e+07	1.84392e+07	2.73542e+07	1.70168e+07	1.65679e+07	1.5298e+07	1.65521e+07	1.72493e+07	1.31974e+07	1.55294e+07	1.63646e+07	1.45114e+07	1.37867e+07	2.29858e+07	1.83539e+07	1.64953e+07	0.202673	1.67749e+07	None
	M205T300_1	205.05	5	NA	NA	NA	NA	NA	NA	NA	NA	0	0	0	0	0	0	0	0	0	0	0	0	8.32825e+06	8.07232e+06	8.47761e+06	1.30109e+07	1.36278e+07	1.22363e+07	1.41187e+07	1.33049e+07	1.30435	4.55884e+06	None
	M205T46_2	205.068	0.76	NA	NA	NA	NA	NA	NA	NA	NA	4.40268e+07	5.35931e+07	4.88875e+07	3.79731e+07	4.40337e+07	1.13028e+07	2.86172e+07	2.97437e+07	4.67101e+07	2.09185e+07	4.81223e+07	1.64526e+07	3.69412e+08	3.37836e+08	3.25377e+08	3.41894e+07	2.98565e+07	3.14574e+07	2.79261e+07	3.16283e+07	1.41219	8.09032e+07	None
	M205T459	205.085	7.65	NA	NA	NA	NA	NA	NA	NA	NA	1.37634e+06	1.3769e+08	0	848539	1.04416e+06	759944	2.15257e+06	1.12583e+06	0	787103	0	0	3.29271e+07	0	3.35858e+07	3.00982e+07	2.98199e+07	2.99922e+07	3.10716e+07	3.14083e+07	1.74236	1.82344e+07	Into_Blood
	M205T866_1	205.086	14.43	NA	NA	NA	NA	NA	NA	NA	NA	9.02092e+06	1.00864e+07	9.08324e+06	8.82941e+06	7.4462e+06	8.95097e+06	9.24602e+06	8.16166e+06	7.44394e+06	8.1795e+06	8.24691e+06	8.28918e+06	8.3214e+06	9.82182e+06	8.77003e+06	4.81835e+06	4.34444e+06	4.44838e+06	4.5454e+06	5.19216e+06	0.247234	7.66231e+06	None
	M205T660	205.086	11	0.2	2-(3-Methylbenzyl)butanedioic acid	[M+H-H2O]+	0.965	228104	Phenylpropanoids_and_polyketides	Phenylpropanoic_acids	NA	8.73495e+06	4.66802e+07	6.00272e+06	4.80759e+06	8.81987e+06	1.25248e+07	0	0	0	0	0	0	1.08598e+08	9.76537e+07	1.07893e+08	8.13019e+07	7.82635e+07	9.66333e+07	9.08346e+07	9.26136e+07	1.07734	4.20681e+07	Into_Blood
	M205T473_2	205.086	7.89	NA	NA	NA	NA	NA	NA	NA	NA	1.06935e+09	2.13754e+09	1.05185e+09	6.00031e+08	1.05461e+09	8.18038e+08	0	0	0	0	0	0	2.7554e+07	2.5991e+07	2.77778e+07	2.69332e+07	2.65819e+07	2.68742e+07	2.88251e+07	2.72313e+07	1.69005	3.47459e+08	Into_Blood
	M205T560	205.086	9.34	NA	NA	NA	NA	NA	NA	NA	NA	0	2.97954e+08	4.63617e+07	3.24407e+07	8.7565e+07	8.12388e+07	0	0	0	0	0	0	2.03432e+07	1.84802e+07	2.06736e+07	2.05615e+07	2.31508e+07	2.37104e+07	2.17851e+07	2.05057e+07	1.8638	3.57386e+07	Into_Blood
	M205T496	205.086	8.26	19.2	Asp-Ala	[M+H]+	0.9241	5491963	Organic_acids_and_derivatives	Carboxylic_acids_and_derivatives	Amino_acids__peptides__and_analogues	0	0	1.23857e+07	0	0	0	0	0	0	0	0	0	2.17166e+07	2.50379e+07	2.60356e+07	2.69145e+07	2.70583e+07	2.79871e+07	2.90781e+07	2.88225e+07	1.17372	1.12518e+07	Into_Blood
	M205T305	205.086	5.08	20	Glutamylglycine	[M+H]+	0.9267	6427052	Organic_acids_and_derivatives	Carboxylic_acids_and_derivatives	Amino_acids__peptides__and_analogues	0	6.64619e+07	0	0	0	1.4043e+07	0	0	0	0	0	0	0	0	0	1.40531e+07	1.25433e+07	1.30228e+07	2.48436e+07	1.49426e+07	1.96725	7.99552e+06	Into_Blood
	M205T70	205.118	1.16	0.1	Ser-Val	[M+H]+	0.8668	NA	Organic_acids_and_derivatives	Carboxylic_acids_and_derivatives	Amino_acids__peptides__and_analogues	0	0	0	0	0	0	0	0	0	0	0	0	0	0	0	3.65799e+07	4.23639e+07	3.90798e+07	3.73792e+07	3.83201e+07	1.78019	9.68615e+06	None
	M205T455	205.122	7.59	0.6	3',4'-Dihydroinfectopyrone	[M+H-CH2O3]+	0.8038	44715238	Lipids_and_lipid-like_molecules	Fatty_Acyls	Fatty_acids_and_conjugates	0	0	0	0	0	0	0	0	0	0	0	0	8.5007e+06	7.80278e+06	9.22791e+06	9.22295e+06	9.56393e+06	9.2117e+06	9.4915e+06	9.81006e+06	1.26123	3.64158e+06	None
	M205T139	205.155	2.32	NA	NA	NA	NA	NA	NA	NA	NA	1.49259e+07	3.32553e+06	0	2.48171e+06	8.7988e+06	3.88303e+06	3.34342e+06	3.70511e+06	4.40154e+06	2.64337e+06	7.74799e+06	2.92109e+06	3.96529e+06	3.81409e+06	5.88439e+06	3.52345e+06	3.50752e+06	3.90402e+06	3.77898e+06	3.60952e+06	0.67895	4.50824e+06	None
	M205T354	205.159	5.91	NA	NA	NA	NA	NA	NA	NA	NA	0	0	0	0	0	0	0	0	0	0	0	0	3.13572e+07	2.93102e+07	3.27003e+07	5.0682e+07	5.29512e+07	5.35542e+07	5.33874e+07	5.29627e+07	1.31346	1.78453e+07	None
	M205T478	205.159	7.96	NA	NA	NA	NA	NA	NA	NA	NA	0	0	0	0	0	0	0	0	0	0	0	0	7.84793e+07	8.07371e+07	7.86019e+07	8.8543e+07	8.90478e+07	9.03301e+07	8.88288e+07	8.95238e+07	1.25999	3.42046e+07	None
	M205T489	205.159	8.14	NA	NA	NA	NA	NA	NA	NA	NA	0	0	0	0	0	0	0	0	0	0	0	0	5.49708e+07	5.67475e+07	5.35923e+07	5.65654e+07	5.74506e+07	5.43494e+07	5.39966e+07	5.81619e+07	1.25743	2.22917e+07	None
	M205T436	205.159	7.26	0.2	Isokobusone	[M+H-H2O]+	0.7261	3860435	Organic_oxygen_compounds	Organooxygen_compounds	Alcohols_and_polyols	0	0	0	0	0	0	0	0	0	0	0	0	2.56813e+07	2.66735e+07	2.73591e+07	3.26414e+07	3.26206e+07	3.34557e+07	3.34007e+07	3.0724e+07	1.26702	1.21278e+07	None
	M205T875	205.195	14.58	0.4	2,7-Cyclodecadiene-1-methanol, .alpha.,.alpha.,4,8-tetramethyl-	[M+H-H2O]+	0.7209	128964459	Lipids_and_lipid-like_molecules	Prenol_lipids	Sesquiterpenoids	0	0	0	0	0	0	0	0	0	0	0	0	1.54344e+07	0	0	2.06352e+07	2.44131e+07	2.23806e+07	2.43104e+07	2.36672e+07	1.59012	6.54205e+06	None
	M206T1154	205.962	19.24	NA	NA	NA	NA	NA	NA	NA	NA	1.17717e+07	9.40811e+07	8.96613e+06	1.18943e+07	3.27901e+07	1.83239e+07	1.04748e+08	1.04951e+08	1.57288e+07	1.05396e+08	1.02751e+08	1.00834e+08	2.38754e+07	1.4012e+07	8.13492e+07	1.26469e+08	1.2153e+08	1.15343e+08	1.13899e+08	1.0923e+08	0.651359	7.08972e+07	None
	M206T32	205.962	0.53	NA	NA	NA	NA	NA	NA	NA	NA	2.17503e+07	1.83931e+07	1.67802e+07	1.38879e+07	1.81432e+07	1.47959e+07	2.19554e+07	1.91479e+07	1.77718e+07	1.29739e+07	1.93227e+07	1.81529e+07	8.06619e+06	7.28129e+06	1.39458e+07	2.57117e+07	2.85519e+07	2.13077e+07	2.31108e+07	2.00765e+07	0.29225	1.80563e+07	None
	M206T357	206.081	5.95	0.2	Cinnamoylglycine	[M+H]+	0.9805	709625	Organic_acids_and_derivatives	Carboxylic_acids_and_derivatives	Amino_acids__peptides__and_analogues	9.76674e+06	3.22237e+07	1.39437e+07	1.45235e+07	2.8192e+07	2.9063e+07	1.53813e+07	2.26327e+07	1.90497e+07	2.15792e+07	3.03612e+07	0	2.19243e+07	2.04328e+07	2.18616e+07	2.74014e+06	2.23244e+06	2.84879e+06	2.84676e+06	2.97951e+06	0.675243	1.57291e+07	None
	M206T153	206.092	2.54	NA	NA	NA	NA	NA	NA	NA	NA	0	0	0	0	0	0	0	0	0	0	0	0	0	0	0	1.64556e+07	1.60672e+07	1.59269e+07	1.60918e+07	1.64637e+07	1.77726	4.05026e+06	None
	M206T323	206.118	5.38	0	N-(4-Methoxyphenyl)pent-4-enamide	[M+H]+	0.9942	16103983	Benzenoids	Benzene_and_substituted_derivatives	Anilides	0	3.73371e+06	0	0	0	0	0	0	0	0	0	0	1.13245e+07	1.30803e+07	1.1896e+07	2.33191e+07	2.13488e+07	2.2628e+07	1.94631e+07	2.05409e+07	1.27711	7.36672e+06	Into_Blood
	M206T489	206.154	8.16	NA	NA	NA	NA	NA	NA	NA	NA	995737	1.19743e+06	922223	934162	0	0	0	1.05701e+06	1.24601e+06	0	1.33189e+06	1.29461e+06	7.43398e+06	0	6.92636e+06	7.53821e+06	7.6962e+06	7.71136e+06	6.64895e+06	7.7759e+06	1.0937	3.0355e+06	None
	M207T44	206.894	0.73	NA	NA	NA	NA	NA	NA	NA	NA	1.73827e+08	1.72036e+08	1.6526e+08	1.63821e+08	1.48074e+08	7.87859e+07	1.96123e+08	2.031e+08	0	1.69888e+08	0	2.0403e+08	1.2212e+08	1.22975e+08	1.12699e+08	5.08951e+07	4.73886e+07	4.76046e+07	5.26316e+07	5.16392e+07	0.592799	1.14145e+08	None
	M207T41	207.051	0.69	NA	NA	NA	NA	NA	NA	NA	NA	9.41131e+06	1.80294e+07	9.18282e+06	8.13811e+06	1.1534e+07	1.81675e+07	1.10149e+07	1.08836e+07	9.92143e+06	8.39808e+06	8.64984e+06	1.2004e+07	9.57339e+06	9.13268e+06	9.49226e+06	9.12225e+06	9.33929e+06	9.48243e+06	1.16921e+07	9.5652e+06	0.260472	1.06367e+07	None
	M207T224	207.065	3.73	0.1	Sinapate	[M+H-H2O]+	0.8731	637775	Phenylpropanoids_and_polyketides	Cinnamic_acids_and_derivatives	Hydroxycinnamic_acids_and_derivatives	0	0	0	0	0	0	0	0	0	0	0	0	8.53289e+06	9.01388e+06	9.11999e+06	1.00093e+07	9.5829e+06	8.40251e+06	9.74642e+06	8.96833e+06	1.26009	3.66881e+06	None
	M207T405	207.065	6.75	0.2	Scoparone	[M+H]+	0.9889	8417	Phenylpropanoids and polyketides	Coumarins and derivatives	na	0	1.37423e+07	0	0	0	3.62191e+06	0	0	0	0	0	0	7.43907e+07	7.81063e+07	7.64836e+07	9.34141e+07	8.8318e+07	8.51921e+07	8.98946e+07	8.94102e+07	1.21371	3.46287e+07	Into_Blood
	M207T474	207.101	7.89	0.1	1-O-((2E,4E)-9-Carboxy-8-hydroxy-2,7-dimethylnona-2,4-dienoyl)hexitol	[M+H-C6H16O7]+	0.9573	129008967	Organic_acids_and_derivatives	Hydroxy_acids_and_derivatives	Medium-chain_hydroxy_acids_and_derivatives	4.38761e+07	1.67591e+08	5.06497e+07	3.88328e+07	7.80383e+07	5.41026e+07	0	0	0	0	0	0	7.87825e+07	8.16679e+07	7.98211e+07	7.96502e+07	7.96953e+07	8.1274e+07	8.37492e+07	8.2561e+07	0.818413	5.40146e+07	Into_Blood
	M207T333_2	207.101	5.55	NA	NA	NA	NA	NA	NA	NA	NA	0	0	0	0	0	0	0	0	0	0	0	0	1.00357e+08	1.04912e+08	1.0517e+08	1.1195e+08	1.08416e+08	1.15179e+08	1.10767e+08	1.13099e+08	1.25847	4.34925e+07	None
	M207T623	207.101	10.38	0.2	3-Dimethylallyl-4-hydroxybenzoate	[M+H]+	0.8856	443852	Benzenoids	Benzene_and_substituted_derivatives	Benzoic_acids_and_derivatives	0	0	0	0	0	0	0	0	0	0	0	0	2.1669e+08	2.24873e+08	2.47225e+08	1.62589e+08	1.76549e+08	1.85456e+08	1.74211e+08	1.84146e+08	1.2771	7.8587e+07	None
	M207T592	207.102	9.87	NA	NA	NA	NA	NA	NA	NA	NA	1.27685e+08	8.8627e+08	1.07141e+08	9.76339e+07	1.51779e+08	1.55441e+08	0	0	0	0	0	0	2.01376e+08	2.13078e+08	2.28032e+08	1.78847e+08	1.88187e+08	1.82628e+08	2.10642e+08	2.1656e+08	1.22513	1.57265e+08	Into_Blood
	M207T580	207.102	9.66	0	2-(2,3-Dihydro-1H-inden-5-yloxy)propanoic acid	[M+H]+	0.8841	351922	Benzenoids	Benzene_and_substituted_derivatives	Phenoxyacetic_acid_derivatives	1.37547e+07	9.31621e+07	1.32648e+07	0	0	2.88365e+07	0	0	0	0	0	0	5.9561e+07	5.80685e+07	5.99081e+07	5.07401e+07	5.23987e+07	5.43362e+07	5.47727e+07	5.72551e+07	1.00869	2.98029e+07	Into_Blood
	M207T387	207.124	6.45	NA	NA	NA	NA	NA	NA	NA	NA	9.52705e+06	1.05179e+07	8.24044e+06	9.53824e+06	1.0551e+07	1.008e+07	7.28822e+06	7.07652e+06	7.86791e+06	8.43639e+06	7.56471e+06	8.95989e+06	6.26762e+06	5.63943e+06	6.4618e+06	1.06128e+07	5.65917e+06	6.01576e+06	6.11937e+06	5.44008e+06	0.228216	7.89322e+06	None
	M207T400	207.138	6.67	NA	NA	NA	NA	NA	NA	NA	NA	0	0	0	0	0	0	0	0	0	0	0	0	1.25535e+07	0	0	1.25169e+07	1.3523e+07	1.34124e+07	1.28546e+07	1.33241e+07	1.5683	3.90922e+06	None
	M207T764	207.138	12.73	NA	NA	NA	NA	NA	NA	NA	NA	7.38729e+06	0	2.02335e+06	3.62751e+06	3.49463e+06	2.10491e+06	3.61867e+06	5.35715e+06	6.00816e+06	6.54518e+06	7.74034e+06	2.62268e+06	6.6284e+07	6.77411e+07	6.46624e+07	8.62677e+07	9.87798e+07	8.5411e+07	9.32823e+07	9.33908e+07	1.13279	3.53174e+07	None
	M207T253	207.149	4.22	NA	NA	NA	NA	NA	NA	NA	NA	5.08847e+07	4.93094e+07	4.71383e+07	5.42706e+07	6.54079e+07	4.23583e+07	5.14625e+07	5.0437e+07	5.75388e+07	4.8278e+07	4.63164e+07	4.74811e+07	2.50154e+07	2.72877e+07	2.6805e+07	9.17878e+06	1.0389e+07	8.95613e+06	1.13188e+07	9.6782e+06	0.509111	3.69756e+07	None
	M208T1133_2	208.039	18.89	NA	NA	NA	NA	NA	NA	NA	NA	1.22527e+08	1.16159e+08	1.15161e+08	1.16946e+08	1.16475e+08	1.32594e+08	1.28456e+08	1.25128e+08	1.21764e+08	1.24744e+08	1.12354e+08	1.15303e+08	1.1478e+08	1.1462e+08	1.17024e+08	1.21317e+08	1.20996e+08	1.14151e+08	1.25876e+08	1.21276e+08	0.0455567	1.19883e+08	None
	M208T1193	208.039	19.88	NA	NA	NA	NA	NA	NA	NA	NA	5.67785e+06	4.82467e+06	0	7.93591e+06	3.6378e+06	8.40577e+06	5.83208e+06	3.07973e+06	1.27568e+07	8.49127e+06	5.37387e+06	5.69349e+06	4.01425e+06	5.9353e+06	3.64407e+06	4.49195e+06	6.22234e+06	7.24876e+06	2.63752e+06	3.78059e+06	0.491051	5.4842e+06	None
	M208T316	208.097	5.27	0.5	N-Acetyl-L-phenylalanine	[M+H]+	0.9602	74839	Organic_acids_and_derivatives	Carboxylic_acids_and_derivatives	Amino_acids__peptides__and_analogues	4.15574e+07	3.83607e+07	3.57049e+07	1.88965e+07	2.45732e+07	3.90124e+07	4.08353e+07	4.20047e+07	4.02712e+07	3.75907e+07	5.81423e+07	2.73337e+07	5.72594e+07	5.32834e+07	6.1746e+07	2.89264e+07	2.58428e+07	2.63759e+07	2.92037e+07	2.63117e+07	0.325683	3.76616e+07	None
	M208T184	208.108	3.06	NA	NA	NA	NA	NA	NA	NA	NA	0	0	0	0	1.06101e+06	7.47546e+06	0	0	0	0	0	0	2.42856e+06	0	0	9.09071e+06	8.85125e+06	8.61128e+06	8.12848e+06	8.75875e+06	1.44319	2.72028e+06	Into_Blood
	M208T233_2	208.133	3.89	2.5	Benzoylcholine	[M]+	0.9782	16632	Benzenoids	Benzene and substituted derivatives	Benzoic acids and derivatives	0	0	0	0	0	0	0	0	0	0	0	0	2.16527e+07	2.11302e+07	2.09195e+07	6.3917e+07	6.2603e+07	6.17809e+07	5.84957e+07	6.14467e+07	1.4309	1.85973e+07	None
	M208T769	208.133	12.82	0.6	2-Amino-3-(2,4,6-trimethylphenyl)propanoic acid	[M+H]+	0.9366	228821	Organic_acids_and_derivatives	Carboxylic_acids_and_derivatives	Amino_acids__peptides__and_analogues	0	0	0	0	0	0	0	0	0	0	0	0	1.2147e+07	1.2157e+07	1.10333e+07	2.81947e+07	2.77323e+07	2.74761e+07	2.75531e+07	2.75569e+07	1.38236	8.69251e+06	None
	M208T983	208.17	16.38	NA	NA	NA	NA	NA	NA	NA	NA	4.11091e+06	0	1.88943e+06	0	5.73524e+06	2.45694e+07	0	4.78501e+06	2.78022e+06	0	1.01254e+06	1.75344e+06	2.83074e+06	3.3008e+06	0	1.47494e+06	1.51295e+06	1.49441e+06	1.52544e+06	2.35997e+06	1.74141	3.05677e+06	Into_Blood
	M209T42	209.079	0.69	NA	NA	NA	NA	NA	NA	NA	NA	0	5.39921e+06	5.22855e+06	4.57299e+06	3.24911e+06	2.7456e+06	0	4.7148e+06	0	5.03752e+06	4.50429e+06	5.02717e+06	4.45014e+06	3.38882e+06	3.90194e+06	8.19475e+06	6.20949e+06	6.36554e+06	5.31724e+06	5.07756e+06	0.515638	4.16924e+06	None
	M209T129	209.092	2.16	1.2	L-Kynurenine	[M+H]+	0.9836	161166	Organic oxygen compounds	Organooxygen compounds	Carbonyl compounds	9.57318e+08	9.10683e+08	9.91325e+08	1.07055e+09	4.92098e+08	8.67693e+08	1.18237e+09	1.23852e+09	6.13379e+08	0	9.71074e+08	9.51378e+08	0	0	6.35906e+08	9.24421e+06	5.4662e+06	5.73504e+06	5.94846e+06	5.78182e+06	0.889222	5.45724e+08	None
	M209T601	209.117	10.01	11.5	2-(1-Hydroxycyclohexyl)butanoic acid	[M+Na]+	0.93	72065	Organic_oxygen_compounds	Organooxygen_compounds	Alcohols_and_polyols	3.56088e+07	1.71621e+08	2.78525e+07	2.0897e+07	1.73278e+07	4.48036e+07	0	0	0	0	0	0	1.80857e+08	1.71284e+08	1.56485e+08	1.48436e+08	1.33596e+08	1.6518e+08	1.70001e+08	1.69247e+08	0.966066	8.06598e+07	Into_Blood
	M209T373	209.117	6.21	NA	NA	NA	NA	NA	NA	NA	NA	0	4.09765e+07	0	0	0	1.41074e+07	0	0	0	0	0	1.23746e+06	6.81591e+07	6.81389e+07	6.59694e+07	6.06289e+07	6.09235e+07	6.4923e+07	6.78273e+07	6.91698e+07	1.1027	2.91031e+07	Into_Blood
	M209T536	209.117	8.93	NA	NA	NA	NA	NA	NA	NA	NA	0	0	0	0	0	0	0	0	0	0	0	0	3.79842e+07	3.84878e+07	4.24605e+07	3.38362e+07	3.35502e+07	3.49465e+07	4.68173e+07	3.63163e+07	1.2698	1.522e+07	None
	M209T351_1	209.117	5.84	NA	NA	NA	NA	NA	NA	NA	NA	0	1.04005e+08	1.50437e+07	0	2.50591e+07	3.24372e+07	0	0	0	0	0	0	3.84835e+08	3.98413e+08	3.97261e+08	3.76161e+08	3.85413e+08	3.50864e+08	3.51434e+08	3.76801e+08	1.15213	1.59886e+08	Into_Blood
	M209T408	209.117	6.81	NA	NA	NA	NA	NA	NA	NA	NA	2.11361e+07	3.85425e+07	1.74705e+07	1.70885e+07	1.89957e+07	1.6213e+07	6.64736e+06	5.21764e+06	7.8604e+06	7.80952e+06	7.66408e+06	0	6.96039e+07	3.22238e+07	3.44239e+07	4.69803e+07	3.76164e+07	3.57117e+07	3.57842e+07	3.99e+07	0.709236	2.48445e+07	Into_Blood
	M209T306	209.117	5.11	NA	NA	NA	NA	NA	NA	NA	NA	4.62537e+07	3.79455e+07	4.53188e+06	3.0887e+07	6.05316e+07	1.39945e+07	0	0	2.60085e+06	2.98054e+06	0	0	5.66973e+07	5.83067e+07	9.5596e+07	7.15215e+07	7.99287e+07	7.46981e+07	7.71982e+07	7.6141e+07	0.858387	3.94907e+07	Into_Blood
	M209T260	209.117	4.34	0.5	Pinolidoxin	[M+H-C6H10O3]+	0.7082	5281169	Organoheterocyclic_compounds	Oxocins	NA	5.58384e+06	7.40124e+07	1.43625e+07	0	0	2.29354e+07	1.5827e+06	0	0	4.84465e+06	0	0	5.50165e+07	4.06128e+07	5.7235e+07	4.15517e+07	6.64662e+07	5.77703e+07	6.2932e+07	4.37502e+07	1.00786	2.74328e+07	Into_Blood
	M209T510	209.117	8.5	NA	NA	NA	NA	NA	NA	NA	NA	0	2.22391e+07	0	0	0	6.91494e+06	0	0	0	0	0	0	5.30241e+07	4.99151e+07	5.26213e+07	4.96829e+07	7.07196e+07	4.97189e+07	5.38824e+07	5.56581e+07	1.15965	2.32188e+07	Into_Blood
	M209T102	209.129	1.69	0.5	(S)-N-(Furan-2-ylmethyl)-1-(1,2,3,4-tetrahydroisoquinoline-3-carbonyl)piperidine-4-carboxamide	[M+H-C10H9NO]+	0.9976	7631344	Organic_acids_and_derivatives	Carboxylic_acids_and_derivatives	Amino_acids__peptides__and_analogues	0	0	0	0	0	0	0	0	0	0	0	0	0	0	0	1.62037e+07	1.61093e+07	1.5591e+07	1.50864e+07	1.55249e+07	1.77785	3.92576e+06	None
	M209T239	209.14	3.99	NA	NA	NA	NA	NA	NA	NA	NA	4.90753e+06	0	0	6.25984e+06	6.3118e+06	0	0	0	6.93061e+06	0	0	7.9321e+06	3.5952e+07	4.04827e+07	3.93839e+07	6.00311e+07	5.85308e+07	6.05164e+07	5.80366e+07	5.4203e+07	1.14547	2.19739e+07	Into_Blood
	M209T983	209.154	16.38	0.5	4,4,7a-Trimethyl-3a,5,6,7-tetrahydro-3H-indene-1-carboxylic acid	[M+H]+	0.7284	51136570	Organic_acids_and_derivatives	Carboxylic_acids_and_derivatives	Carboxylic_acids	6.72691e+06	8.02813e+06	2.73224e+06	1.67737e+06	9.8504e+06	3.52439e+07	0	6.96867e+06	4.35687e+06	3.98857e+06	1.71062e+06	0	5.2446e+06	4.37122e+06	7.45529e+06	2.77988e+06	2.74987e+06	2.64827e+06	2.66804e+06	2.47667e+06	1.33744	5.58388e+06	Into_Blood
	M210T61	210.061	1.02	NA	NA	NA	NA	NA	NA	NA	NA	9.07379e+07	3.7083e+07	5.90056e+07	7.55355e+07	9.91845e+07	2.52241e+07	5.41773e+07	7.84467e+07	9.06684e+07	7.25625e+07	5.80546e+07	5.30074e+07	1.32197e+08	1.88219e+08	2.00424e+08	2.94001e+08	8.74761e+08	3.00445e+08	8.30966e+08	8.85134e+08	1.27133	2.24992e+08	None
	M210T216	210.112	3.6	NA	NA	NA	NA	NA	NA	NA	NA	0	1.05442e+07	0	0	0	0	0	0	0	0	0	0	3.50374e+07	3.65582e+07	6.2874e+07	4.71655e+07	4.4207e+07	4.61593e+07	4.56134e+07	4.51166e+07	1.23456	1.86638e+07	Into_Blood
	M210T714	210.149	11.89	NA	NA	NA	NA	NA	NA	NA	NA	0	2.091e+06	0	0	0	2.30681e+06	0	0	0	0	0	0	7.73582e+07	8.16254e+07	8.25982e+07	1.38922e+08	1.32156e+08	1.23905e+08	1.20176e+08	1.30212e+08	1.29478	4.45675e+07	Into_Blood
	M210T70	210.149	1.17	0.8	N-Octanoyl-L-homoserine lactone	[M+H-H2O]+	0.984	6914579	Organic_acids_and_derivatives	Carboxylic_acids_and_derivatives	Amino_acids__peptides__and_analogues	0	4.59753e+06	0	0	0	0	0	0	0	0	0	0	3.40012e+07	3.51917e+07	3.4111e+07	1.22774e+08	1.36583e+08	1.16373e+08	1.2792e+08	1.26932e+08	1.47106	3.69242e+07	Into_Blood
	M211T1191	211.004	19.84	NA	NA	NA	NA	NA	NA	NA	NA	5.98348e+06	0	5.13364e+06	4.30708e+06	5.98713e+06	4.93074e+06	4.0851e+06	2.81961e+06	6.12327e+06	5.88936e+06	5.66587e+06	5.12337e+06	4.91959e+06	0	4.54874e+06	7.27208e+06	3.47828e+06	4.5525e+06	2.72785e+06	3.58074e+06	0.432108	4.35642e+06	None
	M211T1148	211.004	19.13	NA	NA	NA	NA	NA	NA	NA	NA	1.18024e+08	1.216e+08	3.20938e+07	1.14325e+08	3.57155e+07	1.20372e+08	1.05786e+08	1.07235e+08	1.11305e+08	1.06858e+08	1.03651e+08	1.23274e+08	3.94291e+07	1.27899e+08	1.26812e+08	8.64228e+07	9.97957e+07	9.76273e+07	9.78598e+07	3.91523e+07	0.336037	9.57619e+07	None
	M211T56	211.064	0.94	NA	NA	NA	NA	NA	NA	NA	NA	2.68992e+06	8.74968e+06	9.9837e+06	0	3.33528e+06	3.60381e+06	0	0	0	0	1.03781e+07	5.13303e+06	0	9.08493e+06	5.75038e+06	6.03935e+07	6.1834e+07	6.03075e+07	5.97731e+07	1.0096e+08	1.49922	2.00989e+07	Into_Blood
	M211T621	211.087	10.36	0.5	(3Z)-3-(1H-Pyrrol-2-ylmethylene)-1,3-dihydro-2H-indol-2-one	[M+H]+	0.9858	5908088	Organoheterocyclic_compounds	Indoles_and_derivatives	Indolines	0	6.58922e+06	862952	1.1787e+06	0	0	0	0	0	0	0	0	1.8486e+07	1.75123e+07	1.86761e+07	2.45626e+07	2.43215e+07	2.50566e+07	2.57983e+07	2.48566e+07	1.19216	9.39505e+06	Into_Blood
	M211T254	211.097	4.24	NA	NA	NA	NA	NA	NA	NA	NA	8.31921e+06	0	7.74147e+06	9.62004e+06	1.04116e+07	8.394e+06	8.0804e+06	9.15544e+06	1.0056e+07	6.97493e+06	8.94293e+06	2.88821e+06	9.74035e+06	1.04172e+07	1.02438e+07	3.70064e+06	4.10168e+06	4.17539e+06	4.27076e+06	4.05031e+06	0.436448	7.06422e+06	None
	M211T280	211.108	4.67	NA	NA	NA	NA	NA	NA	NA	NA	3.43409e+06	3.4235e+06	0	1.24062e+06	2.92599e+06	0	1.75083e+06	1.53082e+06	2.17414e+06	2.23493e+06	3.47177e+06	1.78664e+06	1.99484e+06	0	0	7.16197e+06	1.03603e+07	7.95839e+06	7.51597e+06	1.04549e+07	0.968639	3.47098e+06	None
	M211T372	211.133	6.2	NA	NA	NA	NA	NA	NA	NA	NA	0	0	1.02087e+07	0	0	0	0	0	0	0	0	0	1.05838e+08	1.10048e+08	9.82083e+07	1.05617e+08	1.04187e+08	1.0935e+08	1.03746e+08	1.11175e+08	1.23419	4.29189e+07	Into_Blood
	M211T455	211.133	7.59	NA	NA	NA	NA	NA	NA	NA	NA	2.23992e+07	9.32832e+07	2.80137e+07	2.42966e+07	2.72209e+07	4.12143e+07	0	0	0	0	0	0	2.25329e+07	2.19893e+07	2.28214e+07	1.268e+07	1.33792e+07	1.38244e+07	1.40334e+07	1.30914e+07	1.14462	1.8539e+07	Into_Blood
	M211T246	211.133	4.11	0	3-(5,6-Dihydroxyheptyl)-4-methyl-2H-furan-5-one	[M+H-H2O]+	0.7845	45359400	Lipids_and_lipid-like_molecules	Fatty_Acyls	Fatty_alcohols	1.93894e+07	5.05102e+07	2.61255e+07	1.61086e+07	2.25842e+07	1.88858e+07	0	0	0	0	0	0	0	1.81137e+07	1.58394e+07	1.61431e+07	1.78567e+07	3.20909e+07	1.98316e+07	2.07226e+07	0.911954	1.47101e+07	Into_Blood
	M211T466	211.133	7.77	NA	NA	NA	NA	NA	NA	NA	NA	1.09973e+07	4.24562e+07	1.1932e+07	1.09541e+07	1.22332e+07	1.54628e+07	0	0	0	0	0	0	1.72926e+07	1.51133e+07	1.61393e+07	1.25383e+07	1.25402e+07	1.46533e+07	1.36554e+07	1.3011e+07	0.901198	1.09489e+07	Into_Blood
	M211T514	211.133	8.57	NA	NA	NA	NA	NA	NA	NA	NA	6.4223e+06	0	8.0577e+06	1.11531e+07	8.77215e+06	8.03153e+06	1.5639e+07	1.06075e+07	9.46577e+06	1.39921e+07	9.66284e+06	0	2.93743e+07	3.27241e+07	2.96697e+07	4.26493e+07	4.28673e+07	4.60503e+07	4.54995e+07	4.77619e+07	0.798175	2.092e+07	None
	M211T301	211.143	5.01	0.1	L,L-Cyclo(leucylprolyl)	[M+H]+	0.971	7074739	Organic acids and derivatives	Carboxylic acids and derivatives	Amino acids, peptides, and analogues	2.71936e+07	4.86838e+07	2.96919e+07	3.99104e+07	0	5.89246e+07	0	0	2.58236e+07	4.31519e+06	7.94503e+06	0	6.30541e+07	0	6.35946e+07	2.47603e+07	3.8196e+07	3.56812e+07	3.82787e+07	3.33472e+07	0.815884	2.697e+07	Into_Blood
	M211T290	211.144	4.84	NA	NA	NA	NA	NA	NA	NA	NA	6.16059e+07	5.71638e+07	6.34824e+07	7.73633e+07	6.20108e+07	9.26696e+07	1.3812e+08	1.32642e+08	5.91333e+07	5.80189e+07	5.90007e+07	4.4625e+07	2.84049e+07	3.06483e+07	2.62946e+07	2.24336e+07	2.25614e+07	2.4374e+07	2.33236e+07	2.32708e+07	0.619678	5.53573e+07	None
	M212T79_2	212.103	1.32	NA	NA	NA	NA	NA	NA	NA	NA	0	0	0	0	1.19828e+07	0	0	0	0	0	0	0	2.82286e+08	2.74801e+08	2.56826e+08	8.33481e+08	8.64041e+08	8.28674e+08	8.60124e+08	8.77443e+08	1.44345	2.54483e+08	Into_Blood
	M212T367_2	212.139	6.11	NA	NA	NA	NA	NA	NA	NA	NA	5.29543e+07	6.49636e+07	5.54885e+07	5.83297e+07	6.6485e+07	4.68778e+07	5.75881e+07	5.54793e+07	5.99408e+07	5.75874e+07	5.41137e+07	6.04162e+07	3.63354e+07	3.41236e+07	3.63204e+07	1.30913e+07	1.17153e+07	1.2972e+07	1.23068e+07	1.37508e+07	0.463883	4.3042e+07	None
	M212T467	212.165	7.78	0.8	1-(Cyclohexylmethyl)proline	[M+H]+	0.8047	16243983	Organic_acids_and_derivatives	Carboxylic_acids_and_derivatives	Amino_acids__peptides__and_analogues	1.26519e+07	1.63704e+07	1.30708e+07	1.4247e+07	1.56989e+07	1.22344e+07	1.8299e+07	1.06042e+07	1.16893e+07	1.23237e+07	1.16937e+07	1.32195e+07	1.95502e+07	2.07864e+07	2.0992e+07	1.40732e+07	1.52671e+07	1.3926e+07	1.38032e+07	1.48036e+07	0.20542	1.47652e+07	None
	M213T45_1	212.839	0.75	NA	NA	NA	NA	NA	NA	NA	NA	2.11422e+07	1.85522e+07	1.70492e+07	1.60474e+07	2.00647e+07	4.85935e+07	1.63722e+07	1.45598e+07	1.82747e+07	1.67724e+07	1.62788e+07	2.13397e+07	1.74383e+07	1.57823e+07	1.5805e+07	8.89694e+07	8.68538e+07	9.20363e+07	1.00119e+08	9.74446e+07	0.882302	3.79748e+07	None
	M213T284	213.066	4.74	NA	NA	NA	NA	NA	NA	NA	NA	0	0	1.46935e+06	1.54093e+06	0	0	0	0	0	0	0	0	6.81067e+06	0	6.33694e+06	1.16396e+07	1.31527e+07	1.20914e+07	1.30594e+07	1.16302e+07	1.38364	3.88656e+06	Into_Blood
	M213T251	213.066	4.18	23.9	2-Bromo-1-(4-fluorophenyl)-2-phenylethanone	[M+H-HBr]+	0.901	11300837	Phenylpropanoids_and_polyketides	Stilbenes	NA	3.25317e+06	1.59523e+07	4.3157e+06	1.19238e+06	4.79122e+06	3.17844e+06	0	562705	0	0	0	0	9.57564e+06	8.76938e+06	9.08868e+06	1.29891e+07	1.34755e+07	1.28066e+07	1.25263e+07	1.36864e+07	0.914537	6.30818e+06	Into_Blood
	M213T44	213.075	0.73	NA	NA	NA	NA	NA	NA	NA	NA	4.22926e+06	1.26214e+07	4.27173e+06	5.36266e+06	7.15008e+06	1.73079e+07	5.94174e+06	4.26213e+06	2.23766e+06	0	0	3.64234e+06	1.11459e+07	9.79912e+06	8.55411e+06	1.17076e+09	1.20596e+09	1.17138e+09	1.28249e+09	1.18708e+09	1.74109	3.0571e+08	Into_Blood
	M213T86	213.093	1.44	NA	NA	NA	NA	NA	NA	NA	NA	1.82882e+06	1.32485e+06	1.59342e+06	1.37803e+06	0	1.94558e+06	2.20349e+06	2.03377e+06	3.12695e+06	0	1.61841e+06	1.38836e+06	1.28894e+07	1.81963e+07	1.66488e+07	4.06074e+07	4.29112e+07	3.96944e+07	4.05196e+07	4.24707e+07	1.26206	1.3619e+07	None
	M213T81	213.106	1.34	NA	NA	NA	NA	NA	NA	NA	NA	0	0	0	0	0	0	0	0	0	0	0	0	2.05783e+07	3.99919e+07	3.66674e+07	7.61715e+07	8.30375e+07	7.52649e+07	8.39478e+07	8.82675e+07	1.40675	2.51963e+07	None
	M213T226	213.112	3.77	NA	NA	NA	NA	NA	NA	NA	NA	0	0	0	0	0	0	0	0	0	0	0	0	8.11918e+06	8.15702e+06	8.802e+06	7.76301e+06	8.09564e+06	8.35888e+06	7.68395e+06	8.43423e+06	1.25835	3.2707e+06	None
	M213T164_2	213.123	2.73	19.1	Dehydrocostus lactone	[M+H-H2O]+	0.8019	73174	Lipids_and_lipid-like_molecules	Prenol_lipids	Terpene_lactones	1.4974e+07	2.20361e+07	1.30055e+07	1.51258e+07	1.45622e+07	1.40033e+07	6.81992e+06	7.25519e+06	6.01375e+06	5.25244e+06	5.39232e+06	4.04068e+06	2.67754e+07	2.83792e+07	2.74075e+07	1.75479e+07	1.83078e+07	1.84092e+07	1.83423e+07	1.86436e+07	0.502174	1.51147e+07	Into_Blood
	M213T789	213.127	13.15	0.5	(1,9,9b-Trihydroxy-6,6,9a-trimethyl-3,5,5a,7,8,9-hexahydro-1H-benzo[e][2]benzofuran-5-yl) hexanoate	[M+H-C6H18O5]+	0.9778	45359478	Organoheterocyclic_compounds	Naphthofurans	NA	0	2.4073e+06	0	676318	1.24286e+06	567681	0	0	0	0	0	0	0	1.752e+06	0	1.64001e+07	1.63995e+07	1.67407e+07	1.53377e+07	1.56865e+07	1.60477	4.36053e+06	Into_Blood
	M213T554	213.149	9.23	0.4	5-(Hydroxymethyl)-3-(1-hydroxy-5-methylhexyl)oxolan-2-one	[M+H-H2O]+	0.8191	57509302	Lipids_and_lipid-like_molecules	Fatty_Acyls	Fatty_alcohols	0	0	0	0	0	0	0	0	0	0	0	0	2.98881e+07	2.97042e+07	2.97651e+07	3.00894e+07	3.06899e+07	2.996e+07	3.07363e+07	2.9799e+07	1.25673	1.20316e+07	None
	M214T1142	213.983	19.04	NA	NA	NA	NA	NA	NA	NA	NA	6.81563e+07	4.63508e+07	6.4597e+07	5.40694e+07	7.3155e+07	5.41193e+07	6.37706e+07	4.77456e+07	6.12797e+07	4.95436e+07	6.58844e+07	4.77736e+07	6.85769e+07	7.87112e+07	5.64356e+07	4.0673e+07	5.2869e+07	5.82397e+07	5.45328e+07	5.42681e+07	0.168905	5.80376e+07	None
	M214T1187	213.983	19.78	NA	NA	NA	NA	NA	NA	NA	NA	7.48153e+06	8.75096e+06	9.0773e+06	8.19823e+06	7.61865e+06	8.09933e+06	8.93584e+06	6.59368e+06	1.11159e+07	9.31626e+06	7.75095e+06	6.76953e+06	8.10708e+06	1.01059e+07	7.31585e+06	8.32908e+06	1.06237e+07	5.51259e+06	7.54355e+06	8.00827e+06	0.164215	8.2627e+06	None
	M214T1149	214.004	19.16	NA	NA	NA	NA	NA	NA	NA	NA	1.36571e+08	1.15489e+07	1.39129e+08	1.42039e+08	1.26837e+08	1.44462e+08	1.26655e+08	2.4461e+07	3.07564e+07	2.73728e+07	1.33329e+08	1.09762e+08	1.52266e+08	1.45354e+08	1.46743e+08	1.16952e+08	1.1258e+08	1.08459e+08	1.11019e+08	3.58956e+07	0.46345	1.0411e+08	None
	M214T42	214.078	0.7	NA	NA	NA	NA	NA	NA	NA	NA	0	0	0	0	0	0	0	0	0	0	0	0	0	0	0	7.3165e+07	7.9973e+07	7.7327e+07	8.07038e+07	7.52171e+07	1.77864	1.93193e+07	None
	M214T174	214.107	2.91	NA	NA	NA	NA	NA	NA	NA	NA	0	0	0	0	0	0	0	1.18396e+07	0	0	0	0	2.08906e+07	2.29275e+07	0	2.04748e+07	2.13051e+07	2.30593e+07	3.12819e+07	2.07278e+07	1.31044	8.62533e+06	None
	M214T163	214.127	2.72	NA	NA	NA	NA	NA	NA	NA	NA	944496	2.02103e+06	748284	1.34333e+06	1.19237e+06	859674	377267	0	0	0	0	0	2.5059e+06	2.47151e+06	2.20461e+06	1.666e+06	1.36936e+06	1.55136e+06	1.62037e+06	1.63797e+06	0.760253	1.12568e+06	Into_Blood
	M214T353	214.134	5.89	NA	NA	NA	NA	NA	NA	NA	NA	0	0	0	0	0	0	0	0	0	0	0	0	6.52267e+06	6.21134e+06	6.80144e+06	9.29899e+06	8.80238e+06	8.87676e+06	9.17111e+06	9.50269e+06	1.28265	3.25937e+06	None
	M214T448	214.159	7.46	NA	NA	NA	NA	NA	NA	NA	NA	0	0	0	0	0	0	0	0	0	0	0	0	5.36351e+06	0	0	1.17995e+07	1.20711e+07	1.24677e+07	1.26769e+07	1.28263e+07	1.62792	3.36025e+06	None
	M214T403	214.159	6.72	0.2	2-(2,3-Dimethylphenyl)-7-methyl-1,2,4-triazaspiro[4.5]decane-3-thione	[M+H-CH4N2S]+	0.9562	5216846	Benzenoids	Benzene_and_substituted_derivatives	Xylenes	0	0	0	0	0	0	0	0	0	0	0	0	1.36401e+07	1.3091e+07	1.30064e+07	2.47327e+07	2.44563e+07	2.45847e+07	2.36476e+07	2.5211e+07	1.33068	8.11849e+06	None
	M215T52_1	215.016	0.87	NA	NA	NA	NA	NA	NA	NA	NA	7.17274e+08	2.22637e+08	3.97224e+08	4.99957e+08	7.97075e+08	1.20695e+08	4.54806e+08	5.45927e+08	6.41867e+08	4.99305e+08	4.36747e+08	3.75786e+08	9.89408e+08	1.62852e+09	1.59888e+09	7.34415e+08	7.14927e+08	7.19906e+08	7.1696e+08	7.4979e+08	0.561618	6.78106e+08	None
	M215T63	215.016	1.05	NA	NA	NA	NA	NA	NA	NA	NA	4.71001e+08	1.46999e+08	2.50445e+08	3.22375e+08	7.02023e+08	1.71273e+08	2.47485e+08	2.60689e+08	6.10541e+08	4.93102e+08	2.87261e+08	2.98059e+08	4.76287e+08	0	0	1.47702e+08	1.4121e+08	1.31244e+08	1.46628e+08	1.4199e+08	0.701382	2.72316e+08	None
	M215T42	215.073	0.7	NA	NA	NA	NA	NA	NA	NA	NA	0	0	0	0	0	0	0	0	0	0	0	0	0	0	0	8.30733e+07	8.3048e+07	8.01392e+07	9.08071e+07	8.17312e+07	1.77934	2.09399e+07	None
	M215T865	215.107	14.42	0.4	Parishin C	[M+H-CH2O2]+	0.975	23928034	Organoheterocyclic_compounds	Lactones	Gamma_butyrolactones	0	0	0	0	0	0	0	0	0	0	0	0	0	0	0	2.32933e+07	2.24292e+07	2.35652e+07	2.28829e+07	2.27443e+07	1.77741	5.74575e+06	None
	M215T693	215.107	11.56	NA	NA	NA	NA	NA	NA	NA	NA	937188	7.28536e+06	975742	342349	878862	1.0944e+06	0	0	0	0	0	0	7.64324e+06	7.65127e+06	7.88105e+06	8.16298e+06	7.07941e+06	7.38794e+06	7.42245e+06	7.12567e+06	1.01954	3.5934e+06	Into_Blood
	M215T625	215.143	10.42	0.7	6,7-Bis(hydroxymethyl)-4,9a-dimethyl-2,7,8,9-tetrahydro-1H-benzo[7]annulen-3-one	[M+H-2H2O]+	0.9807	45359408	Organic_oxygen_compounds	Organooxygen_compounds	Carbonyl_compounds	0	0	0	0	0	0	0	0	0	0	0	0	5.78465e+07	5.83063e+07	5.8953e+07	7.69722e+07	7.44955e+07	7.49745e+07	7.6284e+07	7.79834e+07	1.27276	2.77908e+07	None
	M215T641	215.143	10.69	0.2	7-Hydroxy-9-(hydroxymethyl)-1,4,9-trimethyl-2,4,5,7,8,8a-hexahydro-4,7-methanoazulen-6(1H)-one	[M+H-2H2O]+	0.9816	57509414	Organic_oxygen_compounds	Organooxygen_compounds	Alcohols_and_polyols	0	0	0	0	0	0	0	0	0	0	0	0	2.15583e+07	2.17642e+07	2.15722e+07	2.73371e+07	2.83466e+07	2.64385e+07	2.78417e+07	2.74567e+07	1.27005	1.01158e+07	None
	M215T404	215.158	6.73	NA	NA	NA	NA	NA	NA	NA	NA	1.67513e+06	1.75143e+06	1.64078e+06	1.74395e+06	2.59498e+06	822024	2.52055e+06	1.2231e+06	2.25912e+06	1.70491e+06	1.98686e+06	2.10525e+06	2.51115e+06	2.20261e+06	2.90816e+06	3.87996e+06	3.70652e+06	3.72743e+06	3.57217e+06	3.77492e+06	0.378346	2.41555e+06	None
	M216T395	216.066	6.58	0.4	Methyl 5-ethoxy-3-formyl-1H-indole-2-carboxylate	[M+H-CH4O-C2H4]+	0.8232	4777858	Organoheterocyclic_compounds	Indoles_and_derivatives	Indolecarboxylic_acids_and_derivatives	0	1.98016e+07	658383	1.58775e+06	1.22866e+06	2.10201e+06	0	0	0	0	0	0	5.55907e+06	5.20338e+06	5.6085e+06	4.10872e+06	4.14593e+06	4.63454e+06	4.0183e+06	4.52901e+06	1.42113	3.15929e+06	Into_Blood
	M216T158	216.077	2.63	19.5	N-(2-Hydroxyethyl)-2-(3-nitro-1H-1,2,4-triazol-1-yl)acetamide	[M+H]+	0.9813	113639	Organic_nitrogen_compounds	Organonitrogen_compounds	Amines	0	1.11485e+06	0	0	0	0	0	0	0	0	0	0	7.80645e+06	0	0	1.39996e+07	1.36222e+07	1.41199e+07	1.35209e+07	1.35631e+07	1.56993	3.88734e+06	Into_Blood
	M216T366	216.138	6.09	NA	NA	NA	NA	NA	NA	NA	NA	0	0	842449	0	2.09539e+06	1.82963e+06	1.51274e+06	784118	1.56169e+06	1.99967e+06	0	1.006e+06	4.53408e+06	0	4.15795e+06	2.87569e+06	2.93231e+06	3.3644e+06	3.14259e+06	2.76787e+06	0.816413	1.77033e+06	None
	M216T399	216.159	6.65	NA	NA	NA	NA	NA	NA	NA	NA	1.09488e+07	1.25637e+07	9.2516e+06	7.64504e+06	6.63195e+06	5.59571e+06	8.59193e+06	4.9732e+06	6.78069e+06	6.47019e+06	6.60856e+06	8.93491e+06	7.64573e+06	8.27615e+06	7.38119e+06	6.71299e+06	6.16806e+06	6.01393e+06	6.1066e+06	1.19614e+07	0.268767	7.76312e+06	None
	M216T421	216.175	7.02	NA	NA	NA	NA	NA	NA	NA	NA	0	0	0	0	0	0	0	0	0	0	0	0	1.75969e+07	1.73533e+07	1.65208e+07	3.65075e+07	3.74585e+07	3.73266e+07	3.59963e+07	3.59095e+07	1.36091	1.17335e+07	None
	M216T482	216.196	8.03	NA	NA	NA	NA	NA	NA	NA	NA	2.34323e+07	3.23884e+07	2.44499e+07	2.63132e+07	2.71797e+07	2.46198e+07	3.19134e+07	4.21653e+07	3.8731e+07	2.66314e+07	2.78376e+07	2.4862e+07	1.79933e+07	1.7436e+07	1.80612e+07	1.70715e+06	1.31135e+06	1.44818e+06	1.61768e+06	1.62611e+06	0.622675	2.05863e+07	None
	M216T386	216.196	6.43	NA	NA	NA	NA	NA	NA	NA	NA	2.40569e+06	2.33417e+06	2.0663e+06	2.81246e+06	2.54496e+06	1.76247e+06	2.74928e+06	2.62974e+06	2.80872e+06	2.76867e+06	2.41482e+06	3.77085e+06	2.64984e+06	2.95363e+06	2.65805e+06	2.01925e+06	1.98617e+06	1.94297e+06	2.13313e+06	2.37752e+06	0.182991	2.48943e+06	None
	M217T1128	216.923	18.8	NA	NA	NA	NA	NA	NA	NA	NA	0	7.25067e+06	1.16813e+07	7.02144e+06	1.11877e+07	6.62719e+06	6.55243e+06	5.05311e+06	1.07825e+07	1.19431e+07	1.12974e+07	7.20431e+06	1.15938e+07	1.09897e+07	1.16385e+07	1.20939e+07	6.97813e+06	6.6027e+06	5.59119e+06	5.74862e+06	0.385978	8.39189e+06	None
	M217T546	217.05	9.09	1.2	Xanthotoxin	[M+H]+	0.9947	4114	Phenylpropanoids and polyketides	Coumarins and derivatives	Furanocoumarins	0	2.33439e+06	0	0	0	0	0	0	0	0	0	0	7.44218e+07	7.2026e+07	7.68583e+07	7.56752e+07	8.23116e+07	8.10107e+07	8.07444e+07	8.30791e+07	1.25135	3.14231e+07	Into_Blood
	M217T237	217.097	3.94	16	L-1,2,3,4-Tetrahydro-beta-carboline-3-carboxylic acid	[M+H]+	0.8265	98285	Organoheterocyclic compounds	Indoles and derivatives	Pyridoindoles	2.58824e+08	5.50204e+08	1.7543e+08	2.52376e+08	3.71717e+08	1.54494e+08	3.74439e+07	2.74851e+07	4.29688e+07	4.53265e+07	3.97912e+07	3.58462e+07	4.6357e+08	4.44014e+08	4.54767e+08	4.08239e+08	3.91679e+08	3.96901e+08	4.01603e+08	3.91938e+08	0.675032	2.67231e+08	Into_Blood
	M217T50	217.13	0.83	0.2	N-a-Acetyl-L-arginine	[M+H]+	0.9595	67427	Organic_acids_and_derivatives	Carboxylic_acids_and_derivatives	Amino_acids__peptides__and_analogues	1.11979e+07	1.44712e+07	1.26409e+07	1.08808e+07	1.69628e+07	7.96832e+06	8.55141e+06	1.13725e+07	1.05578e+07	9.51277e+06	9.42262e+06	4.62245e+06	8.2624e+07	7.92025e+07	8.12966e+07	3.4518e+08	3.35774e+08	3.04627e+08	4.624e+08	3.19984e+08	1.41178	1.06963e+08	None
	M217T95	217.155	1.59	0	Valyl-Valine	[M+H]+	0.9972	409682	Organic_acids_and_derivatives	Carboxylic_acids_and_derivatives	Amino_acids__peptides__and_analogues	0	0	0	0	0	1.38883e+06	0	0	0	0	5.6394e+06	0	1.77619e+07	3.1809e+07	1.85166e+07	8.23725e+07	8.40466e+07	8.48951e+07	8.41352e+07	8.67816e+07	1.45876	2.48673e+07	Into_Blood
	M217T599	217.159	9.98	0.1	Valerenic acid	[M+H-H2O]+	0.7346	6440940	Lipids_and_lipid-like_molecules	Prenol_lipids	Sesquiterpenoids	0	0	0	0	0	0	0	0	0	0	0	0	0	0	0	1.89711e+08	1.88863e+08	1.98485e+08	1.89186e+08	1.90461e+08	1.77747	4.78353e+07	None
	M217T772	217.159	12.86	NA	NA	NA	NA	NA	NA	NA	NA	0	0	0	1.36359e+06	0	0	0	0	0	0	0	0	6.51372e+07	0	6.3131e+07	1.63559e+08	1.1422e+08	1.11158e+08	1.11663e+08	1.67727e+08	1.51204	3.9898e+07	Into_Blood
	M217T748	217.159	12.46	NA	NA	NA	NA	NA	NA	NA	NA	0	0	0	0	0	0	0	0	0	0	0	0	4.12126e+07	3.91735e+07	0	5.57253e+07	5.596e+07	5.48684e+07	5.16545e+07	5.3985e+07	1.41647	1.7629e+07	None
	M217T360	217.159	6	NA	NA	NA	NA	NA	NA	NA	NA	0	3.61586e+07	0	0	0	1.87028e+07	0	0	0	0	0	0	5.60273e+07	5.42371e+07	5.21113e+07	6.02487e+07	6.2186e+07	6.60056e+07	6.68335e+07	6.28279e+07	1.09734	2.67669e+07	Into_Blood
	M217T851	217.159	14.18	0.2	Polygodial	[M+H-H2O]+	0.9689	72503	Organic_oxygen_compounds	Organic_oxides	NA	0	0	0	0	5.86547e+06	0	0	1.45848e+06	0	0	0	8.96895e+06	6.24412e+07	3.8292e+07	6.18157e+07	6.5867e+07	1.10729e+08	7.00868e+07	6.95268e+07	1.06163e+08	1.2962	3.00607e+07	Into_Blood
	M217T418	217.174	6.96	NA	NA	NA	NA	NA	NA	NA	NA	722060	0	0	895774	1.63928e+06	537980	913790	0	1.09162e+06	678048	0	714225	2.78788e+06	2.54446e+06	2.59223e+06	5.60565e+06	5.56771e+06	5.52552e+06	5.0598e+06	5.84571e+06	1.01738	2.13609e+06	None
	M218T1152	217.998	19.19	NA	NA	NA	NA	NA	NA	NA	NA	7.48848e+08	1.57616e+08	4.64969e+08	6.17207e+08	6.35253e+08	7.23734e+08	6.33138e+08	5.95755e+08	6.89535e+08	7.00608e+08	6.86676e+08	5.96007e+08	7.56387e+08	6.50686e+08	4.53066e+08	6.19236e+08	5.55008e+08	5.66303e+08	5.68287e+08	2.33015e+08	0.267517	5.82567e+08	None
	M218T306	218.154	5.09	0.1	2-Cyclohexyl-N-phenylacetamide	[M+H]+	0.8992	880922	Benzenoids	Benzene_and_substituted_derivatives	Anilides	0	0	0	0	0	0	0	0	0	0	0	0	3.88935e+06	4.19339e+06	5.16522e+06	1.61595e+07	1.6128e+07	1.43463e+07	1.51412e+07	1.54303e+07	1.47429	4.52266e+06	None
	M218T368	218.211	6.14	NA	NA	NA	NA	NA	NA	NA	NA	2.94525e+08	1.47742e+08	2.39005e+08	4.98274e+08	9.45318e+08	2.58567e+08	2.76591e+08	2.39164e+08	2.53115e+08	4.43086e+08	5.26068e+08	5.52963e+08	4.09191e+08	4.15618e+08	4.27556e+08	7.22757e+07	6.98796e+07	7.15702e+07	7.00994e+07	6.92411e+07	0.703527	3.13992e+08	None
	M219T37	218.984	0.62	NA	NA	NA	NA	NA	NA	NA	NA	0	0	0	0	0	4.05796e+07	0	0	0	0	0	0	0	0	0	1.59507e+08	1.39205e+08	1.60343e+08	1.5333e+08	1.52924e+08	1.67547	4.02944e+07	Into_Blood
	M219T1156	218.994	19.27	NA	NA	NA	NA	NA	NA	NA	NA	4.67956e+08	4.4755e+08	4.7344e+08	8.63565e+07	1.39649e+08	4.38022e+08	4.54852e+08	4.60288e+08	4.75572e+08	4.63175e+08	4.70724e+08	4.69666e+08	3.30474e+08	4.30709e+08	4.1972e+08	5.02305e+08	4.90552e+08	4.7592e+08	4.62895e+08	4.46859e+08	0.264331	4.20334e+08	None
	M219T45	219.027	0.75	NA	NA	NA	NA	NA	NA	NA	NA	5.12864e+07	1.31715e+08	5.77208e+07	7.4028e+07	5.88859e+07	1.95806e+08	5.6185e+07	5.09785e+07	3.30063e+07	3.81549e+07	6.34654e+07	3.60329e+07	5.39091e+07	5.21222e+07	4.80272e+07	1.31153e+07	1.41476e+07	1.06821e+07	1.21463e+07	1.17112e+07	0.823575	5.31563e+07	None
	M219T42	219.083	0.7	NA	NA	NA	NA	NA	NA	NA	NA	7.51384e+07	0	8.81198e+07	0	8.23231e+07	0	1.09566e+08	9.53321e+07	7.25896e+07	0	0	0	1.44124e+08	1.49939e+08	1.4267e+08	1.3581e+08	1.39481e+08	1.33244e+08	1.41287e+08	1.38262e+08	0.731994	8.23942e+07	None
	M219T51	219.098	0.84	NA	NA	NA	NA	NA	NA	NA	NA	8.5587e+07	1.30394e+08	1.32794e+08	1.07522e+08	1.29278e+08	7.36859e+07	9.67993e+07	1.09329e+08	9.38788e+07	8.83656e+07	1.29802e+08	4.17924e+07	9.55407e+07	1.03224e+08	1.00573e+08	3.2643e+07	3.52956e+07	3.12255e+07	3.4531e+07	3.30944e+07	0.436072	8.42678e+07	None
	M219T743	219.102	12.38	NA	NA	NA	NA	NA	NA	NA	NA	0	731821	0	0	0	0	0	0	0	0	0	0	9.27118e+07	8.88753e+07	7.92067e+07	1.15734e+08	1.15371e+08	9.51463e+07	1.13732e+08	1.04128e+08	1.2716	4.02818e+07	Into_Blood
	M219T552	219.102	9.2	NA	NA	NA	NA	NA	NA	NA	NA	8.96058e+06	3.60839e+07	9.80627e+06	6.70121e+06	9.49552e+06	1.44773e+07	0	0	0	0	0	0	5.67001e+06	5.91266e+06	6.16297e+06	5.49116e+06	5.89094e+06	6.38435e+06	6.54123e+06	6.23526e+06	1.19778	6.69067e+06	Into_Blood
	M219T159	219.113	2.66	NA	NA	NA	NA	NA	NA	NA	NA	0	0	3.00341e+06	0	0	0	0	0	0	0	0	320136	8.93852e+06	9.58052e+06	8.57129e+06	7.45046e+06	1.10158e+07	8.73399e+06	8.93375e+06	1.24216e+07	1.20443	3.94847e+06	Into_Blood
	M219T140	219.134	2.33	0.1	Ser-Leu	[M+H]+	0.9803	6427005	Organic_acids_and_derivatives	Carboxylic_acids_and_derivatives	Amino_acids__peptides__and_analogues	0	0	0	0	0	0	0	0	0	0	0	0	0	0	0	6.89303e+07	6.78363e+07	6.81173e+07	6.9004e+07	7.04893e+07	1.77726	1.72189e+07	None
	M219T416	219.138	6.93	0.3	Innuchenenolide C	[M+H-C5H8O5]+	0.9922	21769986	Lipids_and_lipid-like_molecules	Prenol_lipids	Terpene_lactones	0	2.06276e+07	0	0	0	9.44129e+06	0	0	0	0	0	0	1.39959e+08	1.41828e+08	1.48917e+08	1.45635e+08	1.45438e+08	1.49376e+08	1.57897e+08	1.54233e+08	1.20877	6.06676e+07	Into_Blood
	M219T378	219.138	6.3	0.1	Methyl (2E,4E)-5-(1-hydroxy-2,6,6-trimethyl-4-oxocyclohex-2-en-1-yl)-3-methylpenta-2,4-dienoate	[M+H-C2H4O2]+	0.9346	5375188	Lipids_and_lipid-like_molecules	Prenol_lipids	Sesquiterpenoids	0	0	0	0	0	0	0	0	942124	0	0	0	0	0	0	1.22158e+07	1.35918e+07	1.34625e+07	1.41609e+07	3.21422e+07	1.96693	4.32577e+06	None
	M219T400_2	219.173	6.67	NA	NA	NA	NA	NA	NA	NA	NA	1.22523e+06	8.98128e+06	0	0	0	0	814700	0	1.09996e+06	1.23107e+06	961745	1.55126e+06	5.97817e+07	1.21031e+08	6.0166e+07	1.11256e+08	1.06295e+08	1.10832e+08	1.07506e+08	1.1143e+08	1.26985	4.02081e+07	None
	M219T752_3	219.174	12.54	NA	NA	NA	NA	NA	NA	NA	NA	0	0	7.79364e+06	0	0	0	0	0	0	0	0	0	1.19659e+09	1.25575e+09	1.18931e+09	1.88304e+09	1.87897e+09	1.9496e+09	1.92013e+09	1.94536e+09	1.29914	6.61327e+08	Into_Blood
	M219T833	219.174	13.88	0.2	8-Hydroxyageraphorone	[M+H-H2O]+	0.9951	26297667	Lipids_and_lipid-like_molecules	Prenol_lipids	Sesquiterpenoids	0	0	0	0	0	0	0	0	0	0	0	0	5.52808e+07	5.40399e+07	5.47789e+07	1.19019e+08	1.20418e+08	1.16779e+08	1.12123e+08	1.145e+08	1.36069	3.73469e+07	None
	M219T883	219.174	14.72	NA	NA	NA	NA	NA	NA	NA	NA	0	0	0	0	0	0	1.30083e+06	0	0	0	0	0	0	0	0	6.03524e+07	5.14079e+07	6.34178e+07	6.27246e+07	6.73351e+07	1.77603	1.53269e+07	None
	M219T849	219.174	14.15	0.1	4,11-Dimethyl-8-(propan-2-yl)-5,12-dioxatricyclo[9.1.0.04,6]dodecan-7-ol	[M+H-2H2O]+	0.9525	45359817	Lipids_and_lipid-like_molecules	Prenol_lipids	Sesquiterpenoids	0	0	0	4.17413e+06	0	0	3.44094e+06	0	0	0	3.11949e+06	6.36406e+06	5.64497e+07	0	0	8.83219e+07	8.85293e+07	9.00127e+07	9.08953e+07	8.68478e+07	1.51799	2.59078e+07	None
	M219T869	219.174	14.48	0	Germacrone	[M+H]+	0.9382	5317572	Lipids_and_lipid-like_molecules	Prenol_lipids	Sesquiterpenoids	0	0	0	0	0	0	0	0	0	0	0	0	5.42803e+07	4.38431e+07	4.79848e+07	1.51579e+08	1.53471e+08	1.5878e+08	1.62149e+08	1.72244e+08	1.45994	4.72166e+07	None
	M219T595	219.174	9.92	NA	NA	NA	NA	NA	NA	NA	NA	0	0	0	0	0	0	0	0	0	0	0	0	0	0	0	5.25536e+07	7.49056e+07	8.87322e+07	5.69388e+07	5.61121e+07	1.82857	1.64621e+07	None
	M219T249	219.174	4.15	NA	NA	NA	NA	NA	NA	NA	NA	2.36984e+07	9.49366e+07	2.21203e+07	2.61036e+07	5.21897e+07	4.37837e+07	0	0	0	0	0	0	2.12511e+07	1.90322e+07	1.92633e+07	3.00826e+07	2.02759e+07	2.03677e+07	2.04884e+07	2.12357e+07	1.04026	2.17415e+07	Into_Blood
	M219T669	219.174	11.15	0.5	Curcumol	[M+H-H2O]+	0.9212	14240392	Lipids_and_lipid-like_molecules	Prenol_lipids	Sesquiterpenoids	0	0	0	0	0	0	0	0	0	0	0	0	0	0	0	4.57806e+07	6.79732e+07	6.26612e+07	6.77973e+07	4.68145e+07	1.81109	1.45513e+07	None
	M219T765	219.174	12.75	0.9	4-[(E)-5-Hydroxy-3-methylpent-3-enyl]-3,5,5-trimethylcyclohex-2-en-1-one	[M+H-H2O]+	0.8041	45359455	Lipids_and_lipid-like_molecules	Prenol_lipids	Sesquiterpenoids	0	0	0	0	0	0	0	0	0	0	0	0	6.65897e+07	6.94248e+07	6.70581e+07	9.59137e+07	1.02552e+08	9.65453e+07	1.01155e+08	1.03484e+08	1.29008	3.51361e+07	None
	M220T125	220.027	2.09	NA	NA	NA	NA	NA	NA	NA	NA	0	0	0	0	0	0	0	0	0	0	0	0	0	0	0	1.01934e+07	9.42627e+06	9.3373e+06	1.03716e+07	1.01272e+07	1.77923	2.47279e+06	None
	M220T279	220.06	4.64	0.6	8-Methoxykynurenate	[M+H]+	0.8959	76230	Organoheterocyclic_compounds	Quinolines_and_derivatives	Quinoline_carboxylic_acids	0	0	0	0	0	0	0	0	0	0	0	0	3.0542e+06	2.96842e+06	3.42469e+06	7.40757e+06	6.80718e+06	7.81271e+06	6.60877e+06	7.15376e+06	1.37825	2.26186e+06	None
	M220T281_1	220.097	4.69	0.1	3-(5-Methoxy-1H-indol-3-yl)propanoic acid	[M+H]+	0.8013	181137	Organoheterocyclic_compounds	Indoles_and_derivatives	Indolyl_carboxylic_acids_and_derivatives	0	9.49604e+06	1.03895e+07	0	3.76493e+06	2.91968e+06	0	0	0	0	0	0	1.5659e+08	1.61916e+08	1.61042e+08	1.66866e+08	1.62655e+08	1.36346e+08	1.5034e+08	1.47263e+08	1.21744	6.34794e+07	Into_Blood
	M221T37_2	221.051	0.62	NA	NA	NA	NA	NA	NA	NA	NA	0	1.09531e+06	577004	986813	0	0	620581	916024	1.36638e+06	1.05288e+06	713554	0	2.78612e+06	2.52097e+06	2.56207e+06	1.10195e+07	9.70815e+06	8.42954e+06	5.36551e+06	6.90452e+06	1.23095	2.83125e+06	None
	M221T411_1	221.081	6.86	NA	NA	NA	NA	NA	NA	NA	NA	5.20172e+07	1.18673e+08	1.24921e+07	0	0	1.82433e+07	0	0	0	0	0	0	8.61086e+07	8.44608e+07	1.01676e+08	7.29555e+07	8.09917e+07	8.91698e+07	9.6016e+07	7.44241e+07	1.00008	4.43614e+07	Into_Blood
	M221T86	221.092	1.43	14.6	Cys-Val	[M+H]+	0.7085	54146020	Organic_acids_and_derivatives	Carboxylic_acids_and_derivatives	Amino_acids__peptides__and_analogues	7.89106e+07	8.01013e+07	0	7.16126e+07	7.19119e+07	3.24361e+07	0	3.22586e+07	5.99568e+07	6.3849e+07	6.62273e+07	3.55757e+07	6.74518e+07	8.14576e+07	8.38882e+07	3.77037e+07	3.53388e+07	3.91058e+07	4.05907e+07	4.0003e+07	0.497112	5.0919e+07	None
	M221T193	221.092	3.21	NA	NA	NA	NA	NA	NA	NA	NA	3.71828e+07	4.05199e+07	4.07864e+07	3.89226e+07	3.31319e+07	4.19509e+07	4.39573e+07	4.24631e+07	3.20224e+07	3.59792e+07	4.34675e+07	4.29206e+07	3.86194e+07	3.59025e+07	4.21019e+07	7.72318e+06	7.77403e+06	7.75717e+06	8.01276e+06	6.42995e+06	0.461816	3.13813e+07	None
	M221T555	221.154	9.25	0.5	2,6-Di-tert-butylbenzoquinone	[M+H]+	0.8638	12867	Lipids_and_lipid-like_molecules	Prenol_lipids	Monoterpenoids	0	0	0	0	0	0	0	0	0	0	0	0	3.8841e+07	3.75466e+07	4.19293e+07	4.32777e+07	4.48555e+07	4.42834e+07	4.39634e+07	4.42052e+07	1.26038	1.69451e+07	None
	M221T750	221.19	12.51	0.6	Caryophyllene epoxide	[M+H]+	0.9015	1742210	Lipids_and_lipid-like_molecules	Prenol_lipids	Sesquiterpenoids	0	0	0	0	0	0	0	0	0	0	0	0	3.58102e+07	5.53387e+07	3.62706e+07	9.43257e+07	6.01064e+07	6.40226e+07	6.40869e+07	6.62487e+07	1.34293	2.38105e+07	None
	M221T718	221.19	11.97	NA	NA	NA	NA	NA	NA	NA	NA	0	0	0	0	0	0	0	0	0	0	0	0	0	0	0	2.79598e+07	2.62192e+07	3.01457e+07	2.89051e+07	2.84073e+07	1.77947	7.08186e+06	None
	M221T605	221.19	10.08	0.2	6-(2-Hydroxypropan-2-yl)-4,8a-dimethyl-2,3,4,4a,5,6,7,8-octahydro-1H-naphthalene-1,5-diol	[M+H-2H2O]+	0.9269	76187279	Lipids_and_lipid-like_molecules	Prenol_lipids	Sesquiterpenoids	0	0	0	0	0	0	0	0	0	0	0	0	1.77218e+08	1.54788e+08	1.63137e+08	1.649e+08	1.68696e+08	1.80867e+08	1.9508e+08	1.66427e+08	1.26147	6.85557e+07	None
	M221T781	221.19	13.01	0.7	((1S)-5-Methyl-1-(4-methylpent-3-en-1-yl)-2-oxabicyclo[2.2.2]octan-4-yl)methanol	[M+H-H2O]+	0.9641	16395956	Organoheterocyclic_compounds	Oxanes	NA	0	0	0	0	0	0	0	0	0	0	0	0	0	0	0	3.18812e+07	4.75223e+07	3.17358e+07	2.9514e+07	3.11704e+07	1.82064	8.59118e+06	None
	M221T889	221.19	14.82	0	4-(2-Hydroxypropan-2-yl)-1,6-dimethyldecahydronaphthalene-1,5-diol	[M+H-2H2O]+	0.9356	85196090	Lipids_and_lipid-like_molecules	Prenol_lipids	Sesquiterpenoids	2.30062e+06	2.57038e+06	1.93297e+06	2.39396e+06	1.92207e+06	1.97748e+06	2.37831e+06	2.16763e+06	1.82348e+06	2.24397e+06	2.20339e+06	1.59694e+06	0	0	0	2.77328e+07	2.70885e+07	2.61863e+07	5.81164e+07	2.55539e+07	1.61216	9.50945e+06	None
	M222T1138	222.016	18.97	NA	NA	NA	NA	NA	NA	NA	NA	1.53078e+07	4.97493e+07	1.68418e+07	1.8472e+07	1.19322e+07	9.32331e+06	1.15718e+07	1.5113e+07	1.741e+07	1.44247e+07	1.50001e+07	4.58451e+07	4.68075e+07	4.39463e+07	2.37522e+07	1.85783e+07	4.65054e+07	4.43913e+07	1.66612e+07	2.14903e+07	0.577598	2.51562e+07	None
	M222T52	222.061	0.86	NA	NA	NA	NA	NA	NA	NA	NA	0	0	0	0	0	0	0	0	0	0	0	0	0	0	0	1.30174e+08	1.3961e+08	1.26248e+08	1.19959e+08	1.22528e+08	1.78048	3.1926e+07	None
	M222T227	222.08	3.78	NA	NA	NA	NA	NA	NA	NA	NA	3.33633e+06	6.01213e+06	3.2188e+06	3.89814e+06	4.92612e+06	3.07776e+06	4.82578e+06	4.24885e+06	4.11672e+06	4.08152e+06	3.23472e+06	5.7912e+06	1.85323e+07	1.93781e+07	4.0083e+06	1.80619e+07	2.33388e+07	1.81808e+07	2.02946e+07	1.88999e+07	0.794161	9.57314e+06	None
	M222T48	222.097	0.8	4.2	N-Acetyl-D-glucosamine	[M+H]+	0.8634	439174	Organic oxygen compounds	Organooxygen compounds	Carbohydrates and carbohydrate conjugates	0	0	5.39044e+06	5.58841e+06	0	0	4.89765e+06	6.07572e+06	5.09564e+06	5.50026e+06	6.77287e+06	3.82562e+06	8.51991e+06	6.56116e+06	8.19114e+06	5.91732e+07	5.31882e+07	5.36744e+07	5.80781e+07	5.62325e+07	1.33338	1.73383e+07	None
	M222T422	222.112	7.03	NA	NA	NA	NA	NA	NA	NA	NA	5.506e+07	2.35533e+08	6.74061e+07	2.68955e+07	8.73123e+07	1.69413e+08	0	0	0	0	0	0	1.34626e+07	1.43774e+07	1.39719e+07	1.38297e+07	1.38339e+07	1.33477e+07	1.32452e+07	1.36959e+07	1.65413	3.75692e+07	Into_Blood
	M222T256	222.112	4.27	NA	NA	NA	NA	NA	NA	NA	NA	0	4.07588e+06	0	0	0	0	0	0	0	0	0	0	1.36535e+07	1.44262e+07	1.52044e+07	1.66212e+07	1.68836e+07	1.6872e+07	1.63783e+07	1.68854e+07	1.205	6.55003e+06	Into_Blood
	M222T167	222.112	2.78	NA	NA	NA	NA	NA	NA	NA	NA	0	0	0	0	0	0	0	0	0	0	0	0	1.21814e+07	1.2081e+07	1.27773e+07	1.30342e+07	1.24911e+07	1.31514e+07	1.25689e+07	1.24883e+07	1.25738	5.03868e+06	None
	M222T156	222.149	2.6	0.1	7-(2-Aminophenyl)heptanoic acid	[M+H]+	0.89	21656773	Lipids_and_lipid-like_molecules	Fatty_Acyls	Fatty_acids_and_conjugates	0	0	0	0	0	0	0	0	0	0	0	0	0	0	0	2.49464e+07	2.62031e+07	2.56706e+07	2.43423e+07	2.51132e+07	1.7778	6.31378e+06	None
	M222T197	222.149	3.29	0.6	Mesopram	[M+H-CO2]+	0.8533	449190	Benzenoids	Phenol_ethers	Anisoles	0	0	0	0	0	0	0	0	0	0	0	0	7.15949e+06	7.15916e+06	7.58362e+06	1.05083e+07	1.00187e+07	1.11379e+07	1.06258e+07	1.02497e+07	1.28662	3.72213e+06	None
	M223T40	223.054	0.67	NA	NA	NA	NA	NA	NA	NA	NA	3.49522e+06	4.48752e+06	1.66202e+06	2.14648e+06	3.47068e+06	0	2.29482e+06	1.86222e+06	0	2.86716e+06	2.05258e+06	0	4.37961e+06	4.60158e+06	5.14299e+06	5.19795e+07	4.76675e+07	5.00752e+07	4.65492e+07	4.99798e+07	1.46226	1.42357e+07	None
	M223T300_1	223.06	5	NA	NA	NA	NA	NA	NA	NA	NA	0	0	0	0	0	0	0	0	0	0	0	0	0	1.57872e+07	0	2.48851e+07	2.53265e+07	2.53224e+07	2.63595e+07	2.58601e+07	1.59331	7.17704e+06	None
	M223T334	223.06	5.56	0.1	Isofraxidin	[M+H]+	0.9985	5318565	Phenylpropanoids and polyketides	Coumarins and derivatives	Hydroxycoumarins	637337	1.42706e+07	0	0	1.52783e+06	2.182e+06	0	0	0	0	0	0	8.08403e+07	8.22942e+07	8.05133e+07	1.08966e+08	1.08784e+08	1.09412e+08	1.01872e+08	1.0546e+08	1.22754	3.9838e+07	Into_Blood
	M223T48	223.092	0.79	NA	NA	NA	NA	NA	NA	NA	NA	1.21302e+07	1.62684e+07	1.29068e+07	1.59835e+07	1.28584e+07	6.84035e+06	0	8.54473e+06	1.95636e+07	1.70643e+07	1.37448e+07	0	1.91638e+07	1.58018e+07	2.09194e+07	7.21616e+06	6.17424e+06	5.96948e+06	6.51398e+06	4.19258e+06	0.570612	1.10928e+07	None
	M223T406	223.096	6.77	NA	NA	NA	NA	NA	NA	NA	NA	1.2657e+08	1.59481e+08	8.74355e+07	7.16414e+07	1.29606e+08	1.54999e+08	0	0	0	0	0	0	6.36914e+07	7.51409e+07	6.5881e+07	7.49511e+07	7.60029e+07	7.47275e+07	7.57183e+07	7.45442e+07	0.794686	6.55195e+07	Into_Blood
	M223T474	223.096	7.89	NA	NA	NA	NA	NA	NA	NA	NA	0	2.92355e+07	0	0	0	4.81653e+06	0	0	0	0	0	0	1.84935e+07	1.67286e+07	1.90086e+07	1.81311e+07	1.86846e+07	2.65519e+07	2.05617e+07	2.02511e+07	1.12446	9.62316e+06	Into_Blood
	M223T378	223.096	6.31	NA	NA	NA	NA	NA	NA	NA	NA	2.03033e+07	9.734e+07	2.23942e+07	2.11891e+07	2.2591e+07	2.41257e+07	0	0	0	0	0	0	3.62323e+07	3.78234e+07	3.64018e+07	3.69094e+07	3.79273e+07	3.76776e+07	3.86052e+07	3.98433e+07	0.915285	2.54682e+07	Into_Blood
	M223T591_1	223.096	9.86	1.3	Ethyl ferulate	[M+H]+	0.9765	736681	Phenylpropanoids and polyketides	Cinnamic acids and derivatives	Hydroxycinnamic acids and derivatives	0	0	3.83478e+06	0	0	0	0	0	0	0	0	0	1.06515e+07	1.1848e+07	1.14103e+07	1.00005e+07	1.01833e+07	9.68645e+06	1.15869e+07	1.13976e+07	1.18773	4.52997e+06	Into_Blood
	M223T151	223.108	2.52	0.4	Phe-Gly	[M+H]+	0.9982	6992304	Organic_acids_and_derivatives	Carboxylic_acids_and_derivatives	Amino_acids__peptides__and_analogues	0	0	0	0	0	0	0	0	0	0	0	0	0	0	0	1.1753e+07	1.23563e+07	1.22166e+07	1.19645e+07	1.18725e+07	1.77745	3.00815e+06	None
	M223T189_2	223.108	3.14	0.3	Gly-Phe	[M+H]+	0.9924	182174	Organic_acids_and_derivatives	Carboxylic_acids_and_derivatives	Amino_acids__peptides__and_analogues	3.58883e+06	8.55603e+06	9.2976e+06	1.55992e+07	1.15686e+07	3.3721e+06	8.22115e+06	1.03416e+07	9.0897e+06	1.58546e+07	1.00834e+07	1.48539e+07	4.86426e+07	4.70007e+07	5.28822e+07	2.19895e+07	2.34104e+07	2.25687e+07	2.20432e+07	2.29878e+07	0.762082	1.90976e+07	None
	M223T773	223.169	12.89	0.8	Acoric acid	[M+H-CH2O2]+	0.8013	15558301	Lipids_and_lipid-like_molecules	Prenol_lipids	Monoterpenoids	0	0	0	0	0	0	0	0	0	0	0	0	6.34003e+06	7.27362e+06	8.2098e+06	2.11355e+07	2.1966e+07	2.10908e+07	2.02249e+07	2.23059e+07	1.4344	6.42733e+06	None
	M223T354	223.169	5.91	NA	NA	NA	NA	NA	NA	NA	NA	0	0	0	0	0	0	0	0	0	0	0	0	3.28499e+07	3.51235e+07	3.57092e+07	5.89012e+07	6.18883e+07	6.0653e+07	6.11024e+07	6.14705e+07	1.32051	2.03849e+07	None
	M223T478	223.169	7.96	NA	NA	NA	NA	NA	NA	NA	NA	0	0	0	0	0	0	5.00906e+06	5.15647e+06	5.364e+06	5.16508e+06	4.92373e+06	0	6.52011e+07	6.77386e+07	6.49479e+07	7.33181e+07	7.42645e+07	7.49857e+07	7.71955e+07	7.70881e+07	1.17366	3.00179e+07	None
	M223T708	223.169	11.8	NA	NA	NA	NA	NA	NA	NA	NA	0	0	0	0	0	0	0	0	0	0	0	0	0	0	0	2.49316e+07	4.89153e+07	4.71919e+07	4.87833e+07	2.87687e+07	1.85942	9.92954e+06	None
	M224T1134	223.988	18.89	NA	NA	NA	NA	NA	NA	NA	NA	4.21227e+08	4.11233e+08	4.65958e+08	3.86986e+08	3.88313e+08	3.90424e+08	3.54588e+08	3.5845e+08	3.47915e+08	3.6983e+08	3.6564e+08	3.60048e+08	3.84255e+08	3.97445e+08	3.97984e+08	3.37896e+08	3.44126e+08	3.36732e+08	3.32723e+08	3.36389e+08	0.0913524	3.74408e+08	None
	M224T1185	223.988	19.75	NA	NA	NA	NA	NA	NA	NA	NA	2.18561e+07	3.81971e+07	2.49397e+07	2.25926e+07	2.03417e+07	2.84151e+07	3.01444e+07	2.19493e+07	1.88452e+07	3.64561e+07	2.03325e+07	3.03084e+07	2.92947e+07	2.36986e+07	2.09221e+07	2.58588e+07	4.08046e+07	2.1985e+07	3.4373e+07	2.0536e+07	0.248768	2.65925e+07	None
	M224T1158	223.988	19.31	NA	NA	NA	NA	NA	NA	NA	NA	2.68442e+07	3.65219e+07	0	3.36473e+07	1.74016e+08	4.44781e+07	0	2.44113e+07	0	3.51133e+07	4.93841e+07	1.41406e+08	1.50439e+08	2.87718e+07	3.91377e+07	1.47782e+08	1.24534e+08	2.79457e+07	1.42515e+08	1.32841e+08	0.88208	6.79894e+07	None
	M224T37	223.989	0.62	NA	NA	NA	NA	NA	NA	NA	NA	8.37101e+06	7.52797e+06	0	1.20004e+07	8.89247e+06	4.86441e+07	8.56291e+06	8.23451e+06	9.2331e+06	1.21729e+07	8.54499e+06	7.3401e+06	2.25475e+07	2.3286e+07	2.28113e+07	1.89057e+08	1.83922e+08	1.95988e+08	1.86519e+08	1.85462e+08	1.35953	5.74558e+07	None
	M224T87	224.078	1.45	NA	NA	NA	NA	NA	NA	NA	NA	0	682969	0	0	0	0	0	0	0	0	0	0	1.0555e+07	1.5229e+07	1.64141e+07	1.93356e+07	1.96623e+07	1.98644e+07	4.01643e+07	3.85741e+07	1.44724	9.02408e+06	Into_Blood
	M224T136	224.092	2.26	0	2-Amino-3-[4-(carboxymethyl)phenyl]propanoic acid	[M+H]+	0.9584	4469363	Organic_acids_and_derivatives	Carboxylic_acids_and_derivatives	Amino_acids__peptides__and_analogues	0	0	0	0	0	0	0	0	0	0	0	0	3.60652e+07	3.66415e+07	3.27768e+07	6.19993e+07	5.90392e+07	6.30125e+07	6.26042e+07	6.2176e+07	1.32061	2.07157e+07	None
	M224T204	224.092	3.4	0.4	Ac-Tyr-OEt	[M+H]+	0.9899	68310	Organic acids and derivatives	Carboxylic acids and derivatives	Amino acids, peptides, and analogues	2.37326e+07	5.47715e+06	2.48762e+07	1.55508e+07	2.03045e+07	3.17925e+07	6.2634e+07	2.21922e+07	5.08742e+07	6.68238e+07	8.99789e+07	2.05275e+07	8.03357e+07	8.32789e+07	8.15111e+07	9.1244e+06	1.00739e+07	9.19369e+06	9.85665e+06	8.89836e+06	0.820751	3.63519e+07	None
	M224T277	224.128	4.62	NA	NA	NA	NA	NA	NA	NA	NA	0	0	0	0	0	0	0	0	1.2277e+06	0	0	0	7.23192e+06	0	0	9.05289e+06	9.99764e+06	9.2691e+06	9.55823e+06	8.79415e+06	1.53087	2.75658e+06	None
	M224T402	224.128	6.71	NA	NA	NA	NA	NA	NA	NA	NA	0	1.84661e+07	0	0	0	7.61029e+06	0	0	0	0	0	0	1.03984e+07	1.07793e+07	9.69539e+06	1.07531e+07	1.13273e+07	1.11547e+07	1.07091e+07	1.12045e+07	1.08102	5.60491e+06	Into_Blood
	M224T385	224.128	6.41	NA	NA	NA	NA	NA	NA	NA	NA	3.11069e+07	1.50923e+08	3.47393e+07	1.82827e+07	5.06694e+07	8.64643e+07	0	0	0	0	0	0	1.21023e+07	1.16768e+07	1.23429e+07	1.37811e+07	1.52371e+07	1.42653e+07	1.44339e+07	1.45399e+07	1.51756	2.40282e+07	Into_Blood
	M224T352	224.176	5.87	NA	NA	NA	NA	NA	NA	NA	NA	3.24034e+06	3.49003e+06	0	3.93546e+06	0	0	3.18521e+06	3.45613e+06	3.02307e+06	2.94895e+06	3.45541e+06	0	8.29557e+06	6.50825e+06	8.45859e+06	7.71225e+06	8.53596e+06	7.6307e+06	8.74674e+06	8.45578e+06	0.706304	4.55392e+06	None
	M225T1140	225.015	19.01	NA	NA	NA	NA	NA	NA	NA	NA	2.6302e+07	5.46264e+07	1.48181e+07	5.48151e+07	4.87886e+07	1.8683e+07	4.46672e+07	2.22136e+07	2.94815e+07	5.75352e+07	5.45193e+07	1.90643e+07	5.11444e+07	5.33841e+07	5.12775e+07	2.24282e+07	2.4221e+07	1.96449e+07	4.58328e+07	2.10453e+07	0.431605	3.67246e+07	None
	M225T395	225.112	6.58	0.1	3-(1-Hydroxybutyl)-1a,2,3,5,6,6a-hexahydrooxireno[2,3-f][2]benzofuran-2,6-diol	[M+H-H2O]+	0.9645	51136323	Organoheterocyclic_compounds	Dihydrofurans	NA	0	2.41633e+07	5.70533e+06	0	0	9.96098e+06	0	0	0	0	0	0	1.56623e+08	1.47086e+08	1.9419e+08	1.07203e+08	1.34097e+08	1.48812e+08	1.32925e+08	1.28623e+08	1.21803	5.94694e+07	Into_Blood
	M225T594	225.112	9.91	NA	NA	NA	NA	NA	NA	NA	NA	9.15756e+06	4.64829e+06	9.73867e+06	6.79728e+06	9.05038e+06	7.58113e+06	9.19285e+06	1.31354e+07	1.21832e+07	9.91114e+06	1.13608e+07	3.17248e+06	2.95575e+07	3.09283e+07	2.9919e+07	2.31256e+07	2.28032e+07	2.27171e+07	2.48603e+07	2.58552e+07	0.586475	1.57848e+07	None
	M225T210	225.123	3.49	NA	NA	NA	NA	NA	NA	NA	NA	7.32946e+06	1.0504e+07	4.82899e+06	6.70215e+06	1.11252e+07	1.5511e+07	9.54985e+06	5.98965e+06	1.109e+07	6.9544e+06	0	0	2.19916e+07	2.26273e+07	2.14567e+07	1.27488e+07	1.28274e+07	1.29802e+07	1.37563e+07	1.244e+07	0.574468	1.10207e+07	None
	M225T172	225.135	2.86	NA	NA	NA	NA	NA	NA	NA	NA	6.68617e+06	1.80478e+07	3.97592e+06	3.99072e+06	8.81122e+06	5.32009e+06	4.17597e+06	4.07553e+06	0	3.59792e+06	0	0	2.90799e+07	3.02437e+07	2.8442e+07	5.10512e+07	5.32634e+07	5.36576e+07	5.3523e+07	5.54583e+07	1.04366	2.067e+07	Into_Blood
	M225T814	225.164	13.57	0.5	2-(4-Methylbicyclo[2.2.2]oct-1-yl)-1-phenylethanone	[M+H-H2O]+	0.8439	5238842	Organic_oxygen_compounds	Organooxygen_compounds	Carbonyl_compounds	0	0	0	0	0	0	0	0	0	0	0	0	7.72533e+07	7.82849e+07	8.73424e+07	7.67085e+07	7.89454e+07	8.33259e+07	8.61548e+07	8.08352e+07	1.25887	3.24425e+07	None
	M225T648	225.196	10.8	0	1,3-Dicyclohexylurea	[M+H]+	0.9809	4277	Organic_acids_and_derivatives	Organic_carbonic_acids_and_derivatives	Ureas	5.46581e+06	3.07417e+07	1.10549e+07	1.07999e+07	6.28059e+06	3.49712e+07	1.19041e+07	1.07828e+07	8.01427e+06	7.40177e+06	6.69333e+06	1.0459e+07	2.81871e+07	2.64167e+07	2.71916e+07	1.24923e+07	1.26991e+07	1.1182e+07	1.15729e+07	1.21275e+07	0.61304	1.48219e+07	None
	M226T37	225.987	0.62	NA	NA	NA	NA	NA	NA	NA	NA	0	0	0	0	0	1.07207e+07	0	1.98589e+06	2.08541e+06	0	0	0	6.42124e+06	5.41117e+06	5.72019e+06	5.57306e+07	5.22296e+07	5.06514e+07	5.73009e+07	5.481e+07	1.53806	1.51534e+07	Into_Blood
	M226T174	226.071	2.91	NA	NA	NA	NA	NA	NA	NA	NA	0	0	0	0	0	0	0	0	0	0	0	0	2.34305e+07	2.36372e+07	2.42521e+07	4.76729e+07	4.78203e+07	5.01271e+07	4.94219e+07	4.75218e+07	1.35109	1.56942e+07	None
	M226T96	226.119	1.6	NA	NA	NA	NA	NA	NA	NA	NA	0	0	0	0	0	0	0	0	0	0	0	0	0	0	0	8.61046e+07	8.95118e+07	1.19e+08	1.20529e+08	1.16321e+08	1.80108	2.65733e+07	None
	M226T150	226.128	2.49	NA	NA	NA	NA	NA	NA	NA	NA	5.83541e+07	2.82699e+07	5.90384e+07	3.57883e+07	3.47125e+07	0	2.81918e+07	4.3444e+07	4.11308e+07	4.91386e+07	2.97144e+07	3.67106e+07	5.72581e+07	5.73946e+07	4.89281e+07	2.71978e+07	3.88934e+07	2.83956e+07	2.82362e+07	4.09316e+07	0.371987	3.85865e+07	None
	M226T415	226.144	6.92	NA	NA	NA	NA	NA	NA	NA	NA	0	0	0	0	0	0	0	0	0	0	0	0	3.42e+07	5.84966e+07	6.22257e+07	5.79734e+07	5.47423e+07	5.63052e+07	5.77619e+07	6.09166e+07	1.27984	2.21311e+07	None
	M226T71	226.155	1.18	NA	NA	NA	NA	NA	NA	NA	NA	0	0	0	0	0	0	0	0	0	0	0	0	0	1.00972e+07	0	3.32182e+07	3.95332e+07	3.32764e+07	3.53678e+07	3.66926e+07	1.67192	9.40927e+06	None
	M226T536	226.18	8.94	NA	NA	NA	NA	NA	NA	NA	NA	2.89506e+08	5.78148e+08	2.56143e+08	2.60992e+08	2.04062e+08	2.32303e+08	3.00544e+08	2.30008e+08	2.57186e+08	2.67944e+08	2.90775e+08	2.32335e+08	2.24502e+08	2.23599e+08	2.24695e+08	5.07322e+07	4.9759e+07	5.20228e+07	4.9881e+07	5.09412e+07	0.576138	2.16304e+08	None
	M227T1127	226.951	18.79	NA	NA	NA	NA	NA	NA	NA	NA	8.14327e+07	1.16022e+08	1.23183e+08	1.13607e+08	1.10796e+08	1.152e+08	1.16044e+08	1.06427e+08	1.22891e+08	1.26256e+08	1.19086e+08	1.1906e+08	1.14497e+08	1.08452e+08	1.07564e+08	1.43074e+08	1.32976e+08	1.3287e+08	1.21689e+08	1.33579e+08	0.110117	1.18235e+08	None
	M227T41_3	226.951	0.69	NA	NA	NA	NA	NA	NA	NA	NA	1.61591e+09	1.51476e+09	1.61347e+09	1.59828e+09	1.35978e+09	3.42134e+08	1.45936e+09	1.46689e+09	1.53243e+09	1.57899e+09	1.53607e+09	1.68074e+09	1.16537e+09	1.15512e+09	1.18506e+09	7.63311e+06	6.44117e+06	5.88719e+06	5.02674e+06	8.34126e+06	0.650351	1.04188e+09	None
	M227T192	227.079	3.19	NA	NA	NA	NA	NA	NA	NA	NA	1.15218e+08	1.00079e+08	1.88136e+08	1.21924e+08	9.38222e+07	1.23121e+08	1.54291e+08	1.47205e+08	1.04498e+08	1.42315e+08	1.47153e+08	2.24727e+08	4.68117e+07	4.84122e+07	4.0469e+07	8.43982e+06	9.21528e+06	9.72454e+06	9.72022e+06	9.20384e+06	0.715862	9.22242e+07	None
	M227T263	227.086	4.38	NA	NA	NA	NA	NA	NA	NA	NA	5.05275e+06	1.63073e+06	4.09805e+06	2.71526e+06	1.1836e+06	2.17674e+06	4.85709e+06	5.75839e+06	4.59349e+06	4.68271e+06	7.4329e+06	0	3.18263e+06	6.80236e+06	6.23599e+06	9.26479e+06	9.66208e+06	1.05128e+07	9.71238e+06	1.01724e+07	0.582916	5.48636e+06	None
	M227T142	227.103	2.37	0.5	PyroGlu-Pro	[M+H]+	0.9477	13306588	Organic_acids_and_derivatives	Carboxylic_acids_and_derivatives	Amino_acids__peptides__and_analogues	1.73285e+07	2.0561e+07	2.07829e+07	2.36024e+07	3.40796e+07	1.76953e+07	2.14403e+07	2.10203e+07	2.60629e+07	2.26885e+07	2.14313e+07	1.76916e+07	5.58205e+07	6.10466e+07	5.57334e+07	6.19152e+07	6.42713e+07	6.55216e+07	6.59571e+07	6.47654e+07	0.539387	3.79708e+07	None
	M227T261	227.128	4.35	NA	NA	NA	NA	NA	NA	NA	NA	0	1.14095e+08	2.13901e+07	2.06138e+07	2.61958e+07	2.33167e+07	0	0	0	0	0	0	0	1.53729e+07	0	2.29136e+07	1.69581e+07	1.47602e+07	1.86136e+07	2.74963e+07	1.58322	1.60863e+07	Into_Blood
	M227T351	227.128	5.85	NA	NA	NA	NA	NA	NA	NA	NA	1.04002e+07	9.07777e+07	0	9.01941e+06	1.321e+07	2.86567e+07	0	0	0	0	0	0	3.55597e+08	3.50886e+08	3.54753e+08	3.31505e+08	3.43947e+08	3.10919e+08	3.11033e+08	3.32961e+08	1.15566	1.42183e+08	Into_Blood
	M227T82	227.139	1.37	NA	NA	NA	NA	NA	NA	NA	NA	0	0	0	0	0	0	0	0	0	9.22482e+06	0	0	0	0	0	2.00318e+07	1.84141e+07	1.84811e+07	1.87856e+07	1.97146e+07	1.61744	5.23261e+06	None
	M227T184	227.175	3.07	NA	NA	NA	NA	NA	NA	NA	NA	5.98827e+06	8.91504e+06	4.62803e+06	6.32645e+06	8.91966e+06	1.29998e+07	0	0	0	0	0	0	1.88064e+07	2.03308e+07	1.89636e+07	4.38891e+07	4.52706e+07	4.51563e+07	4.44796e+07	4.37252e+07	1.08808	1.64199e+07	Into_Blood
	M227T744	227.212	12.4	NA	NA	NA	NA	NA	NA	NA	NA	1.63588e+07	9.90445e+06	1.36327e+07	1.17293e+07	1.27289e+07	5.51661e+06	6.57575e+06	8.20025e+06	7.71614e+06	1.70915e+07	1.09028e+07	2.96944e+06	5.69813e+06	5.71841e+06	5.5075e+06	2.36018e+06	3.36647e+06	3.01945e+06	3.91622e+06	3.49157e+06	0.584781	7.82023e+06	None
	M228T1126	227.955	18.76	NA	NA	NA	NA	NA	NA	NA	NA	3.01195e+06	3.62151e+06	4.09883e+06	3.48244e+06	3.27001e+06	3.53551e+06	3.61323e+06	3.36117e+06	3.75391e+06	3.87697e+06	2.18497e+06	3.69768e+06	2.48111e+06	3.39482e+06	3.27497e+06	4.51653e+06	4.17235e+06	4.36615e+06	4.49133e+06	4.43885e+06	0.17324	3.63222e+06	None
	M228T1147	227.983	19.11	NA	NA	NA	NA	NA	NA	NA	NA	9.24262e+08	1.7777e+08	7.33488e+08	7.62193e+08	7.11306e+08	8.94779e+08	8.81188e+08	7.81757e+08	6.01789e+08	5.82921e+08	7.12653e+08	9.22221e+08	6.49862e+08	6.84871e+08	2.63929e+08	8.41071e+08	8.37264e+08	8.18813e+08	8.215e+08	8.1898e+08	0.27445	7.21131e+08	None
	M228T31	227.983	0.52	NA	NA	NA	NA	NA	NA	NA	NA	5.52276e+07	4.98107e+07	4.48177e+07	4.64915e+07	5.16878e+07	4.22828e+07	5.43376e+07	4.96739e+07	3.78106e+07	4.57665e+07	5.23867e+07	4.82243e+07	4.36484e+07	4.27067e+07	4.31019e+07	5.38949e+07	4.88397e+07	4.86175e+07	4.58554e+07	4.58113e+07	0.0961807	4.75497e+07	None
	M228T142_1	228.05	2.37	NA	NA	NA	NA	NA	NA	NA	NA	0	0	2.88058e+06	1.13472e+06	0	851702	1.04122e+06	1.49911e+06	2.84034e+06	0	0	0	3.2228e+07	3.69839e+07	3.73905e+07	8.00214e+07	8.11759e+07	7.97396e+07	7.95488e+07	8.25435e+07	1.33281	2.5994e+07	None
	M228T164_2	228.087	2.74	NA	NA	NA	NA	NA	NA	NA	NA	0	0	0	0	0	0	0	0	0	0	0	0	0	0	0	9.99227e+06	1.04219e+07	1.08371e+07	1.09754e+07	1.10102e+07	1.77862	2.66184e+06	None
	M228T50_1	228.097	0.84	0.6	Deoxycytidine	[M+H]+	0.9907	1223201	Nucleosides__nucleotides__and_analogues	Pyrimidine_nucleosides	Pyrimidine_2-deoxyribonucleosides	5.63271e+08	6.35135e+08	6.48275e+08	6.88934e+08	6.14538e+08	5.23066e+08	5.80475e+08	5.85526e+08	5.51659e+08	7.11554e+08	5.32569e+08	6.45486e+08	6.2818e+08	6.22766e+08	5.9322e+08	2.17995e+07	2.42924e+07	2.17341e+07	2.01583e+07	2.35214e+07	0.572707	4.61808e+08	None
	M228T625_1	228.196	10.42	NA	NA	NA	NA	NA	NA	NA	NA	8.54073e+08	1.35041e+09	9.83329e+08	9.56305e+08	7.96507e+08	5.32425e+08	9.21197e+08	9.34746e+08	1.03779e+09	8.07852e+08	1.02714e+09	9.60927e+08	8.0069e+08	8.22032e+08	8.34714e+08	2.63196e+08	2.70631e+08	2.97456e+08	2.65192e+08	2.68175e+08	0.426751	7.4924e+08	None
	M229T47	229.071	0.79	NA	NA	NA	NA	NA	NA	NA	NA	0	0	0	0	0	0	0	0	0	0	0	0	0	0	0	5.44896e+07	5.80839e+07	6.21237e+07	5.80231e+07	5.71935e+07	1.77916	1.44957e+07	None
	M229T251	229.101	4.19	NA	NA	NA	NA	NA	NA	NA	NA	3.10793e+06	5.37394e+06	4.73232e+06	5.90175e+06	3.92225e+06	7.23528e+06	5.13481e+06	5.18732e+06	6.21984e+06	7.87585e+06	4.38925e+06	0	6.45355e+06	5.93504e+06	7.50683e+06	2.53696e+07	2.49762e+07	2.52034e+07	2.3611e+07	2.35772e+07	0.866637	1.00857e+07	None
	M229T49	229.118	0.82	0.3	Prolylhydroxyproline	[M+H]+	0.9966	11902893	Organic acids and derivatives	Carboxylic acids and derivatives	Amino acids, peptides, and analogues	1.2288e+08	1.80103e+08	1.6213e+08	1.24795e+08	1.17977e+08	1.07409e+08	1.8105e+08	1.92667e+08	1.73923e+08	1.97044e+08	2.09396e+08	1.53509e+08	1.87404e+08	1.85954e+08	1.90211e+08	8.14284e+06	8.73249e+06	7.51294e+06	7.84947e+06	8.84479e+06	0.596677	1.26377e+08	None
	M229T188	229.118	3.13	0.5	Pyroglutamylvaline	[M+H]+	0.8539	28191825	Organic_acids_and_derivatives	Carboxylic_acids_and_derivatives	Amino_acids__peptides__and_analogues	0	0	0	0	0	0	0	0	0	0	0	0	0	0	1.43155e+06	4.5779e+07	4.73941e+07	4.55128e+07	4.86815e+07	4.98523e+07	1.76448	1.19326e+07	None
	M229T46	229.129	0.77	NA	NA	NA	NA	NA	NA	NA	NA	0	6.17865e+06	0	0	0	0	0	0	6.64402e+06	0	6.50897e+06	0	1.80566e+07	1.93495e+07	0	1.09611e+08	1.00547e+08	1.08326e+08	1.19651e+08	1.11729e+08	1.57005	3.03301e+07	Into_Blood
	M229T317	229.134	5.29	NA	NA	NA	NA	NA	NA	NA	NA	5.96566e+06	4.97614e+06	2.88868e+06	5.34111e+06	5.38499e+06	7.73069e+06	7.1191e+06	5.57983e+06	5.91415e+06	7.95687e+06	6.65652e+06	5.7412e+06	3.18523e+06	3.04852e+06	3.21008e+06	4.52298e+06	6.50874e+06	4.29921e+06	5.83886e+06	4.67729e+06	0.281657	5.32729e+06	None
	M229T62	229.155	1.03	NA	NA	NA	NA	NA	NA	NA	NA	2.34101e+08	3.92644e+08	1.93148e+08	3.44791e+08	2.22217e+08	1.70654e+08	2.80736e+08	3.01856e+08	1.15995e+08	2.70694e+08	2.40098e+08	2.42499e+08	3.95095e+08	4.02643e+08	3.93604e+08	1.5176e+08	1.38372e+08	1.37343e+08	1.3605e+08	1.41696e+08	0.403469	2.453e+08	None
	M229T51	229.155	0.85	NA	NA	NA	NA	NA	NA	NA	NA	8.54351e+07	1.89221e+08	5.95275e+07	1.07862e+08	1.21447e+08	8.85118e+07	8.20013e+07	0	7.49754e+07	1.11092e+08	7.08776e+07	6.97846e+07	1.7743e+08	1.85416e+08	1.79775e+08	1.14459e+08	1.22922e+08	1.13378e+08	1.13237e+08	1.1942e+08	0.433451	1.09339e+08	None
	M229T79	229.155	1.32	0.2	Pro-Ile	[M+H]+	0.9709	7079601	Organic_acids_and_derivatives	Carboxylic_acids_and_derivatives	Amino_acids__peptides__and_analogues	6.02036e+07	3.29542e+08	8.80204e+07	8.78543e+07	4.54308e+07	7.58667e+07	7.55478e+07	5.89887e+07	6.401e+07	6.42835e+07	6.1198e+07	7.17906e+07	8.15141e+07	1.76344e+08	1.48041e+08	2.42432e+08	3.10601e+08	2.33658e+08	2.44909e+08	2.50393e+08	0.683175	1.38531e+08	None
	M229T182	229.155	3.03	NA	NA	NA	NA	NA	NA	NA	NA	5.38418e+06	1.06569e+07	9.55729e+06	1.29223e+07	1.06759e+07	4.81761e+06	1.27893e+07	1.36361e+07	9.04299e+06	1.01955e+07	6.20635e+07	1.43887e+07	5.84226e+07	8.38244e+07	8.17593e+07	9.879e+07	8.25823e+07	8.31195e+07	1.11206e+08	1.07861e+08	0.909739	4.41848e+07	None
	M229T844	229.159	14.07	0.7	Brefeldin C	[M+H-2H2O]+	0.9805	124544298	Phenylpropanoids_and_polyketides	Macrolides_and_analogues	NA	0	3.12499e+06	0	2.43394e+06	3.26354e+06	0	0	0	2.56729e+06	0	1.62387e+06	4.97299e+06	1.32274e+08	1.47481e+08	1.45685e+08	2.2294e+08	2.31222e+08	2.31651e+08	2.22976e+08	2.23456e+08	1.27886	7.87836e+07	None
	M230T78_1	230.102	1.29	NA	NA	NA	NA	NA	NA	NA	NA	0	0	0	0	0	0	0	0	0	0	0	0	2.09368e+08	2.57369e+08	6.134e+07	7.27934e+07	2.18846e+08	2.3907e+08	2.28276e+08	2.33336e+08	1.39983	7.60199e+07	None
	M230T78_2	230.139	1.29	NA	NA	NA	NA	NA	NA	NA	NA	0	0	0	0	0	0	0	0	0	0	0	0	0	2.61574e+07	2.84629e+07	5.89929e+07	8.32757e+07	5.97686e+07	6.27639e+07	6.58271e+07	1.52212	1.92624e+07	None
	M230T727	230.154	12.11	NA	NA	NA	NA	NA	NA	NA	NA	0	0	0	0	0	0	0	0	0	0	0	0	1.49225e+08	1.48399e+08	1.52795e+08	1.72828e+08	1.72276e+08	1.67285e+08	1.74677e+08	1.74507e+08	1.26127	6.55996e+07	None
	M230T224	230.154	3.74	0.7	9-Benzyl-9-azabicyclo[3.3.1]nonan-3-one	[M+H]+	0.9897	419531	Organoheterocyclic_compounds	Piperidines	Benzylpiperidines	0	0	0	0	0	0	0	0	0	0	0	0	0	4.78115e+06	4.73595e+06	6.61633e+06	6.62464e+06	7.45987e+06	7.11227e+06	7.15156e+06	1.42705	2.22409e+06	None
	M230T61	230.158	1.02	NA	NA	NA	NA	NA	NA	NA	NA	0	4.02505e+07	2.09968e+07	0	1.97049e+07	0	3.21377e+07	0	9.54664e+06	4.74335e+07	2.51912e+07	0	3.63227e+07	4.31966e+07	3.98316e+07	1.92833e+07	1.72326e+07	1.52981e+07	1.50569e+07	2.06214e+07	0.782281	2.01052e+07	None
	M230T467	230.175	7.78	NA	NA	NA	NA	NA	NA	NA	NA	1.41203e+07	1.58159e+07	1.33691e+07	1.52408e+07	1.60245e+07	1.24269e+07	1.96913e+07	1.15692e+07	1.52229e+07	1.27356e+07	1.26166e+07	1.46782e+07	2.06344e+07	2.10337e+07	2.12784e+07	1.46203e+07	1.60247e+07	1.3939e+07	1.43319e+07	1.44904e+07	0.188643	1.54932e+07	None
	M230T637_4	230.248	10.61	0.6	Lauryldimethylamine oxide	[M+H]+	0.9882	15433	Organic nitrogen compounds	Organonitrogen compounds	Aminoxides	1.05578e+09	6.75658e+08	8.98831e+08	5.18606e+08	7.40888e+08	5.54493e+08	1.17173e+09	7.11018e+08	8.28503e+08	7.96291e+08	8.22474e+08	1.088e+09	4.3876e+08	4.57779e+08	4.40449e+08	1.96596e+08	1.95553e+08	1.88844e+08	1.94944e+08	1.89125e+08	0.526381	6.08216e+08	None
	M231T1128	230.894	18.81	NA	NA	NA	NA	NA	NA	NA	NA	1.11363e+06	0	0	1.12469e+06	1.62261e+06	1.14121e+06	0	790025	1.79694e+06	1.18977e+06	1.01606e+06	1.1661e+06	0	1.63663e+06	0	1.33297e+06	1.43764e+06	1.24418e+06	836820	1.14769e+06	0.647923	929848	None
	M231T699	231.095	11.65	NA	NA	NA	NA	NA	NA	NA	NA	1.15687e+06	0	1.14949e+06	861846	2.33044e+06	3.91862e+06	2.45038e+06	3.38587e+06	3.95804e+06	3.32444e+06	2.13821e+06	951275	3.61503e+06	3.63514e+06	3.32628e+06	1.10382e+06	1.06371e+06	1.14072e+06	929862	831355	0.621379	2.06357e+06	None
	M231T631	231.101	10.52	0.3	Demethylsuberosin	[M+H]+	0.9718	5316525	Phenylpropanoids_and_polyketides	Coumarins_and_derivatives	Hydroxycoumarins	0	0	0	428371	0	0	0	0	0	456413	0	4.06171e+06	5.08762e+06	6.18378e+06	5.26453e+06	5.7413e+06	5.78296e+06	6.14679e+06	6.92248e+06	6.53957e+06	1.12078	2.63078e+06	Into_Blood
	M231T249	231.113	4.15	0.6	(1xi,3xi)-1,2,3,4-Tetrahydro-1-methyl-beta-carboline-3-carboxylic acid	[M+H]+	0.9502	73530	Alkaloids_and_derivatives	Harmala_alkaloids	NA	3.95013e+06	8.1124e+06	6.87069e+06	0	6.79361e+06	0	0	0	0	0	0	0	2.28509e+08	2.31833e+08	2.38641e+08	2.15503e+08	2.18467e+08	3.11803e+08	2.19149e+08	2.1969e+08	1.2452	9.54661e+07	Into_Blood
	M231T839_2	231.138	13.99	0.4	Atractylenolide I	[M+H]+	0.9958	5321018	NA	NA	NA	2.44756e+06	2.11041e+06	2.49209e+06	2.16413e+06	5.09385e+06	2.32141e+06	0	0	0	0	0	0	2.17021e+08	1.57698e+08	2.34239e+08	2.40573e+08	2.56994e+08	2.1566e+08	2.59986e+08	2.44891e+08	1.25652	9.21846e+07	Into_Blood
	M231T354	231.138	5.89	0.9	8-(Hydroxymethyl)-3,8-dimethyl-2-oxooctahydro-3a,7-ethanoindene-4-carboxylic acid	[M+H-2H2O]+	0.9891	75368792	Lipids_and_lipid-like_molecules	Prenol_lipids	Diterpenoids	0	0	0	0	0	0	0	0	0	0	0	0	1.32638e+07	1.54679e+07	0	3.26768e+07	2.16804e+07	2.13756e+07	3.28021e+07	3.53025e+07	1.51417	8.62845e+06	None
	M231T412	231.138	6.86	0.7	Graveolide	[M+H-H2O]+	0.9562	11043090	Lipids_and_lipid-like_molecules	Prenol_lipids	Terpene_lactones	0	0	0	0	0	0	0	0	0	0	0	0	4.22819e+07	4.06962e+07	4.49596e+07	4.51488e+07	4.50487e+07	7.23909e+07	4.78055e+07	7.28252e+07	1.31616	2.05578e+07	None
	M231T708	231.138	11.81	0.6	8-Methoxyatractylenolide I	[M+H-CH4O]+	0.9826	75368731	Lipids_and_lipid-like_molecules	Prenol_lipids	Terpene_lactones	6.35694e+06	1.34053e+07	0	4.0037e+06	4.80434e+06	7.08477e+06	0	0	0	0	0	0	3.21317e+08	2.88054e+08	3.15141e+08	2.11348e+08	1.99151e+08	2.15184e+08	2.16737e+08	2.27732e+08	1.25664	1.01516e+08	Into_Blood
	M231T794	231.138	13.23	0.3	Cyperanic acid	[M+H-2H2O]+	0.9522	189528	Organic_oxygen_compounds	Organooxygen_compounds	Alcohols_and_polyols	0	0	0	0	0	0	0	0	0	0	0	0	2.2296e+07	1.98082e+07	2.28463e+07	3.52562e+07	7.66642e+07	3.35493e+07	3.5699e+07	3.52778e+07	1.47806	1.40698e+07	None
	M231T200	231.17	3.33	0.1	Valyl-Leucine	[M+H]+	0.9982	352039	Organic_acids_and_derivatives	Carboxylic_acids_and_derivatives	Amino_acids__peptides__and_analogues	0	4.20022e+06	0	0	0	4.6539e+06	0	0	0	0	7.4e+06	8.05907e+06	0	0	0	4.15461e+07	4.42921e+07	4.56238e+07	4.44489e+07	4.67202e+07	1.55874	1.23472e+07	Into_Blood
	M231T842	231.174	14.04	NA	NA	NA	NA	NA	NA	NA	NA	2.14153e+06	2.91146e+06	1.62088e+06	0	4.48386e+06	411240	3.59535e+06	4.26365e+06	4.46941e+06	2.65299e+06	1.76107e+06	5.89799e+06	0	0	813697	3.0776e+06	2.83395e+06	2.59105e+06	2.16348e+06	2.7492e+06	0.681586	2.42192e+06	None
	M232T147	232.027	2.45	NA	NA	NA	NA	NA	NA	NA	NA	1.60432e+06	831841	1.52335e+06	0	3.21862e+06	3.47091e+06	2.96691e+06	1.70007e+06	2.06055e+06	2.23882e+06	2.41258e+06	0	3.26139e+06	0	2.29536e+06	1.05521e+06	1.03145e+06	957690	1.07809e+06	1.21694e+06	0.656739	1.64621e+06	None
	M232T207	232.097	3.44	9.9	1-(Methylamino)-3-[4-(trifluoromethyl)phenoxy]-2-propanol	[M+H-H2O]+	0.997	43150604	Benzenoids	Benzene_and_substituted_derivatives	Trifluoromethylbenzenes	1.95212e+06	0	2.52752e+06	4.53511e+06	4.94741e+06	6.62315e+06	4.1349e+06	2.20983e+06	2.237e+06	2.11113e+06	1.24887e+06	0	1.48817e+07	1.48893e+07	1.53278e+07	1.71379e+07	1.72103e+07	1.84811e+07	1.83801e+07	1.96345e+07	0.880798	8.42349e+06	None
	M232T71	232.129	1.18	0.4	Asn-Val	[M+H]+	0.889	NA	Organic_acids_and_derivatives	Carboxylic_acids_and_derivatives	Amino_acids__peptides__and_analogues	0	0	0	3.61149e+06	0	0	0	1.0746e+07	6.13064e+06	0	0	3.29856e+06	0	0	1.09318e+07	3.17106e+07	2.92733e+07	2.32083e+07	2.47777e+07	2.56503e+07	1.36441	8.46694e+06	None
	M232T769	232.133	12.82	NA	NA	NA	NA	NA	NA	NA	NA	2.65017e+06	0	2.01952e+06	3.53176e+06	1.50595e+06	1.56003e+06	3.64926e+06	854182	1.46262e+06	2.65995e+06	1.32278e+06	0	1.98148e+08	1.81123e+08	1.84881e+08	2.66062e+08	2.72244e+08	2.76732e+08	2.80962e+08	2.62547e+08	1.26388	9.71958e+07	None
	M232T872	232.133	14.53	NA	NA	NA	NA	NA	NA	NA	NA	0	1.00375e+06	0	0	0	0	0	0	0	0	0	0	7.75206e+07	6.08789e+07	4.77112e+07	5.41359e+07	6.41197e+07	5.10604e+07	6.48099e+07	4.95752e+07	1.27873	2.35408e+07	Into_Blood
	M232T171_1	232.135	2.85	NA	NA	NA	NA	NA	NA	NA	NA	1.57202e+06	0	6.56091e+06	1.62743e+06	0	5.57533e+06	1.41316e+07	6.76555e+06	5.58154e+06	8.83579e+06	0	4.91906e+06	5.66747e+06	7.65514e+06	5.42053e+06	3.13121e+06	3.08089e+06	3.75374e+06	3.47942e+06	3.4121e+06	0.746116	4.55849e+06	None
	M232T283_2	232.144	4.71	NA	NA	NA	NA	NA	NA	NA	NA	0	0	0	0	0	0	0	0	0	0	0	0	4.82298e+06	5.1806e+06	4.00002e+06	1.35835e+07	1.1891e+07	9.20708e+06	1.13705e+07	1.32797e+07	1.4178	3.66677e+06	None
	M232T334	232.169	5.57	0.1	3-Methyl-.alpha.-pyrrolidinobutiophenone	[M+H]+	0.9787	91704995	Organic_oxygen_compounds	Organooxygen_compounds	Carbonyl_compounds	2.14449e+06	2.25912e+06	2.09876e+06	1.70702e+06	1.68468e+06	1.6225e+06	1.55781e+06	1.70543e+06	2.04261e+06	2.53741e+06	2.06767e+06	2.50951e+06	1.04453e+07	8.73051e+06	5.85849e+06	1.55301e+07	1.56413e+07	1.69298e+07	1.4761e+07	1.52115e+07	0.94411	6.35225e+06	None
	M232T687	232.17	11.45	0.6	.alpha.-Piperidinobutiophenone	[M+H]+	0.9952	20461540	Organic_oxygen_compounds	Organooxygen_compounds	Carbonyl_compounds	0	634856	0	0	0	0	0	0	0	0	0	0	4.17982e+07	4.8308e+07	4.61392e+07	4.63917e+07	4.44587e+07	4.70354e+07	4.56004e+07	4.8705e+07	1.25508	1.84536e+07	Into_Blood
	M232T462	232.181	7.7	NA	NA	NA	NA	NA	NA	NA	NA	5.35923e+06	1.29273e+06	0	0	0	1.16111e+06	2.80179e+06	1.10973e+06	6.11115e+06	5.23312e+06	5.07037e+06	5.55872e+06	3.14169e+06	3.23562e+06	3.21053e+06	2.61159e+06	2.8433e+06	2.7075e+06	2.78444e+06	2.61608e+06	0.665816	2.84244e+06	None
	M232T398	232.191	6.63	NA	NA	NA	NA	NA	NA	NA	NA	1.52389e+06	0	2.02827e+06	0	1.31782e+06	1.35322e+06	0	747902	899466	0	825709	1.12631e+06	696172	0	0	1.00515e+06	1.42613e+06	1.45528e+06	1.16128e+06	1.34101e+06	0.759024	845380	None
	M233T306	233.092	5.1	0.8	N-(1H-Indol-3-ylacetyl)glycine	[M+H]+	0.9991	446640	Organic_acids_and_derivatives	Carboxylic_acids_and_derivatives	Amino_acids__peptides__and_analogues	1.17662e+08	3.4798e+08	1.0414e+08	1.95197e+08	1.58998e+08	1.54026e+08	1.75203e+08	1.01816e+08	9.30313e+07	1.91272e+08	1.56745e+08	4.84963e+07	1.63381e+08	1.66201e+08	1.70112e+08	2.28321e+06	1.71539e+06	1.52808e+06	1.70198e+06	1.3954e+06	0.761719	1.17644e+08	None
	M233T51	233.113	0.85	NA	NA	NA	NA	NA	NA	NA	NA	2.32859e+07	2.29171e+07	2.17437e+07	2.45214e+07	2.10898e+07	0	2.48765e+07	2.97702e+07	2.11638e+07	2.18092e+07	3.47825e+07	2.74416e+07	3.73378e+07	0	3.18361e+07	2.25227e+07	2.45889e+07	2.01522e+07	2.45898e+07	2.15391e+07	0.399569	2.27984e+07	None
	M233T44	233.124	0.74	NA	NA	NA	NA	NA	NA	NA	NA	0	0	0	0	0	0	0	0	0	0	0	0	0	0	0	6.92371e+07	6.73259e+07	7.01291e+07	7.90579e+07	7.37952e+07	1.78098	1.79773e+07	None
	M233T153	233.15	2.55	0.6	Thr-Leu	[M+H]+	0.974	124433152	Organic_acids_and_derivatives	Carboxylic_acids_and_derivatives	Amino_acids__peptides__and_analogues	1.2903e+07	0	1.32018e+07	9.9773e+06	0	0	4.47209e+06	0	0	0	0	7.0642e+06	0	8.1595e+06	7.11898e+06	6.24634e+07	6.35076e+07	6.67076e+07	6.60102e+07	6.54208e+07	1.41084	1.93503e+07	Into_Blood
	M233T453	233.153	7.55	0.7	1(4H)-Naphthalenone, 4a,5,6,7,8,8a-hexahydro-4,6-dihydroxy-4-(hydroxymethyl)-3,4a,8,8-tetramethyl-	[M+H-2H2O]+	0.9912	23815285	Organic_oxygen_compounds	Organooxygen_compounds	Carbonyl_compounds	0	0	0	0	0	0	0	0	0	0	0	0	9.95853e+07	9.94439e+07	9.59215e+07	1.21658e+08	1.20696e+08	1.24866e+08	1.11593e+08	1.14038e+08	1.2661	4.439e+07	None
	M233T791_3	233.153	13.18	1	Atractylenolide II	[M+H]+	0.976	14448070	Lipids and lipid-like molecules	Prenol lipids	Terpene lactones	0	0	0	0	0	0	0	0	0	0	0	0	5.68974e+08	5.66361e+08	5.7524e+08	7.09562e+08	7.69641e+08	7.52151e+08	7.70227e+08	8.15274e+08	1.27718	2.76372e+08	None
	M233T507	233.153	8.45	0.7	[(1R,4Z,9S,11R)-4-(Hydroxymethyl)-11-methyl-8-methylidene-3-oxo-11-bicyclo[7.2.0]undec-4-enyl]methyl acetate	[M+H-C2H4O2]+	0.9418	15601259	Lipids_and_lipid-like_molecules	Prenol_lipids	Sesquiterpenoids	0	0	0	0	0	0	0	0	0	0	0	0	1.58399e+08	1.70594e+08	1.67633e+08	1.76453e+08	1.81595e+08	1.74689e+08	1.78912e+08	1.79429e+08	1.25835	6.93852e+07	None
	M233T625	233.153	10.41	0.8	Valerenolic acid	[M+H-H2O]+	0.9421	6537505	Lipids_and_lipid-like_molecules	Prenol_lipids	Sesquiterpenoids	0	0	0	1.31924e+07	0	0	0	0	0	0	0	0	1.46564e+08	1.53816e+08	1.54666e+08	3.49647e+08	3.4297e+08	3.47848e+08	1.85539e+08	1.86947e+08	1.38521	9.40594e+07	Into_Blood
	M233T488	233.153	8.14	1	(6,6,9a-Trimethyl-3-oxo-5,5a,7,8,9,9b-hexahydro-1H-benzo[e][2]benzofuran-9-yl) 2-acetamido-3-methylbutanoate	[M+H-C7H13NO3]+	0.8958	75368727	Organoheterocyclic_compounds	Naphthofurans	NA	0	0	0	0	0	0	0	459927	0	0	0	0	1.13522e+08	1.11297e+08	1.08711e+08	2.54177e+08	1.27717e+08	1.24189e+08	1.36697e+08	1.30148e+08	1.36093	5.5346e+07	None
	M233T662	233.153	11.03	NA	NA	NA	NA	NA	NA	NA	NA	0	0	0	0	0	0	0	0	0	0	0	0	4.83179e+07	4.8574e+07	5.16109e+07	7.20106e+07	7.21349e+07	7.41382e+07	7.41201e+07	7.28617e+07	1.28949	2.56884e+07	None
	M233T435	233.153	7.25	NA	NA	NA	NA	NA	NA	NA	NA	547802	4.02855e+07	0	0	717983	1.71918e+07	0	0	0	0	474778	0	1.78423e+08	1.70919e+08	2.00875e+08	2.03011e+08	2.0656e+08	2.00206e+08	1.99231e+08	1.92518e+08	1.18902	8.0548e+07	Into_Blood
	M233T691	233.154	11.52	0.8	Fumagillol	[M+H-CH6O2]+	0.76	222778	Organic_oxygen_compounds	Organooxygen_compounds	Alcohols_and_polyols	2.12265e+07	1.51466e+07	1.17971e+07	1.00478e+07	0	1.19897e+07	0	2.9741e+06	2.65379e+06	1.84669e+06	3.93307e+06	2.59995e+06	1.21291e+08	1.24595e+08	1.22803e+08	1.55895e+08	1.57066e+08	1.54775e+08	1.58809e+08	1.58068e+08	1.13059	6.1876e+07	Into_Blood
	M233T546	233.154	9.1	NA	NA	NA	NA	NA	NA	NA	NA	0	0	0	0	0	0	544682	0	0	0	0	0	7.22445e+07	6.97811e+07	6.98957e+07	8.77975e+07	8.45537e+07	8.72202e+07	9.10769e+07	8.87546e+07	1.26629	3.25934e+07	None
	M233T297	233.157	4.95	NA	NA	NA	NA	NA	NA	NA	NA	6.26807e+07	0	2.87354e+07	3.60623e+07	3.15404e+07	0	1.18441e+07	1.35554e+07	3.35254e+07	2.95255e+07	2.48872e+07	3.01995e+07	0	0	0	1.45392e+06	1.13738e+06	1.37896e+06	1.40181e+06	1.31455e+06	1.16153	1.54621e+07	None
	M234T257	234.074	4.28	11.2	3-[(3-Carboxypropanoyl)amino]-4-methylbenzoic acid	[M+H-H2O]+	0.9662	2866843	Benzenoids	Benzene_and_substituted_derivatives	Benzoic_acids_and_derivatives	3.12389e+06	1.65116e+07	2.49993e+06	3.66127e+06	3.84659e+06	4.91215e+06	0	0	0	0	0	0	1.78208e+07	1.54734e+07	1.72893e+07	2.68865e+07	2.91331e+07	2.95121e+07	2.82799e+07	2.95553e+07	1.04376	1.14253e+07	Into_Blood
	M234T395	234.076	6.59	NA	NA	NA	NA	NA	NA	NA	NA	2.21209e+07	1.26196e+07	1.84106e+07	903428	6.00562e+06	1.30175e+06	0	0	0	0	0	0	2.59243e+06	2.99308e+06	3.34434e+06	2.11557e+06	2.1592e+06	2.37326e+06	2.67545e+06	2.17722e+06	1.5313	4.08962e+06	Into_Blood
	M234T45	234.097	0.75	NA	NA	NA	NA	NA	NA	NA	NA	0	0	0	0	0	0	0	0	0	0	0	0	0	0	6.70761e+06	2.03317e+08	2.03558e+08	2.0535e+08	2.16249e+08	2.19691e+08	1.76349	5.27436e+07	None
	M234T714	234.149	11.9	NA	NA	NA	NA	NA	NA	NA	NA	1.40085e+06	1.6112e+07	1.28881e+06	0	1.22304e+06	9.91723e+06	0	0	0	0	0	542595	4.69845e+08	4.76083e+08	4.43047e+08	5.15491e+08	5.23463e+08	5.27677e+08	5.38731e+08	5.40691e+08	1.24576	2.03276e+08	Into_Blood
	M234T254	234.149	4.23	0.9	N-[2-(4-Methoxyphenyl)ethyl]-3-methyl-2-butenamide	[M+H]+	0.9774	26176666	Benzenoids	Phenol_ethers	Anisoles	0	0	0	0	0	0	0	0	0	0	0	0	1.93902e+07	1.9664e+07	2.17484e+07	2.90911e+07	3.0278e+07	3.01286e+07	2.97776e+07	3.02919e+07	1.28996	1.05185e+07	None
	M234T670	234.185	11.16	NA	NA	NA	NA	NA	NA	NA	NA	1.58184e+06	914990	1.27708e+06	1.04384e+06	2.49459e+06	787786	0	0	575932	0	0	384444	1.35453e+06	1.85658e+06	0	1.98152e+06	1.87038e+06	2.20858e+06	2.25109e+06	2.15417e+06	0.777001	1.13687e+06	Into_Blood
	M234T387	234.206	6.45	0.4	2-(Hydroxymethyl)-2-(octylamino)-1,3-propanediol	[M+H]+	0.9088	1937568	Organic_nitrogen_compounds	Organonitrogen_compounds	Amines	4.00963e+07	3.80611e+07	3.95693e+07	3.79981e+07	6.40206e+07	3.42108e+07	3.86093e+07	3.44321e+07	3.35889e+07	3.83513e+07	5.01695e+07	1.14421e+08	4.03784e+07	3.74867e+07	3.97496e+07	3.31222e+07	3.32831e+07	3.10686e+07	3.07527e+07	3.06311e+07	0.444065	4.20001e+07	None
	M235T1135	235.025	18.92	NA	NA	NA	NA	NA	NA	NA	NA	3.03377e+06	2.55704e+06	2.28453e+06	2.85317e+06	2.9916e+06	3.98226e+06	2.83991e+06	1.9734e+06	3.02871e+06	3.68615e+06	3.43234e+06	2.84481e+06	3.11663e+06	2.54493e+06	2.29012e+06	2.6066e+06	3.40578e+06	3.3498e+06	3.46537e+06	2.54921e+06	0.173966	2.94181e+06	None
	M235T42_2	235.057	0.71	NA	NA	NA	NA	NA	NA	NA	NA	0	5.7403e+06	5.31616e+06	0	3.64367e+06	8.46185e+06	3.9964e+06	0	0	0	0	0	6.96898e+06	7.09218e+06	8.48936e+06	4.52973e+08	4.36833e+08	4.44469e+08	4.74605e+08	4.50203e+08	1.72714	1.1544e+08	Into_Blood
	M235T535	235.093	8.91	NA	NA	NA	NA	NA	NA	NA	NA	582094	1.1423e+06	0	593413	1.60741e+06	0	1.57035e+06	1.90762e+06	1.50485e+06	934112	1.19384e+06	1.85576e+06	0	2.40282e+06	2.44606e+06	2.63056e+06	2.52755e+06	2.5146e+06	2.44135e+06	2.44527e+06	0.607879	1.515e+06	None
	M235T206	235.108	3.43	NA	NA	NA	NA	NA	NA	NA	NA	2.85531e+06	2.76619e+06	2.86597e+06	3.98178e+06	4.19787e+06	4.75683e+06	1.93591e+06	2.83386e+06	2.56409e+06	0	1.88542e+06	0	7.7693e+06	7.72063e+06	8.39059e+06	4.95614e+06	4.93226e+06	3.93858e+06	5.15959e+06	5.80174e+06	0.585892	3.9656e+06	None
	M235T66	235.119	1.1	0.2	His-Pro	[M+H-H2O]+	0.9943	152322	Organic_acids_and_derivatives	Carboxylic_acids_and_derivatives	Amino_acids__peptides__and_analogues	0	0	2.56794e+06	0	0	0	0	0	0	0	0	0	1.24117e+07	0	0	2.26006e+07	2.385e+07	2.33048e+07	2.38937e+07	2.45569e+07	1.56755	6.65928e+06	Into_Blood
	M235T663	235.133	11.05	NA	NA	NA	NA	NA	NA	NA	NA	0	8.22179e+06	4.63583e+06	4.31745e+06	0	3.63424e+06	0	4.37868e+06	4.58157e+06	0	2.80959e+06	3.99581e+06	1.31276e+07	1.5348e+07	1.47234e+07	1.35541e+07	1.35672e+07	1.29805e+07	1.4232e+07	1.53668e+07	0.79305	7.47373e+06	None
	M235T474	235.133	7.9	NA	NA	NA	NA	NA	NA	NA	NA	0	0	0	0	0	0	0	0	0	0	0	0	1.0587e+07	0	1.1354e+07	1.23867e+07	1.24145e+07	1.18171e+07	1.2031e+07	1.23769e+07	1.40119	4.14836e+06	None
	M235T272	235.133	4.53	NA	NA	NA	NA	NA	NA	NA	NA	2.16261e+07	4.85032e+07	1.39621e+07	1.38871e+07	1.95165e+07	2.55802e+07	0	0	0	0	0	0	1.52779e+07	1.76506e+07	1.64614e+07	1.46785e+07	1.62811e+07	1.61495e+07	1.50262e+07	1.80705e+07	0.863851	1.36335e+07	Into_Blood
	M235T190	235.144	3.16	0.8	Di-4-coumaroylputrescine	[M+H-C9H6O2]+	0.9718	45783230	Phenylpropanoids_and_polyketides	Cinnamic_acids_and_derivatives	Hydroxycinnamic_acids_and_derivatives	0	0	0	0	0	0	0	0	0	0	0	0	2.46128e+07	2.58045e+07	2.77982e+07	4.80186e+07	5.25097e+07	5.33711e+07	5.95462e+07	5.60076e+07	1.35842	1.73834e+07	None
	M235T532	235.169	8.86	0.8	1(4H)-Naphthalenone, 4a,5,6,7,8,8a-hexahydro-6-hydroxy-4-(hydroxymethyl)-3,4a,8,8-tetramethyl-	[M+H-H2O]+	0.7409	45359318	Organic_oxygen_compounds	Organooxygen_compounds	Carbonyl_compounds	0	0	0	0	0	0	0	0	0	0	0	0	1.42473e+08	1.42829e+08	1.43915e+08	1.76291e+08	1.69081e+08	1.71571e+08	1.79886e+08	1.68236e+08	1.26543	6.47141e+07	None
	M235T598	235.169	9.97	NA	NA	NA	NA	NA	NA	NA	NA	0	0	0	0	0	0	0	0	0	0	7.57217e+06	0	1.27945e+08	1.09494e+08	1.10527e+08	2.32486e+08	1.90516e+08	1.90842e+08	1.90035e+08	2.7468e+08	1.34274	7.17048e+07	None
	M235T495	235.169	8.26	1.1	5-Hexenoic acid, 6-[(2R,3S)-3-[[[(4-chloro-2-methylphenyl)sulfonyl]amino]methyl]bicyclo[2.2.2]oct-2-yl]-, (5Z)-	[M+H-C7H8ClNO2S]+	0.8778	9824507	Benzenoids	Benzene_and_substituted_derivatives	Benzenesulfonamides	2.04421e+07	0	1.30975e+07	0	1.95027e+07	9.28229e+06	0	0	0	0	0	0	2.09031e+08	2.18233e+08	2.35152e+08	2.56947e+08	2.55263e+08	2.53905e+08	2.58879e+08	2.52842e+08	1.19879	1.00129e+08	Into_Blood
	M235T738	235.169	12.3	NA	NA	NA	NA	NA	NA	NA	NA	0	0	0	0	0	0	0	0	0	0	0	0	5.94182e+07	1.61685e+08	0	1.18342e+08	1.18815e+08	1.18007e+08	1.17854e+08	1.11807e+08	1.45855	4.02964e+07	None
	M235T648_2	235.169	10.81	1.1	Ageratriol	[M+H-H2O]+	0.7716	181557	Lipids_and_lipid-like_molecules	Prenol_lipids	Sesquiterpenoids	0	0	0	0	0	0	0	0	0	0	0	0	3.08512e+08	3.01417e+08	4.34968e+08	4.64828e+08	4.62955e+08	4.60176e+08	4.54851e+08	4.50145e+08	1.28205	1.66893e+08	None
	M235T683	235.169	11.38	NA	NA	NA	NA	NA	NA	NA	NA	0	0	0	0	0	0	0	0	0	0	5.15749e+06	0	1.53745e+08	1.59914e+08	1.49776e+08	2.74704e+08	2.75797e+08	2.78607e+08	4.30043e+08	2.82613e+08	1.37614	1.00518e+08	None
	M235T706	235.169	11.77	0.8	10-Hydroxy-1,6-dimethyl-9-(propan-2-yl)-5,12-dioxatricyclo[9.1.0.04,6]dodecan-8-yl (2E)-3-phenylprop-2-enoate	[M+H-C9H10O3]+	0.8869	14155777	Lipids_and_lipid-like_molecules	Prenol_lipids	Sesquiterpenoids	0	0	0	0	0	0	0	0	0	0	0	0	2.65416e+08	2.62679e+08	2.65775e+08	4.14727e+08	4.15989e+08	3.96832e+08	4.17685e+08	4.11411e+08	1.29779	1.42526e+08	None
	M235T728	235.169	12.13	NA	NA	NA	NA	NA	NA	NA	NA	0	0	0	0	0	0	0	0	0	0	0	0	0	0	8.40955e+07	1.21957e+08	1.22043e+08	1.31554e+08	1.77521e+08	1.74876e+08	1.63049	4.06023e+07	None
	M235T665	235.169	11.09	NA	NA	NA	NA	NA	NA	NA	NA	2.76333e+07	9.41269e+06	2.27236e+07	0	2.39386e+07	2.12949e+07	0	0	0	9.47343e+06	1.15878e+07	0	1.29557e+08	1.30152e+08	1.16225e+08	1.55908e+08	1.54415e+08	1.55661e+08	1.56923e+08	1.4402e+08	1.0671	6.34463e+07	Into_Blood
	M236T225	236.093	3.75	NA	NA	NA	NA	NA	NA	NA	NA	4.33653e+06	0	3.91376e+06	3.45895e+06	4.3926e+06	0	756175	0	784529	4.60666e+06	0	0	2.39569e+07	2.45407e+07	2.54135e+07	2.82065e+07	3.02852e+07	2.88758e+07	2.879e+07	2.89132e+07	1.07791	1.20615e+07	Into_Blood
	M236T764	236.164	12.74	NA	NA	NA	NA	NA	NA	NA	NA	0	0	0	0	0	0	0	0	0	0	0	0	4.24991e+07	4.43353e+07	4.45536e+07	5.74555e+07	9.12484e+07	5.48457e+07	6.17246e+07	6.43784e+07	1.32474	2.3052e+07	None
	M236T380	236.176	6.33	NA	NA	NA	NA	NA	NA	NA	NA	9.57574e+06	9.72032e+06	1.07234e+07	1.74198e+07	1.16935e+07	8.19892e+06	0	3.36836e+06	6.46692e+06	9.24159e+06	9.48097e+06	4.7287e+06	1.42684e+07	1.50097e+07	0	1.85933e+07	1.83896e+07	1.94769e+07	1.70308e+07	1.87518e+07	0.55651	1.11069e+07	None
	M237T1135	237.02	18.91	NA	NA	NA	NA	NA	NA	NA	NA	8.89944e+07	8.71628e+07	8.57659e+07	8.68692e+07	8.19933e+07	8.60735e+07	8.97936e+07	8.44901e+07	8.39595e+07	9.97926e+07	9.23646e+07	8.56453e+07	8.69573e+07	9.06396e+07	8.88816e+07	8.82427e+07	8.69655e+07	8.50207e+07	8.28424e+07	8.73756e+07	0.0441839	8.74915e+07	None
	M237T467	237.076	7.78	0.9	Dimethylfraxetin	[M+H]+	0.9912	3083928	Phenylpropanoids_and_polyketides	Coumarins_and_derivatives	NA	0	3.93942e+06	0	0	0	660529	0	0	0	0	0	0	5.0642e+07	4.98121e+07	5.19979e+07	5.73278e+07	6.24458e+07	6.10698e+07	5.96524e+07	5.966e+07	1.24322	2.28604e+07	Into_Blood
	M237T78	237.087	1.31	NA	NA	NA	NA	NA	NA	NA	NA	0	1.19923e+07	0	0	0	0	4.52718e+06	0	0	0	0	4.2438e+06	3.22834e+07	4.01212e+07	3.44944e+07	5.06956e+07	5.23743e+07	5.18025e+07	5.41657e+07	5.60708e+07	1.19047	1.96386e+07	Into_Blood
	M237T192	237.123	3.19	NA	NA	NA	NA	NA	NA	NA	NA	0	0	0	0	0	0	0	0	0	0	0	0	0	0	0	2.55464e+07	2.44605e+07	2.51973e+07	2.5513e+07	2.59699e+07	1.77751	6.33436e+06	None
	M237T168	237.123	2.8	NA	NA	NA	NA	NA	NA	NA	NA	4.2798e+06	4.03257e+06	0	0	9.86011e+06	7.99787e+06	8.54309e+06	1.60718e+07	0	0	3.56334e+06	897825	2.16364e+07	2.03699e+07	1.88952e+07	1.84242e+07	1.88648e+07	1.84492e+07	1.89301e+07	1.91701e+07	0.799111	1.04993e+07	None
	M237T535_2	237.148	8.92	NA	NA	NA	NA	NA	NA	NA	NA	1.28379e+07	0	1.46296e+07	1.24038e+07	8.89703e+06	1.18699e+07	9.20832e+06	7.15654e+06	1.26309e+07	1.13092e+07	8.48284e+06	0	2.96296e+07	2.81868e+07	2.87932e+07	1.68862e+07	1.7831e+07	3.1475e+07	1.71959e+07	1.87511e+07	0.604899	1.49087e+07	None
	M237T194_2	237.16	3.23	0.4	Procaine	[M+H]+	0.9424	4914	Benzenoids	Benzene_and_substituted_derivatives	Benzoic_acids_and_derivatives	0	0	0	0	0	0	0	0	0	0	0	0	2.22702e+07	2.279e+07	2.2767e+07	4.52772e+07	4.66052e+07	4.35804e+07	4.73585e+07	4.64894e+07	1.35012	1.48569e+07	None
	M237T521	237.185	8.68	0.5	Uvidin C	[M+H-H2O]+	0.7796	11172836	Organoheterocyclic_compounds	Oxepanes	NA	0	0	0	0	0	0	0	0	0	0	0	0	3.61886e+07	1.39155e+08	3.59529e+07	1.38829e+08	1.46775e+08	1.44209e+08	1.4582e+08	1.56138e+08	1.4164	4.71534e+07	None
	M237T727	237.185	12.12	NA	NA	NA	NA	NA	NA	NA	NA	0	0	0	0	0	0	0	0	0	0	0	0	2.43199e+08	2.43632e+08	2.41369e+08	4.29225e+08	4.25258e+08	4.13824e+08	4.29912e+08	4.2032e+08	1.31869	1.42337e+08	None
	M237T740	237.185	12.33	NA	NA	NA	NA	NA	NA	NA	NA	0	0	0	0	0	0	0	0	0	0	0	0	1.73273e+08	1.72259e+08	1.73628e+08	3.12334e+08	3.22555e+08	3.14781e+08	3.1941e+08	3.0526e+08	1.32701	1.04675e+08	None
	M237T752	237.185	12.54	1.4	NCGC00385845-01	[M+H]+	0.8318	56773909	NA	NA	NA	0	0	0	0	0	0	0	0	0	0	0	0	4.0305e+08	4.15044e+08	3.93637e+08	6.26774e+08	6.37842e+08	6.36378e+08	6.30196e+08	6.32084e+08	1.29892	2.1875e+08	None
	M237T842	237.185	14.03	NA	NA	NA	NA	NA	NA	NA	NA	3.38532e+07	4.26778e+07	2.65732e+07	3.7973e+07	4.13635e+07	0	2.73627e+07	3.45794e+07	3.85272e+07	3.03741e+07	2.58756e+07	7.30199e+07	8.20539e+07	3.55062e+07	3.78969e+07	2.99811e+07	3.46189e+07	3.00415e+07	3.04752e+07	3.04311e+07	0.462496	3.61592e+07	None
	M237T773	237.185	12.88	NA	NA	NA	NA	NA	NA	NA	NA	0	0	0	0	0	0	0	0	0	0	0	0	0	0	3.18736e+07	1.1393e+08	1.14648e+08	5.80158e+07	5.89041e+07	5.8254e+07	1.7587	2.17813e+07	None
	M237T711	237.185	11.86	NA	NA	NA	NA	NA	NA	NA	NA	0	0	0	0	0	0	0	0	0	0	0	0	8.94934e+07	7.32408e+07	7.52433e+07	9.80887e+07	9.89993e+07	1.03208e+08	1.08956e+08	1.06103e+08	1.2756	3.76666e+07	None
	M238T176	238.092	2.94	NA	NA	NA	NA	NA	NA	NA	NA	3.61021e+06	2.13702e+07	0	2.98018e+06	0	3.29555e+06	0	0	0	0	0	0	5.98973e+07	6.20949e+07	5.97118e+07	6.23659e+07	6.5139e+07	6.50766e+07	6.52774e+07	6.56302e+07	1.14897	2.68225e+07	Into_Blood
	M238T281	238.107	4.68	NA	NA	NA	NA	NA	NA	NA	NA	2.07885e+06	8.61162e+06	9.10827e+06	0	0	2.89872e+06	0	0	0	0	0	0	1.40337e+08	1.55373e+08	1.64021e+08	1.89163e+08	1.56829e+08	1.19559e+08	1.4976e+08	1.43047e+08	1.23475	6.20393e+07	Into_Blood
	M238T327	238.107	5.45	NA	NA	NA	NA	NA	NA	NA	NA	1.16529e+07	5.06391e+07	1.34515e+07	9.40599e+06	1.51788e+07	1.72426e+07	1.27101e+07	1.10224e+07	1.02792e+07	1.07051e+07	1.06274e+07	9.87696e+06	3.6372e+07	2.80199e+07	4.25696e+07	1.74143e+07	1.62347e+07	1.72587e+07	1.74696e+07	1.70464e+07	0.618029	1.87589e+07	None
	M238T141_2	238.118	2.34	NA	NA	NA	NA	NA	NA	NA	NA	0	0	0	0	0	0	0	0	0	0	0	0	0	0	6.49631e+06	2.25593e+07	2.12737e+07	2.34263e+07	2.22846e+07	2.39837e+07	1.6681	6.0012e+06	None
	M238T399	238.141	6.65	NA	NA	NA	NA	NA	NA	NA	NA	969476	0	1.96717e+06	2.04311e+06	674121	507720	3.69427e+06	1.40684e+06	2.46707e+06	3.11955e+06	2.61719e+06	2.36369e+06	3.77705e+06	4.15269e+06	3.46997e+06	4.01802e+06	3.67984e+06	3.80137e+06	3.79275e+06	3.85409e+06	0.505846	2.6188e+06	None
	M239T411	239.091	6.85	NA	NA	NA	NA	NA	NA	NA	NA	5.52312e+06	3.82637e+07	0	2.76958e+06	2.71378e+06	6.05468e+06	0	0	0	0	0	0	3.25781e+07	3.13462e+07	4.10592e+07	2.75465e+07	3.18358e+07	3.41761e+07	4.04311e+07	3.18749e+07	1.04776	1.63086e+07	Into_Blood
	M239T82	239.102	1.37	23.1	N-(4-Chlorophenyl)-1-piperidinecarboxamide	[M+H]+	0.9387	5101968	Benzenoids	Benzene_and_substituted_derivatives	N-phenylureas	1.79058e+07	0	0	537708	649259	1.38562e+07	0	1.55486e+07	3.75328e+07	0	1.72064e+07	0	1.73408e+07	1.44547e+07	1.45699e+07	2.18332e+07	1.39944e+07	2.21098e+07	1.58813e+07	1.67069e+07	0.852692	1.20064e+07	None
	M239T259	239.118	4.32	NA	NA	NA	NA	NA	NA	NA	NA	1.66041e+06	1.04734e+06	1.32058e+06	1.44911e+06	2.72885e+06	0	1.23516e+06	1.3041e+06	554698	1.33447e+06	1.0557e+06	0	7.55594e+06	1.11474e+06	1.00445e+06	4.4578e+06	4.55288e+06	5.54817e+06	4.84341e+06	5.26608e+06	0.89673	2.40169e+06	None
	M239T186_2	239.149	3.11	0.8	Pentaethylene glycol	[M+H]+	0.9947	62551	Organic_oxygen_compounds	Organooxygen_compounds	Ethers	3.35035e+09	2.49028e+09	3.65045e+09	2.66587e+09	2.46375e+09	2.98522e+08	2.59897e+09	3.29949e+09	3.10931e+09	3.19049e+09	3.07696e+09	2.97666e+09	3.02893e+09	3.14051e+09	3.11727e+09	1.36222e+08	1.32234e+08	1.30117e+08	1.2782e+08	1.3558e+08	0.635885	2.15599e+09	None
	M240T85	240.123	1.42	NA	NA	NA	NA	NA	NA	NA	NA	2.09271e+06	0	1.26573e+06	2.021e+06	1.97925e+06	1.06847e+06	0	1.97413e+06	0	1.44086e+06	1.88572e+06	0	0	0	2.52602e+07	2.64737e+07	2.43642e+07	2.5939e+07	2.68379e+07	2.63106e+07	1.38933	8.44568e+06	Into_Blood
	M240T489	240.196	8.14	NA	NA	NA	NA	NA	NA	NA	NA	2.70698e+06	3.05259e+06	1.63577e+06	1.47332e+06	2.87572e+06	2.2022e+06	1.33341e+06	1.37259e+06	2.17621e+06	2.84639e+06	2.71614e+06	1.93592e+06	2.0316e+06	1.28495e+06	1.91365e+06	1.42336e+06	1.70243e+06	1.54969e+06	1.62536e+06	1.56387e+06	0.294109	1.97111e+06	None
	M240T606	240.196	10.1	NA	NA	NA	NA	NA	NA	NA	NA	3.90989e+06	5.44221e+06	3.60483e+06	3.44068e+06	3.49276e+06	3.16573e+06	4.15689e+06	3.11904e+06	2.6624e+06	2.90586e+06	3.35927e+06	4.28729e+06	3.41743e+06	3.79598e+06	3.46293e+06	1.96285e+06	1.66771e+06	1.76722e+06	1.80313e+06	1.72963e+06	0.315232	3.15769e+06	None
	M240T643	240.232	10.72	1	2S-Amino-4E-pentadecene-1,3R-diol	[M+H-H2O]+	0.9862	91886102	Organic_nitrogen_compounds	Organonitrogen_compounds	Amines	1.43367e+07	1.64814e+07	1.36879e+07	1.7527e+07	1.29189e+07	1.35559e+07	1.75281e+07	1.18453e+07	1.5825e+07	1.35098e+07	9.45864e+06	1.83089e+07	1.54291e+07	1.42914e+07	1.36347e+07	7.97551e+06	8.92316e+06	8.78884e+06	8.71197e+06	8.24756e+06	0.257477	1.30493e+07	None
	M241T48	241.103	0.8	NA	NA	NA	NA	NA	NA	NA	NA	1.26075e+07	2.74522e+07	1.60982e+07	2.35935e+07	1.9044e+07	1.49651e+07	1.14391e+07	0	1.47683e+07	1.12378e+07	1.58398e+07	0	2.13229e+07	2.64318e+07	2.19239e+07	7.44918e+06	7.77389e+06	8.69524e+06	8.1574e+06	8.27912e+06	0.564751	1.38539e+07	None
	M241T447	241.107	7.45	0.6	2,4,5-Trimethoxydihydrocinnamic acid	[M+H]+	0.9233	24703911	Phenylpropanoids_and_polyketides	Phenylpropanoic_acids	NA	4.43771e+06	3.90805e+06	8.17429e+06	6.62206e+06	1.13809e+07	4.00524e+06	7.46352e+06	1.14659e+07	5.59793e+06	4.66717e+06	8.51477e+06	5.13686e+06	1.07248e+07	5.18619e+06	5.24178e+06	8.02387e+06	7.41777e+06	8.29391e+06	8.18921e+06	8.66618e+06	0.33007	7.1559e+06	None
	M241T348	241.143	5.8	NA	NA	NA	NA	NA	NA	NA	NA	4.74579e+06	2.27691e+07	7.62974e+06	4.90854e+06	8.40032e+06	6.43783e+06	993228	0	1.31643e+06	1.16422e+06	895944	1.08245e+06	1.03074e+07	1.02116e+07	9.10276e+06	9.32029e+06	9.73644e+06	9.44624e+06	1.08776e+07	1.08584e+07	0.77372	7.01022e+06	Into_Blood
	M241T76	241.154	1.27	NA	NA	NA	NA	NA	NA	NA	NA	2.45883e+07	4.79792e+07	2.65961e+07	3.48792e+07	3.49914e+07	2.62995e+07	2.86227e+07	2.96944e+07	4.51621e+07	3.50541e+07	1.81694e+07	2.31656e+07	8.32564e+07	7.71863e+07	7.35157e+07	2.68282e+08	2.66305e+08	2.63342e+08	1.17157e+08	2.74916e+08	1.05327	8.99582e+07	None
	M241T478	241.18	7.96	NA	NA	NA	NA	NA	NA	NA	NA	0	0	0	0	0	0	0	0	0	0	0	0	1.14551e+08	1.14789e+08	1.13282e+08	1.38666e+08	1.3679e+08	1.40812e+08	1.42457e+08	1.38823e+08	1.26598	5.20085e+07	None
	M241T354	241.191	5.91	NA	NA	NA	NA	NA	NA	NA	NA	3.36362e+07	5.79212e+07	3.61675e+07	4.20768e+07	3.38534e+07	4.05443e+07	4.7981e+07	5.46153e+07	2.04049e+07	2.40244e+07	4.6663e+07	5.02474e+07	5.47457e+07	5.54056e+07	5.74432e+07	9.5378e+07	1.0054e+08	1.01385e+08	1.03078e+08	1.02133e+08	0.471496	5.79122e+07	None
	M242T1143_1	241.884	19.05	NA	NA	NA	NA	NA	NA	NA	NA	9.1225e+06	1.14615e+07	1.07899e+07	1.13621e+07	1.12925e+07	1.07018e+07	8.96693e+06	1.04417e+07	9.62993e+06	1.07949e+07	1.14305e+07	1.01789e+07	1.03132e+07	1.01535e+07	1.02033e+07	8.34632e+06	9.99177e+06	9.41724e+06	8.5385e+06	1.00539e+07	0.0917953	1.01595e+07	None
	M242T37	241.999	0.62	NA	NA	NA	NA	NA	NA	NA	NA	1.48252e+07	1.4073e+07	9.06989e+06	1.58122e+07	2.45047e+07	2.31909e+08	1.39123e+07	1.78495e+07	2.74744e+07	1.59317e+07	2.12881e+07	9.49743e+06	9.82149e+07	1.02276e+08	1.16171e+08	9.47451e+08	8.74073e+08	9.65306e+08	9.30003e+08	9.60224e+08	1.47095	2.70493e+08	None
	M242T1148	242.022	19.14	NA	NA	NA	NA	NA	NA	NA	NA	4.60691e+07	6.60877e+07	4.34588e+07	6.77859e+07	6.84515e+07	6.84064e+07	6.67533e+07	7.03814e+07	6.87043e+07	6.94271e+07	2.35259e+07	6.87566e+07	4.01957e+07	6.09236e+07	6.79926e+07	6.63942e+07	6.7537e+07	6.0478e+07	6.75013e+07	6.38754e+07	0.206661	6.11353e+07	None
	M242T1146	242.035	19.1	NA	NA	NA	NA	NA	NA	NA	NA	9.35504e+07	1.04876e+08	1.18555e+08	1.01715e+08	1.02498e+08	9.70513e+07	1.59751e+08	1.60862e+08	1.52651e+08	4.15937e+07	8.21139e+07	9.6639e+07	7.63457e+07	1.12837e+08	1.38591e+08	1.7654e+08	6.66294e+07	1.58085e+08	7.465e+07	2.27124e+08	0.380332	1.17133e+08	None
	M242T447	242.11	7.46	NA	NA	NA	NA	NA	NA	NA	NA	859368	0	0	809140	1.37855e+06	423723	1.15907e+06	883596	0	0	904914	1.26236e+06	651022	0	0	1.24106e+06	1.15242e+06	1.16691e+06	1.12359e+06	1.34903e+06	0.744217	718237	None
	M242T61	242.113	1.02	0.5	5-Methyl-2'-deoxycytidine	[M+H]+	0.9958	25076543	Nucleosides__nucleotides__and_analogues	Pyrimidine_nucleosides	Pyrimidine_2-deoxyribonucleosides	4.38863e+07	4.78713e+07	5.92804e+07	4.77721e+07	6.93803e+07	4.6371e+07	4.73389e+07	4.79437e+07	5.04687e+07	4.21356e+07	3.79331e+07	0	8.7489e+07	2.55522e+08	9.11803e+07	1.34351e+08	1.4606e+08	1.45845e+08	1.40672e+08	1.45245e+08	0.708418	8.43373e+07	None
	M242T51	242.113	0.85	NA	NA	NA	NA	NA	NA	NA	NA	4.67955e+07	5.95747e+07	5.6383e+07	5.08171e+07	6.93718e+07	5.16663e+07	5.32194e+07	5.47001e+07	4.49102e+07	5.40497e+07	5.25678e+07	0	7.55114e+07	0	7.32615e+07	8.7781e+07	8.51761e+07	8.22018e+07	8.53147e+07	8.7627e+07	0.423826	5.85464e+07	None
	M242T78	242.113	1.3	17.3	.beta.-Phenyl-L-phenylalanine	[M+H]+	0.8526	162977	Benzenoids	Benzene_and_substituted_derivatives	Diphenylmethanes	0	0	0	0	0	0	0	0	0	0	0	0	2.70071e+07	0	0	7.7831e+07	8.01233e+07	7.62171e+07	8.3105e+07	8.29801e+07	1.65253	2.13632e+07	None
	M242T131	242.113	2.18	17.8	N-[2-(5-Methoxy-1H-indol-3-yl)ethyl]cyclopropanecarboxamide	[M+H-NH3]+	0.8041	2877	Organoheterocyclic_compounds	Indoles_and_derivatives	Indoles	0	0	0	0	0	0	0	0	0	0	0	0	5.91604e+07	4.32561e+07	0	3.75307e+07	3.70651e+07	3.80609e+07	3.76656e+07	3.95544e+07	1.43129	1.46147e+07	None
	M242T550	242.143	9.17	0.4	Prometryn	[M+H]+	0.9002	4929	Organoheterocyclic_compounds	Triazines	1_3_5-triazines	0	0	0	0	0	0	0	0	0	0	0	0	0	0	0	1.1814e+07	1.12922e+07	1.07399e+07	1.16804e+07	1.11938e+07	1.77838	2.83602e+06	None
	M242T568	242.284	9.46	0.6	Tetrabutylammonium cation	[Cat]+	0.9922	16028	Organic_nitrogen_compounds	Organonitrogen_compounds	Quaternary_ammonium_salts	1.16737e+07	1.14416e+07	1.15416e+07	1.16235e+07	1.17237e+07	1.02193e+07	1.36211e+07	1.2935e+07	1.23651e+07	1.30081e+07	1.27397e+07	1.23722e+07	8.77648e+06	8.61813e+06	9.03148e+06	1.47438e+07	1.48501e+07	1.46083e+07	1.41888e+07	1.40651e+07	0.15796	1.22073e+07	None
	M243T1128	242.925	18.8	NA	NA	NA	NA	NA	NA	NA	NA	1.5277e+07	1.44421e+07	1.52595e+07	1.41245e+07	1.41685e+07	1.40218e+07	1.38472e+07	1.28579e+07	1.45675e+07	1.53284e+07	1.43557e+07	1.41109e+07	1.40757e+07	1.31843e+07	1.34376e+07	1.65083e+07	1.60491e+07	1.5629e+07	1.60824e+07	1.65557e+07	0.073847	1.46942e+07	None
	M243T41	242.925	0.69	NA	NA	NA	NA	NA	NA	NA	NA	8.13232e+07	1.07973e+08	7.73273e+07	7.27857e+07	7.62504e+07	1.00907e+08	7.6688e+07	6.64414e+07	7.00166e+07	7.19539e+07	7.53669e+07	9.63324e+07	7.01611e+07	6.78463e+07	6.80123e+07	3.69309e+07	3.50366e+07	3.58224e+07	3.88141e+07	3.60943e+07	0.318726	6.81042e+07	None
	M243T37	242.999	0.62	NA	NA	NA	NA	NA	NA	NA	NA	2.94826e+06	2.99652e+06	2.07149e+06	3.51924e+06	7.02265e+06	5.70332e+07	3.71014e+06	4.70001e+06	6.57822e+06	0	5.64525e+06	1.76388e+06	2.40338e+07	2.38123e+07	2.57159e+07	2.31111e+08	2.09544e+08	2.3945e+08	2.3624e+08	2.29097e+08	1.48419	6.58497e+07	None
	M243T1149	243.017	19.14	NA	NA	NA	NA	NA	NA	NA	NA	2.0844e+07	6.66702e+07	2.34429e+07	1.63221e+07	7.66173e+07	1.27232e+07	4.10853e+07	7.47828e+07	2.71466e+07	7.96015e+07	7.7346e+07	7.75034e+07	1.84045e+07	3.04879e+07	3.32505e+07	8.49895e+07	8.80217e+07	7.70931e+07	7.84543e+07	8.10824e+07	0.519794	5.42935e+07	None
	M243T360	243.087	6	1.3	Riboflavin	[M+H-C5H10O4]+	0.9852	493570	Organoheterocyclic_compounds	Pteridines_and_derivatives	Alloxazines_and_isoalloxazines	3.66823e+07	1.21486e+07	2.43401e+07	2.50544e+07	3.14503e+07	1.98208e+07	2.63746e+07	1.80708e+07	2.44835e+07	2.52592e+07	2.49053e+07	2.10816e+07	2.69355e+07	2.79992e+07	2.94017e+07	1.05729e+07	1.28373e+07	1.10336e+07	1.09859e+07	1.25244e+07	0.35863	2.15981e+07	None
	M243T114	243.097	1.9	0.9	Thymidine	[M+H]+	0.9954	5789	Nucleosides, nucleotides, and analogues	Pyrimidine nucleosides	Pyrimidine 2'-deoxyribonucleosides	2.80945e+07	0	2.6239e+07	2.21022e+07	1.75957e+07	0	0	0	2.16571e+07	1.61152e+07	0	0	2.24835e+07	0	0	1.41812e+07	1.46494e+07	1.49543e+07	1.41064e+07	1.36023e+07	0.905332	1.1289e+07	Into_Blood
	M243T310	243.122	5.16	NA	NA	NA	NA	NA	NA	NA	NA	6.43731e+06	2.05537e+07	4.51127e+06	0	9.01655e+06	7.34243e+06	0	0	0	7.01909e+06	3.72789e+06	2.59027e+06	1.38762e+07	1.40285e+07	1.25595e+07	1.06949e+07	1.27671e+07	1.3052e+07	1.10342e+07	1.83974e+07	0.744557	8.38041e+06	Into_Blood
	M243T253	243.134	4.22	0.5	3-[5-(2-Methylpropyl)-3,6-dioxopiperazin-2-yl]propanoic acid	[M+H]+	0.8291	86178349	Organic_acids_and_derivatives	Carboximidic_acids_and_derivatives	Carboximidic_acids	0	0	0	0	0	0	0	952994	0	0	1.19156e+06	2.25701e+06	3.65197e+07	3.91699e+07	4.1668e+07	3.97801e+07	4.09226e+07	4.05772e+07	3.94516e+07	4.25145e+07	1.23057	1.62503e+07	None
	M243T814	243.174	13.57	0.6	Falcarindiol	[M+H-H2O]+	0.8815	6436239	Lipids_and_lipid-like_molecules	Fatty_Acyls	Fatty_alcohols	0	0	0	0	0	0	0	0	0	0	0	0	4.2285e+07	4.3574e+07	4.66003e+07	4.20837e+07	4.22562e+07	4.54985e+07	4.59639e+07	4.35888e+07	1.25811	1.75925e+07	None
	M244T1125	243.941	18.76	NA	NA	NA	NA	NA	NA	NA	NA	1.18751e+06	2.07139e+06	0	1.23696e+06	2.3147e+06	0	1.00662e+06	0	1.03441e+06	969051	572070	1.11262e+06	0	1.24162e+06	0	2.14704e+06	2.80331e+06	2.35373e+06	2.95641e+06	1.57124e+06	0.786045	1.22893e+06	None
	M244T37	243.997	0.62	NA	NA	NA	NA	NA	NA	NA	NA	3.99745e+06	3.99417e+06	2.07447e+06	3.81321e+06	7.38003e+06	6.63365e+07	3.63159e+06	4.79371e+06	7.60524e+06	4.17273e+06	4.85252e+06	2.52118e+06	2.54662e+07	3.02212e+07	3.01244e+07	2.48623e+08	2.40492e+08	2.7855e+08	2.56768e+08	2.53106e+08	1.47218	7.39262e+07	None
	M244T61	244.093	1.01	NA	NA	NA	NA	NA	NA	NA	NA	0	0	0	0	0	0	0	0	0	0	0	0	0	0	0	1.37814e+08	1.36255e+08	1.4261e+08	1.46188e+08	1.52965e+08	1.77915	3.57916e+07	None
	M244T49	244.093	0.81	1	Cytidine	[M+H]+	0.9999	6175	Nucleosides, nucleotides, and analogues	Pyrimidine nucleosides	NA	3.64197e+08	2.85876e+08	2.95103e+08	3.32542e+08	2.96852e+08	1.4408e+08	2.32279e+08	2.59124e+08	2.04472e+08	1.6516e+08	2.52141e+08	2.94869e+08	1.98164e+08	1.93928e+08	2.06104e+08	3.75595e+08	3.88624e+08	3.79976e+08	3.91189e+08	3.93637e+08	0.289323	2.82696e+08	None
	M244T260	244.154	4.33	NA	NA	NA	NA	NA	NA	NA	NA	1.23599e+07	3.81561e+07	1.15194e+07	9.24569e+06	1.32968e+07	1.48693e+07	0	0	0	1.46198e+06	0	1.64578e+06	0	7.33843e+06	1.073e+07	9.8367e+06	1.54346e+07	8.9485e+06	1.57403e+07	9.00732e+06	0.999302	8.97954e+06	Into_Blood
	M244T993	244.19	16.55	NA	NA	NA	NA	NA	NA	NA	NA	2.30021e+07	4.93872e+07	1.73272e+07	1.53508e+07	3.09776e+07	5.28002e+07	1.57639e+07	3.35562e+07	2.14414e+07	2.28684e+07	1.31862e+07	1.43965e+07	2.36781e+07	2.09106e+07	1.57108e+07	8.50126e+06	8.52488e+06	1.21399e+07	1.30593e+07	8.06024e+06	0.588969	2.10321e+07	None
	M244T536	244.191	8.94	NA	NA	NA	NA	NA	NA	NA	NA	2.8788e+08	5.74844e+08	2.52651e+08	2.64372e+08	1.97011e+08	2.27498e+08	3.00318e+08	2.27353e+08	2.51483e+08	2.7084e+08	2.84019e+08	2.30629e+08	2.25397e+08	2.18753e+08	2.23171e+08	5.13996e+07	5.06116e+07	5.18354e+07	4.99728e+07	4.96967e+07	0.577167	2.14487e+08	None
	M244T756	244.227	12.6	0.5	4-Sulfocatechol	[M+H]+	0.8656	8899	Organic acids and derivatives	Carboximidic acids and derivatives	Carboximidic acids	1.1306e+07	1.20895e+07	1.09928e+07	1.33749e+07	1.13152e+07	2.23343e+07	1.25746e+07	1.08968e+07	1.29429e+07	1.17309e+07	1.10901e+07	1.33401e+07	1.69913e+07	1.75412e+07	1.66107e+07	8.93652e+06	7.92321e+06	7.9839e+06	8.91099e+06	8.33089e+06	0.296497	1.23608e+07	None
	M244T469	244.227	7.81	NA	NA	NA	NA	NA	NA	NA	NA	1.81823e+06	1.16946e+06	0	792646	0	0	1.67944e+06	697348	0	0	2.52692e+06	609330	1.99659e+07	1.97051e+07	2.04168e+07	2.60603e+07	2.55835e+07	2.56645e+07	2.58672e+07	2.70263e+07	1.17659	9.97915e+06	None
	M244T529	244.227	8.82	NA	NA	NA	NA	NA	NA	NA	NA	9.4828e+06	8.30333e+06	7.90469e+06	7.0636e+06	7.73408e+06	7.58906e+06	1.04255e+07	6.71746e+06	9.57989e+06	1.01506e+07	7.75143e+06	8.46722e+06	8.45345e+06	8.61095e+06	8.31427e+06	3.26344e+06	3.29301e+06	3.67387e+06	3.60741e+06	3.40171e+06	0.33411	7.18939e+06	None
	M244T679	244.263	11.31	0.9	3-Dodecyloxypropylamine	[M+H]+	0.9832	65596	Organic_oxygen_compounds	Organooxygen_compounds	Ethers	3.99175e+07	3.91311e+07	3.60397e+07	4.37664e+07	3.71549e+07	4.95852e+07	4.17869e+07	3.90116e+07	3.83306e+07	3.94277e+07	3.82627e+07	3.85903e+07	3.70002e+07	3.76833e+07	3.76739e+07	2.97397e+07	2.94856e+07	3.01529e+07	3.03657e+07	2.94184e+07	0.140242	3.71262e+07	None
	M244T664	244.263	11.06	NA	NA	NA	NA	NA	NA	NA	NA	4.28605e+07	4.69287e+07	4.263e+07	4.71279e+07	3.87088e+07	5.4494e+07	4.5284e+07	3.74805e+07	4.16415e+07	4.36045e+07	4.08707e+07	3.88085e+07	4.63991e+07	4.28842e+07	4.68506e+07	2.66149e+07	2.85029e+07	2.68582e+07	2.97309e+07	2.63187e+07	0.204091	3.97299e+07	None
	M245T1127	244.923	18.79	NA	NA	NA	NA	NA	NA	NA	NA	627103	797501	835321	920258	546028	685191	568144	0	915241	0	917990	593029	693711	538728	918192	932936	1.01061e+06	1.02813e+06	1.102e+06	1.07129e+06	0.420488	735070	None
	M245T36	244.947	0.61	NA	NA	NA	NA	NA	NA	NA	NA	9.59376e+06	8.20711e+06	6.9753e+06	8.71548e+06	1.10725e+07	6.14013e+06	8.25431e+06	8.51691e+06	1.00316e+07	8.12064e+06	9.59005e+06	6.37602e+06	2.13649e+07	2.00427e+07	2.00764e+07	1.3445e+07	8.34463e+06	1.04863e+07	9.21133e+06	8.01809e+06	0.429149	1.06292e+07	None
	M245T198	245.059	3.3	NA	NA	NA	NA	NA	NA	NA	NA	1.88982e+06	5.67055e+06	2.72107e+06	1.82881e+06	4.0951e+06	1.73865e+06	0	0	0	0	0	0	6.94232e+07	6.75513e+07	6.75413e+07	6.58409e+07	6.0824e+07	6.82661e+07	6.7255e+07	6.77566e+07	1.19106	2.76201e+07	Into_Blood
	M245T47	245.074	0.78	NA	NA	NA	NA	NA	NA	NA	NA	7.60667e+07	3.45704e+07	6.10722e+07	4.94474e+07	7.37713e+07	2.21752e+07	5.8575e+07	0	1.37655e+08	9.23704e+07	7.01231e+07	2.9719e+06	3.37755e+07	3.10086e+07	3.13378e+07	5.45419e+07	6.12223e+07	5.41497e+07	5.70724e+07	5.95229e+07	0.582155	5.30715e+07	None
	M245T63	245.077	1.05	0.9	Uridine	[M+H]+	0.9891	6029	Nucleosides, nucleotides, and analogues	Pyrimidine nucleosides	na	4.04988e+07	4.89661e+07	2.421e+07	7.01923e+07	4.17947e+07	4.5874e+07	0	2.69121e+07	0	2.01491e+07	0	3.36488e+07	4.8017e+07	4.64044e+07	4.09019e+07	6.48806e+07	6.70806e+07	7.47285e+07	6.83021e+07	6.98886e+07	0.577854	4.16225e+07	Into_Blood
	M245T363	245.078	6.05	NA	NA	NA	NA	NA	NA	NA	NA	5.00871e+07	3.01773e+08	4.7086e+07	2.95624e+07	7.6092e+07	5.22462e+07	0	0	0	0	0	0	4.79859e+06	5.17907e+06	5.64348e+06	1.07241e+07	1.01992e+07	9.6708e+06	8.40748e+06	1.00281e+07	2.17054	3.10749e+07	Into_Blood
	M245T413	245.081	6.88	NA	NA	NA	NA	NA	NA	NA	NA	804319	0	0	628319	742697	2.29795e+06	0	853268	0	0	650883	600466	6.7932e+06	4.99585e+06	5.34558e+06	5.25107e+06	5.02793e+06	4.90647e+06	4.85447e+06	4.95534e+06	1.00796	2.43539e+06	Into_Blood
	M245T325	245.128	5.41	1.1	Prolylphenylalanine	[M+H-H2O]+	0.9539	5226097	Organic_acids_and_derivatives	Carboxylic_acids_and_derivatives	Amino_acids__peptides__and_analogues	4.87579e+06	0	4.75939e+06	2.91568e+06	2.99635e+06	1.37574e+07	1.02205e+07	1.34543e+07	8.31185e+06	1.01241e+07	8.82236e+06	5.5191e+06	2.19234e+07	2.00117e+07	2.30433e+07	1.18496e+07	1.293e+07	1.2584e+07	1.24508e+07	1.37158e+07	0.584195	1.07133e+07	None
	M245T517	245.153	8.62	0.4	(E)-4-Hydroxy-4-[4-hydroxy-2-[(E)-6-hydroxyhept-1-enyl]cyclopentyl]but-2-enoic acid	[M+H-3H2O]+	0.9607	51136282	Lipids_and_lipid-like_molecules	Fatty_Acyls	Fatty_acids_and_conjugates	0	0	0	0	0	0	0	0	0	0	0	0	2.57138e+07	2.93028e+07	2.78933e+07	2.0347e+07	2.08337e+07	2.26644e+07	2.14772e+07	2.3017e+07	1.27444	9.56246e+06	None
	M245T88	245.161	1.47	16.8	1-Phenyl-3-(1-piperidinyl)-2-pyrrolidinone	[M+H]+	0.8903	71108	Organoheterocyclic_compounds	Pyrrolidines	Phenylpyrrolidines	0	0	0	0	0	0	0	0	0	0	0	0	8.90907e+07	1.04661e+08	1.00182e+08	1.68091e+08	1.7097e+08	1.73298e+08	1.57131e+08	1.61952e+08	1.31509	5.62688e+07	None
	M245T834	245.175	13.9	NA	NA	NA	NA	NA	NA	NA	NA	2.4665e+06	2.62146e+06	1.77248e+06	3.02134e+06	2.80886e+06	3.00049e+06	2.21405e+06	2.01071e+06	2.18619e+06	2.34934e+06	2.30247e+06	2.45606e+06	0	1.61068e+06	0	1.46565e+06	2.30297e+06	1.64866e+06	2.1935e+06	2.22064e+06	0.400217	2.0326e+06	None
	M245T993_2	245.194	16.55	NA	NA	NA	NA	NA	NA	NA	NA	2.83845e+06	5.96609e+06	1.91262e+06	1.50645e+06	4.1444e+06	7.25104e+06	2.23639e+06	4.59679e+06	2.66708e+06	2.5127e+06	1.81293e+06	1.66425e+06	1.93645e+06	2.01534e+06	2.12963e+06	960498	1.19556e+06	1.11626e+06	963850	1.39444e+06	0.667279	2.54106e+06	None
	M245T776	245.226	12.94	1.4	Linoleoylglycine	[M+H-C2H7NO3]+	0.975	6433346	Organic_acids_and_derivatives	Carboxylic_acids_and_derivatives	Amino_acids__peptides__and_analogues	0	0	0	0	0	0	0	0	0	0	0	0	7.0105e+06	6.54627e+06	9.1257e+06	1.23095e+07	1.19175e+07	1.07234e+07	1.05891e+07	1.10183e+07	1.29917	3.96201e+06	None
	M246T1146	245.993	19.1	NA	NA	NA	NA	NA	NA	NA	NA	1.19636e+08	1.22367e+08	1.2403e+08	1.07675e+08	1.16186e+08	1.24982e+08	1.21336e+08	4.477e+07	2.85755e+07	1.14923e+08	1.23397e+08	1.27087e+08	1.1097e+08	5.91385e+07	1.01968e+08	1.14426e+08	1.23982e+08	1.11865e+08	1.20164e+08	1.18459e+08	0.263623	1.06797e+08	None
	M246T48_1	246.061	0.8	NA	NA	NA	NA	NA	NA	NA	NA	0	0	0	0	0	0	0	0	0	0	1.42081e+06	0	0	0	0	1.29292e+08	1.22297e+08	1.26024e+08	1.28921e+08	1.26752e+08	1.77223	3.17354e+07	None
	M246T126	246.145	2.11	0.7	Asn-Ile	[M+H]+	0.864	NA	Organic_acids_and_derivatives	Carboxylic_acids_and_derivatives	Amino_acids__peptides__and_analogues	0	0	0	0	0	0	1.38934e+06	0	0	0	1.7119e+06	0	0	0	0	2.78891e+07	2.72438e+07	2.77772e+07	2.88898e+07	2.9496e+07	1.72836	7.21985e+06	None
	M246T553	246.152	9.22	13.3	Tropacocaine	[M+H]+	0.7866	NA	Benzenoids	Benzene_and_substituted_derivatives	Benzoic_acids_and_derivatives	1.21074e+07	1.1511e+07	2.16505e+07	2.14841e+07	2.60012e+07	4.09899e+07	5.57168e+06	8.90341e+06	1.08674e+07	1.32008e+07	1.40856e+07	3.63775e+07	9.9626e+06	7.6303e+06	8.38939e+06	3.36625e+06	3.24352e+06	3.77026e+06	3.49782e+06	3.20397e+06	0.81761	1.32907e+07	None
	M246T237	246.17	3.95	0.9	Isovalerylcarnitine	[M+H]+	0.9885	169235	Lipids_and_lipid-like_molecules	Fatty_Acyls	Fatty_acid_esters	1.21598e+08	1.41064e+08	1.24772e+08	1.02658e+08	1.20496e+08	1.75987e+08	2.38198e+08	1.40775e+08	1.50926e+08	1.5301e+06	1.49765e+08	8.74971e+07	2.39178e+08	2.43992e+08	2.31288e+08	2.2988e+07	1.62637e+07	1.56363e+07	2.27352e+07	2.2851e+07	0.690205	1.1851e+08	None
	M246T506_1	246.243	8.43	NA	NA	NA	NA	NA	NA	NA	NA	6.56264e+08	4.63375e+08	6.03108e+08	7.61105e+08	1.02541e+09	5.09914e+08	6.56452e+08	4.98008e+08	5.82608e+08	8.14501e+08	8.54031e+08	7.63527e+08	7.15903e+08	7.13287e+08	7.14215e+08	1.33369e+08	1.37224e+08	1.32301e+08	1.29673e+08	1.26607e+08	0.506566	5.49544e+08	None
	M247T1148	246.988	19.13	NA	NA	NA	NA	NA	NA	NA	NA	8.99956e+07	1.10996e+08	1.10488e+08	8.34081e+07	3.95181e+07	6.18514e+07	1.17718e+08	4.39584e+06	1.1951e+08	1.17381e+08	8.28202e+07	2.20121e+07	1.00049e+08	9.74727e+07	9.63181e+07	1.43305e+08	2.75271e+07	1.28991e+08	1.266e+08	1.2824e+08	0.438643	9.04298e+07	None
	M247T47	247.081	0.79	NA	NA	NA	NA	NA	NA	NA	NA	0	0	0	0	0	0	0	0	0	0	0	0	0	0	0	6.72469e+07	6.98732e+07	6.91992e+07	6.79507e+07	7.11923e+07	1.77753	1.72731e+07	None
	M247T414	247.094	6.89	NA	NA	NA	NA	NA	NA	NA	NA	0	0	0	0	0	0	0	0	0	0	0	0	3.07386e+07	3.29609e+07	0	4.1966e+07	3.94286e+07	4.15323e+07	3.82628e+07	4.11573e+07	1.41071	1.33023e+07	None
	M247T394	247.094	6.57	10.7	Marmesin	[M+H]+	0.9978	334704	Phenylpropanoids and polyketides	Coumarins and derivatives	Furanocoumarins	0	0	0	3.517e+06	0	1.71374e+07	0	0	0	0	0	0	1.17317e+08	1.10305e+08	1.27833e+08	1.81747e+08	1.85831e+08	1.91361e+08	1.93679e+08	1.72198e+08	1.26826	6.50462e+07	Into_Blood
	M247T430_2	247.096	7.17	0.9	Nodakenin	[M+H-C6H10O5]+	0.8177	73191	Phenylpropanoids_and_polyketides	Coumarins_and_derivatives	Furanocoumarins	1.3736e+06	1.42288e+07	1.04677e+06	0	869584	3.44974e+06	0	0	0	0	0	0	2.47636e+07	2.47226e+07	2.4675e+07	2.5443e+07	2.25446e+07	2.35644e+07	2.40611e+07	2.52213e+07	1.09272	1.07982e+07	Into_Blood
	M247T333	247.108	5.55	1.7	N-acetyltryptophan	[M+H]+	0.9625	700653	Organic acids and derivatives	Carboxylic acids and derivatives	Amino acids, peptides, and analogues	9.36419e+07	7.08764e+07	8.56506e+07	7.89544e+07	1.08965e+08	7.65802e+07	1.43789e+08	1.46085e+08	1.36089e+08	1.20779e+08	1.06961e+08	4.75482e+07	1.32891e+08	1.331e+08	1.36407e+08	4.33894e+06	4.61142e+06	4.54901e+06	4.69036e+06	4.51436e+06	0.645893	8.2051e+07	None
	M247T229_1	247.108	3.81	NA	NA	NA	NA	NA	NA	NA	NA	1.01679e+06	1.30809e+06	1.26585e+06	0	2.4362e+06	0	0	0	1.59897e+06	704925	0	2.3952e+06	3.37088e+07	3.26186e+07	3.50797e+07	3.14827e+07	3.19675e+07	3.3837e+07	3.3317e+07	3.30252e+07	1.17728	1.37881e+07	Into_Blood
	M247T163	247.115	2.72	NA	NA	NA	NA	NA	NA	NA	NA	3.18365e+06	0	3.88467e+06	0	964829	298574	933052	0	821266	0	3.7613e+06	1.39953e+06	511136	610997	0	6.87861e+06	6.07161e+06	6.34936e+06	6.14099e+06	5.94085e+06	1.08724	2.38752e+06	None
	M247T159	247.129	2.65	0.3	Asp-Ile	[M+H]+	0.9319	NA	Organic_acids_and_derivatives	Carboxylic_acids_and_derivatives	Amino_acids__peptides__and_analogues	4.96502e+07	1.14324e+08	5.74007e+07	0	4.82297e+07	0	6.40007e+07	8.55765e+07	6.53801e+07	5.33125e+07	6.16718e+07	9.2507e+07	6.96998e+07	7.24442e+07	7.06082e+07	3.14661e+07	1.58985e+07	1.57064e+07	3.18678e+07	1.64477e+07	0.61061	5.08096e+07	None
	M247T68	247.129	1.13	0.6	Ile-Asp	[M+H]+	0.9964	44298592	Organic_acids_and_derivatives	Carboxylic_acids_and_derivatives	Amino_acids__peptides__and_analogues	0	0	0	0	0	0	0	0	0	0	0	0	3.1876e+07	0	0	8.08141e+07	8.10002e+07	5.77252e+07	9.2539e+07	8.91029e+07	1.66064	2.16529e+07	None
	M247T474	247.133	7.91	6.3	5-(6-Methyl-7-oxooctyl)furan-2(5H)-one	[M+Na]+	0.8881	11075054	Organoheterocyclic compounds	Dihydrofurans	Furanones	0	0	0	0	0	0	457594	0	0	0	0	0	1.71606e+07	1.71266e+07	1.83606e+07	1.9783e+07	1.99082e+07	1.97249e+07	1.99922e+07	1.83464e+07	1.25411	7.54301e+06	None
	M247T518	247.133	8.63	1.1	Eupassopilin	[M+H-C5H8O3]+	0.965	23900111	Lipids_and_lipid-like_molecules	Prenol_lipids	Terpene_lactones	0	0	0	0	0	0	0	0	0	0	0	0	3.35082e+07	2.66279e+07	2.67385e+07	4.77584e+07	2.67315e+07	2.5341e+07	5.02828e+07	2.63496e+07	1.34283	1.31669e+07	None
	M247T367	247.144	6.11	NA	NA	NA	NA	NA	NA	NA	NA	1.09821e+07	704857	7.22124e+06	0	0	7.41551e+06	893911	0	900995	0	1.50465e+06	0	4.21991e+06	4.49351e+06	4.35266e+06	2.79893e+06	3.17007e+06	3.12031e+06	3.289e+06	3.28265e+06	1.01932	2.91752e+06	Into_Blood
	M247T1119	247.166	18.66	10.6	(3E,11Z,13E)-6-Hydroxy-16-methyloxacyclohexadeca-3,11,13-trien-2-one	[M-H2O+H]+	0.9842	75528938	Phenylpropanoids_and_polyketides	Macrolides_and_analogues	NA	2.21758e+08	2.40814e+08	2.70355e+08	2.5933e+08	2.1713e+08	4.1301e+08	2.05307e+08	1.7932e+08	3.47326e+08	2.26164e+08	4.13028e+08	2.5154e+08	2.08631e+08	2.76165e+08	2.55395e+08	2.50398e+08	2.04817e+08	3.14304e+08	2.14432e+08	3.32302e+08	0.251947	2.65076e+08	None
	M247T64	247.176	1.07	NA	NA	NA	NA	NA	NA	NA	NA	0	0	0	0	0	0	0	0	0	0	0	0	0	0	0	2.32127e+07	2.72933e+07	2.63982e+07	2.66269e+07	2.88377e+07	1.78276	6.61844e+06	None
	M248T45	248.113	0.75	1.8	Linamarin	[M+H]+	0.9161	4749	Organic_oxygen_compounds	Organooxygen_compounds	Carbohydrates_and_carbohydrate_conjugates	0	4.54635e+06	0	0	0	0	0	0	0	0	0	0	3.5673e+07	3.51725e+07	3.70004e+07	3.63222e+08	3.77189e+08	3.65498e+08	3.93042e+08	3.94624e+08	1.65054	1.00298e+08	Into_Blood
	M248T394_2	248.128	6.57	NA	NA	NA	NA	NA	NA	NA	NA	0	1.16978e+07	0	0	0	4.61897e+06	0	0	0	0	0	0	8.49232e+07	8.12761e+07	9.66921e+07	6.08627e+07	7.06606e+07	7.19501e+07	7.05747e+07	6.84249e+07	1.22475	3.10841e+07	Into_Blood
	M248T195	248.139	3.25	NA	NA	NA	NA	NA	NA	NA	NA	0	0	0	0	0	0	0	0	0	0	0	0	5.79273e+06	6.24514e+06	5.65072e+06	7.44279e+06	7.69555e+06	7.39456e+06	7.44818e+06	6.80445e+06	1.26957	2.72371e+06	None
	M248T70	248.149	1.17	1.4	(R)-3-hydroxybutyrylcarnitine	[M+H]+	0.978	90659885	Lipids_and_lipid-like_molecules	Fatty_Acyls	Fatty_acid_esters	0	2.26727e+07	2.30038e+07	2.01055e+07	1.85495e+07	1.48635e+07	1.88066e+07	1.93971e+07	0	0	2.01758e+07	9.8933e+07	3.71194e+07	3.66082e+07	3.45413e+07	9.11049e+06	2.18867e+07	2.11064e+07	1.82958e+07	2.17467e+07	0.910683	2.28461e+07	None
	M248T212	248.164	3.53	0.9	4-Methoxy-.alpha.-pyrrolidinobutiophenone	[M+H]+	0.9401	122213850	Organic_oxygen_compounds	Organooxygen_compounds	Carbonyl_compounds	0	0	0	0	0	0	0	0	0	0	0	0	5.11825e+06	6.96825e+06	4.78347e+06	9.8624e+06	9.73203e+06	9.58336e+06	1.13787e+07	8.4952e+06	1.33124	3.29609e+06	None
	M248T537	248.166	8.95	NA	NA	NA	NA	NA	NA	NA	NA	0	0	0	0	0	0	0	0	0	0	0	0	1.72231e+07	1.61631e+07	1.73258e+07	1.82849e+07	2.69632e+07	1.82654e+07	1.83763e+07	1.79432e+07	1.28569	7.52726e+06	None
	M248T668	248.169	11.14	NA	NA	NA	NA	NA	NA	NA	NA	6.10416e+06	0	0	3.37313e+06	0	0	9.43596e+06	3.79248e+06	3.39106e+06	0	5.30591e+06	0	1.10364e+07	6.12585e+06	7.91702e+06	9.89686e+06	9.53163e+06	1.00189e+07	8.8229e+06	9.86344e+06	0.797705	5.23078e+06	None
	M249T487	249.074	8.11	NA	NA	NA	NA	NA	NA	NA	NA	0	0	0	0	0	0	0	0	0	0	0	0	8.35561e+07	8.2592e+07	8.32908e+07	7.52712e+07	7.92705e+07	7.67056e+07	7.96593e+07	7.93819e+07	1.25788	3.19864e+07	None
	M249T387	249.075	6.44	14.9	Asp-Asp	[M+H]+	0.8551	92146513	Organic_acids_and_derivatives	Carboxylic_acids_and_derivatives	Amino_acids__peptides__and_analogues	0	0	0	0	0	0	0	0	0	0	0	0	5.12083e+06	6.26966e+06	7.66699e+06	6.45091e+06	6.51047e+06	6.01699e+06	6.52301e+06	5.64159e+06	1.26941	2.51002e+06	None
	M249T49	249.108	0.82	NA	NA	NA	NA	NA	NA	NA	NA	1.25821e+07	4.22296e+07	2.9371e+07	3.0275e+07	3.16374e+07	1.10838e+07	2.54145e+07	1.97193e+07	2.18159e+07	2.90927e+07	2.82522e+07	3.29345e+07	2.8228e+07	2.62135e+07	2.78148e+07	3.60513e+07	3.74234e+07	3.23609e+07	3.79649e+07	4.0773e+07	0.284794	2.90619e+07	None
	M249T445	249.11	7.42	10.4	8-Hydroxy-3-(4-oxopentyl)-3,4-dihydroisochromen-1-one	[M+H]+	0.8819	23757076	Organoheterocyclic_compounds	Benzopyrans	2-benzopyrans	2.07374e+07	3.23674e+07	2.30527e+07	2.11622e+07	2.59326e+07	1.64146e+07	3.32102e+07	2.73602e+07	2.97724e+07	2.2901e+07	3.39312e+07	2.5432e+07	4.50701e+07	4.47771e+07	4.68985e+07	3.96382e+06	3.94649e+06	3.6355e+06	3.82244e+06	3.80923e+06	0.604772	2.34098e+07	None
	M249T351	249.11	5.85	NA	NA	NA	NA	NA	NA	NA	NA	0	2.865e+07	5.56859e+06	3.50233e+06	4.74953e+06	1.52724e+07	0	0	0	0	0	0	1.58164e+08	1.56221e+08	1.51552e+08	2.01309e+08	2.32549e+08	2.06758e+08	2.17072e+08	2.15555e+08	1.20859	7.98462e+07	Into_Blood
[truncated: 2,757 more rows]

## Sheet: DSS_Pre and DSS NEG
Peak number	No.	m/z	RT min	ppm	compound name	adduct	score	PubCHEM CID	Superclass	Class	Subclass	Sample																				RSD	Mean	Into Blood or Only In Blood or None
[truncated: 4,599 more rows]

[truncated: 1 more sheets: 120 compound classification]
