# Supplementary material for: Danggui Shaoyao San: comprehensive modulation of the microbiota-gut-brain axis for attenuating Alzheimer’s disease-related pathology
Source: Front Pharmacol. 2024 Jan 12;14:1338804. doi: 10.3389/fphar.2023.1338804 (PMC10811133; doi:10.3389/fphar.2023.1338804)
Supplement: Supplementary file 10 [file Table10.XLSX]

## Sheet: Sheet1
Con&M					M&DSS
node1	node2	corr	corr.p		node1	node2	corr	corr.p
(1R,4S,7S,9S,11R)-9-Tert-butyl-7,9-dihydroxy-3,5,12-trioxatetracyclo[6 6 0 01,11 04,8]tetradecane-2,6,13-trione	g__Candidatus_Saccharibacteria_unclassified	-0.728918	0.0258836		Azacridone A	g__Candidatus_Saccharibacteria_unclassified	0.640043	0.0462359
Gallic acid	g__Candidatus_Saccharibacteria_unclassified	-0.864531	0.00263237		Sorbitol	g__Candidatus_Saccharibacteria_unclassified	-0.665903	0.0355523
N-Methylnicotinamide	g__Candidatus_Saccharibacteria_unclassified	-0.779773	0.0132052		Allopurinol-1-ribonucleoside	g__Candidatus_Saccharibacteria_unclassified	-0.691764	0.0266782
2-(3,4-Dihydroxyphenylethyl)-6-epi-elenaiate	g__Clostridia_unclassified	-0.730297	0.0254636		Inosine	g__Candidatus_Saccharibacteria_unclassified	-0.704694	0.0228704
2-Keto-3-deoxy-D-gluconic acid	g__Clostridia_unclassified	-0.712039	0.0314		5-Hydroxyflavone	g__Candidatus_Saccharibacteria_unclassified	-0.717624	0.0194545
5-Hydroxyflavone	g__Clostridia_unclassified	-0.730297	0.0254636		1H-Indole-3-carboxaldehyde	g__Candidatus_Saccharibacteria_unclassified	-0.717624	0.0194545
Adenosine	g__Clostridia_unclassified	0.712039	0.0314		Adenosine	g__Candidatus_Saccharibacteria_unclassified	0.717624	0.0194545
Allopurinol-1-ribonucleoside	g__Clostridia_unclassified	-0.894614	0.00112701		(1R,4S,7S,9S,11R)-9-Tert-butyl-7,9-dihydroxy-3,5,12-trioxatetracyclo[6 6 0 01,11 04,8]tetradecane-2,6,13-trione	g__Candidatus_Saccharibacteria_unclassified	-0.743484	0.0137119
Azacridone A	g__Clostridia_unclassified	0.675524	0.0458256		2-(3,4-Dihydroxyphenylethyl)-6-epi-elenaiate	g__Candidatus_Saccharibacteria_unclassified	-0.743484	0.0137119
Hypoxanthine	g__Clostridia_unclassified	-0.766812	0.0159118		Salviaflaside methyl ester	g__Candidatus_Saccharibacteria_unclassified	-0.743484	0.0137119
Inosine	g__Clostridia_unclassified	-0.785069	0.0121946		NAD	g__Candidatus_Saccharibacteria_unclassified	0.769345	0.00927422
Ophthalmic acid	g__Clostridia_unclassified	0.785069	0.0121946		Ophthalmic acid	g__Candidatus_Saccharibacteria_unclassified	0.769345	0.00927422
Salviaflaside methyl ester	g__Clostridia_unclassified	-0.693782	0.038173		N-Methylnicotinamide	g__Candidatus_Saccharibacteria_unclassified	-0.782275	0.00748847
Sorbitol	g__Clostridia_unclassified	-0.748554	0.0203173		Sorbitol	g__Clostridia_unclassified	-0.675961	0.0318945
Gallic acid	g__Coprococcus	-0.74587	0.0210263		1H-Indole-3-carboxaldehyde	g__Clostridia_unclassified	-0.682789	0.0295627
Ophthalmic acid	g__Coprococcus	0.728918	0.0258836		Azacridone A	g__Clostridia_unclassified	0.703272	0.0232695
Sorbitol	g__Coprococcus	-0.74587	0.0210263		NAD	g__Clostridia_unclassified	0.723756	0.0179653
(1R,4S,7S,9S,11R)-9-Tert-butyl-7,9-dihydroxy-3,5,12-trioxatetracyclo[6 6 0 01,11 04,8]tetradecane-2,6,13-trione	g__Sporosarcina	-0.794986	0.0104445		Salviaflaside methyl ester	g__Clostridia_unclassified	-0.751068	0.0122834
1H-Indole-3-carboxaldehyde	g__Sporosarcina	-0.72804	0.0261536		5-Hydroxyflavone	g__Clostridia_unclassified	-0.778379	0.00799826
2-Keto-3-deoxy-D-gluconic acid	g__Sporosarcina	-0.72804	0.0261536		Ophthalmic acid	g__Clostridia_unclassified	0.792035	0.00631296
Gallic acid	g__Sporosarcina	-0.887037	0.00142602		2-(3,4-Dihydroxyphenylethyl)-6-epi-elenaiate	g__Clostridia_unclassified	-0.819346	0.00372367
NAD	g__Sporosarcina	0.694567	0.0378641		Inosine	g__Clostridia_unclassified	-0.826174	0.00321992
N-Methylnicotinamide	g__Sporosarcina	-0.794986	0.0104445		Adenosine	g__Clostridia_unclassified	0.846658	0.00200163
Ophthalmic acid	g__Sporosarcina	0.761513	0.0171171		Allopurinol-1-ribonucleoside	g__Clostridia_unclassified	-0.87397	0.00094545
Sorbitol	g__Sporosarcina	-0.811723	0.0078893		Hypoxanthine	g__Clostridia_unclassified	-0.87397	0.00094545
(1R,4S,7S,9S,11R)-9-Tert-butyl-7,9-dihydroxy-3,5,12-trioxatetracyclo[6 6 0 01,11 04,8]tetradecane-2,6,13-trione	g__Staphylococcaceae_unclassified	-0.695015	0.0376883		Azacridone A	g__Coprococcus	0.668696	0.0345095
2-(3,4-Dihydroxyphenylethyl)-6-epi-elenaiate	g__Staphylococcaceae_unclassified	-0.711967	0.0314253		Gallic acid	g__Coprococcus	-0.729487	0.0166469
Gallic acid	g__Staphylococcaceae_unclassified	-0.949289	9.20002e-05		Hypoxanthine	g__Sporosarcina	-0.640043	0.0462359
N-Methylnicotinamide	g__Staphylococcaceae_unclassified	-0.796725	0.0101563		Gallic acid	g__Sporosarcina	-0.665903	0.0355523
Ophthalmic acid	g__Staphylococcaceae_unclassified	0.74587	0.0210263		Azacridone A	g__Sporosarcina	0.678834	0.0308988
Sorbitol	g__Staphylococcaceae_unclassified	-0.762821	0.016814		(1R,4S,7S,9S,11R)-9-Tert-butyl-7,9-dihydroxy-3,5,12-trioxatetracyclo[6 6 0 01,11 04,8]tetradecane-2,6,13-trione	g__Sporosarcina	-0.691764	0.0266782
					Inosine	g__Sporosarcina	-0.691764	0.0266782
					5-Hydroxyflavone	g__Sporosarcina	-0.691764	0.0266782
					Allopurinol-1-ribonucleoside	g__Sporosarcina	-0.704694	0.0228704
					Salviaflaside methyl ester	g__Sporosarcina	-0.717624	0.0194545
					Adenosine	g__Sporosarcina	0.730554	0.0164089
					Sorbitol	g__Sporosarcina	-0.730554	0.0164089
					1H-Indole-3-carboxaldehyde	g__Sporosarcina	-0.743484	0.0137119
					NAD	g__Sporosarcina	0.756415	0.0113411
					2-(3,4-Dihydroxyphenylethyl)-6-epi-elenaiate	g__Sporosarcina	-0.769345	0.00927422
					N-Methylnicotinamide	g__Sporosarcina	-0.808135	0.00466982
					Ophthalmic acid	g__Sporosarcina	0.821065	0.00359188
					Inosine	g__Staphylococcaceae_unclassified	-0.650318	0.0417648
					Salviaflaside methyl ester	g__Staphylococcaceae_unclassified	-0.662824	0.0367267
					Hypoxanthine	g__Staphylococcaceae_unclassified	-0.681583	0.0299658
					Ophthalmic acid	g__Staphylococcaceae_unclassified	0.700342	0.0241072
					Azacridone A	g__Staphylococcaceae_unclassified	0.712848	0.0206719
					Allopurinol-1-ribonucleoside	g__Staphylococcaceae_unclassified	-0.719101	0.0190882
					Adenosine	g__Staphylococcaceae_unclassified	0.725354	0.0175906
					(1R,4S,7S,9S,11R)-9-Tert-butyl-7,9-dihydroxy-3,5,12-trioxatetracyclo[6 6 0 01,11 04,8]tetradecane-2,6,13-trione	g__Staphylococcaceae_unclassified	-0.744113	0.0135892
					NAD	g__Staphylococcaceae_unclassified	0.744113	0.0135892
					2-(3,4-Dihydroxyphenylethyl)-6-epi-elenaiate	g__Staphylococcaceae_unclassified	-0.762873	0.0102722
					N-Methylnicotinamide	g__Staphylococcaceae_unclassified	-0.81915	0.00373895
					Gallic acid	g__Staphylococcaceae_unclassified	-0.881681	0.000741595
