# Supplementary material for: Danggui Shaoyao San: comprehensive modulation of the microbiota-gut-brain axis for attenuating Alzheimer’s disease-related pathology
Source: Front Pharmacol. 2024 Jan 12;14:1338804. doi: 10.3389/fphar.2023.1338804 (PMC10811133; doi:10.3389/fphar.2023.1338804)
Supplement: Supplementary file 11 [file Table5.XLSX]

## Sheet: COG_pred_metagenome_unstrat_des
function	description	DSS_6	DSS_5	DSS_4	DSS_3	DSS_2	DSS_1	M_5	M_4	M_3	M_2	M_1	Con_4	Con_3	Con_2	Con_1
COG0001	Glutamate-1-semialdehyde aminotransferase	28746.4	25319.5	38659.4	8318.37	9410.15	32813.3	52762.7	30121	13857.4	35318.1	26756.8	12545.7	18077.4	12354.2	12171.6
COG0002	N-acetyl-gamma-glutamylphosphate reductase	47780.2	35611.7	51824.6	9909.72	19836.7	48508.1	62180.4	48010.1	30178.5	49923.1	42734.8	26232.1	33070.8	24953	40474.6
COG0003	Anion-transporting ATPase, ArsA/GET3 family	580.28	650.88	800.9	870.28	413.26	689.3	2206.97	902	1393.69	1078.46	1333.87	763.66	1052.44	1303.08	772.1
COG0004	Ammonia channel protein AmtB	52589	28377.3	61140.9	61382.2	24997	56614.4	59554.3	50161.8	33047.7	54770.4	44917.6	42383.6	48793.2	45455.9	41664.4
COG0005	Purine nucleoside phosphorylase	51522.4	27235.2	49603.7	15641.1	17534.3	42615.7	65180.9	41739.3	21916	45843.9	35995.2	22046.4	27221	16584.7	17016.2
COG0006	Xaa-Pro aminopeptidase	97913.6	84667.2	113667	141869	43105.1	96920.8	150689	92718.5	77028.6	92327.3	85547.3	82962.1	81591.6	83085.6	60893.8
COG0007	Uroporphyrinogen-III methylase (siroheme synthase)	38402.3	30101.9	45894.8	9274.32	11670.3	40996	60525	39410.4	23130.8	42218.5	32400.2	17982.3	23646.5	17409.8	17235
COG0008	Glutamyl- or glutaminyl-tRNA synthetase	103929	74988.3	104399	75657.7	41267.5	95509.8	125636	93123.4	59589.1	93588.1	78795.9	68471.6	70448.1	62024.8	58055
COG0009	tRNA A37 threonylcarbamoyladenosine synthetase subunit TsaC/SUA5/YrdC	63636.7	52319.9	71614.5	71661.2	29239.5	56051.7	88928.1	57818.3	47324.4	56051.8	52374.5	54411.8	51041.3	51873.1	48078.2
COG0010	Arginase family enzyme	30582	18098	39151.6	12602.3	12530.9	40562.9	59205.7	36874.1	16992.7	37000.7	32004.1	10161.3	19562.7	11654	10926.5
COG0011	Uncharacterized conserved protein YqgV, UPF0045/DUF77 family	12451.7	4662.52	7138.22	5266.5	5579.15	12478.8	18574.5	11756.5	9366.1	14894.7	20319.2	5168.3	10455.8	10469.8	25643
COG0012	Ribosome-binding ATPase YchF, GTP1/OBG family	55845.3	43586.3	56937	67142.8	24829.7	52844.2	66219.4	52821.1	42054.4	53231.2	49042	46754.3	46528.2	48347.2	44521.6
COG0013	Alanyl-tRNA synthetase	55826.8	43569.3	56842	67065.8	24808.7	52782.2	66050.4	52575.1	41848.4	53145.7	48579	46637.3	46444.2	48267.2	44495.6
COG0014	Gamma-glutamyl phosphate reductase	48261.6	36821.7	54448.6	60785.1	22339.7	50501.2	62694.8	48287.4	33670	50855.9	46933.7	45428.2	45424.2	47271.2	43262.7
COG0015	Adenylosuccinate lyase	57559	44112.5	57383.1	69998.5	25113.4	53118.3	67224.6	53313.2	43071.6	53764.3	50651.2	47548.5	47320.6	49342.8	45089.2
COG0016	Phenylalanyl-tRNA synthetase alpha subunit	55845.3	43586.3	56934	67142.8	24816.7	52825.2	66219.4	52818.1	42048.4	53196.2	49042	46754.3	46528.2	48347.2	44521.6
COG0017	Aspartyl/asparaginyl-tRNA synthetase	61630	39161.5	60225.2	64315.7	22958	54549.6	63960.4	56773.1	39108.3	54355.3	40922.7	47049.5	42394.1	42989.6	26678.4
COG0018	Arginyl-tRNA synthetase	55924.6	43750.3	56973	66996.8	24805.7	52777.2	66267.1	52737.1	42081.2	53348.2	49091.3	46831.3	46608.2	48489.2	44586.6
COG0019	Diaminopimelate decarboxylase	95654.2	69490.9	84967	67121.5	38366.9	89356.3	93266.2	86432.4	50279.3	92752.3	70869	63931	60075.3	55754.6	44730.9
COG0020	Undecaprenyl pyrophosphate synthase	56605.5	44416.3	58867.7	74576.1	25109.3	53459.6	69030.6	54731.7	44604.6	54419.2	51588.9	47765.1	47189	49368.7	45101.7
COG0021	Transketolase	18038.3	35268.3	35538.2	13629.1	10490.7	11645.8	50785.3	18658.9	16357.2	12879.4	16190.5	17419.9	14819.4	15382.6	31302.2
COG0022	Pyruvate/2-oxoglutarate/acetoin dehydrogenase complex, dehydrogenase (E1) component	12033.5	10596.5	8684.53	59111.6	5931.2	11137.5	13335.5	9712.46	9135.64	5554.39	11255.6	25631.1	16636.9	27954.9	10871.2
COG0023	Translation initiation factor 1 (eIF-1/SUI1)	6105.66	8434.64	12994.2	333.69	3946.28	2945.7	21455.2	4795.72	4073.03	2443.31	2473.36	6224.7	3881.65	1526.57	2846.6
COG0024	Methionine aminopeptidase	87094.3	50187	77048	75790.5	33862.9	72034.8	90380.4	76156.4	54653.8	79683.7	69860.5	60822.8	58285.6	58501.1	56472.4
COG0025	NhaP-type Na+/H+ or K+/H+ antiporter	18971	21634.2	29523.9	63921.3	12232.2	25607.1	49124.4	23313.9	30473.8	25599.6	31120.6	30251	31084.3	41005.4	34363.6
COG0026	Phosphoribosylaminoimidazole carboxylase (NCAIR synthetase)	6762.09	12118.3	17385.1	109169	10089.5	8165.59	26313.9	7409.83	15363.4	4520.39	15437.4	40228.4	30902.2	51214.2	25747.7
COG0027	Formate-dependent phosphoribosylglycinamide formyltransferase (GAR transformylase)	8765.54	10603.7	13606.4	833.27	8188.43	3779.7	22546.6	6961.47	7928.57	3882.11	8508.19	8671.58	10071.1	8487.04	22675.9
COG0028	Acetolactate synthase large subunit or other thiamine pyrophosphate-requiring enzyme	84959.8	102927	130035	81522.7	38133.8	84462.3	178517	91724.3	73949.4	93235.2	80762.5	67955	67379.9	74431.7	80788.1
COG0029	Aspartate oxidase	44380	27113.3	45354.5	7127.3	18908.3	46338	55573.8	42929.6	25289.7	44072.7	34361.1	20240.8	24650.8	15811.9	19381.3
COG0030	16S rRNA A1518 and A1519 N6-dimethyltransferase RsmA/KsgA/DIM1 (may also have DNA glycosylase/AP lyase activity)	56277.2	44446.9	57255.6	68134.4	25022.9	53040.9	66798.7	53272	43411.2	53592.4	49491.9	47001.5	46827.6	48640.5	44727.6
COG0031	Cysteine synthase	90113.4	52526.4	108971	121608	42000	109662	122746	91140.7	54622.7	96330.5	82742.7	76314.6	81445.4	82421.1	57822
COG0033	Phosphoglucomutase	1123.64	9438.11	12622.9	3106.17	3800.48	2903.85	22954.9	5748.25	6056.75	3963.48	7760.5	3020.63	6578.87	7385.02	20105.1
COG0034	Glutamine phosphoribosylpyrophosphate amidotransferase	61034.4	41336.5	65293.7	65543.1	31639.2	64288.5	70981.5	67389.1	47810.5	65622.4	58190.4	56634.9	56630.6	54973.4	52118
COG0035	Uracil phosphoribosyltransferase	55580	37059	55723	67026	24699	50758.1	65886.6	51118.2	41580.5	52876.4	47474	44064	46206.3	47280.9	42893.2
COG0036	Pentose-5-phosphate-3-epimerase	56174.6	45848.4	57474.9	67694.9	25362.5	53652.2	66731.9	54120.6	42367	54079.1	49267.6	46897	46729.9	48477.9	44640.1
COG0037	tRNA(Ile)-lysidine synthase TilS/MesJ	96420.6	65163.9	109897	79914.4	39661	102933	124890	98457.7	63001.4	103965	83709.5	61689.7	69564.2	60147.4	53752.3
COG0038	H+/Cl- antiporter ClcA	62009.7	75911.8	83071.7	126168	32430.2	57193.1	110244	60472.5	64638.8	53245.6	55736.5	69352	64623.6	76405.6	68914.6
COG0039	Malate/lactate dehydrogenase	70106.2	67413.8	64319.8	131172	33664.4	58296.8	73977.6	62227.4	74489	58491.7	64008.5	72155.4	69249.2	81708.4	73250.1
COG0040	ATP phosphoribosyltransferase	46847.2	34712.2	51206.6	6739.5	19021.2	47942.5	61297.3	46924.1	28979.9	49229.4	40587.5	25784.3	32853.8	24742.7	39783.1
COG0041	Phosphoribosylcarboxyaminoimidazole (NCAIR) mutase	54183.3	37951.3	55854.3	65024.8	24726.7	52506.2	65160.4	51677.4	36422.7	52817.5	48800.8	46565.3	46348.2	47970.9	44054.6
COG0042	tRNA-dihydrouridine synthase	81412.4	72483.8	99486.7	74277.6	34046.6	71815.2	123177	77296	56482.6	72292.7	60328.5	63456.2	58517.7	58031.7	55053.1
COG0043	3-polyprenyl-4-hydroxybenzoate decarboxylase	12625.1	18705.1	31742.7	3333.52	4383.24	16968.4	60254.2	15368.1	8058.4	17017.2	15210.4	3409.99	5984.59	4498.99	6423.86
COG0044	Dihydroorotase or related cyclic amidohydrolase	91889.2	67441.5	116381	74036.9	39262	99581.1	141145	91268.6	56599	88729.7	73852.4	58555.8	69785.7	59332	56007.4
COG0045	Succinyl-CoA synthetase, beta subunit	7202.72	16512.3	14469.7	3448.87	5784.35	5603.79	28430	8967.71	8692.76	4000.71	10225.3	6983.66	8353.93	11111.3	26592.8
COG0046	Phosphoribosylformylglycinamidine (FGAM) synthase, synthetase domain	53935.3	37293.3	55693.3	64529.8	24711.7	52449.2	64895.4	51478.4	35670.7	52626.5	48675.8	46522.3	46287.2	47821.9	43980.6
COG0047	Phosphoribosylformylglycinamidine (FGAM) synthase, glutamine amidotransferase domain	2656.66	10593.6	3436.22	54237.3	3412.32	5337.16	3606.2	4954.33	6215.26	4093.7	6751.97	21709.6	13200.1	23121	4798.45
COG0048	Ribosomal protein S12	55845.3	43586.3	56937	67142.8	24829.7	52844.2	66219.4	52821.1	42054.4	53231.2	49042	46754.3	46528.2	48347.2	44521.6
COG0049	Ribosomal protein S7	55845.3	43586.3	56937	67142.8	24829.7	52844.2	66219.4	52821.1	42054.4	53231.2	49042	46754.3	46528.2	48347.2	44521.6
COG0050	Translation elongation factor EF-Tu, a GTPase	57592.8	50786.3	68857.1	67780.6	25951.7	54857.4	87827.1	55247.1	44284.7	54094.9	49932.2	47136.1	47225.6	48986.1	44997.2
COG0051	Ribosomal protein S10	55845.3	43586.3	56937	67142.8	24829.7	52844.2	66219.4	52821.1	42054.4	53231.2	49042	46754.3	46528.2	48347.2	44521.6
COG0052	Ribosomal protein S2	55817.3	43508.3	56937	67142.8	24829.7	52844.2	66219.4	52816.1	42054.4	53231.2	49042	46754.3	46528.2	48347.2	44521.6
COG0053	Divalent metal cation (Fe/Co/Zn/Cd) transporter	50334.5	39427	58364.2	70445.5	23177.1	53536.7	68098.2	53556.2	38689.9	54195.8	51514.1	47034.8	46599.1	48654.3	44383.3
COG0054	6,7-dimethyl-8-ribityllumazine synthase (Riboflavin synthase beta chain)	40049.5	32735.7	35738.4	9426.87	11940.4	29810.9	52914.3	34259.6	19597.3	34799.1	28457.9	19277.3	17281.3	13520.2	16510
COG0055	FoF1-type ATP synthase, beta subunit	58103.8	43241	56460.6	67003.8	24535.7	51871.2	65899.1	51456.2	41843	52510.7	48736.2	46590.8	46350.7	48417.5	44411.1
COG0056	FoF1-type ATP synthase, alpha subunit	53527.8	42858	56435.6	66959.8	23776.7	51642.2	65481.1	51443.2	41642	52407.7	48658.2	46607.3	46276.7	48365.5	44212.1
COG0057	Glyceraldehyde-3-phosphate dehydrogenase/erythrose-4-phosphate dehydrogenase	58099.2	60449.9	81745.6	72711.6	26727.5	58432.3	111770	61087.3	48299.3	57825.4	53771.9	48636.1	48316.4	50254.8	45837.5
COG0058	Glucan phosphorylase	67755.2	50536.2	84520.7	69730.4	30530.4	65363	90597.4	70074.9	47942.2	67671	56226.1	55475.9	52513.2	56300.4	52390
COG0059	Ketol-acid reductoisomerase	47008.7	34599.4	51032.1	9827.5	18957.7	44876.5	61533.8	44558.6	28872.9	47574.9	41548	27276.3	33052.3	26058.2	40474.6
COG0060	Isoleucyl-tRNA synthetase	55845.3	43586.3	56934	67142.8	24816.7	52825.2	66219.4	52818.1	42048.4	53196.2	49042	46754.3	46528.2	48347.2	44521.6
COG0061	NAD kinase	55862.6	43597.5	56963	67163.3	24831.7	52849.7	66485.1	52888.6	42177.9	53277.7	49240	46769.3	46538.7	48428.2	44552.6
COG0062	NAD(P)H-hydrate repair enzyme Nnr, NAD(P)H-hydrate epimerase domain	479	911.62	627.42	825	354.5	640.23	1149.96	1473	1497.9	1109.81	399.38	438	379.85	512	445
COG0063	NAD(P)H-hydrate repair enzyme Nnr, NAD(P)H-hydrate dehydratase domain	55714.3	43568.3	56938	67219.8	24825.7	52821.2	66123.1	52764.1	42032.1	53188.2	48998.7	46561.3	46502.3	48338.2	44474.6
COG0064	Asp-tRNAAsn/Glu-tRNAGln amidotransferase B subunit	43474.3	32332.4	39156.6	62136.3	18501.8	43906.7	38435.1	41991.3	34977.2	45369.2	43993.3	38536.1	40886.3	45546.6	40593.9
COG0065	Homoaconitase/3-isopropylmalate dehydratase large subunit	48873.5	35561.3	53088.9	9778.18	19671.7	48464.9	62580.9	48026.2	30623.2	49883.9	42863.4	27437.5	33594.8	26948.4	41035.9
COG0066	3-isopropylmalate dehydratase small subunit	48895.9	36000.9	53104.6	9803.51	20414.7	48663.5	62935.2	48023.6	30645.8	49892.6	42933	27480.8	33651.8	26953.4	41263.6
COG0067	Glutamate synthase domain 1	1756.5	666.33	1157.33	150.67	285.5	2200.17	4580.33	1255.5	882	1868.67	2612.17	1005	2095	670.5	695
COG0068	Hydrogenase maturation factor HypF (carbamoyltransferase)	5553.99	17567	16711.5	3111.26	3367.25	6534.33	23823.2	7754	5664.13	6318.33	5213.25	5882.41	3335.25	2755.97	4635.7
COG0069	Glutamate synthase domain 2	51734.3	37930.1	59484.9	12935.3	22599.2	55946.8	61288.4	53121.3	31643.3	56139.2	45566.6	27529.9	38259	26875.4	41027.2
COG0070	Glutamate synthase domain 3	1158.9	341.4	899.13	180.17	253.4	1773.77	4570.7	876.5	545.2	1132.4	2481.17	507.8	1756.2	396.8	312.2
COG0071	Molecular chaperone IbpA, HSP20 family	56633.9	44328.8	66400.3	68674	24962.9	53134.7	87682	56331	35816	53236	43676.6	41551.9	40756.5	39529.4	22730
COG0072	Phenylalanyl-tRNA synthetase beta subunit	55845.3	43586.3	56937	67142.8	24829.7	52844.2	66219.4	52821.1	42054.4	53231.2	49042	46754.3	46528.2	48347.2	44521.6
COG0073	tRNA-binding EMAP/Myf domain	8617.1	16462.8	16003.8	55521.6	4142.75	5270.73	24098.9	5211.58	12039.3	2360.89	5362.14	19631.8	12763.4	23160.2	3898.5
COG0074	Succinyl-CoA synthetase, alpha subunit	7599.07	32923.1	38027.1	3928.17	7374.85	9708.54	70836	14889.5	12110.9	7232.71	11402.1	7466.66	9086.68	11481.7	27093.4
COG0075	Archaeal aspartate aminotransferase or a related aminotransferase, includes purine catabolism protein PucG	14660.6	17736.3	11455.7	5215.81	4446.13	10597.9	16878.7	15706.2	9273.94	14474.4	11493.2	10733.9	8359.42	7217.58	7606.1
COG0076	Glutamate or tyrosine decarboxylase or a related PLP-dependent protein	5864.98	23784.1	27160.3	4221.47	4573.55	8844.56	45201.2	9475.55	6759.84	4571.65	5643.83	6578.53	3275.23	3269.4	4426.43
COG0077	Prephenate dehydratase	51555.8	35931.4	53660.1	10249.3	21757.7	49248	62923	48891.6	30859.7	50714.4	43724.6	28041.3	33972.3	26790.2	41422.6
COG0078	Ornithine carbamoyltransferase	55397	48910.9	72925.6	17823.9	22662.8	56939.1	92305.5	60473.8	39299.6	58582.9	47600.1	30958.3	38398.8	29156.1	43838.7
COG0079	Histidinol-phosphate/aromatic aminotransferase or cobyric acid decarboxylase	104837	63811.4	94213.3	23188.6	39888.8	94120.9	102907	94986	52628.5	98201.5	77958.2	51485.2	59063.3	44564.3	60048.7
COG0080	Ribosomal protein L11	55845.3	43586.3	56937	67142.8	24829.7	52844.2	66219.4	52821.1	42054.4	53231.2	49042	46754.3	46528.2	48347.2	44521.6
COG0081	Ribosomal protein L1	55845.3	43586.3	56937	67142.8	24829.7	52844.2	66219.4	52821.1	42054.4	53231.2	49042	46754.3	46528.2	48347.2	44521.6
COG0082	Chorismate synthase	52535.3	34767.3	55966	14229.3	22309.7	53333.2	64635.4	54009.1	32607.9	53881.2	46055	28683.3	34516.2	27381.2	41932.6
COG0083	Homoserine kinase	18368.8	19796.7	26580.7	59420.6	11177.5	22156.2	47991.3	20516.7	22258.6	25737.7	33614.9	27683.9	28667.7	36998.5	32763.2
COG0084	Tat protein secretion system quality control protein TatD (DNase activity)	63712.1	66489.5	86515	68029.6	30132.5	62941.8	110776	65483.4	49497.6	59147.4	53649	57157.9	51973.9	53022.2	50303.6
COG0085	DNA-directed RNA polymerase, beta subunit/140 kD subunit	53874.5	33946.2	44839.9	66828.2	23644.9	50570.7	43452	48886.6	38789	50229.8	47133.7	46012.1	45249.4	47110.7	43581.1
COG0086	DNA-directed RNA polymerase, beta' subunit/160 kD subunit	55785.3	43577.3	56879	67137.8	24801.7	52792.2	66207.4	52791.1	41956.4	53174.2	48268	46651.3	46510.2	48304.2	44370.6
COG0087	Ribosomal protein L3	55845.3	43586.3	56937	67142.8	24829.7	52844.2	66219.4	52821.1	42054.4	53231.2	49042	46754.3	46528.2	48347.2	44521.6
COG0088	Ribosomal protein L4	55845.3	43586.3	56937	67142.8	24829.7	52844.2	66219.4	52821.1	42054.4	53231.2	49042	46754.3	46528.2	48347.2	44521.6
COG0089	Ribosomal protein L23	55845.3	43586.3	56937	67142.8	24829.7	52844.2	66219.4	52821.1	42054.4	53231.2	49042	46754.3	46528.2	48347.2	44521.6
COG0090	Ribosomal protein L2	55845.3	43586.3	56937	67142.8	24829.7	52844.2	66219.4	52821.1	42054.4	53231.2	49042	46754.3	46528.2	48347.2	44521.6
COG0091	Ribosomal protein L22	55817.3	43508.3	56937	67142.8	24829.7	52844.2	66219.4	52816.1	42054.4	53231.2	49042	46754.3	46528.2	48347.2	44521.6
COG0092	Ribosomal protein S3	55845.3	43586.3	56937	67142.8	24829.7	52844.2	66219.4	52821.1	42054.4	53231.2	49042	46754.3	46528.2	48347.2	44521.6
COG0093	Ribosomal protein L14	55845.3	43586.3	56937	67142.8	24829.7	52844.2	66219.4	52821.1	42054.4	53231.2	49042	46754.3	46528.2	48347.2	44521.6
COG0094	Ribosomal protein L5	51312.3	43577.3	56931	67134.8	24829.7	52844.2	66207.4	52821.1	41884.4	53189.2	49002	46748.3	46490.2	48305.2	44505.6
COG0095	Lipoate-protein ligase A	34013.9	18328.2	36477.6	62829.8	17432.5	36449.8	55929.6	30088.5	21926.5	30692.2	36538.7	30617.7	35064.2	37181.2	32051.5
COG0096	Ribosomal protein S8	55845.3	43586.3	56937	67142.8	24829.7	52844.2	66219.4	52821.1	42054.4	53231.2	49042	46754.3	46528.2	48347.2	44521.6
COG0097	Ribosomal protein L6P/L9E	55845.3	43586.3	56937	67142.8	24829.7	52844.2	66219.4	52821.1	42054.4	53231.2	49042	46754.3	46528.2	48347.2	44521.6
COG0098	Ribosomal protein S5	55845.3	43586.3	56937	67142.8	24829.7	52844.2	66219.4	52821.1	42054.4	53231.2	49042	46754.3	46528.2	48347.2	44521.6
COG0099	Ribosomal protein S13	55845.3	43586.3	56937	67142.8	24829.7	52844.2	66219.4	52821.1	42054.4	53231.2	49042	46754.3	46528.2	48347.2	44521.6
COG0100	Ribosomal protein S11	55824.4	43567.1	56910.6	67118.6	24813.4	52822.5	66211.4	52745.3	41981.3	53166.9	48961.3	46679	46418.3	48285	44460.9
COG0101	tRNA U38,U39,U40 pseudouridine synthase TruA	67406.2	51458.9	69799.1	73008.2	29660.4	60261.1	74051.3	65705.1	48727.7	63620.4	54196.8	53448.3	50399.8	53530.9	49841.1
COG0102	Ribosomal protein L13	55735.3	43478.3	56937	67142.8	24829.7	52844.2	66219.4	52771.1	42054.4	53198.2	49042	46754.3	46528.2	48347.2	44521.6
COG0103	Ribosomal protein S9	51312.3	43577.3	56931	67134.8	24829.7	52844.2	66207.4	52821.1	41884.4	53189.2	49002	46748.3	46490.2	48305.2	44505.6
COG0104	Adenylosuccinate synthase	60623.6	43855.3	58748	67213.8	25455.7	56437.6	66497.1	56382.1	42389.4	55375.2	49333	46969.3	46824.2	48635.2	44964.6
COG0105	Nucleoside diphosphate kinase	11931.1	24195.5	18301.6	54496.8	8049.1	8723.85	30680.2	11985.1	12115	8620.52	9537.08	28114.2	17614.8	27805.8	12050.5
COG0106	Phosphoribosylformimino-5-aminoimidazole carboxamide ribonucleotide (ProFAR) isomerase	47377.2	35097.2	51571.1	9341.5	19526.7	48274	62004.8	47966.6	29945.9	49817.4	42639.5	26484.3	33121.3	25098.7	40403.6
COG0107	Imidazole glycerol phosphate synthase subunit HisF	47467.2	35136.2	51639.1	9357.5	19560.7	48452	62106.8	48061.6	29983.9	49909.4	42710.5	26820.3	33302.3	25287.7	40572.6
COG0108	3,4-dihydroxy-2-butanone 4-phosphate synthase	39827.6	32202.2	35890.5	9882.79	12153.4	29773.9	52811.5	35136.9	20218.6	36799.3	28580.5	19340.6	17383.8	13316.5	16487.5
COG0109	Polyprenyltransferase (heme O synthase)	530.06	7647.83	12288.3	3145.26	1089.48	2348.09	23223.5	3564	3756.95	2037.56	3141.34	1353.38	1507.37	2925.52	4141.74
COG0110	Acetyltransferase (isoleucine patch superfamily)	99165.5	83917.7	126607	166272	47443	100868	131636	104686	68344.9	96311.1	82060	113132	94723.8	104340	67857.4
COG0111	Phosphoglycerate dehydrogenase or related dehydrogenase	81621.8	62030.3	101790	24067.1	35786.8	77056.6	129376	82459.4	55778.2	73161.9	72040.5	45120.8	57059.3	47381.6	73023.1
COG0112	Glycine/serine hydroxymethyltransferase	55457.1	41716.3	59175	69633.1	22321.7	53258.2	66200.1	52355.1	39282.9	54650.7	45324.5	46457.8	41660.2	43431.7	25589.5
COG0113	Delta-aminolevulinic acid dehydratase, porphobilinogen synthase	23456.7	25199.8	30338.6	8210.43	6480.15	25146.7	52053.8	25957.5	13296.8	30311.1	24980.4	11799.2	13443.9	11190.2	11962.6
COG0114	Fumarate hydratase class II	6983.64	16062.6	18119.8	6667.26	3596.23	10575	29455.5	13606.7	19482.2	8759.48	8690.84	4848.38	7336.7	7356.19	9058.24
COG0115	Branched-chain amino acid aminotransferase/4-amino-4-deoxychorismate lyase	71867.8	56935.2	80884.2	77594.9	31828.5	70464.4	110079	74248.4	48114.2	75329.3	69237.9	55223.7	54829.2	56780.5	54022.1
COG0116	23S rRNA G2445 N2-methylase RlmL	52149.3	25826.5	53434.9	63533.4	20545.9	47975.8	61432.5	43720	29544.8	45110.9	35440.8	38882.8	36449.9	36704.2	19193.8
COG0117	Pyrimidine deaminase domain of riboflavin biosynthesis protein RibD	15182.1	22979	16363	3156.2	7349.45	6359	28636.4	11323.9	7272.46	7101.94	5593.4	10295.9	5993	4434.4	6703.1
COG0118	Imidazoleglycerol phosphate synthase glutamine amidotransferase subunit HisH	47409.7	35090.2	51548.7	9333	19560.7	48397.5	61899.8	47903.2	29788.1	49781.1	42467.7	26758.8	33222.3	25172	40499.6
COG0119	Isopropylmalate/homocitrate/citramalate synthases	84864	62612.1	92412.6	18693.5	31926.6	83587.9	121242	78712.3	47306.8	85997.9	72117.9	45012.5	54550.1	39972.9	59002.7
COG0120	Ribose 5-phosphate isomerase	6748.76	17490.1	18610.7	58243.1	8046.28	7181.19	26466.6	9639.46	23125.8	5831.81	13496	23875.8	21698.2	32806.3	26873.5
COG0121	Predicted glutamine amidotransferase	768.66	7889.71	13169	749.43	1472.33	3885.72	22351.3	4864.66	3151.05	3887.08	1764.84	1045.08	1346.75	1900.38	4496.62
COG0122	3-methyladenine DNA glycosylase/8-oxoguanine DNA glycosylase	42978.7	22616.3	53479.1	7084.86	13400.7	54562.5	69417	45333.7	19591.9	55302.2	40419.1	14587.1	24201.5	14654	13954.3
COG0123	Acetoin utilization deacetylase AcuC or a related deacetylase	7190.08	8766.55	1495.24	3153.11	2150.33	1491.55	7614.26	5523.58	4227.2	5293	3769.68	2139.58	2724.17	4001.17	5822
COG0124	Histidyl-tRNA synthetase	56912.3	49013.3	57129	67162.3	24949.7	53091.7	66544.4	53846.6	42310.9	54461.7	49873	46862.3	46782.7	48417.2	44704.6
COG0125	Thymidylate kinase	37824.4	50585.4	69179.2	66456.1	18198.7	47981.2	103784	40772.6	38382.7	42945.6	45171.1	35924	39850.5	43125.2	37745.6
COG0126	3-phosphoglycerate kinase	55859.3	43602.3	57016	67215.8	24837.7	52870.2	66385.4	53010.1	42227.4	53273.2	49505	46868.3	46612.2	48417.2	44547.6
COG0127	Inosine/xanthosine triphosphate pyrophosphatase, all-alpha NTP-PPase family	55774.3	44189.3	57023	65451.3	24847.7	52801.2	65756.4	52363.6	41562.9	53146.2	48466	46508.3	46500.2	48331.2	44517.6
COG0128	5-enolpyruvylshikimate-3-phosphate synthase	52623.3	36814.3	54424.5	14234.8	21790.7	50046.2	64625.4	50777.1	32850.9	52442.7	46164	28819.3	34625.2	27411.2	41929.1
COG0129	Dihydroxyacid dehydratase/phosphogluconate dehydratase	55995.8	48950.5	72114.6	13148.1	22638.9	53566.5	90962	55568.3	35738	55300.3	45027.4	33961.4	40032.4	30887.5	44679.8
COG0130	tRNA U55 pseudouridine synthase TruB, may also work on U342 of tmRNA	47988	42092.9	55330.2	66962.3	20666.2	51563.8	65774.1	49739.1	39305.6	50923.3	46158.3	40339	42857.8	46959.4	41477.6
COG0131	Imidazoleglycerol phosphate dehydratase HisB	46545.2	35068.2	51389.1	6848.5	19405.7	48181	61922.8	47779.9	29680.9	49643.7	41647.5	25996.3	33077.3	24901	40346.6
COG0132	Dethiobiotin synthetase	6409.05	29640.2	26013.2	2810.46	4715.43	7393.18	45747.1	10162.5	8251.51	5094.85	5530.33	9724.91	5171.7	3773.42	5030.5
COG0133	Tryptophan synthase beta chain	43897.9	42224.2	51350.2	10765.5	18293.1	45684.8	57419.3	44205.6	23048	47150	39392	26522.7	29768.2	23780.5	38351.4
COG0134	Indole-3-glycerol phosphate synthase	42602	37996.2	50167.8	8843.22	15534.8	46757.9	59373.8	43200.9	18868.2	45305.4	33356	24098.4	24338.1	16511	18419.3
COG0135	Phosphoribosylanthranilate isomerase	45282.8	24151.8	37803.1	55598.6	18561.5	43228.7	34422.2	37655.6	18016.5	43867.6	31189	38069.4	34286.1	33760.5	15278.8
COG0136	Aspartate-semialdehyde dehydrogenase	55240.5	48547.8	67741.4	65350.6	25575.4	54692	87057.8	54748.8	38732.3	53566.9	49524.3	46919	46725.6	48378.3	44425.2
COG0137	Argininosuccinate synthase	49920.6	36932.3	54849	62705.8	22877.7	51431.2	64169.1	49831.1	35624.4	51194.2	46479	45751.3	45347.2	47457.2	43570.6
COG0138	AICAR transformylase/IMP cyclohydrolase PurH	24560	22179.3	28772.5	63645.5	13081.6	25409.6	50634.8	24027.4	26671.9	26869.4	36276	33495.8	31690.8	40072.7	36742.1
COG0139	Phosphoribosyl-AMP cyclohydrolase	47638.7	35387.2	51836.1	9484.5	19844.7	48683.5	62283.8	48128.6	30105.9	49956.9	42734.5	26457.3	33189.3	25118.7	40526.6
COG0140	Phosphoribosyl-ATP pyrophosphohydrolase	4576.25	3565.7	6779.64	7566.84	5572.4	8265.17	7336.01	11285.3	12854.4	8498.9	11896.7	5556.8	11542.5	11289.3	24316.1
COG0141	Histidinol dehydrogenase	47395.7	35445.2	51607.1	9350	19529.7	48288	62258.3	47994.6	30003.9	49861.4	42723.5	26517.3	33165.3	25168.7	40458.6
COG0142	Geranylgeranyl pyrophosphate synthase	83044.5	70411.1	83986.1	127109	36801.8	75889.6	114596	73642.4	63736.2	75452.6	74512.1	79512.2	71090.6	79406.6	59717.3
COG0143	Methionyl-tRNA synthetase	56536.1	44373.4	61282.1	69852.8	25725.7	57712.8	68375.6	57328.6	43597.5	57148	50854.9	47200.3	46970.5	48866.2	45482.6
COG0144	16S rRNA C967 or C1407 C5-methylase, RsmB/RsmF family	83014.3	66318.1	91024.8	127762	31870.1	76996	110005	77369.6	65823.2	81536.1	67656.2	74329.2	64993.5	75249.8	38310.7
COG0145	N-methylhydantoinase A/oxoprolinase/acetone carboxylase, beta subunit	4654.48	11378.5	4863.18	1029.23	912.6	2689.57	3671.27	5949.42	3030	6497.37	1370.67	2980.25	3423.4	2824.67	2225
COG0146	N-methylhydantoinase B/oxoprolinase/acetone carboxylase, alpha subunit	342.83	385	269.83	287.01	107	251.37	1729.92	255.5	722.75	384.5	380.67	392.5	740	1446.5	435
COG0147	Anthranilate/para-aminobenzoate synthases component I	47514.2	47362.4	75697	18013.2	20711.9	48037.2	105611	50287.1	28083.1	47879.7	42150.4	26014.5	30808.5	25145.7	38624.6
COG0148	Enolase	56424.5	53788.4	59851.7	71663	25621.2	54608.4	67364.1	55045.9	47717.2	54232.5	49736.3	49706.1	47214.4	49682.2	46625.4
COG0149	Triosephosphate isomerase	55835.8	40362.8	59842	68698.6	24864.7	54274.7	67918.9	53923.6	44233.6	55178.2	50248.8	47878.3	47003.2	49876.7	45181.6
COG0150	Phosphoribosylaminoimidazole (AIR) synthetase	53970.3	38210.3	55814.3	65026.8	24437.7	52427.2	65299.4	51476.4	36313.7	52715.5	48793.8	46428.3	46252.7	47994.9	43936.6
COG0151	Phosphoribosylamine-glycine ligase	54183.3	37951.3	55880.3	65042.8	24716.7	52487.2	65386.4	51738.4	36492.7	52819.5	48977.8	46580.3	46357.2	48087.9	44096.6
COG0152	Phosphoribosylaminoimidazole-succinocarboxamide synthase	54234.8	38341.3	55866.3	65043.3	24731.7	52541.2	65248.9	51701.4	36435.5	52824.5	48815.2	46581.3	46387.2	48027.9	44063.6
COG0153	Galactokinase	38799.9	33927.6	44253.3	66431	18870	36751.5	49927	38843.3	36149.6	39766.1	39671.4	42787.1	36899.4	43005.4	37733.6
COG0154	Asp-tRNAAsn/Glu-tRNAGln amidotransferase A subunit or related amidase	47111.1	34767.6	43022.2	67997.1	20308.2	46273.6	46247.6	45259.4	40345.6	48687.5	49497.5	42691.6	44802.8	52378.1	43908.6
COG0155	Sulfite reductase, beta subunit (hemoprotein)	2584.04	20797.3	15820	8020.07	2254.5	5990.35	26513.7	8782.83	11405.7	5274.15	6394.56	6243.71	4682.28	6326.52	5987.57
COG0156	7-keto-8-aminopelargonate synthetase or related enzyme	35430.3	42266.3	38330.8	8519.1	16606.3	26918.6	71655.9	30427.5	19391	28113.1	26703.4	24128.2	18096.3	12465.1	17291.8
COG0157	Nicotinate-nucleotide pyrophosphorylase	43466.1	24645	42683.1	7140.75	17268.7	41991.2	55691.5	37390.3	18303	40327.2	31482.1	18296.1	21960.8	13132.9	15772.5
COG0158	Fructose-1,6-bisphosphatase	1967.83	9472.04	12103.2	311.44	1184.83	2273.33	22520.9	3852.5	3165.38	3027.41	2018.19	699.25	1144.75	964.55	861.45
COG0159	Tryptophan synthase alpha chain	45540.7	34857.9	50482.7	8903.85	18728	47043.8	59698.8	44105.6	22490	46674.6	38823.6	23929.6	30072.2	21868.2	36511.6
COG0160	4-aminobutyrate aminotransferase or related aminotransferase	4165.54	18029.7	28483.2	59526.2	8328.72	9387.74	48671	10675.8	14261.4	6662.22	14855.4	23040.6	20560.2	31341.5	26863.2
COG0161	Adenosylmethionine-8-amino-7-oxononanoate aminotransferase	13502.2	25982.8	24218	7353.31	7858.6	15786.5	30549.4	16228.7	10828.2	17605.5	11366.5	14023.6	13781.2	11477.7	7097.5
COG0162	Tyrosyl-tRNA synthetase	56777.3	43787.3	58356	69687.1	24872.7	53001.2	67016.1	53372.1	42631.4	53513.2	49462.3	47251.3	46661.2	48606.2	44797.6
COG0163	3-polyprenyl-4-hydroxybenzoate decarboxylase	13558.6	19093.9	32205.3	3359.35	4421.91	17677.6	60243.2	15835.3	8377.1	17086.9	15335.7	3512.66	6075.67	4548.27	6478.24
COG0164	Ribonuclease HII	55845.3	43586.3	56937	67142.8	24829.7	52844.2	66221.4	52821.1	42054.4	53231.2	49042	46754.3	46528.2	48345.2	44521.6
COG0165	Argininosuccinate lyase	62074.8	38245.3	55589.5	62847.5	25514.7	51804.5	64550.4	50287.1	39141.9	51603.7	47408.5	46988.8	47961.7	48272.7	45757.1
COG0166	Glucose-6-phosphate isomerase	55857	43693.8	57923.5	69596.6	24861.7	52419.6	66547.2	52818.3	42491.1	53279.9	49069	46705.1	46486.7	48322.2	44561.6
COG0167	Dihydroorotate dehydrogenase	65015.4	54958.5	83532.6	72832.4	32525.9	65816.9	90091.4	65029.7	50109.4	62766	58369.3	52761.2	58332.6	58721.7	65955.9
COG0168	Trk-type K+ transport system, membrane component	80691.6	62994	80302.6	71311.8	34934.6	74002.5	79694.6	82948.1	53952.5	77393	62461.6	61989.3	60079.7	60420.2	57218.4
COG0169	Shikimate 5-dehydrogenase	58092.8	44974	67991	20102.1	23126.7	52671.4	87762.6	54577.6	35828	53688.9	48752.4	30185.7	35967.8	28922.2	42760
COG0170	Dolichol kinase	4.5	1.22	0	0	0	0	0	3	31	79.5	132	0	5	6	8
COG0171	NH3-dependent NAD+ synthetase	56752.7	43624.8	57976.5	67241.6	25350.7	55139.2	66387.2	55408.3	42212.1	53457.9	49202	46816.1	46600.8	48567.2	44815.6
COG0172	Seryl-tRNA synthetase	55845.3	43580.3	56935	67142.8	24829.7	52844.2	66219.4	52816.6	42054.4	53231.2	49037	46752.3	46528.2	48347.2	44521.6
COG0173	Aspartyl-tRNA synthetase	65121.8	43938.8	70511.5	68875.8	28223.7	63173.7	67250.9	59030.6	43215.7	62189.2	52030.8	49745.8	51713.2	50860.4	45830.1
COG0174	Glutamine synthetase	52061.4	44314.7	72991.8	73394.2	26213.8	56781.6	90840.6	58420.1	46664.2	56033.7	56342.8	43257.5	50498.4	56564.1	61731.9
COG0175	3'-phosphoadenosine 5'-phosphosulfate sulfotransferase (PAPS reductase)/FAD synthetase or related enzyme	20573.9	35826.9	39567	7536.58	7526.7	21108.8	56785.7	26549.3	14309.6	14474	13392.8	18891.7	10691.8	12352.5	14107.2
COG0176	Transaldolase	34587.8	49441.5	69581.8	19124.2	15123	30138.2	118413	39173.5	31633.8	34302.6	37093.8	16276.2	21898.3	21765.8	36001.3
COG0177	Endonuclease III	59341.7	47181.3	60885.6	67476.6	26596.8	54564	67340.1	59425.6	43660.9	56184.4	50472	49218.8	48670.1	50426.2	46479.6
COG0178	Excinuclease UvrABC ATPase subunit	79676.6	65218.8	70773.5	122036	37899.5	74044	83431.9	71122.3	62264.1	72758.5	74303	77254.2	73030.9	78114.7	73447.3
COG0179	2-keto-4-pentenoate hydratase/2-oxohepta-3-ene-1,7-dioic acid hydratase (catechol pathway)	32791.3	29356.4	34945.3	7949.25	15319.8	35287.9	57546.9	29359.5	17454.6	28865.7	33159.4	17629.9	26209.6	19075.9	31492.9
COG0180	Tryptophanyl-tRNA synthetase	55982.4	43699.5	58116.8	69627	24889	52942.8	66939.5	53322.5	42636.4	53431.5	49426	46854.7	46685.1	48462.1	44651.2
COG0181	Porphobilinogen deaminase	31946.6	28914.8	34835.2	8768.23	7522.75	27910.5	54083.3	30035.5	15666.3	33231.3	25972.4	14251.2	15511.8	12459.7	13625.6
COG0182	Methylthioribose-1-phosphate isomerase (methionine salvage pathway), a paralog of eIF-2B alpha subunit	33481.6	14030	26259.8	927.68	8259.83	32588.4	31425.5	26263.3	10159.1	33799.1	22094.7	9574.5	17692.9	8625.89	9330.95
COG0183	Acetyl-CoA acetyltransferase	45222.5	57359.1	100190	25249.5	18716.4	57197.2	157991	52541.8	39807	44579.8	34465.8	21012.7	38232	24671.4	18533.5
COG0184	Ribosomal protein S15P/S13E	55844.7	43586.3	56936.4	67142.8	24829.7	52844.2	66218.6	52820.2	42054.4	53231.2	49041.6	46754.3	46528.2	48347.2	44521.6
COG0185	Ribosomal protein S19	55845.3	43586.3	56937	67142.8	24829.7	52844.2	66219.4	52821.1	42054.4	53231.2	49042	46754.3	46528.2	48347.2	44521.6
COG0186	Ribosomal protein S17	51312.3	43577.3	56931	67134.8	24829.7	52844.2	66207.4	52821.1	41884.4	53189.2	49002	46748.3	46490.2	48305.2	44505.6
COG0187	DNA gyrase/topoisomerase IV, subunit B	107702	76562.2	111748	131751	46288.2	101999	124326	98683.8	76813.1	99758	87384.4	89838.9	84200.4	88924.8	68187.5
COG0188	DNA gyrase/topoisomerase IV, subunit A	101462	77758.2	111149	131712	46372.2	101746	120909	96614	78677.9	99131.6	92144.4	90673.9	88786.4	93317.3	82751
COG0189	Glutathione synthase/RimK-type ligase, ATP-grasp superfamily	1041.3	14278.7	23795.5	502.37	1924.36	4259.61	44733.3	5333.83	4360.5	2182.31	2008.05	1123.86	1441.57	1734.37	918.64
COG0190	5,10-methylene-tetrahydrofolate dehydrogenase/Methenyl tetrahydrofolate cyclohydrolase	55924.8	43776.3	57066.6	67228.6	24857.7	52937.6	66379.9	52981.1	42171.4	53275.2	49245.3	46828.3	46547.2	48470.2	44588.6
COG0191	Fructose/tagatose bisphosphate aldolase	71356.7	78279.6	111708	73010.4	31771.6	68242.7	139275	83812.1	55870.2	70503.3	57954	58962.7	55982.5	56655	52687.3
COG0192	S-adenosylmethionine synthetase	58549.7	45798.3	58833.1	67287.1	25177.3	56882	69726.6	55396.6	42647.2	55030.4	50335.8	48085.3	47440.6	49036.7	44975.1
COG0193	Peptidyl-tRNA hydrolase	55858.7	43602.2	56971.5	67225.3	24873.3	52845.8	66506.6	52933.1	42163.8	53299.8	49258	46785.1	46558.6	48439	44556.5
COG0194	Guanylate kinase	73595.9	55879.2	70181.5	123198	31604.3	63681.3	72609.2	68385.6	55574.3	63558.9	55167.7	68904.8	61782.9	73208.9	50915.1
COG0195	Transcription antitermination factor NusA, contains S1 and KH domains	55845.3	43586.3	56937	67142.8	24829.7	52844.2	66219.4	52821.1	42054.4	53231.2	49042	46754.3	46528.2	48347.2	44521.6
COG0196	FAD synthase	55789.8	43618.3	56955	67142.8	24829.7	52845.2	66210.4	52788.1	42048.4	53206.7	49042	46754.3	46528.2	48338.2	44521.6
COG0197	Ribosomal protein L16/L10AE	55844.7	43586.3	56936.4	67142.8	24829.7	52844.2	66218.6	52820.2	42054.4	53231.2	49041.6	46754.3	46528.2	48347.2	44521.6
COG0198	Ribosomal protein L24	54274	36773	54502.3	17334.6	21794	48363.4	65810.1	50717.2	38901.5	52470.4	45520.7	26364	34556.3	26901.9	40656.2
COG0199	Ribosomal protein S14	55462.4	45695.8	58215	20326.1	22163.7	50796.2	66656.3	52985.1	44702.7	53275.7	47300.4	30133.3	35330.2	29658.7	43239.6
COG0200	Ribosomal protein L15	55845.3	43586.3	56937	67142.8	24829.7	52844.2	66219.4	52768.1	42001.4	53189.2	48986	46696.3	46453.2	48295.2	44479.6
COG0201	Preprotein translocase subunit SecY	58179.3	46025.3	59260	120418	27820.7	55467.7	66786.4	53924.1	49901.9	54229.7	52016	64899.8	58438.2	69055.2	47166.1
COG0202	DNA-directed RNA polymerase, alpha subunit/40 kD subunit	51403.8	43799.5	57695.5	67359.6	25480.5	53759.2	66865.7	55028.8	48076.9	55132.7	51519	48538.6	49007.2	51104.2	47737.1
COG0203	Ribosomal protein L17	55845.3	43586.3	56937	67142.8	24829.7	52844.2	66219.4	52821.1	42054.4	53231.2	49042	46754.3	46528.2	48347.2	44521.6
COG0204	1-acyl-sn-glycerol-3-phosphate acyltransferase	82423.4	76444.2	85868.5	85293.8	34743.7	72485.7	113303	77172.2	63968.2	73811.5	73028.2	57057.9	58720.5	62623.9	72864.4
COG0205	6-phosphofructokinase	122907	76169.9	120634	75641.1	47380.2	123637	122131	121213	69350.7	125320	96011.4	80013	76146.8	67989	53412.4
COG0206	Cell division GTPase FtsZ	52477.9	43777.6	57030.3	67177.5	25598.7	52968.7	66645.6	53144.2	42397.2	53567.4	49396.3	47308	47054.7	48739.2	44798.9
COG0207	Thymidylate synthase	29683.1	29946.3	31989.6	65722.1	16576.7	21801.2	37851.5	26720.4	30954.7	19309.4	24588.1	39860.3	31864.3	43311	35519.6
COG0208	Ribonucleotide reductase beta subunit, ferritin-like domain	10274.6	25251.2	30972.6	65333.5	7610.66	9568.87	49865	11994.2	18767.4	6332.72	11945.9	22968.7	16007.7	26991.8	9739.03
COG0209	Ribonucleotide reductase alpha subunit	33555.2	27927.9	44399	65916.3	14256.1	28283.1	77202.6	29113.9	24432.1	32244.5	33240.6	35718.8	30861.3	34361.9	19945.8
COG0210	Superfamily I DNA or RNA helicase	107868	79847.2	132808	82175.3	42975.1	110528	153831	107516	68055.8	112085	90297.6	69193.2	74815	68492.8	63256.6
COG0211	Ribosomal protein L27	55838.3	43581.3	56937	67140.3	24827.7	52841.7	66215.4	52818.6	42051.9	53225.7	49042	46754.3	46525.7	48347.2	44521.6
COG0212	5-formyltetrahydrofolate cyclo-ligase	54431.7	41815.3	56349.2	66938.5	21781.7	51839.9	65617.1	50911.8	39283.9	52114.7	43415.3	44990.3	41142.7	43278.2	29089.5
COG0213	Thymidine phosphorylase	28176.3	15063.5	32505.8	63180.1	9131.18	27903.3	51053.8	21711.1	17530.1	28380.3	29567.8	26984.3	22509.7	30633.2	12460.1
COG0214	Pyridoxal biosynthesis lyase PdxS	21348.7	11146.8	9274.56	5585.8	7550.75	9234.4	13650.3	13226.7	9748.56	14838.7	15093	7384.47	10411.4	11827.6	27466.5
COG0215	Cysteinyl-tRNA synthetase	56102	43812.2	57326.5	69983.1	25053.3	53115.3	67236.8	53377.9	42769.7	53675	50651.7	47437.1	46878.6	49076.8	44871.8
COG0216	Protein chain release factor A	55845.3	43586.3	56937	67142.8	24829.7	52844.2	66219.4	52821.1	42054.4	53231.2	49042	46754.3	46528.2	48347.2	44521.6
COG0217	Transcriptional and/or translational regulatory protein YebC/TACO1	55991	50495.8	68639.5	67287.6	25609.7	54775.2	87259.7	55084.3	43478.1	53835.9	49550	46936.1	46761.7	48499.2	44679.6
COG0218	GTP-binding protein EngB required for normal cell division	54828.6	34913.1	55008.8	64066.3	21733.4	49994.3	64637.1	49063.6	37705.4	51628.4	41298.2	41515.2	40321.9	40429.4	23340.6
COG0219	tRNA(Leu) C34 or U34 (ribose-2'-O)-methylase TrmL, contains SPOUT domain	46930.6	41441.9	55151.2	66747.3	20157.2	51305.8	65104.5	48927.1	37937.6	49985.3	45951.3	39858	42021.8	45600.4	38000.6
COG0220	tRNA G46 methylase TrmB	54763.3	40922	56098.3	67067.6	24598.2	51046.8	61767.6	50693.6	41026.4	50266	47119.7	46322.3	44576.2	47924.2	43962.1
COG0221	Inorganic pyrophosphatase	11628.2	11876.8	26711.2	3611.1	9255.31	21801.9	31224	18440.7	10675.2	15164.7	15492	6138.88	15483.9	11118.4	25216.1
COG0222	Ribosomal protein L7/L12	55845.3	43586.3	56937	67142.8	24829.7	52844.2	66219.4	52766.1	42001.4	53189.2	48986	46696.3	46448.2	48293.2	44471.6
COG0223	Methionyl-tRNA formyltransferase	56627.9	51206.6	71506.6	67569	25795	55904.4	87575.1	56601.8	44349.8	56309.2	51138.4	48565.2	47694.4	49957.6	45459.8
COG0224	FoF1-type ATP synthase, gamma subunit	58074.8	43235	56449.6	66985.8	24530.7	51816.2	65891.1	51372.2	41812	52494.7	48628.2	46631.8	46344.7	48410.5	44408.1
COG0225	Peptide methionine sulfoxide reductase MsrA	31317.9	36889.4	30628.6	65232.7	15696.4	27939	54201.7	28553.8	34290.9	32064.6	38595.7	37563.1	34463.3	40357.5	37894.1
COG0226	ABC-type phosphate transport system, periplasmic component	51092.3	49571.3	67856.5	65004.5	25169.5	53588	83644.9	47288.7	34110.4	49920	41652.4	44144.7	47573.5	43789.1	38906.4
COG0227	Ribosomal protein L28	55864.3	43766.3	57089	67327.5	24929.7	52986.2	66279.4	52944.1	42129	53388.2	49180.7	46897.3	46701.2	48460.5	44656.6
COG0228	Ribosomal protein S16	55845.3	43586.3	56937	67142.8	24829.7	52844.2	66219.4	52821.1	42054.4	53231.2	49042	46754.3	46528.2	48347.2	44521.6
COG0229	Peptide methionine sulfoxide reductase MsrB	4945.67	21305.6	17877.6	61774	4269.65	7568.32	26134.5	7275.21	13617.8	3707.78	9100.55	23097.5	13786.4	25577.5	5837.57
COG0230	Ribosomal protein L34	12933.4	18173	20537.5	733.57	7204.62	7651.18	23811	13813.9	6028.18	7971.73	4794.35	12657.6	6869.66	5824.98	6831.18
COG0231	Translation elongation factor P (EF-P)/translation initiation factor 5A (eIF-5A)	57682.7	56210.5	69745.4	69774.5	25892	55234	88420.3	56272.8	49236.7	54321	49865.2	47191.2	47065.6	48963.4	45199.7
COG0232	dGTP triphosphohydrolase	47756.8	28555.3	54316.6	8317.42	21486.7	54333.2	63159.7	52928.5	24609.5	50141.4	40587.9	25085.1	30927.7	22735.7	38092.1
COG0233	Ribosome recycling factor	55845.3	43586.3	56934	67142.8	24816.7	52825.2	66219.4	52818.1	42048.4	53196.2	49042	46754.3	46528.2	48347.2	44521.6
COG0234	Co-chaperonin GroES (HSP10)	56191.3	43808.5	57061.5	67206.6	25129.7	53021.4	66677.3	53157.6	42312.4	53522.2	49277.7	46963.3	46725.2	48599.5	44730.1
COG0235	Ribulose-5-phosphate 4-epimerase/Fuculose-1-phosphate aldolase	70277.8	83774.1	131874	67839.1	31938.3	74119.4	180270	81176.2	44110.6	67023.4	52867.4	58638.7	55950.2	59822.1	49597.6
COG0236	Acyl carrier protein	108799	70921.4	123919	137274	45266.4	114326	130688	111684	71951.2	111875	85279.3	88714.9	79167.6	83483.6	48075.8
COG0237	Dephospho-CoA kinase	54580.3	41356.9	56397.9	67118.8	24845.7	52046.5	65761.9	51140.1	41422.2	51247.5	48746.1	46529.3	46127	48180.5	44303.6
COG0238	Ribosomal protein S18	55918.5	37384	56069.8	67293.8	24847	51062.4	66305.1	51748.7	42067	53327.9	49023.7	44474	46538.8	47602.9	43238.2
COG0239	Fluoride ion exporter CrcB/FEX, affects chromosome condensation	31483.4	42763.7	31744.7	115260	23131	25486.7	36101.3	28553	38201.6	21629.1	29801.7	54395.9	48386.5	65440.2	64132.8
COG0240	Glycerol-3-phosphate dehydrogenase	54537.3	43612.3	57999	67306.3	25066.7	55244.2	66411.4	55456.6	41789.5	53433.7	49156.8	46794.3	46461.7	48575.5	44687.6
COG0241	Histidinol phosphatase or a related phosphatase	6588.16	23570.4	19821.7	793.94	1823.5	6787.89	24199.1	10744.8	5252.82	9015.91	3846.02	6796.75	4006.58	4114.72	4082.28
COG0242	Peptide deformylase	89932.4	70118.2	94365.9	133631	45133.1	94273	99015.9	93358.1	78405.8	92949.6	91314.5	84121.8	86787.1	97176	102654
COG0243	Anaerobic selenocysteine-containing dehydrogenase	23357.4	70987.5	106017	5422.73	14264	26040.7	180671	33644.2	24284.7	19517.5	12796.3	6570.48	13185.6	7682.93	11907.3
COG0244	Ribosomal protein L10	51312.3	43577.3	56931	67134.8	24829.7	52844.2	66207.4	52821.1	41884.4	53189.2	49002	46748.3	46490.2	48305.2	44505.6
COG0245	2C-methyl-D-erythritol 2,4-cyclodiphosphate synthase	52241.3	34397.8	52831.6	12096.5	21704.7	49783.2	63546.8	50567.7	31896	51735.9	45240.8	27498.8	34153.2	25456.5	41048.1
COG0246	Mannitol-1-phosphate/altronate dehydrogenases	30817.6	50177.7	80560.8	56093.3	13941.7	26430.8	120290	34805.3	21103.4	21338	17844.8	34142.9	26321.3	32851	13976.2
COG0247	Fe-S oxidoreductase	15042.2	30529.4	31597.1	3228.87	4963.58	17439.5	63835.6	22913.4	12896.3	27511.1	17277.4	4474.17	8362.85	5884.05	8040.7
COG0248	Exopolyphosphatase/pppGpp-phosphohydrolase	9708.4	38074.6	33792.5	3789.27	4079.83	9718.3	48256.4	17694.6	8803.27	11121.2	6210.39	7892.24	5215.85	6493.78	5696.07
COG0249	DNA mismatch repair ATPase MutS	54626.1	40527.4	55915.9	64026	21673.5	51802.1	64327.2	49473.4	36491.8	50944.2	40602.5	43612.5	39945.7	40160.7	20919.4
COG0250	Transcription antitermination factor NusG	67174.2	55986.9	71855.2	67792.1	31799.8	59491.2	93515.6	62279.3	48834.6	59424.9	54340.7	55523.8	53882.6	50662.7	49361.1
COG0251	Enamine deaminase RidA, house cleaning of reactive enamine intermediates, YjgF/YER057c/UK114 family	81245.8	95533.9	122834	20249.9	33251.8	83348	180250	88512.2	60273.1	87194.4	70914.8	50867.2	56129.8	44914.3	60891.6
COG0252	L-asparaginase/archaeal Glu-tRNAGln amidotransferase subunit D	61244.5	39722.7	63376.9	64452.2	22865.3	44893.4	80360.9	47379.2	39189.1	46134.2	38702.4	42058.9	40286.7	40292.4	23826.3
COG0253	Diaminopimelate epimerase	56491.7	45238.1	57432.2	63697.8	25088.8	54587	67810.4	58055.6	38388.7	53938.7	48163.7	47576.3	47852.6	48540	45345.4
COG0254	Ribosomal protein L31	56151.7	50734.5	68903.4	67512	25728	55010	87440.4	55370.3	43773.2	54110.5	49825.5	47285.7	47098.9	48767.4	44974.2
COG0255	Ribosomal protein L29	48312.6	42364.8	55745.7	67004.6	20416	51792.5	65901.2	50508.3	39602.4	51383.6	47169.3	40585.6	42884.7	47051.5	41715.3
COG0256	Ribosomal protein L18	55735.3	43478.3	56931	67142.8	24829.7	52844.2	66219.4	52718.1	42001.4	53156.2	48975	46696.3	46453.2	48295.2	44479.6
COG0257	Ribosomal protein L36	29608.2	32805.1	34675.4	61429.2	16911.2	29923	45604.5	25731.1	25269.1	21566.8	25134.9	34548.8	34031.1	34782.3	34362.3
COG0258	5'-3' exonuclease	743.34	7966.27	12202.4	2621.17	981.83	2426.98	22959.4	3784.22	3460.4	1494.97	2151.45	888.33	790.27	918.39	595.29
COG0259	Pyridoxine/pyridoxamine 5'-phosphate oxidase	1140.82	14137.6	13482.6	3290.03	1619.7	4511.02	23530.5	4866.21	3417.53	1903.31	2927.6	4092.86	1620.98	2713.98	2461.35
COG0260	Leucyl aminopeptidase	4055.11	24548	26296.5	8251.98	2854.66	5277.12	47392.7	9659.92	8020.95	6691.48	6300.06	2332.96	3160.95	4155.29	5346.15
COG0261	Ribosomal protein L21	55845.3	43586.3	56937	67142.8	24829.7	52844.2	66219.4	52821.1	42054.4	53231.2	49042	46754.3	46528.2	48347.2	44521.6
COG0262	Dihydrofolate reductase	58940.9	39124.7	63327.3	123447	28902.7	57564.4	71225.9	56998.3	53611.9	54604.9	56836.7	70641.9	63629.6	76585.3	51832.7
COG0263	Glutamate 5-kinase	38347.9	27501.7	40151.1	58820.2	17578.3	33841.4	52174.2	34954	24086.4	39443.8	35745	37551.6	34589.8	40005.7	36744.9
COG0264	Translation elongation factor EF-Ts	54389.3	43263.3	55566.2	67058.8	24609.7	49910.7	61546.9	51785.9	41150.9	50946.8	46666	45904.3	44405.7	47775	43952.1
COG0265	Periplasmic serine protease, S1-C subfamily, contain C-terminal PDZ domain	94671	88152.4	120669	72619.8	39896	111534	147779	103919	61701.9	99498.8	79841.7	67777	69000.6	65000	63293.8
COG0266	Formamidopyrimidine-DNA glycosylase	24737.2	33363.6	44426.8	64482.3	12625.9	29030	67492.8	26578.8	27747.9	27690.1	28516.4	27294.6	27613.5	33327.5	14786.6
COG0267	Ribosomal protein L33	58072.7	45459.1	61324.8	124705	27087.1	55277.7	67394	55757.6	56994.8	56124	56447.4	67516.6	61329.9	73633.7	50570.6
COG0268	Ribosomal protein S20	55648.6	43464	56620	67096.1	24795.4	52731.2	66079.1	52241.1	41850.7	52928.9	48880.3	46632	46369.5	48211.9	44381.6
COG0269	3-keto-L-gulonate-6-phosphate decarboxylase	573.09	14215.8	25741.3	3575.55	2665.08	5481.5	42834.9	6852.25	9334.73	3303.33	3882.1	4618.58	4043	7481.6	4393.74
COG0270	Site-specific DNA-cytosine methylase	38991.3	34205.7	59078.5	6175.77	17024	39700	67310	39519.4	19511.8	39598.2	22903.7	24618.3	22901	15681.1	14224
COG0271	Stress-induced morphogen (activity unknown)	1729.66	7144.71	11904.2	292.93	1135.33	2048.49	22703.2	2441.33	2727.55	999.08	1014.01	577.08	1099.25	1423.05	692.62
COG0272	NAD-dependent DNA ligase	56476.2	49025.5	69075.9	67189.6	23246	56324.5	89555.6	54768.3	40548.2	54253.5	44513.8	45502.7	43248.6	42622.4	25535.2
COG0274	Deoxyribose-phosphate aldolase	57614.3	28689.6	66185.7	65902.3	22003.2	51380.7	67350.6	54381.3	40424.9	54726.2	43125.2	51838.3	47918.3	46747.9	30167
COG0275	16S rRNA C1402 N4-methylase RsmH	69343	47869.3	65620.5	67936.8	28095.5	58148.2	70540.4	61952.1	45785.1	60058.2	51801	51240.8	49417.2	51793.2	48501.1
COG0276	Protoheme ferro-lyase (ferrochelatase)	4124.99	9066.83	14049.3	55307.1	4465.98	5136.59	24730.2	4993.5	8657.75	3291.56	7082.94	19709.4	13773.7	23846.5	7198.24
COG0277	FAD/FMN-containing dehydrogenase	25992.2	76338.7	73089.7	21123.3	11200.8	28703.3	139042	37429.3	26468.8	34334.5	30612.3	14319.9	15318.2	15907.6	15069.5
COG0278	Glutaredoxin-related protein	194.16	6979.71	11805.2	248.1	801.33	1986.49	22278.8	2379.33	2118.55	903.58	828.01	350.58	632.75	993.55	340.12
COG0279	Phosphoheptose isomerase	7462.86	31506.7	32648.7	998.38	2804.03	10314.6	46066.2	14373.2	7092.74	12072	5574.22	7405.03	4557.23	4684.88	4755.3
COG0280	Phosphotransacetylase	57768.2	48817.6	73280.5	71703.3	27146	57179.6	93065.5	58909.8	45087.9	56029.7	50370.1	52361.5	50984.1	49935.2	45916.8
COG0281	Malic enzyme	53921.2	43545.3	66062	63909.4	22732	53836.6	86540.5	52104.1	35083.2	52556.8	43637.5	44043.4	41234.5	41281.8	24557.6
COG0282	Acetate kinase	58225.3	47507.1	72564.6	172137	31314.9	58124.4	88173.5	55899	53870.4	55438.8	54657.6	80016.2	69830.3	88312.9	47865.3
COG0283	Cytidylate kinase	55082	41456.8	56154	66964.2	22029.7	52130.2	65791.5	50458.8	38514.6	52023.4	42657.2	44622.6	40865.7	42025.2	24953.5
COG0284	Orotidine-5'-phosphate decarboxylase	56504.3	45627.3	57348.5	67270.8	27581.7	53407.7	66461.4	54542.6	45348.9	54160.2	54504.5	48731.3	52093.2	54537.7	63869.6
COG0285	Folylpolyglutamate synthase/Dihydropteroate synthase	61173.5	46474.8	65348	69531.8	28033	58800.1	67199.9	62317.6	46546.1	61131.5	53508	49708.1	46388.2	51657.1	47439.1
COG0286	Type I restriction-modification system, DNA methylase subunit	51613.5	38550.5	57444.7	64820.9	24417.7	49187.4	86853	53902.7	37123.6	52652.4	49931.3	43254.7	41696.2	44096.6	39078.2
COG0287	Prephenate dehydrogenase	52093.3	36724.4	53969.1	12466.3	21850.7	49446	62921.5	49414.6	31001.2	51300.9	45180.6	28436.3	34452.3	27091.2	41645.6
COG0288	Carbonic anhydrase	21122.4	27398.3	40319.2	12738.1	9385.09	22174	65969.8	25170	17137	24778.2	25529.8	9949.24	13997	15322.7	29375.3
COG0289	Dihydrodipicolinate reductase	55511.8	41404.3	56379.5	66874.8	24737.7	53315.1	66610.9	52545.6	38534.9	53557.2	49491	47165.3	46540.2	48376.2	44448.6
COG0290	Translation initiation factor IF-3	56128.4	43580.4	57453.1	67154.5	24816.7	53846.3	66647.2	52873.8	42361.8	54064.9	49449.3	47017.8	46671.4	48452.3	44777.8
COG0291	Ribosomal protein L35	55844.7	43586.3	56935.4	67142.8	24816.7	52825.2	66231.6	52817.2	42048.4	53196.2	49093.6	46754.3	46532.2	48347.2	44521.6
COG0292	Ribosomal protein L20	55845.3	43586.3	56939	67142.8	24829.7	52844.2	66232.4	52821.1	42054.4	53231.2	49094	46754.3	46532.2	48347.2	44521.6
COG0293	23S rRNA U2552 (ribose-2'-O)-methylase RlmE/FtsJ	1824.66	9451.71	12026.7	302.43	1150.33	2199.49	22733.8	3714.33	3140.55	2909.08	1121.01	619.58	1238.75	1181.55	787.12
COG0294	Dihydropteroate synthase	25514	27553.9	28961.2	11005.6	11428.6	16955.2	40536.1	25806.3	17739.7	21325.8	17691.2	17938.2	12574.4	13227.9	15482
COG0295	Cytidine deaminase	53454.5	27644.5	60841.6	16346.8	18639.6	51361.4	63057.8	50483.2	22473.7	52802.6	37075.7	25106.2	27337.4	18820.6	18620.6
COG0296	1,4-alpha-glucan branching enzyme	61021.3	38942.1	69506.4	70249.9	27688.5	60948.9	67511.6	64565.3	39543.2	63424.5	53136.2	52166.6	49294.5	51986.6	47819.2
COG0297	Glycogen synthase	47765.2	25020.6	56191.8	63619.2	17588.4	53061.1	62297.8	46439.7	28846	50271.1	39974.3	34773.1	35712.5	38050.6	19665.6
COG0298	Hydrogenase maturation factor	18099	26429	34760.2	3664.6	7874.25	20272.7	61182.2	18076	10060.6	19048.3	17788.6	8254.41	7990.25	5234.47	7364.7
COG0299	Folate-dependent phosphoribosylglycinamide formyltransferase PurN	53509.4	35912.3	55447.8	64901.3	21964.7	51926.7	65102.9	49965.9	33135.2	51871.1	43371.3	44591.3	40792.2	41828.4	24727.5
COG0300	Short-chain dehydrogenase	59653.5	39150.7	61853.3	78563	27018.5	59392.9	69401.1	55587.8	41743.7	55633.9	53366.5	50832	47726.9	55602.2	48028
COG0301	Adenylyl- and sulfurtransferase ThiI, participates in tRNA 4-thiouridine and thiamine biosynthesis	39184	24886.4	52351.4	63647.5	15191.9	47548.6	57868.2	41060.3	31552.9	44590.3	36636.7	33512.6	34239	35925.6	14906.6
COG0302	GTP cyclohydrolase I	21991.8	13118.7	28778.7	10570.6	10952.4	15136.1	35319.4	22953	15907.3	20355	15788.7	14740.2	9607.95	11187.9	13270.7
COG0303	Molybdopterin biosynthesis enzyme	20365.9	17321.5	23549.6	10329.7	6140.78	19849.7	54109.4	20393.6	14124.3	24413.2	24784.2	6542.73	12233.5	8096.46	9745.98
COG0304	3-oxoacyl-(acyl-carrier-protein) synthase	55720.5	52616.7	71721.3	63846.7	24357.7	60980	88231.2	59248	31855.4	58050.7	44257.3	45373.1	39823.1	38770.2	23845.2
COG0305	Replicative DNA helicase	56711.5	52902.6	59534.6	70980.5	25606.9	55990	67255.7	55695.5	43525.3	53885.3	49847.3	51066.9	48165.4	52490.2	46737.8
COG0306	Phosphate/sulfate permease	16623.3	7601.3	12778.9	3932.24	7040.8	14339.5	14315	13837.3	7384.86	13807.6	10045.5	7442.45	12089.4	6338.18	8973.4
COG0307	Riboflavin synthase alpha chain	39085.3	28788.2	35204.9	8984.95	11791.4	29276.9	51735.1	32830.3	18501.6	34296.3	28109.9	18994.6	16889.8	12942.2	16149
COG0308	Aminopeptidase N	6313.22	16520.5	16931.2	57921.4	7384.88	6072.19	26035.1	7137.3	16503.9	3895.46	11700.4	22535.2	19269.4	30700.3	23835.9
COG0309	Hydrogenase maturation factor	30183.9	22755.5	32840	4142.23	9453.35	26764.3	49075.3	25179	12683.5	28592.5	25030.3	12744.9	11977.6	9486.64	10484.7
COG0310	ABC-type Co2+ transport system, permease component	32353.8	21423	22027.4	55342.3	9325.6	28807.8	31044	25542.6	15012.1	30653.8	24359.7	29821.2	25781.8	30172.7	14755.5
COG0311	Glutamine amidotransferase PdxT (pyridoxal biosynthesis)	11060.8	10375.4	2980.93	5179.97	4990.35	4495.3	7016.44	6900.67	7441.86	8377.6	10873.5	4619.17	9456.65	8928.5	24439.1
COG0312	Predicted Zn-dependent protease or its inactivated homolog	7138.98	17492.7	29420.8	14413.4	4562.16	7586.44	49837.3	14511.7	22267.9	9137.28	12843.8	6682.66	9215.2	9331.1	9072.24
COG0313	16S rRNA C1402 (ribose-2'-O) methylase RsmI	63226.5	45114.2	58191.1	67369.1	28297.7	53409.9	66761.9	54974.6	45243.3	54927.9	50988	52844.4	50434.6	50095.4	47425.5
COG0314	Molybdopterin synthase catalytic subunit	6250.39	10044.6	12852	3188.59	2854.23	2867.59	27417.5	5662	4802.42	2522.81	4336.76	2152.38	2101.45	3769.02	5824.99
COG0315	Molybdenum cofactor biosynthesis enzyme	30403.3	20238.5	28304.8	6209.06	7743.83	21674.6	50327.5	25232.2	13791.1	25295.7	22312.6	9558.88	11586.2	9679.19	11630
COG0316	Fe-S cluster assembly iron-binding protein IscA	8662.79	24505.8	39285.1	10646	4814.14	7106.33	73887.5	13040.6	11862	6648.72	6727.02	3220.29	3812.7	5421.29	6850.48
COG0317	(p)ppGpp synthase/hydrolase, HD superfamily	66083.1	45840.1	69340.3	67549.6	30404.3	54113.3	88401	57030	46996.3	56235.3	51736.4	51138.4	50959	49557.8	46524.8
COG0318	Acyl-CoA synthetase (AMP-forming)/AMP-acid ligase II	66089.3	85487.4	121597	17502.2	25095.3	83411.2	204497	76435.7	46566.5	87607.1	63831.4	34879.5	38564.3	35859	34871.5
COG0319	ssRNA-specific RNase YbeY, 16S rRNA maturation enzyme	55845.3	43586.3	56937	67142.8	24829.7	52837.7	66219.4	52821.1	42054.4	53222.2	49042	46754.3	46528.2	48346.2	44521.6
COG0320	Lipoate synthase	8125.39	15052.3	14228.3	3348.87	3645.35	5287.79	28516.9	9125.3	6074.76	5143.12	4755.78	5349.33	3036.93	4999.95	7591.3
COG0321	Lipoate-protein ligase B	3992.89	17064.1	13686	3238.2	2232.35	4743.12	24068.9	6858.3	5377.98	4505.62	3566.78	4695.33	2740.93	4080.95	6307.3
COG0322	Excinuclease UvrABC, nuclease subunit	55136	35509	55469.8	66993.1	21865	50297.4	65859.1	50121.2	39284.5	52262.9	43878.2	42531	41072.8	42324.4	27477.2
COG0323	DNA mismatch repair ATPase MutL	54413.1	40281.4	55830.9	64026	21381.5	51707.1	64268.2	49255.4	36362.8	50801.2	40557.5	43467.5	39829.7	40134.7	20774.4
COG0324	tRNA A37 N6-isopentenylltransferase MiaA	63609.6	45070.7	58440.8	67328.3	29323.7	54032.2	66657.8	55802	44724.1	55362.1	51035.7	53114.7	50338.1	49737.1	47428.5
COG0325	Uncharacterized pyridoxal phosphate-containing protein, affects Ilv metabolism, UPF0001 family	52685	37329.8	54525.5	14836	21808.7	50048.2	65021.2	51011.3	33369.6	52191.9	46252	28729.1	34597.7	27546.2	41782.6
COG0326	Molecular chaperone, HSP90 family	51312.6	34357.5	51511.3	9246.94	18797.2	47699.3	62338.3	47889.4	27899.6	50120.6	37571.3	24936	28481.1	18831.2	21545.8
COG0327	Putative GTP cyclohydrolase 1 type 2, NIF3 family	39486.6	40287.7	48726.6	11957.9	18753.6	45220.7	57347	44379.5	26661.2	43499.4	34986.2	21851.9	27618.3	21413.7	34716.4
COG0328	Ribonuclease HI	37952.1	29712	45689.8	59436.1	19002.8	46593.1	62524.2	42838.8	30657.5	43560.3	40137.1	32653.8	38433.3	39956.9	35348.3
COG0329	Dihydrodipicolinate synthase/N-acetylneuraminate lyase	100042	79280.2	103577	129756	44309.1	94258.2	129199	101896	64211.6	95473.5	85193	89854.6	87931.5	92890.7	80678.3
COG0330	Regulator of protease activity HflC, stomatin/prohibitin superfamily	53789.5	64635.4	95638.5	70098.3	25844.7	62275	132727	65096.4	49272.3	60049.5	51652.7	42536.9	46126.9	50118.1	44683.8
COG0331	Malonyl CoA-acyl carrier protein transacylase	52879.4	35382.5	57064.6	14952.5	18880.6	55983.6	65954.1	51552.1	25279	55557.8	39659.9	25888	27209.2	18991.5	20127.4
COG0332	3-oxoacyl-[acyl-carrier-protein] synthase III	59176.1	38290.2	58687.3	67867.9	24269.2	56586.2	68216.9	52449.6	31579.8	57403	46053.7	47752	41747.6	41454.2	25459.6
COG0333	Ribosomal protein L32	55749.9	43537.4	56894.4	66967.6	24786	52842.6	65731.4	52639.4	41772.2	53080.2	48639	46694.5	46449.2	48120.2	44426.9
COG0334	Glutamate dehydrogenase/leucine dehydrogenase	57781.1	39367.8	57720.8	64718.2	27588.5	54086.1	66777.4	54805.3	38484.1	55641.3	51722	52602.3	50017.2	49910.9	46771.5
COG0335	Ribosomal protein L19	55632.3	43461.3	56870	67142.8	24537.7	52757.2	66173.4	52606.1	41925.4	53097.2	48997	46611.3	46417.2	48323.2	44384.6
COG0336	tRNA G37 N-methylase TrmD	55852.3	43586.3	56937	67138.5	24829.7	52844.2	66220.8	52826.4	42047.7	53229.9	49036.3	46758.3	46527.2	48337.5	44514.9
COG0337	3-dehydroquinate synthetase	52554.6	40944.6	55285.6	14274	21884.4	51840.6	64329.8	50972.4	32238.7	50248.5	46023.3	31053.7	34475.5	28099.5	43032.9
COG0338	Site-specific DNA-adenine methylase	5350.06	25881.5	34192.3	3617.93	2899.48	16439.9	50235.5	15505.4	7442.48	17295.7	7486.63	6658.12	3712.47	4326.7	3822.15
COG0339	Zn-dependent oligopeptidase	17537.3	30137.3	28615.5	3574.82	10332	10336.9	45201.2	13441.4	10467.1	6221.81	7675.39	18991.6	9432.58	6371.1	9704.98
COG0340	Biotin-(acetyl-CoA carboxylase) ligase	54176.8	37942.4	55245.5	64832.6	24077	51717.7	64734.5	49378.8	30306.4	51440.9	46390	44928.1	43850.7	45266.2	40933.1
COG0341	Preprotein translocase subunit SecF	24788.4	18836.8	35139.6	6460.26	9295.98	33241.2	49588.2	26143.2	12397.8	33473	26635.4	6988.88	14909.5	8038.69	8678.74
COG0342	Preprotein translocase subunit SecD	39889.1	30678.1	47196.9	7030.23	13181.8	41067.3	55065.7	37595	17162.8	42385.5	30996.9	15426.7	19025.3	14109.7	14888.1
COG0343	Queuine/archaeosine tRNA-ribosyltransferase	54170.5	37933.3	55834.5	65005.1	24729.7	52483.7	65253.8	51689.1	36408.4	52816.2	48814	46563.3	46357.2	47994.2	44070.6
COG0344	Phospholipid biosynthesis protein PlsY, probable glycerol-3-phosphate acyltransferase	52972.1	46755.6	58866.3	68450.2	18216.7	56681.8	68768.1	53454.9	41311.2	53234.2	40442.8	38195.2	38700.9	40698.9	22533
COG0345	Pyrroline-5-carboxylate reductase	51461.2	41690	55423.6	65268.9	22924.7	52492.2	66045	51595.1	36943.6	52248.9	48749.6	46083.9	45900.2	47993.7	43844.2
COG0346	Catechol 2,3-dioxygenase or other lactoylglutathione lyase family enzyme	118344	54803.7	124828	85367.6	42520.2	122120	151729	102522	57814.8	120203	99567.7	66403.4	76426.1	65144.5	42441.2
COG0347	Nitrogen regulatory protein PII	43925.5	24200.8	59426.6	4961.52	20327.1	44497.6	77425.7	39069.2	21317.6	40439.8	34996.7	19032.7	30156.9	20935.5	38256.1
COG0348	Polyferredoxin	2492.57	7416.6	12041.8	251.61	1467.7	2237.11	22209.3	3024.08	2807.4	1275.4	1864.21	765.95	1046.4	992.43	832.9
COG0349	Ribonuclease D	1369.3	15905.4	13723.1	3321.34	3989.15	4892.68	23782.2	6347.58	6586.08	2597.31	8322.83	5527.96	6703.53	8524.35	21784.9
COG0350	O6-methylguanine-DNA--protein-cysteine methyltransferase	51914.8	51543.6	56907.2	68816.4	24561.8	54039.2	66137	52748.5	45808.7	51369.5	48124.2	49157.4	46943	49319.3	46162.6
COG0351	Hydroxymethylpyrimidine/phosphomethylpyrimidine kinase	52147.4	48311.2	51908.5	18618.3	21144.7	46046.9	60523.1	49849.6	39364.9	49331.5	42995.9	26986.9	30644.2	26835.7	41607.7
COG0352	Thiamine monophosphate synthase	65355	48075.2	56398.3	10999.5	22386.2	54852.8	62939.8	54424.7	35232.5	56642.3	42195.6	33616.8	30121	22507	26930.7
COG0353	Recombinational DNA repair protein RecR	55845.3	43586.3	56937	67138.5	24829.7	52844.2	66217.8	52820.4	42047.7	53229.9	49036.3	46745.3	46516.2	48318.5	44512.9
COG0354	Folate-binding Fe-S cluster repair protein YgfZ, possible role in tRNA modification	1971.39	7362.61	12284.3	3113.26	1355.98	2293.59	23316.5	2995	3263.17	1399.56	2562.01	1184.38	1292.7	1776.52	956.74
COG0355	FoF1-type ATP synthase, epsilon subunit	49085.3	39539.5	54228.4	62301.3	17208.2	49500.9	63619.6	45558.6	34210.8	48891.3	39508.3	37543.5	36748.8	40301.5	21938.1
COG0356	FoF1-type ATP synthase, membrane subunit a	56113.8	44578	60003.6	67144.8	24542.7	52893.2	66691.1	53667.2	42533	54262.7	49042.2	48610.8	47723.7	49350.5	45427.1
COG0357	16S rRNA G527 N7-methylase RsmG (former glucose-inhibited division protein B)	55342.1	36905.1	55794.7	67087.5	24237.8	50747.7	66014.5	51093	41690.9	52935.5	48760.5	44043.3	46052.4	47369.3	42903.8
COG0358	DNA primase (bacterial type)	55937.3	43670.5	56947	67142.8	24829.7	52908.2	65905.4	52947.3	41876.4	53192.2	48952	46793.3	46542.2	48338.2	44522.1
COG0359	Ribosomal protein L9	55845.3	43586.3	56937	67142.8	24829.7	52844.2	66219.4	52821.1	42054.4	53231.2	49042	46754.3	46528.2	48347.2	44521.6
COG0360	Ribosomal protein S6	55845.3	43586.3	56937	67142.8	24829.7	52844.2	66219.4	52821.1	42054.4	53231.2	49042	46754.3	46528.2	48347.2	44521.6
COG0361	Translation initiation factor IF-1	55858.1	43593.8	57006.2	67198.9	24829.7	52891.4	66645.1	52879.8	42247.1	53318.9	49110.9	46799.1	46702.7	48743.5	44564.6
COG0362	6-phosphogluconate dehydrogenase	8465.49	18750	17539	58504.3	8931.43	7031.8	25428.6	9168.22	17770.8	5222.62	13663.8	24839	20539.6	30943.7	25179.7
COG0363	6-phosphogluconolactonase/Glucosamine-6-phosphate isomerase/deaminase	62761.8	58699.2	76619.9	68634.5	31604.7	45438.5	111521	57848.5	50622.4	52996.2	54994.8	59712.5	56217	57188.6	65577.4
COG0364	Glucose-6-phosphate 1-dehydrogenase	12408.7	19131.5	18012.5	58680.6	10048.4	7443.27	29535.2	11403.8	19149	5975.37	14649.5	25351.8	21160.1	32841	29679.7
COG0365	Acyl-coenzyme A synthetase/AMP-(fatty) acid ligase	23846.4	20444.1	40571.1	6028.72	11606.3	31050.2	74763.6	29344.4	18116.7	32463.5	27524	13243	14585.6	12127.1	12649.4
COG0366	Glycosidase	156090	117676	180158	271034	71077.7	112914	196344	140425	120018	120235	123428	151294	134358	174543	161920
COG0367	Asparagine synthetase B (glutamine-hydrolyzing)	53173.7	34871.5	64559.2	65373.4	24821.8	63403.8	65881.6	60855.5	40515.3	60509.3	45948.9	43244.3	41738.9	41063.1	25615.1
COG0368	Cobalamin synthase	42577.5	31435.3	45396.1	6470.67	15097.5	44266.4	56955.6	39691.3	17961.1	40863.2	28822.8	18718.5	22080.7	13015.8	15161.9
COG0369	Sulfite reductase, alpha subunit (flavoprotein)	322.83	7155.71	11958.4	393.59	903.33	2122.72	21729.5	2564.33	1851.8	933.08	824.34	458.08	667.42	763.55	408.62
COG0370	Fe2+ transport system protein B	95132.1	52984.2	97844.9	71228.9	37855.9	97728.7	97455.9	88766	55225.2	96304.8	76109.1	60468.3	71687.5	59819.9	54452.1
COG0371	Glycerol dehydrogenase or related enzyme, iron-containing ADH family	19067.5	25245.1	41445.4	11558.2	9501.69	19432.3	59032	27053.2	22677.5	19328.7	18541.8	12329.7	17583.7	16455.5	29492.2
COG0372	Citrate synthase	54837.5	36471.3	72201.5	11113.8	20670.9	66573	95616.2	58929.5	33249	62544.9	55431.3	25239.5	35902.4	28852.4	40504.1
COG0373	Glutamyl-tRNA reductase	23368.3	25174.8	30714.1	8190.23	6536.65	24757.7	51321.9	25658.5	13289.6	30772.1	24900	11661.2	13244.9	10852.2	11781.1
COG0374	Ni,Fe-hydrogenase I large subunit	5461.08	26315.3	25974.6	710.93	3841.42	7304.92	44056.1	10454.2	6948.58	7639.25	4755.92	5887.58	3598.33	2812.25	4804.58
COG0375	Zn finger protein HypA/HybF (possibly regulating hydrogenase expression)	17971.4	30115.5	35117	5513.23	6739.35	20884.3	62664.8	20878	12833	22799.5	18659.1	9707.91	8679.65	7002.14	11318.7
COG0376	Catalase (peroxidase I)	360.91	7143.21	11958.2	408.35	904.83	2185.49	21458.7	2559.08	1757.3	869.83	805.01	477.83	611.92	554.55	417.12
COG0377	NADH:ubiquinone oxidoreductase 20 kD subunit (chhain B) or related Fe-S oxidoreductase	13142.1	15416.7	15000.4	892.29	6792.45	5996.27	27237.2	9050.38	6761.11	4489.54	5425.53	10265.3	5833.15	5583.23	9610.43
COG0378	Ni2+-binding GTPase involved in regulation of expression and maturation of urease and hydrogenase	27252.3	22305.8	30757.7	60812.2	11011.8	23933.6	45966.6	25936.2	17396.2	28910.8	26833.8	30534	22094.8	31502.2	15456.8
COG0379	Quinolinate synthase	38826.1	23709.3	40436.1	4709	16548	37793.2	50765.8	36062.1	22494	38555.7	30296.6	18112.8	21489.3	14334.9	18074
COG0380	Trehalose-6-phosphate synthase	3699.04	8496.46	13063.3	3318.44	3084.93	3101.37	23253.5	4564.25	4228.82	2620.21	4003.79	3321.58	2498.77	2206.37	2472.89
COG0381	UDP-N-acetylglucosamine 2-epimerase	43664.2	30878.2	49003.6	64690.6	17850.2	46039.8	62021.4	41013.1	30491.5	44018.6	38078.9	37598.8	36783.7	34507	17482.5
COG0382	4-hydroxybenzoate polyprenyltransferase	15549.5	9396.71	19912.4	2647.94	5189.88	15579.6	41173	14178.4	7976.35	18134.2	16716.6	4412.85	6669.75	5771.82	7220.27
COG0383	Alpha-mannosidase	3541.45	10600.9	18268.9	1144.13	1259.25	5933.69	22538	5635.3	3006.08	3382.93	1515.81	3685	2108.05	2988.67	2026
COG0384	Predicted epimerase YddE/YHI9, PhzF superfamily	16523.1	23383.3	26505.2	3679.9	5433.4	24361.4	43448.7	22885.9	8029.76	18806.3	16285.9	8653.38	9738.7	7369.73	9630.77
COG0385	Predicted Na+-dependent transporter	13842	36120.2	17483.8	4093.78	8583.15	10035	28692	16754.7	9486.71	10348.9	8190.19	14026.8	7658.33	7411.69	8465.82
COG0386	Glutathione peroxidase, house-cleaning role in reducing lipid peroxides	24222.4	11801.2	25794.6	7757.58	9593.86	21261.5	42956	20737.8	11310.5	24707.6	21229.9	8636.61	8934.19	8337.12	10011.1
COG0387	Ca2+/H+ antiporter	312.81	7079.73	13145.1	2811.34	890.73	2033.65	22106.5	2928.08	2173.65	939.04	1103.05	330.13	447.97	389.85	347.82
COG0388	Predicted amidohydrolase	63350.7	68789.5	74553.4	13247.9	27949.2	51627.4	104906	57320.2	42161.5	53876.7	49382	43536	42728.2	34721.3	51914.8
COG0389	Nucleotidyltransferase/DNA polymerase involved in DNA repair	99143.4	72496.9	110898	77429.9	43166.3	101844	123643	99768.9	69003.5	106612	87040.8	65748.4	79298.3	71845.1	80912.9
COG0390	ABC-type iron transport system FetAB, permease component	4794.68	15649	15022.4	3474.41	4536.53	3328.12	23380.6	6311.38	12240.6	2809.23	7593.2	3916.78	7118.82	8673.99	21210.5
COG0391	Archaeal 2-phospho-L-lactate transferase/Bacterial gluconeogenesis factor, CofD/UPF0052 family	22775.4	25853.7	33388.9	65580.2	11167.2	26367.1	45853.1	24743.2	26826.5	24095.4	22146.3	27669.4	28482	32271	14323.2
COG0392	Uncharacterized membrane protein YbhN, UPF0104 family	36741.2	32354.2	40053.4	64146.1	20944.8	29968	37608.1	35076.5	34084.4	29377.5	27534.5	37361.2	37098.9	39412.1	35413.3
COG0393	Uncharacterized conserved protein YbjQ, UPF0145 family	25796.8	16586.1	34207.9	57365.7	13212.4	25891	39047.5	23728	17817.5	18555.8	16038.6	29509.8	27173.5	28004.6	8202.72
COG0394	Protein-tyrosine-phosphatase	81720.6	61974.6	83923.6	72744.6	35029.4	76501.7	113717	76896	54227.3	74584.2	75453.8	59276.1	60699.4	64063	74868.1
COG0395	ABC-type glycerol-3-phosphate transport system, permease component	157017	100489	189871	80646	64172.1	155014	161959	187228	105908	166733	134889	89548.5	100434	103601	157095
COG0396	Fe-S cluster assembly ATPase SufC	49905.6	36066.7	53360.8	62338.7	23583.6	48491	57293.5	49492.1	37364.8	50284.1	43838.1	44903.6	43799.6	46794	43026.6
COG0397	Uncharacterized conserved protein YdiU, UPF0061 family	778.83	7289.05	13431.4	4928.09	957.58	2328.22	24212.5	3778.5	4262.9	1543.47	2261.72	863.58	946.52	1390.72	677.54
COG0398	Uncharacterized membrane protein YdjX, TVP38/TMEM64 family, SNARE-associated domain	34024.7	46714.8	54849.8	67444.6	14146.3	41940.6	82606.1	36628.7	39585.9	37698.1	34558.6	30579.7	33151.4	35684	16379.2
COG0399	dTDP-4-amino-4,6-dideoxygalactose transaminase	83287.6	59146.9	103681	14828	30540.8	90463.4	119107	96144	42445.7	104564	77266.4	46365.3	42395.7	32770	33410
COG0400	Predicted esterase	1170.42	15636.3	13584.7	3475.73	3734.5	4660.55	23900.2	5828.66	6561.32	2306.24	8379.09	5568.58	6662.25	9021.39	21470.5
COG0401	Uncharacterized membrane protein YqaE, homolog of Blt101, UPF0057 family	161.91	6950.21	11726.4	158.17	796.33	1927.75	20988.3	2268.75	1442.3	624.33	509.67	187.33	238.92	141.72	168.62
COG0402	Cytosine/adenosine deaminase or related metal-dependent hydrolase	73440.1	70413.2	108806	22478	25054.5	79688.6	165919	78198.7	41632.2	76337.8	59033.2	32454.9	46311.8	32282.2	42889
COG0403	Glycine cleavage system protein P (pyridoxal-binding), N-terminal domain	19356.8	6170.97	8230	2555.88	5842.75	14560.2	22725.1	12886.7	6958	17272.3	17022.3	5338.75	8244	4142.42	4577.42
COG0404	Glycine cleavage system T protein (aminomethyltransferase)	22874.7	21027.5	23107.3	6443.1	8931.1	21387	49642.9	19954	11678.2	21229.1	21626.1	13960.1	14370.9	9436.08	11650.2
COG0405	Gamma-glutamyltranspeptidase	3492.82	14321.5	13480	3411.03	2136.41	3785.16	24714.2	7497.41	10133	6604.91	5591.35	3320.66	4593.59	5088.48	4496.36
COG0406	Broad specificity phosphatase PhoE	126839	102063	139937	407063	73097.6	130627	145556	130551	138050	128533	137309	187027	170203	228518	161615
COG0407	Uroporphyrinogen-III decarboxylase	11457.5	12877.4	16532.8	6054.86	4588.18	9184.29	36598.2	12097	10464.1	9795.88	10285.3	4425.83	6556.1	5438.79	7441.14
COG0408	Coproporphyrinogen III oxidase	203.83	6976.71	11786.2	242.43	802.83	1987.99	22124.8	2376.33	2073.05	884.58	817.01	350.58	622.42	955.55	335.12
COG0409	Hydrogenase maturation factor	5660.99	18071	16767.9	3240.93	4148.25	6834	24521.2	7923	5858.63	6557.33	5355.92	5926.41	3407.25	2805.97	4924.7
COG0410	ABC-type branched-chain amino acid transport system, ATPase component	48244.6	32844.6	56450.1	8852.47	18551.7	50195.9	67042.8	48549.5	29235.9	55492.8	42449.3	20998.9	37618.6	30991.9	38139.1
COG0411	ABC-type branched-chain amino acid transport system, ATPase component	47225.1	32185.9	55818.1	8442.45	18186.5	49529.1	65358.3	47351.8	27830.3	51971.2	40731.5	20177.7	36287.8	29175.8	37580.4
COG0412	Dienelactone hydrolase	7332.05	15673.9	26184.8	1820.47	4546.31	7799.34	49420.9	10981.6	6722.34	3739.39	3613.53	2734.21	3417.04	4863.01	6682.74
COG0413	Ketopantoate hydroxymethyltransferase	32126.1	25976.6	31816.7	8303.75	12199.2	20929	32804.7	23466.3	14428.8	22336.7	13714.7	14698.6	12600.5	9203.87	13024.5
COG0414	Panthothenate synthetase	32771.5	26405	32833.5	8456.75	13105.6	22566.6	34558.4	24338.5	14986	23920.8	15138.2	15429.9	13804.2	9678.84	13483.2
COG0415	Deoxyribodipyrimidine photolyase	554.83	7245.05	12198.6	3112.24	1048.48	2277.43	22908	3032.16	2746.3	1315.23	2381.95	1010.38	926.87	1390.18	643.07
COG0416	Fatty acid/phospholipid biosynthesis enzyme	46481.6	39531.7	54087.1	65771.7	16839.3	50901.2	64909.8	46777.2	30265	47920.8	36491.8	35975.4	33864.3	37238.9	18712
COG0417	DNA polymerase elongation subunit (family B)	171.91	6956.21	11728.4	160.84	797.83	1934.65	20979.3	2320.75	1486.3	667.33	563.67	242.33	317.42	194.72	208.62
COG0418	Dihydroorotase	322.66	13359	12902.9	267.1	916	3978.32	22091.6	3833.16	2225.88	1015.91	1723.84	2882.41	772.25	1782.38	1892.95
COG0419	DNA repair exonuclease SbcCD ATPase subunit	36446.2	23453.2	38946.1	62461.7	14563.8	32610.5	54614	34311.7	26745.6	37757.8	33437.6	35170.2	29851.5	34752.1	15879.3
COG0420	DNA repair exonuclease SbcCD nuclease subunit	57311.4	38767.3	62196.9	68830.3	22365.4	54169.7	69771.6	56128.3	40763.7	56991	43627.9	43361.5	41660.8	42182.5	25371.5
COG0421	Spermidine synthase	35365.3	20863.7	42401.6	3251.82	11549.4	39007.8	53329.1	35814.8	15367.6	39577.1	28698.4	11981.3	18408.2	13133.9	15427.6
COG0422	Thiamine biosynthesis protein ThiC	31705.6	29287.8	30718.5	3667.09	10862.2	29600.4	50702.3	30468	16907.2	32989.9	26815.3	15874.1	14746.4	10979	14722.5
COG0423	Glycyl-tRNA synthetase (class II)	44705	20829.4	39949.2	9756.57	18884.9	46497.2	35375	42212.2	25474.2	45824.4	41551.6	25430.8	31595.9	22279.3	35101.4
COG0424	Predicted house-cleaning NTP pyrophosphatase, Maf/HAM1 superfamily	53794.3	43293.5	64692.3	12766.2	22661	51711.7	86084.2	52410.1	33683.6	52456.4	45846.2	27642.9	34822.8	25716.1	37813.7
COG0425	TusA-related sulfurtransferase	42022.6	38562.5	59178.6	8586.06	13424.3	40013.8	107414	42198.9	21450.2	43476.4	35304.6	11919.4	15013.6	12021.6	14083.4
COG0426	Flavorubredoxin	68670.5	33822.4	72195.1	11640.8	25679.7	75374.1	81990.6	71239.3	38728.9	74104.8	55643.3	29937.2	43363.4	24818.2	26312.5
COG0427	Acyl-CoA hydrolase	30442.9	24785	33732.1	1085.53	9635.77	33381.4	45376.9	25708.1	9473.4	20576.4	11796.2	15291.2	21647.2	7727.32	7080.76
COG0428	Zinc transporter ZupT	56261.6	35296.9	60314.1	14207.1	18041.2	57934.2	73795.6	52022.1	30227.1	59136.8	44666	24114.9	31625.3	20794.4	18897.5
COG0429	Predicted hydrolase of the alpha/beta-hydrolase fold	1725.83	9418.71	11964.2	252.43	1125.33	2145.49	22142.8	3614.33	2839.55	2794.08	1013.01	532.08	1046.42	776.05	686.62
COG0430	RNA 3'-terminal phosphate cyclase	145.75	6909.5	11696.5	144.75	780	1906	20960.8	2248.25	1409.75	606.75	471	169.75	209.5	116	149
COG0431	NAD(P)H-dependent FMN reductase	16605.2	37364.6	36604.3	165865	19079.9	16123.1	60481.7	21245.8	45280.2	13957.8	30096.9	65271.9	53653.9	88080.7	58001.7
COG0432	Thiamin phosphate synthase YjbQ, UPF0047 family	26503.6	14914.8	35028.5	1443.36	11123.8	36625.3	48263.1	26876.5	13331.7	32882.4	25699.7	11683.2	16324.2	8038.57	10399.6
COG0433	Archaeal DNA helicase HerA or a related bacterial ATPase, contains HAS-barrel and ATPase domains	2333.32	7887.21	14687.7	3339.1	1507.83	4063.99	24030.1	3444.83	3418.55	2158.08	2548.01	2171.08	1653.25	3565.05	1750.62
COG0434	Predicted TIM-barrel enzyme	483.56	2604.83	751.6	541.97	1046.93	1805.3	1502.93	807.5	422.67	855.53	525.17	558.83	364.07	362.84	548
COG0435	Glutathionyl-hydroquinone reductase	1773.47	7653.61	14809.8	50651.5	3946.98	4729.85	23538.7	3511.42	5660.25	2305.31	4243.5	19266.6	12784.4	23335	3359.74
COG0436	Aspartate/methionine/tyrosine aminotransferase	206240	148727	205441	161463	97550.7	194067	237221	198570	155787	204716	199809	160664	179860	169286	233045
COG0437	Fe-S-cluster-containing dehydrogenase component	23708	85834.3	108033	7561.36	13751.9	28269.3	177947	37929.1	26409.7	26313.9	13214.9	8404.45	13895	6832.63	9917.06
COG0438	Glycosyltransferase involved in cell wall bisynthesis	356980	271267	347827	613861	165871	335091	401408	340126	275228	344498	319668	378441	322038	361460	267007
COG0439	Biotin carboxylase	3346.99	8753.04	19438.5	5129.77	3206.33	11011	24121.8	11354	4514.21	6093.41	3241.19	6053.25	3880.25	10119.7	3123.45
COG0440	Acetolactate synthase, small subunit	56356.6	38387.9	59258.6	9722.3	22135.3	51425.3	64087.9	54819.7	32510.4	56061	45364.5	30656.3	34946.7	29638.2	43537.1
COG0441	Threonyl-tRNA synthetase	56071.3	44198.3	58560	69639.8	24872.7	53874.7	67357.4	53294.6	42664.2	53778.2	49625.8	46950.3	46663.7	48453.7	44620.1
COG0442	Prolyl-tRNA synthetase	55078.7	41885.9	56361.7	64358.1	21956.3	52239.1	65208.1	50796.4	38284.8	52046	42202.1	44318.5	40871.5	41700.7	25029.7
COG0443	Molecular chaperone DnaK (HSP70)	66923	65467.3	98748.8	70413.3	27990.6	60825.2	131485	62054.7	49220.1	59939.2	52808.6	50282.5	49083.2	51438.8	47219.8
COG0444	ABC-type dipeptide/oligopeptide/nickel transport system, ATPase component	131334	113178	170268	133579	55116.8	140364	207111	137624	77107.7	126838	99114.4	99336.4	120314	108627	87628.8
COG0445	tRNA U34 5-carboxymethylaminomethyl modifying enzyme MnmG/GidA	54491.1	40478.4	55829.9	63960.5	21390.5	51717.6	64107.2	49242.9	36280.2	50790.7	40856.5	43438.5	39759.2	40089.7	20893.4
COG0446	NADPH-dependent 2,4-dienoyl-CoA reductase, sulfur reductase, or a related oxidoreductase	49993.4	34673.5	57997.9	124237	23582.9	51902.9	70979.1	49443.8	34798.8	48618.3	45355.8	61547.7	56540.1	71013.4	41252.5
COG0447	1,4-Dihydroxy-2-naphthoyl-CoA synthase	10288.4	16092.1	15238.9	5728.49	6409.6	6097.53	23706.5	7804.72	6993.06	3872.52	5437.62	11746.8	6089.43	6806.37	5961.55
COG0448	ADP-glucose pyrophosphorylase	77662.6	45420.3	91932.2	124570	32158.9	94856.4	95525.4	80433.9	51888.4	92013.6	74557.9	68023.1	69789.1	72726	32781.1
COG0449	Glucosamine 6-phosphate synthetase, contains amidotransferase and phosphosugar isomerase domains	53178.8	37351.9	58374.4	71983.6	23168	51737.7	67585.8	52136.4	42590.3	54589.8	48972.3	43650	45978.8	47404.9	42897.7
COG0450	Alkyl hydroperoxide reductase subunit AhpC (peroxiredoxin)	32364	31305.8	31658.3	59391.9	14494.8	27713.7	50818.6	31108.3	20801.7	28843.6	27926.9	35856.8	29336.2	33774.6	21108.8
COG0451	Nucleoside-diphosphate-sugar epimerase	175333	147571	208154	33376.1	69260.9	174263	235781	178779	92380.2	192872	136477	102736	106054	77151.7	98976.1
COG0452	Phosphopantothenoylcysteine synthetase/decarboxylase	48402	34075.1	45538.3	64975.1	18815.5	41204.4	64937.3	45568.7	37449	47823.2	40900.7	40058	35818.3	38817.4	22623.2
COG0455	MinD-like ATPase involved in chromosome partitioning or flagellar assembly	14525.3	4897.62	8608.63	3741.26	2754.15	7790.67	14192	9891.25	6904.31	16073.6	10700.7	6296.55	5642.45	6447.47	8104.45
COG0456	Ribosomal protein S18 acetylase RimI and related acetyltransferases	206683	132064	211524	172487	78836.8	207590	221705	207057	150155	218941	183660	137335	146684	150606	147708
COG0457	Tetratricopeptide (TPR) repeat	16.6	18	35.93	32.34	33	61.67	22.8	12.8	20	68	14.07	10	25	15	8
COG0458	Carbamoylphosphate synthase large subunit	74386	62877.9	75271.7	70551.3	32337.1	75666.8	84654.9	76418.6	56704.1	78624.5	66517.7	61044.9	57611.9	56351.9	53344.5
COG0459	Chaperonin GroEL (HSP60 family)	56178.4	43847.7	57395.3	70035.5	25060.3	53230.6	67490.5	53442.9	42826.5	53850.9	50695.8	47476.1	47104.1	49232.3	44934.7
COG0460	Homoserine dehydrogenase	46157.1	31726.8	45459.5	67939.9	21842.5	50726.6	45938.9	51412.3	32981.9	51346.9	47482.3	40079.6	42782.6	47333.6	41909.4
COG0461	Orotate phosphoribosyltransferase	66343	48631.8	68203.1	68001.1	28240.8	57732	69832.7	63782.1	46354.4	62745.4	52483	52273.3	50072.6	52691.7	48629.6
COG0462	Phosphoribosylpyrophosphate synthetase	65999	58060.9	70071.5	125462	33890.3	60939.6	73033.5	66753.7	58702.1	62046.7	60822.8	72387.8	67488.9	80748.9	70550.6
COG0463	Glycosyltransferase involved in cell wall bisynthesis	298599	220558	275410	315279	121999	233850	304247	252816	171789	251950	202085	264515	211054	216751	166350
COG0464	AAA+-type ATPase, SpoVK/Ycf46/Vps4 family	2250.67	619.67	1105.75	536.01	559	1617.8	1505.47	695	1341.31	1583.14	1185.73	1208.17	1256.35	1114	1137.83
COG0465	ATP-dependent Zn proteases	102205	63188.7	97711.3	73663.5	38005.7	95092.6	107107	96387	63541.7	99943.7	80484.4	65019.1	72764.3	65883.9	62976.6
COG0466	ATP-dependent Lon protease, bacterial type	46746	30615.8	51907.4	9301.25	20009.6	48354.8	63519.6	49979	34034.3	54262.1	40377.2	24297.5	30917.4	20734.2	23247.6
COG0467	RecA-superfamily ATPase, KaiC/GvpD/RAD55 family	5	76	3	20	5	11	22	3	12	16	0	2	0	0	0
COG0468	RecA/RadA recombinase	55761.7	43566.7	58034.8	69701.8	24622.1	52824.8	67136.6	53134.1	42530.6	53291.6	49480	46687.1	46498.4	48458	44487.8
COG0469	Pyruvate kinase	54484.8	50426.5	69834.2	69934	25421.8	54842.6	87434.8	55140.5	43059.6	53760.4	49104.8	46746.7	46519.9	48465.8	44235
COG0471	Di- and tricarboxylate transporter	50027.1	103620	94625.5	5266.47	20086.7	52735.2	135435	53957.2	25180.3	41794.8	17514.7	25887	33731.8	14146.5	14841.8
COG0472	UDP-N-acetylmuramyl pentapeptide phosphotransferase/UDP-N-acetylglucosamine-1-phosphate transferase	87845.9	70697	92362.7	130281	44924.6	81260.3	112620	82069.6	73985.8	79301	78390.6	83315.6	84490.1	88218.8	81344.3
COG0473	Isocitrate/isopropylmalate dehydrogenase	49621	44090.3	66632.7	11237.5	21039	53389.3	86169.7	52784.9	33061.6	52271.4	45727.1	29074.8	34789.4	28236	42001.9
COG0474	Magnesium-transporting ATPase (P-type)	130830	97407.2	134998	150571	52614.7	156173	159815	137351	103374	156702	142192	90497.4	108806	97138.9	84549.6
COG0475	Kef-type K+ transport system, membrane component KefB	62029.4	51432.1	72061.5	163568	33467.7	59649.5	85146.1	58117	53157.1	54483.1	49980.2	88108.1	70456.4	83325	33769
COG0476	Molybdopterin or thiamine biosynthesis adenylyltransferase	23886	26807.5	41511.6	4666.09	11387.3	25894.2	57160	25082.1	13788.7	18344.8	15628	12948.2	13472.5	8941.06	11923
COG0479	Succinate dehydrogenase/fumarate reductase, Fe-S protein subunit	16178	30573.3	28180.4	4145.43	11523	9254.76	50851.3	16087.7	14163.6	9207.05	14137.4	13954.9	12984.8	13129.1	30304.2
COG0480	Translation elongation factor EF-G, a GTPase	139990	87651.9	126334	87306.9	54320.1	133245	140112	133742	98127	143296	120322	84926	96469.4	84850.7	95298.6
COG0481	Translation elongation factor EF-4, membrane-bound GTPase	55845.3	43586.3	56937	67142.8	24829.7	52844.2	66219.4	52821.1	42054.4	53231.2	49042	46754.3	46528.2	48347.2	44521.6
COG0482	tRNA U34 2-thiouridine synthase MnmA/TrmU, contains the PP-loop ATPase domain	59726.2	43206.2	58837.9	69666.4	24852.8	53257.1	67094.1	53870.8	41756.4	53942.9	46422.2	50611.7	44440.3	43436.7	27847.9
COG0483	Archaeal fructose-1,6-bisphosphatase or related enzyme of inositol monophosphatase family	12556.8	23388	19795.5	62813.6	11711.7	10974.8	31919.5	13137.1	19008.6	10370.8	20001.6	33398.1	25586.1	37371.5	32875.4
COG0484	DnaJ-class molecular chaperone with C-terminal Zn finger domain	64613.1	51897.4	58732.3	70523.4	30104	55452.8	71145.5	59058.5	50351.1	59160.6	57927.3	50818.9	54481.1	57362.1	69321.6
COG0486	tRNA U34 5-carboxymethylaminomethyl modifying GTPase MnmE/TrmE	54704.1	40529.4	55896.9	63960.5	21682.5	51804.6	64140.2	49457.9	36409.2	50924.7	40901.5	43579.5	39870.2	40115.7	21030.4
COG0488	ATPase components of ABC transporters with duplicated ATPase domains	223168	156553	224270	284945	92445.5	196199	259881	205324	162269	203742	179117	185819	173371	187290	154171
COG0489	Chromosome partitioning ATPase, Mrp family, contains Fe-S cluster	106479	76717.5	89143	86970.9	46009	93353.3	108396	99899.2	77310.6	94837.2	92609	76270.7	78506.3	70055.4	89174
COG0490	K+/H+ antiporter YhaU, regulatory subunit KhtT	446.83	192	751	239.17	111	1234	786.67	276.5	524.5	1082	654	476.5	395	346	438.5
COG0491	Glyoxylase or a related metal-dependent hydrolase, beta-lactamase superfamily II	161436	71595.4	182870	39437.8	58585	180567	181780	150936	69308.4	168296	124148	64475	102500	59421.2	56078.3
COG0492	Thioredoxin reductase	114960	88480.9	112018	194543	48892.9	112659	126900	118480	95460.9	120019	103589	109515	108227	118379	79237.5
COG0493	NADPH-dependent glutamate synthase beta chain or related oxidoreductase	125185	99400.9	157081	28117.9	49496.9	112629	194911	121276	76000	119639	92961.7	59880.3	75474.2	56345.3	87435.9
COG0494	8-oxo-dGTP pyrophosphatase MutT and related house-cleaning NTP pyrophosphohydrolases, NUDIX family	52654.9	64161.1	95510.7	76403.9	25242.2	58933.9	131748	58865.1	52442.6	54695.6	52898.3	48673.1	47632	51720.4	45911.7
COG0495	Leucyl-tRNA synthetase	55378.3	43435	56925.5	67134.8	24644.7	52806.7	66196.4	52546.3	41990.6	53095.2	49008.5	46710.3	46427.2	48332.2	44503.6
COG0496	Broad specificity polyphosphatase and 5'/3'-nucleotidase SurE	16937.6	12373.3	16371.9	4515.28	7914.78	8625.44	32579.6	13560.8	9317.45	7597.05	8751.86	8679.28	7757.65	4461.57	5886.27
COG0497	DNA repair ATPase RecN	55845.3	43586.3	56937	67139.8	24829.7	52844.2	66214.4	52821.1	42054.4	53231.2	49042	46754.3	46528.2	48345.2	44521.6
COG0498	Threonine synthase	56549.6	31922.1	55166.9	62989.5	24342	50930.2	68141	51886.7	36548.9	52932.1	49011.3	44365	46728	48776.9	47006.2
COG0499	S-adenosylhomocysteine hydrolase	16470.6	23662.8	18353.9	1011.87	6633.62	21385.1	17114.2	17994.9	6772.65	17778.6	10416.4	10522.4	10768	8416.94	10087.5
COG0500	SAM-dependent methyltransferase	0	0	0	0	0	0	2	1	0	0	0	0	0	0	0
COG0501	Zn-dependent protease with chaperone function	19735.2	39317.6	44347.3	61303.1	11651.8	13271.2	75048.4	19248.5	23715.7	12363	13874.2	26315.1	19928.5	31403.5	19985.6
COG0502	Biotin synthase or related enzyme	55844.1	42158.3	53133.7	11457.9	18542.8	45250.6	58853.6	49681.5	24467.8	52779.7	36619.3	24449.2	24227.4	17665	20104.4
COG0503	Adenine/guanine phosphoribosyltransferase or related PRPP-binding protein	95612.4	71127.3	103504	189961	42978.1	86855.5	111224	86141.6	83243.8	80684.8	77425.4	99018.5	90736.6	105478	64726.2
COG0504	CTP synthase (UTP-ammonia lyase)	55098.3	43145.3	56413.2	64937	24498.5	51808.2	64530.8	51452.9	40389.4	52502.6	47989.1	46329.3	46181.9	47922.5	44218.1
COG0505	Carbamoylphosphate synthase small subunit	57697.3	49529.5	57972.5	69568.3	24600.7	53297.7	67226.4	53175.6	48454.9	54115.2	49307	47136.8	46744.2	48775.2	45065.1
COG0506	Proline dehydrogenase	292.83	352.22	397	374.67	204	364.5	655.67	529	510.28	509	685.33	395	439	442	360
COG0507	ATP-dependent exoDNAse (exonuclease V), alpha subunit, helicase superfamily I	43818.7	33505.1	54538.9	63861.3	16426.4	51185.1	62361.9	44886.2	33788.5	50760.8	38738.5	35354.3	38554	37230.4	16141.1
COG0508	Pyruvate/2-oxoglutarate dehydrogenase complex, dihydrolipoamide acyltransferase (E2) component	12281.9	37164.1	33120.3	62250.6	8004.25	15947.8	54607.2	16394.6	14110.4	6653.42	12843.5	31197.5	16933.2	32068.1	14588.6
COG0509	Glycine cleavage system H protein (lipoate-binding)	27001.4	25580.1	27483.1	7500.92	11920.1	23468.9	51686.8	26206	18561.5	26533.3	27936.6	17944.1	21495.6	16340.5	32273
COG0510	Thiamine kinase and related kinases	2222.51	8310.42	16792	55358.7	4501.08	5822.21	23996.7	6092.83	11989.2	4045.28	7407.86	21142.6	15040.6	25386.9	6523.12
COG0511	Biotin carboxyl carrier protein	43706	27707.7	51599.8	61879.7	17156.5	51293	61541.4	43941.8	23467.2	43446.4	36875.3	34038.9	32880.2	35818.1	17735.5
COG0512	Anthranilate/para-aminobenzoate synthase component II	44708.3	30368.8	49122.5	13172.2	18264	40013.2	55240.9	40944.1	22676.3	41780.2	35515.7	23877.1	28927	22188.7	36171.1
COG0513	Superfamily II DNA and RNA helicase	108909	116523	141036	208941	49289.7	98643.5	193393	101261	93720.9	95129.4	94034	114440	98442.3	110619	71205.9
COG0514	Superfamily II DNA helicase RecQ	45143.7	32128.3	49163.7	115255	26736	39574.1	50046.6	43698.2	39775.6	38837.7	40583.2	62335.7	51925	61624	44594.3
COG0515	Serine/threonine protein kinase	74545.9	78661.6	75675	81549	39211.6	91166.4	69529.4	91529.7	66555.2	86635.3	95353	71002.9	77009.9	89250.4	137303
COG0516	IMP dehydrogenase/GMP reductase	62469.7	61135.1	74003.8	125534	32449.7	59106.1	91589.1	60385.3	58736.4	57247.1	61107.2	69412.2	65737.1	78483.1	68458.8
COG0517	CBS domain	13690	14357.2	14945.1	7935.66	4686.1	16160.9	18653.8	18063.6	7799.76	19944.1	15939	6307.25	7771.6	5914.67	4446.5
COG0518	GMP synthase - Glutamine amidotransferase domain	3213.65	17398.1	3246.67	6101.85	3240.08	3356.8	3892.63	5360.33	11363.5	2435.88	7827.89	5627.66	7021.27	9324.68	21967.8
COG0519	GMP synthase, PP-ATPase domain/subunit	56828.9	45114.1	57416.6	67385.9	25352.7	53561.9	66816.6	54376.1	43245.3	53889.1	49546.7	47343.8	47173.1	48576.3	45155.4
COG0520	Selenocysteine lyase/Cysteine desulfurase	74332.7	50918.3	90013.5	78041.9	33431.7	79670	108132	74551.6	53041.9	67738.9	62934.7	54670.7	60220.4	55469.9	53406.3
COG0521	Molybdopterin biosynthesis enzyme MoaB	31219.9	31935.2	41683.6	9613.86	9825.81	24710.9	74167.2	29260.8	17426.4	26838	23868.7	10072.3	12353.7	10632.4	12296.6
COG0522	Ribosomal protein S4 or related protein	56287.3	43736.9	58360.2	71564.5	24872.7	53010.1	67815.9	53916.1	43841.5	53632.5	49953.1	47073.3	46691	48603.2	44686.6
COG0523	GTPase, G3E family	33338.9	24213	50953.9	7806.88	15652.9	38423.4	69177.1	37075.6	16364.1	27832.9	21090.2	14130.9	18934.2	12913.9	13404.5
COG0524	Sugar or nucleoside kinase, ribokinase family	187623	165095	276018	260666	88289.4	179161	358289	192837	130806	174361	154435	170679	164070	171377	139716
COG0525	Valyl-tRNA synthetase	55847.6	43914.3	56942	67144.8	24829.7	52847.2	66165.1	52821.1	42036.4	53234.2	49028	46751.3	46528.2	48316.2	44521.6
COG0526	Thiol-disulfide isomerase or thioredoxin	33113.4	47916.3	29155.5	65318.8	17705.6	21245.3	40530	28501.7	31935.5	19585.4	21409	46279.5	28671.5	39630.1	26896.1
COG0527	Aspartokinase	80198.5	61243	93027.1	68912.4	34294.9	73448.7	132137	75216.8	45384	72288.6	62515.7	56784.3	53493.6	48462.3	33012.7
COG0528	Uridylate kinase	55845.3	43586.3	56937	67142.8	24829.7	52844.2	66219.4	52821.1	42054.4	53231.2	49042	46754.3	46528.2	48347.2	44521.6
COG0529	Adenylylsulfate kinase or related kinase	2648.16	7868.89	12521.2	291.86	2651.03	2572.62	21777.3	5019.97	3425.86	3410.81	2006.12	4397.7	2821.32	864.49	1636.85
COG0530	Ca2+/Na+ antiporter	23042.6	14700.7	26912.3	13583.8	9603.28	15754.9	33048.4	24465	21300.3	20186.9	15873.6	14730	11310.5	10216.7	11345.1
COG0531	Amino acid transporter	100488	173296	193123	482072	59808.5	101730	305508	110208	158280	87075.1	110770	183258	154108	216058	117718
COG0532	Translation initiation factor IF-2, a GTPase	55845.3	43586.3	56937	67142.8	24829.7	52844.2	66219.4	52821.1	42054.4	53231.2	49042	46754.3	46528.2	48347.2	44521.6
COG0533	tRNA A37 threonylcarbamoyltransferase TsaD	67326.8	51415.1	71838.4	69529.8	30207.7	72764.1	77867.8	67477.1	46982.4	67487.1	58371.5	50115.8	54982.2	51214.7	46238.6
COG0534	Na+-driven multidrug efflux pump	407746	217431	386779	141657	144227	411569	403472	388524	229204	417933	322733	229242	246146	173085	155208
COG0535	Radical SAM superfamily enzyme, MoaA/NifB/PqqE/SkfB family	95589.2	44946	85749.2	11049.2	32410.3	105435	93101.8	93130.8	42572.3	113534	77852.1	44637.1	53213.7	37491.4	38380.6
COG0536	GTPase involved in cell partioning and DNA repair	55838.3	43581.3	56937	67140.3	24827.7	52841.7	66215.4	52818.6	42051.9	53225.7	49042	46754.3	46525.7	48347.2	44521.6
COG0537	Diadenosine tetraphosphate (Ap4A) hydrolase or other HIT family hydrolase	74366	51879.8	71852.8	71427.7	29178.8	69522.3	87600.6	69026.1	50520.9	74461.1	66272	54833.1	55529.5	56397.6	53648.6
COG0538	Isocitrate dehydrogenase	38076.1	28030.6	49839.1	6438.67	16162.8	44436.7	54387.2	41806.1	19595.6	43139.8	32517.6	18106.4	24722.4	20970.3	34059.3
COG0539	Ribosomal protein S1	31459.5	23396.4	35993.2	58744.9	18784.6	33895.9	45370.1	30226.3	19485.2	29880.8	30440.5	35115.6	35422.4	37347.7	34380.1
COG0540	Aspartate carbamoyltransferase, catalytic chain	54431	43448.3	56868	67150.5	24505.7	52862.2	66203.4	52888.1	41684.4	53205.2	49056	46646.3	46228.3	48276.2	44289.6
COG0541	Signal recognition particle GTPase	55838.3	43581.3	56934	67140.3	24814.7	52822.7	66215.4	52815.6	42045.9	53190.7	49042	46754.3	46525.7	48347.2	44521.6
COG0542	ATP-dependent Clp protease ATP-binding subunit ClpA	126761	90061.2	133334	288315	62675.1	126648	140527	116944	97480.7	117720	109945	145568	131393	156079	93882.5
COG0543	NAD(P)H-flavin reductase	108647	61244.8	104833	31015.6	39644.3	107706	123176	107171	62947.2	117248	92070.6	45449.2	63946.8	45157.3	60885.1
COG0544	FKBP-type peptidyl-prolyl cis-trans isomerase (trigger factor)	69458.2	49040.8	65629.6	67969.1	28206.3	58222	71034.6	62831.6	46245.2	60334.4	52191.3	51540.3	49596.6	52104.4	48807.1
COG0545	FKBP-type peptidyl-prolyl cis-trans isomerase	22620.6	23636.2	28202	850.72	13628.6	8718.73	43820.7	13110	10463.3	6782.58	6183.72	20113.1	11247.3	5058.31	9288.03
COG0546	Phosphoglycolate phosphatase, HAD superfamily	143417	101217	143941	135486	60703.8	154308	133575	142568	81407.5	150721	113552	107515	106040	102302	80213.1
COG0547	Anthranilate phosphoribosyltransferase	42315.6	40016.6	60336.6	8964.65	18681.8	44998.7	77189	43913.4	23014	45525.5	38006.8	23196.7	29257.8	21501.8	36230.7
COG0548	Acetylglutamate kinase	49392.9	42717.9	63685.3	10109.2	20962	50474.5	83870.2	50376.9	32470.8	50757	43439.1	26621.4	33795.6	25634.8	40970.2
COG0549	Carbamate kinase	28678.4	32038.4	57323.7	9401.57	9049.7	27422.8	90723	31941.7	16974.4	27049	20369.7	10849.7	11452.5	11013.9	11960.1
COG0550	DNA topoisomerase IA	140385	84688.2	127422	183104	60087.7	113480	142354	116655	81436	119962	99223.3	120702	107947	108660	71515.3
COG0551	ssDNA-binding Zn-finger and Zn-ribbon domains of topoisomerase 1	185.24	9078.83	11743.3	166.17	797.83	1943.48	20995.8	2449.75	1492.45	683.64	576.05	254.33	343.1	194.72	218.62
COG0552	Signal recognition particle GTPase	55845.3	43586.3	56934	67142.8	24816.7	52825.2	66219.4	52818.1	42048.4	53196.2	49042	46754.3	46528.2	48347.2	44521.6
COG0553	Superfamily II DNA or RNA helicase, SNF2 family	8748.55	19239.3	25364.6	18828.4	2630.65	10949	32374.2	13482	18072.5	14994.7	12327	9566.71	6419.23	8958.02	8405.9
COG0554	Glycerol kinase	46405.2	32167.9	51781.8	66981.4	17590.2	46561.4	65940.7	45992.5	37128.3	49206.1	41395.5	38031.6	39533.1	42450.7	23543.6
COG0555	ABC-type sulfate transport system, permease component	5446.31	7681.16	12901	994.69	1079.06	3540.66	23875.2	3287.41	3321.17	2488.56	2067.35	1253.46	1626.62	2208.52	1136.32
COG0556	Excinuclease UvrABC helicase subunit UvrB	55845.3	43586.3	56937	67142.8	24829.7	52844.2	66219.4	52821.1	42054.4	53231.2	49042	46754.3	46528.2	48347.2	44521.6
COG0557	Exoribonuclease R	53216.2	40800.8	54696	64229.6	21602.5	49008.8	62417.2	47548.5	37616.7	50152.6	40940.5	43682.1	40125.9	41516.9	24797.1
COG0558	Phosphatidylglycerophosphate synthase	75381	61755.5	103052	71470	36567.3	87966.9	139454	77945.9	58991.9	81058.4	81792.1	52650.8	69928.6	67507.5	90126.7
COG0559	Branched-chain amino acid ABC-type transport system, permease component	52388.8	37679.4	61728.7	9193.8	19382.3	55548.2	72235.3	55133.7	31193.6	61411.5	44022.6	23863.6	40008.7	32221.2	39659.5
COG0560	Phosphoserine phosphatase	26871.5	30717.5	41692.2	18353.5	15092.1	25365	60876.8	29117.3	22570.5	22298.7	25969.9	19700.8	19875.2	18452.5	34097.3
COG0561	Hydroxymethylpyrimidine pyrophosphatase and other HAD family phosphatases	173824	176974	240196	256347	80457.6	165730	266715	196465	218201	177112	173071	166510	161795	188535	180654
COG0562	UDP-galactopyranose mutase	25097.6	14416.1	15468.1	54908.8	12917.8	12556.4	13254.3	18979.2	15471.9	14650.6	15578	32169.1	26781.3	33781.5	28967.1
COG0563	Adenylate kinase or related kinase	56528.5	45771.8	60396.4	71941.1	25976.2	54076.2	69042.4	54278.8	43785.8	54671.7	50654.9	48733.1	47505.2	50728.9	45922.6
COG0564	Pseudouridylate synthase, 23S rRNA- or tRNA-specific	179622	129620	189111	200141	78100.5	162257	222088	166404	127146	165450	142204	143748	138609	140668	113686
COG0565	tRNA C32,U32 (ribose-2'-O)-methylase TrmJ or a related methyltransferase	1986.57	16401.9	23753.1	460.6	1946.66	4123.24	43713.1	6037.08	4622.85	3575.41	1681.68	861.91	1559.67	1372.27	1003.74
COG0566	tRNA G18 (ribose-2'-O)-methylase SpoU	109674	75905.1	117274	140559	52725.1	109866	135723	112978	93936.2	111253	108511	90372.8	99806	105477	109099
COG0567	2-oxoglutarate dehydrogenase complex, dehydrogenase (E1) component, and related enzymes	2071.72	13748.2	13368.9	3157.93	1442.15	4264.42	23709.8	4399.33	3589.28	1640.89	3104.67	3670.71	1499.53	2784.85	2433.07
COG0568	DNA-directed RNA polymerase, sigma subunit (sigma70/sigma32)	66634.5	65757.4	86372.9	70817.9	29997.6	60863.5	115616	65853.3	52311.2	62263.9	53970.5	51855.2	51825.7	53548.8	51761.7
COG0569	Trk K+ transport system, NAD-binding component	97603.2	62743.3	92208.2	82435.4	39090.3	91998.3	108066	97431.6	62049.7	98435.3	86122.5	66854.7	68865.1	66384.2	63878.2
COG0571	dsRNA-specific ribonuclease	55845.3	43586.3	56937	67142.8	24829.7	52844.2	66219.4	52824.1	42054.4	53231.2	49042	46754.3	46533.2	48349.2	44529.6
COG0572	Uridine kinase	58850.6	36377.3	60094.7	70983.4	25303.7	51197	59023	52597.2	39264.6	46304.5	35003.2	50893.8	46357.1	40918.4	22728.1
COG0573	ABC-type phosphate transport system, permease component	48602.5	36168.5	51520.7	66936.6	20073.8	45655.3	65218	45437.9	39429.1	48076.6	46198.3	38237.8	42695.3	45819.5	40084.8
COG0574	Phosphoenolpyruvate synthase/pyruvate phosphate dikinase	52633.6	38571.7	52486.1	14288.5	18757	49296.3	64081.4	49383.9	29920.6	50789.9	39714.8	25232	28415.4	19402.4	21712.4
COG0575	CDP-diglyceride synthetase	55774	37207	55895.3	67118.1	24745	50884.9	66115.1	51546.7	41912	53153.9	48855.7	44286	46320.8	47424.9	43077.2
COG0576	Molecular chaperone GrpE (heat shock protein)	55873.3	43664.9	56937.9	67142.8	24829.7	52844.5	66223.9	52826.1	42054.5	53231.5	49042.4	46754.3	46529	48347.2	44521.6
COG0577	ABC-type antimicrobial peptide transport system, permease component	91846.1	45512.8	65989.2	61455.4	40411.7	81944.1	67065.4	82666.6	43547.4	79071.3	67986.4	65772.6	68996.2	56710.9	53613.2
COG0578	Glycerol-3-phosphate dehydrogenase	7154.84	18576	27761.1	55696.4	6869.66	7889.99	45896.7	9002	10305.2	6188.65	8076.28	22686.8	15443.4	24985.7	5932.9
COG0579	L-2-hydroxyglutarate oxidase LhgO	26663.1	27943.6	45782.2	13632.8	9035.64	28033.9	76470.7	32278.4	21954.6	33621.2	29674.3	12149.3	17494.3	13968	14305.2
COG0580	Glycerol uptake facilitator and related aquaporins (Major Intrinsic Protein Family)	26365.6	30150.5	45549.9	118744	19032.5	28555.3	66283.5	27887.5	32865.5	24883.2	37792.3	50802.2	43476.2	65174.3	54789
COG0581	ABC-type phosphate transport system, permease component	48596.8	42536.9	52557.4	66963.2	20158.5	47605.7	65325.1	46696.2	39569.7	48146.9	46356.6	40669.8	42893.7	46736	41518.1
COG0582	Integrase	1091.31	44398.1	72436.1	1078.86	5691.32	16264.9	127477	19939.2	9764.44	6114.82	3642.19	1443.82	2131.51	1849.28	1860.74
COG0583	DNA-binding transcriptional regulator, LysR family	353423	266264	395871	282264	130744	338073	515881	347388	225346	331144	265354	221306	241329	235346	185533
COG0584	Glycerophosphoryl diester phosphodiesterase	60994.6	49207.4	74970.1	77569	26789.6	54846.9	88982.3	62383.4	53297.4	55309.2	53804.1	50820.4	50115.4	51107.3	47568.7
COG0585	tRNA(Glu) U13 pseudouridine synthase TruD	229.24	6970.21	11789.4	165.67	826.33	1980.25	21379.8	2503.25	1844.3	824.83	1449.67	348.33	346.25	289.72	362.62
COG0586	Uncharacterized membrane protein DedA, SNARE-associated domain	39862.5	73818.3	85212.9	130442	28463.1	34277.3	135912	42288.8	52489.6	29643.9	41364.6	58545.4	53277.8	68264.2	63936.3
COG0587	DNA polymerase III, alpha subunit	56026.4	43564.1	56496.9	67460.6	25024.3	53069.8	67424.1	53292.3	42709.6	53821.1	50575	47534.4	47143.3	49766	44957.7
COG0588	Phosphoglycerate mutase (BPG-dependent)	17267.7	31853.1	22780	111850	14749.9	13061.4	28354.1	15788.1	34226.9	9307.2	19494.5	47840.1	36032.4	56264.9	33364.6
COG0589	Nucleotide-binding universal stress protein, UspA family	48988.1	106000	98739.8	280027	38520.5	42679.1	160455	51939.6	65993.6	33675.1	51155.3	112539	89825.6	135980	77070.3
COG0590	tRNA(Arg) A34 adenosine deaminase TadA	63727.6	45425.8	60643.9	70468.7	29814	57851.9	68076.4	59375.8	45436.3	57879.9	52253.7	53708	51005.8	50909.9	47967.5
COG0591	Na+/proline symporter	66068.7	48851	65567.7	62725.8	26054.1	66431.7	74905.4	62178.7	31122.9	62535.5	44221.8	45514.5	47676.9	41193.4	22728.3
COG0592	DNA polymerase III sliding clamp (beta) subunit, PCNA homolog	56976.6	44026.3	57765	67174.5	25201.7	54952.2	68876.1	54214.3	42432.4	54433.2	49566.5	47339.6	48604.2	48661.7	44711.6
COG0593	Chromosomal replication initiation ATPase DnaA	55890.3	45908.3	57062	67182.8	24849.7	53002.2	66682.4	54023.1	42598.4	55159.2	49222	46853.3	46795.2	48450.2	44684.6
COG0594	RNase P protein component	45313.7	39366.6	53237.9	66540.7	19186	47829.3	64665.3	45694.3	38080	48482.8	46026.4	39767.1	41875.4	46264.2	40521.9
COG0595	mRNA degradation ribonuclease J1/J2	52165.3	42675.8	52420.4	135590	23231.2	52636.5	51699.7	54071.5	62179.7	55661.5	56131.4	59291.3	57374.7	71732.6	47353.1
COG0596	Pimeloyl-ACP methyl ester carboxylesterase	126391	111284	177972	63099.6	50120.4	140032	225985	144413	104421	141788	122095	63566.2	80930.9	75670	92420.2
COG0597	Lipoprotein signal peptidase	61368.8	47670.8	64211.8	67926.1	26518.7	56961.6	70197.3	58633.9	45055.9	59313.7	51576.2	50999.8	49281.7	51235.7	47205.1
COG0598	Mg2+ and Co2+ transporter CorA	55518.6	50612.3	66547.9	72945.3	24181.5	53259.4	85798.6	53271.7	48510	50189.1	49449.9	46704.4	46470.6	47749.4	44506.7
COG0599	Uncharacterized conserved protein YurZ, alkylhydroperoxidase/carboxymuconolactone decarboxylase family	35429.9	29109.3	37278.9	8991.28	18448.2	39615.3	21373.5	39169.9	25309.7	34882.8	26521.1	23364.7	30874.3	21018.6	34677.9
COG0600	ABC-type nitrate/sulfonate/bicarbonate transport system, permease component	116748	62393.8	134682	79401.1	42443.1	126266	149832	115232	61052.3	123916	95770.5	65728.2	84058.1	72709.1	65550.6
COG0601	ABC-type dipeptide/oligopeptide/nickel transport system, permease component	137631	123599	183216	138188	58766	147698	248150	146335	89677.7	139131	120497	105753	128158	120760	117736
COG0602	Organic radical activating enzyme	62127.3	52231.5	73911.8	67317.5	28834.6	56215.1	87424.9	57143.2	44862.3	56563.7	50039.2	49916.1	47954.7	48923.5	47144.7
COG0603	7-cyano-7-deazaguanine synthase (queuosine biosynthesis)	20467.3	23854.2	22735.1	3198.12	8644.95	12996.1	30583.4	16223.3	10452.9	15918.2	9079.37	12523.8	6950.48	6052.57	8553.93
COG0604	NADPH:quinone reductase or related Zn-dependent oxidoreductase	6719.45	31456.3	31616.9	69516.7	9283.36	12400.1	56590.6	16078.7	24855.6	11181	21193.7	28921.6	24188.9	37898.9	31367.8
COG0605	Superoxide dismutase	26792.7	25433.8	38440.4	12822.7	10233.9	24136.3	67814.3	23300	15544.4	23811.3	23649.5	15884.3	13953.2	11186.8	12935.5
COG0606	Predicted ATPase with chaperone activity	49712.9	35305.3	51707.6	9696.75	20551.7	48441.7	62283	47790.2	24923.7	48991.9	40590.2	25373.3	30953.2	22476.5	37494.6
COG0607	Rhodanese-related sulfurtransferase	70385	68752.8	103834	131634	30655	75306.1	152182	78843.9	57983.4	73700	63484.3	67695	59862.3	71411.3	35506
COG0608	Single-stranded DNA-specific exonuclease, DHH superfamily, may be involved in archaeal DNA replication intiation	55073.6	41310.4	56131.9	64106.5	21818	52015.6	64848.7	50402.9	38107.2	52209.7	41704	44112	40635.7	41487.2	25052.9
COG0609	ABC-type Fe3+-siderophore transport system, permease component	100896	71792.4	128317	145147	38775.1	94930	175766	95636.2	62953.9	95433.8	80993.1	79083.6	78422.4	79217.3	41919.3
COG0610	Type I site-specific restriction-modification system, R (restriction) subunit and related helicases ...	27710.5	14870.6	32026.4	57547.2	12701.2	33072.2	55928.4	29892.1	23910	32385.9	33377	27652.1	27843.8	28800.4	15986.7
COG0611	Thiamine monophosphate kinase	15976	18223.9	15801	3514.95	7595.1	6452.87	28310.6	11567.3	8314.73	7144.02	7187.53	11263.6	6558.43	5969.7	10347
COG0612	Predicted Zn-dependent peptidase	106701	62392.2	104450	133920	50887.9	105099	124190	89313.1	74158.4	91862.9	85094.6	92877.3	86865.6	76914.8	44715
COG0613	Predicted metal-dependent phosphoesterase TrpH, contains PHP domain	65158.6	40000.9	72286.4	24808.5	22090.9	63518.3	85215.2	66465.2	37145.6	69848.4	58271.4	26154.8	38125	29586.6	42702.1
COG0614	ABC-type Fe3+-hydroxamate transport system, periplasmic component	112960	64940.5	109717	85209.4	38145.3	105725	153943	102175	58500.2	110063	88228.6	63314.5	75200.9	60168.8	41533.1
COG0615	Glycerol-3-phosphate cytidylyltransferase, cytidylyltransferase family	5502.66	20322.9	5581.09	3163.67	3106.59	7056.41	3522.33	8371.41	14491.2	5279.41	6680.57	9626.83	5024.16	6373.58	8744.41
COG0616	Periplasmic serine protease, ClpP class	12862.7	29197.8	38016.4	1615.79	7717.61	9326.19	68224.9	14010.4	10655.7	8923.37	6342.03	7812.28	6349.4	3391.79	4788.72
COG0617	tRNA nucleotidyltransferase/poly(A) polymerase	57595.9	55323	69071.7	67436.7	25975	55159.7	88569.7	57648.4	45277.4	57885.3	50133	47384.9	47848.4	49202.3	45373.2
COG0618	nanoRNase/pAp phosphatase, hydrolyzes c-di-AMP and oligoRNAs	58928.1	37044.6	46193.3	66795	21170.9	50823.2	44907.4	51449.1	37675.8	55945.3	41973.2	44490.2	40673.9	41269.3	25008.3
COG0619	Energy-coupling factor transporter transmembrane protein EcfT	123648	86375.4	123193	196596	49397.8	134866	147251	126386	86159.6	133066	110838	104485	106543	115825	70928.1
COG0620	Methionine synthase II (cobalamin-independent)	12776.1	22305.2	24467.4	63027.9	10750.4	13126.6	29824.2	14742.6	21529	13647.1	18971.7	26669.1	21499.3	33833.4	27563.6
COG0621	tRNA A37 methylthiotransferase MiaB	148340	90066.9	143175	27853.9	56008.6	142936	162558	140304	83571.3	149800	117459	73215.5	88713.1	59487.3	77081.5
COG0622	Predicted phosphodiesterase	78556.3	52169.9	79128.6	129212	31294.1	76197.2	86340.2	74844.6	53435.1	80057.9	67514.1	75201.6	63301.5	72535.6	37248.8
COG0623	Enoyl-[acyl-carrier-protein] reductase (NADH)	11984	19091.2	15369.5	2249.01	5920.45	5878.34	25215.8	9428.38	9022.19	6461.04	5518.63	10494.5	6465.98	5594.73	9464.93
COG0624	Acetylornithine deacetylase/Succinyl-diaminopimelate desuccinylase or related deacylase	132062	114358	149765	286082	62407.3	122480	199299	121553	101696	122270	116429	150002	138462	159456	103416
COG0625	Glutathione S-transferase	3261.79	56154.6	96059.8	3770.96	6863.3	16161.6	178046	19333.6	17453.1	7340.63	7046.09	4214.8	6187.52	10571.2	3703.2
COG0626	Cystathionine beta-lyase/cystathionine gamma-synthase	34391.3	30188.2	48253.3	60149.6	15673.6	42557.5	90973.7	36219.7	27129.8	43910.1	47817.6	31304.8	33951.7	41679.3	37729.3
COG0627	S-formylglutathione hydrolase FrmB	8442.11	21437.7	29593.9	8010.16	9789.63	9789.67	49943.3	16786.7	14049.6	9175.07	15964	13333.7	14109.6	14732.3	26511.1
COG0628	Predicted PurR-regulated permease PerM	123049	104701	161381	157809	50014.5	120480	194578	126188	101940	125226	107683	102317	98906.6	103008	79503
COG0629	Single-stranded DNA-binding protein	73763.2	60583.5	93366.7	87802.3	36114.7	79277.7	111819	73807.9	63709.8	76802.8	72959.4	56561.9	65416.3	62254.7	69067.4
COG0630	Type IV secretory pathway ATPase VirB11/Archaellum biosynthesis ATPase	1562.56	1188.33	127.6	51.47	568.93	165.3	70.43	83.5	454.5	81.03	149.34	181.33	381.57	139.01	343
COG0631	Serine/threonine protein phosphatase PrpC	57110.4	41621.2	58729.8	69865	23508.8	67764.4	47325.1	65705.2	41407.8	64671	52783.5	46759.8	44158.5	51540.3	46542.3
COG0632	Holliday junction resolvasome RuvABC DNA-binding subunit	55845.3	43580.3	56935	67142.8	24829.7	52837.2	66219.4	52815.1	42054.4	53231.2	49037	46752.3	46528.2	48347.2	44521.6
COG0633	Ferredoxin	2159.24	14283.9	24017.9	3249.44	2123.66	4243.18	45079.8	5278.91	5278.6	2244.91	3138.43	1490.91	1970.67	2758.6	1258.24
COG0634	Hypoxanthine-guanine phosphoribosyltransferase	56680	49874.6	59417.4	74170.9	24626.7	53318	68604.2	55085.8	49613.3	54083.8	49467.4	47045.6	46491	48580.2	44784.6
COG0635	Coproporphyrinogen III oxidase or related Fe-S oxidoreductase	92481.4	58298.3	102398	22728.3	35483.7	93844.5	121007	88637.8	50550.8	93538.4	78103.7	43524.4	56019.7	39414.5	51830.1
COG0636	FoF1-type ATP synthase, membrane subunit c/Archaeal/vacuolar-type H+-ATPase, subunit K	46073.9	34650.5	55390.5	71110.1	20451	48528.2	65103.2	49926.6	40366.6	48327.3	47936.5	37545.6	42345.6	46127	40020.2
COG0637	Beta-phosphoglucomutase or related phosphatase, HAD superfamily	120209	102014	158799	132476	59717.4	117435	193981	125336	100777	116294	105334	101738	99507.9	105243	99509.3
COG0638	20S proteasome, alpha and beta subunits	493.66	430	687	5359.34	364	525	953.34	810	802	614	2396	1210	524	798	496
COG0639	Diadenosine tetraphosphatase ApaH/serine/threonine protein phosphatase, PP2A family	259.99	6969.71	11757.9	1586.59	796.33	1970.75	21228.1	2354	1588.05	700.08	724.67	313.08	319.42	222.72	228.62
COG0640	DNA-binding transcriptional regulator, ArsR family	128227	83700.4	150998	156867	49288.4	149690	214756	133427	91580.8	147204	127879	89208.9	102482	102981	59324.8
COG0641	Sulfatase maturation enzyme AslB, radical SAM superfamily	55296.5	42174.3	81104.5	11773.2	23451.3	67800	88488.5	64753.4	27229.1	67783.9	40545.7	28999.3	30245.6	19765.9	19411
COG0642	Signal transduction histidine kinase	472794	263412	516005	313695	184292	468528	620812	454560	311989	484900	383603	291640	325512	276123	241808
COG0643	Chemotaxis protein histidine kinase CheA	31655.6	14688.9	40984.6	3599.86	8507	38545.4	55646.2	27296.4	12393.1	38792.4	27354.9	11094	17794.2	9764.38	6819.62
COG0644	Dehydrogenase (flavoprotein)	11453.5	29485.4	60202.8	6601.7	8162.15	18399	92740.9	18527.8	10651.1	11815.7	8429.23	4961.3	8246.55	6735.68	7128.24
COG0645	Predicted kinase	447.01	620.5	1153.5	35.88	468	2476	627.21	3731.75	606.58	2073.75	335.26	146.25	391.5	261.5	449.5
COG0646	Methionine synthase I (cobalamin-dependent), methyltransferase domain	18266.4	1588.12	14560.7	516.42	5088	16345.3	13386.9	12238.1	3608.68	11879.8	8050.88	4224.75	11033.4	4093.33	3288.5
COG0647	Ribonucleotide monophosphatase NagD, HAD superfamily	9962.97	26536.8	24797.1	63667.2	8341.38	12465.6	32674.9	15918	24765.1	15510.5	21149.8	28162.2	25439.8	36476.8	28456.7
COG0648	Endonuclease IV	46049.9	33392.4	50384.6	59548.4	17836	46730.1	60274.7	42632	27253.7	45458.7	37892.3	38218.3	36923.7	37637.2	21570.9
COG0649	NADH:ubiquinone oxidoreductase 49 kD subunit (chain D)	13155.1	15427.7	14999.4	889.79	6777.45	5980.77	27238.2	9082.88	6759.61	4464.04	5430.53	10272.3	5830.65	5583.23	9613.43
COG0650	Formate hydrogenlyase subunit 4	2223.91	24696.7	26305.1	2994.67	1860.33	6818.25	45803.1	9984.75	6398.55	10562.1	3045.67	1326.33	2107.92	1064.22	1797.12
COG0651	Formate hydrogenlyase subunit 3/Multisubunit Na+/H+ antiporter, MnhD subunit	8592.79	25655.7	36278.1	6311.92	3736.13	12067.5	53602.2	17084.2	11347.9	18744.5	8194	6919.18	5507.82	8396.99	8375.69
COG0652	Peptidyl-prolyl cis-trans isomerase (rotamase) - cyclophilin family	60152.1	69607	82480.9	79377.1	28687.8	72458.2	96330.8	76501	59282.7	74652.6	62791	50884.1	50932.7	57609.4	54689.5
COG0653	Preprotein translocase subunit SecA (ATPase, RNA helicase)	55838.7	39691.6	58577.3	120622	26367.7	54364	67999.2	52118.1	50344.9	54783.8	52529.8	62251.6	58207.3	68461.4	45875.3
COG0654	2-polyprenyl-6-methoxyphenol hydroxylase and related FAD-dependent oxidoreductases	2876.91	29991.5	49774.9	10733.1	4667.03	10187.9	93706.2	12689	11542.4	6250.36	8946.46	4898.58	5452.33	7744.64	3627.8
COG0655	Multimeric flavodoxin WrbA	84543.8	43568.6	85661.6	10763.2	26144.1	90559.4	94285.1	84973.4	36643.9	96790.6	60272.3	31068.3	42777.1	27083.4	24386.1
COG0656	Aldo/keto reductase, related to diketogulonate reductase	40029	81894.6	72444.6	127556	28643.9	43434.5	88721	55315.8	68796.4	40545.7	48293.1	63784.8	54218.3	76876.2	82434.9
COG0657	Acetyl esterase/lipase	88859.8	75757	83039.9	33644.8	35009.2	69280.3	83704.1	78999.9	68742.4	73218.4	63081.8	52636.4	56262.6	48683.3	75142.4
COG0658	Predicted membrane metal-binding protein	2341.5	898.43	2458.36	281.6	1988.2	3351.53	947.73	4279.05	2036.9	2061.57	2092.6	1045.45	1192.4	1079.6	739.4
COG0659	Sulfate permease or related transporter, MFS superfamily	33293.8	25305.7	31784.8	9034.26	9139.56	24624.7	50329.2	27988.5	16478.9	29306.9	22595.2	17760.3	14206	12240.9	15244.9
COG0661	Predicted unusual protein kinase regulating ubiquinone biosynthesis, AarF/ABC1/UbiB family	17057.6	16070.3	24656.3	57264.6	11800.4	22512.7	50298.2	20339	24308.8	21587.4	29000.7	26193.1	29206	36109.1	32746.6
COG0662	Mannose-6-phosphate isomerase, cupin superfamily	6498.3	3457.64	12136.7	1815.02	3986.56	11616.5	3698.71	7976.66	8815.57	9082.89	6822.93	4444.96	8237.29	6389.98	5119.62
COG0663	Carbonic anhydrase or acetyltransferase, isoleucine patch superfamily	25589.1	37750.2	48707.3	11217.1	10577.2	21224.7	85230.8	26106.5	21983.8	20894.8	18200.2	17667.2	16312.4	13245.8	15642.7
COG0664	cAMP-binding domain of CRP or a regulatory subunit of cAMP-dependent protein kinases	195400	111913	210665	96855.6	81982.9	187202	226578	181074	98050	176854	126860	110598	128067	88455.5	87819.1
COG0665	Glycine/D-amino acid oxidase (deaminating)	32671.4	38598.4	67308.8	22461.1	12757.4	43312.8	108211	39726.6	26365.1	39858.6	36541.9	17866.8	23241.7	21174.2	15130.7
COG0666	Ankyrin repeat	1783.17	13465.7	12930.7	255.27	1195.67	4001.56	21663.7	3862.74	2293.96	912.08	933.51	2900.83	1000.08	1623.37	1963.95
COG0667	Predicted oxidoreductase (related to aryl-alcohol dehydrogenase)	70481.9	97262.4	116038	17273.3	34551.5	69912.6	172277	75105.2	49409.5	72332.9	73979.6	55079.8	56242	49833	95081.7
COG0668	Small-conductance mechanosensitive channel	59207.6	63283.3	91157.6	69624.4	27993.2	55991	131958	58108	49634.4	53470.2	52932.2	49786.8	49000.4	50750.7	46574.4
COG0669	Phosphopantetheine adenylyltransferase	55896.6	43551.3	57043	67212.8	24857.7	52937.2	66293.1	52925.1	42102.4	53250.2	49088	46821.3	46549.2	48387.2	44565.6
COG0670	Integral membrane protein, interacts with FtsH	13976.8	37416.9	44334.7	63057.6	12961.7	12280.7	70365.3	18322.8	34645.2	11542.1	18609.5	30657.2	26034.2	35070.3	30359
COG0671	Membrane-associated phospholipid phosphatase	25011.5	29696.1	49929.4	65004.1	15178.8	28021.2	54082.1	30759.1	35027.2	26617.2	24871.7	29712.7	30739.9	38402.6	30802.3
COG0672	High-affinity Fe2+/Pb2+ permease	426.08	7167.21	11995.9	1825.18	903.33	2169.59	21535.3	2536.91	1757.08	874.33	875.84	450.33	487.92	429.38	371.62
COG0673	Predicted dehydrogenase	145416	119606	180222	92796.1	53351.6	123769	243140	143156	99933.8	136929	122232	112914	107572	96982.5	91703.9
COG0674	Pyruvate:ferredoxin oxidoreductase or related 2-oxoacid:ferredoxin oxidoreductase, alpha subunit	105154	61996.4	88363.5	24256.4	37409.9	99312.6	106550	93435.9	50302.9	97025.2	74624.7	48393	55969.7	30906.5	37929.9
COG0675	Transposase	14254.8	24650.7	20357.4	151603	16965	14506.1	28738.5	16533.3	27878.1	7715.88	22238.7	56477.5	48646.8	70586.7	47500
COG0676	D-hexose-6-phosphate mutarotase	241.32	13342.5	12791.9	213.26	881	3910.75	21557.1	3617.33	1886.38	858.41	925	2730.41	568.08	1175.05	1680.95
COG0677	UDP-N-acetyl-D-mannosaminuronate dehydrogenase	24621.1	21097.2	28599.1	5719.27	6707.48	22182.8	48358.7	22529	13289.9	28889.4	22942.2	11100.6	12639	9606.61	10956.9
COG0678	Peroxiredoxin	35.75	48.5	56.83	81.76	5	53.14	1131.67	102.58	641	258.25	306.34	160.25	387.83	832.33	166.5
COG0679	Predicted permease	82531.2	58571.8	82183.8	71120.9	33806.3	83493.2	89442.1	79369.9	54523.1	75753.2	66582	52220.8	66125.4	61100	68537.1
COG0680	Ni,Fe-hydrogenase maturation factor	5580.99	33385.5	38847.9	3377.43	4747.25	9299.5	65845.7	13500	9038.13	8143.83	6019.92	6123.41	3901.75	3004.97	4940.7
COG0681	Signal peptidase I	70780.4	40202	52528.4	120496	30105.2	65454	63690.6	61177.6	50033.1	69367.8	68705.1	67645.1	63661.6	72631.9	52410.4
COG0682	Prolipoprotein diacylglyceryltransferase	56256.8	43993.9	58854.2	67324.8	25763.7	56644	66750.9	56347.6	42368.3	55353.3	49229.2	46876.3	46627	48528.9	44945.1
COG0683	ABC-type branched-chain amino acid transport system, periplasmic component	59011.1	51027.8	75211.5	10114	23372.7	58999.6	95567.9	60609.1	35037.2	65187	46257.6	28862.2	43728.3	34225.1	41744.1
COG0684	Regulator of RNase E activity RraA	6692.89	22540.2	17141	4703.44	1583.06	5560.36	26502.4	9962.58	6170.09	6973.64	3460.77	3598.71	3373.62	3333.19	2404.49
COG0685	5,10-methylenetetrahydrofolate reductase	43975.7	35854.7	52338.1	11198.4	20967	50788	62506.5	49854.3	26054.6	50154.4	41652.7	25291.1	31045.3	22784.2	37658.1
COG0686	Alanine dehydrogenase	9526.93	5992.15	2900.36	7340.32	4134.7	3018.95	7600.36	7686.05	5643.64	6571.56	7482.78	5094.87	4237.9	4466.02	7534.98
COG0687	Spermidine/putrescine-binding periplasmic protein	40450.1	40958.3	73861.3	68343.8	15705	46438.1	102860	41652	29893	41934.6	34430	33038.2	33229.9	35421.6	12150.8
COG0688	Phosphatidylserine decarboxylase	20094.3	30879.8	23922.4	9478.76	10528.8	14701.8	32781.6	19911.8	20767.6	17193.7	10039.8	12377.3	8328.73	7248.07	12485.4
COG0689	Ribonuclease PH	20202.1	18735.3	29727.1	10685	10371.6	24427.2	43615.7	21114.2	14085	18368.4	20544.2	11139	19138.9	14475.5	28471.1
COG0690	Preprotein translocase subunit SecE	51258.9	39466.2	53345	64597.4	19593.6	50398.4	64333.6	47673.1	32420.7	48897.7	38604.9	41614.4	37968.8	38715	24855.7
COG0691	tmRNA-binding protein	55847.6	43586.3	56942	67144.8	24829.7	52847.2	66224.1	52821.1	42054.4	53231.2	49042	46754.3	46528.2	48347.2	44521.6
COG0692	Uracil DNA glycosylase	46153	28589.5	43363.4	66451.4	21664.8	34440.5	53834	40087.5	38685.1	37926.4	41057.5	42520.2	38626.8	44752.5	42583.8
COG0693	Putative intracellular protease/amidase	60765.9	54325.5	79145.3	72003.9	24830.1	61428.1	122256	59497.8	46687.2	63206.8	58586.2	49739.9	43071.2	44963.2	28762.9
COG0694	Fe-S cluster biogenesis protein NfuA, 4Fe-4S-binding domain	2817.66	11333	14611.2	3180.59	2276.33	6667.75	27118.8	8657.17	9812.66	6124.66	7514.34	3493.75	6118.92	4464.72	4564.45
COG0695	Glutaredoxin	11856.5	25352.2	43934.7	62077.5	8364.54	15214.1	81382.4	15987.9	17341.1	10744.6	16945	25010.6	19327.7	30369.9	14587.9
COG0696	Phosphoglycerate mutase (BPG-independent, AlkP superfamily)	47362.3	33486.4	51224.6	9097.21	17277	48506.9	61922.6	46631.3	26060.8	49002.5	37239.7	23801.3	26972.4	16911.9	17398.4
COG0697	Permease of the drug/metabolite transporter (DMT) superfamily	116065	89110.9	112088	14291.2	39627.8	100409	131297	112686	67482.4	117276	80434.9	56194.3	66634.1	52088.1	68031.6
COG0698	Ribose 5-phosphate isomerase RpiB	70084.8	29166.9	58989.4	116380	26591	56820.9	48651.4	59363.5	38364.1	61100.9	49978.9	68518.5	56879.8	67796	31131.6
COG0699	Replication fork clamp-binding protein CrfC (dynamin-like GTPase family)	149.67	182	183	200.67	111	183.67	199.67	210.33	160	180	174.67	194	227	184.33	166
COG0700	Spore maturation protein SpmB (function unknown)	38230.4	21872.8	45261.3	8152.8	13045.4	39662.6	56861.1	34930.8	14524.6	38985.4	27885.7	12887.5	19879.8	10609	9279.12
COG0701	Uncharacterized membrane protein YraQ, UPF0718 family	28584.3	20576.4	37164.7	9735.48	10404.7	37269.1	55946.4	29469.1	12765	32394.5	26697.2	9055.63	17373.7	8441.02	6528.4
COG0702	Uncharacterized conserved protein YbjT, contains NAD(P)-binding and DUF2867 domains	5001.09	31069.6	38989.8	13296.8	6483.37	8583	69630.2	13080.3	17865.5	6055.62	13564.3	6077.17	9391.08	10985.9	22511.5
COG0703	Shikimate kinase	67436.9	49021.7	80570.9	15152.4	24204.6	64167.1	93696.6	68599.7	37747.9	67928.6	46517.8	33552.9	35799	26656.1	27989.7
COG0704	Phosphate uptake regulator	49694.9	49405.1	54200	67350.5	21075.9	50014.2	65263.3	48676.9	40396.2	49046.6	47255.8	44914.7	44241.7	48616.5	44134.4
COG0705	Membrane associated serine protease, rhomboid family	47875.6	45465.7	54433.2	65191	22923.8	34709.7	78151.6	39812.7	34671.1	39985.2	40702.2	47656.2	38900.9	44490.1	42368.3
COG0706	Membrane protein insertase Oxa1/YidC/SpoIIIJ, required for the localization of integral membrane proteins	19644.7	35315	24062.8	112986	15817.1	15297.6	31381.5	19237.2	37491.4	15025.2	22625.7	51794.8	39117.8	58233	38127.1
COG0707	UDP-N-acetylglucosamine:LPS N-acetylglucosamine transferase	69912	58476.4	75873.8	83008.6	30065.5	74800.8	82239.6	68831.3	50457.5	68044.4	60757.1	53897.2	58075.1	53007.7	48579.4
COG0708	Exonuclease III	58315.6	46834.1	57770.2	72598.3	25645.5	52197.3	69025.2	54274.7	49371.9	54533.8	51054.1	47941.1	47956.5	50301.6	45696.1
COG0709	Selenophosphate synthase	23065.6	20690.7	31267.8	5688.56	7904.33	19523.5	33671.4	22248.2	9293.15	17564.4	9606.05	7535.38	9926.7	6471.69	5670.82
COG0710	3-dehydroquinate dehydratase	11894.7	17630.4	19758.1	3255.02	5114.6	8664.13	25977.9	12556.1	11573.7	7540.86	6490.6	7594.41	4780.4	7723.18	8076.33
COG0711	FoF1-type ATP synthase, membrane subunit b or b'	56450.8	47061	60288.6	67232.8	24889.7	53246.2	67667.6	55278.7	43530.5	56475.7	50121.2	49023.3	48278.7	49881	45969.6
COG0712	FoF1-type ATP synthase, delta subunit	46945.5	31543.6	46644	66587.1	20281	34485.4	60014.8	40529.9	40424.7	43747.4	43550.8	43839.5	41474.3	46234.2	42829.7
COG0713	NADH:ubiquinone oxidoreductase subunit 11 or 4L (chain K)	13154.1	15432.7	14999.4	890.29	6792.45	5998.27	27251.2	9094.38	6775.11	4501.54	5425.53	10269.3	5831.15	5581.23	9613.43
COG0714	MoxR-like ATPase	61241.3	55008.7	77113.7	12123.5	30217.5	68624.4	95153	71751.9	37193.7	67989.3	57713.1	42065	46374	40059.3	70040.2
COG0715	ABC-type nitrate/sulfonate/bicarbonate transport system, periplasmic component	105874	51432.5	97493.5	75112.2	35662.4	102256	122223	92929.9	50944.1	105576	85809.1	61821	71354.7	65215.5	63035.9
COG0716	Flavodoxin	83656.3	76459	119959	61939.5	36669.2	92789.9	139259	89251.6	50381	85276.2	57323.1	60784.2	59100.1	49068.7	31780.2
COG0717	Deoxycytidine triphosphate deaminase	6702.39	10765.6	22377.1	3423.76	7468.98	14115.6	24242.5	12994.3	8114.5	9752.39	11226.3	4281.38	11816.2	10079.7	24321.7
COG0718	Conserved DNA-binding protein YbaB (function unknown)	46552	39944.6	54221.2	64271.2	16902	50237.8	64623.7	45809.8	29662.6	48133.3	38082.5	36340.7	34761.8	37799.9	19068.1
COG0719	Fe-S cluster assembly scaffold protein SufB	31166	44085.9	41258.8	122993	25813.7	20471.3	58167	28643.9	45507.9	19484.2	35418.7	65576.9	49957.7	70907.9	64034.1
COG0720	6-pyruvoyl-tetrahydropterin synthase	17320.2	24253.2	21814.1	879.12	7091.45	13114.1	30161.6	16455.3	10656.1	16452.8	9608.53	12497.8	6984.98	6915.4	11555.4
COG0721	Asp-tRNAAsn/Glu-tRNAGln amidotransferase C subunit	38896.3	32439.4	39115.6	62128.3	18501.8	43912.7	38444.1	41943.3	34795.2	45309.2	43954.3	38514.1	40845.3	45509.6	40546.9
COG0722	3-deoxy-D-arabino-heptulosonate 7-phosphate (DAHP) synthase	20705.7	43727.6	55093.9	5665.25	14157.7	22015.1	71323.1	31713.3	25180.3	19078	21666.3	17476.4	20081.1	25519.3	50864.6
COG0723	Rieske Fe-S protein	449.82	327.62	601.54	2957.93	307.15	412.18	2548.46	971.75	1649.15	971.73	3038.01	946.05	709.95	1651.8	717.12
COG0725	ABC-type molybdate transport system, periplasmic component	32906.5	25254	31273.8	9010.25	7462.99	24388.3	52104.6	24644.4	16453.3	31782.6	23081.5	10820.5	13890.3	10268.8	11842.6
COG0726	Peptidoglycan/xylan/chitin deacetylase, PgdA/CDA1 family	124576	77431.9	145259	50843.6	43906.9	126997	186139	129466	71139.8	127542	104267	57012.7	70632.2	52746.8	69029.3
COG0727	Fe-S-cluster containining protein	1110.81	3845.71	1941.98	3758.97	699.93	1060.05	1683.18	1493.75	1974.05	762.03	2003.17	1742.33	711.82	1881.72	1103.62
COG0728	Peptidoglycan biosynthesis protein MviN/MurJ, putative lipid II flippase	15781.8	22006.9	18589.2	13843.4	6168.4	10171.9	39635.6	16462.8	17660.8	15239.1	18002	9540.21	12410.5	13673.4	28769.1
COG0729	Outer membrane translocation and assembly module TamA	234.16	9301.71	11925.2	269.43	816.33	2135.49	22366.8	3578.33	2429.05	2735.58	894.01	446.58	889.75	1055.55	492.12
COG0730	Uncharacterized membrane protein YfcA	67493	63934.4	63337.7	71392	19096.3	59506.9	96320.2	69273.6	45109.5	84910.6	59583.5	43872.4	47744.6	47616.9	28088.6
COG0731	Wyosine [tRNA(Phe)-imidazoG37] synthetase, radical SAM superfamily	6652.75	3720.47	1392.87	195.35	3472.95	1075.68	488.11	2636.55	3090.55	1814.46	2786.73	6127.7	3899.25	1427.85	3030.65
COG0732	Restriction endonuclease S subunit	48149.2	18576.2	29328.1	15889.8	14651.9	38419	39603.8	39362.3	32442	46843.6	38242.5	23388.8	24672.9	21367.6	21571.2
COG0733	Na+-dependent transporter, SNF family	75701	47036.1	58548.6	15792.2	23357.2	69137.2	68416.2	76407.5	43958.8	79980.1	62588.5	37735.7	40104.4	29023.7	29351
COG0735	Fe2+ or Zn2+ uptake regulation protein	123937	80685.4	114158	181294	51879.8	112751	150567	104711	64043.9	113416	101311	106623	100917	106939	69628.6
COG0736	Phosphopantetheinyl transferase (holo-ACP synthase)	29328.5	36421.2	35241	65945.7	11719.4	26640.7	52898.5	26764.9	26864.5	30678.1	34032.3	33326.7	29614.3	38923.4	34909
COG0737	2',3'-cyclic-nucleotide 2'-phosphodiesterase/5'- or 3'-nucleotidase, 5'-nucleotidase family	31495.9	43475.3	52664.7	20497.1	11036.5	37522.6	81797.2	38476.8	29651.7	37355	27926.7	20995.1	23108.4	14517.4	11436.6
COG0738	Fucose permease	59042.3	63236.5	78288.1	14200.9	32668.3	42809.4	118440	53040	38352.1	40624.6	45562.4	41323.6	37883	30753.2	64182.9
COG0739	Murein DD-endopeptidase MepM and murein hydrolase activator NlpD, contain LysM domain	78883.1	54825.5	102248	13939.9	26023.3	92547.9	142227	80654.7	39420.6	88714.5	68180.5	30789.7	47781.2	28528.7	25871.7
COG0740	ATP-dependent protease ClpP, protease subunit	116440	75283.1	132710	84891.2	45902.8	123392	143793	113057	66968.5	124285	101324	69472.6	82887	72213.6	78539.8
COG0741	Soluble lytic murein transglycosylase and related regulatory proteins (some contain LysM/invasin domains)	1037.49	23280.8	35506.6	2553.95	2432.66	6168.57	65667.4	9099.99	7030.48	4458.91	3420.36	1295.91	1627.25	1765.31	1151.36
COG0742	16S rRNA G966 N2-methylase RsmD	55845.3	43586.3	56937	67142.8	24829.7	52844.2	66216.4	52821.1	42054.4	53231.2	49042	46754.3	46528.2	48347.2	44521.6
COG0743	1-deoxy-D-xylulose 5-phosphate reductoisomerase	52235.7	36444.8	52558.6	12100.7	21678.7	49699.2	63587.6	50177.7	31827.2	51545.9	45195.2	27480.8	34152.2	25475.5	41026.1
COG0744	Membrane carboxypeptidase (penicillin-binding protein)	47139.8	54200	56739.9	131008	23541.7	53662.1	68003.7	46327	55801.7	47495.6	58362.8	62081.3	58556.7	75768.5	63888
COG0745	DNA-binding response regulator, OmpR family, contains REC and winged-helix (wHTH) domain	458253	291903	528549	493498	182150	482321	628299	452853	324548	476765	407021	330917	353045	344971	258296
COG0746	Molybdopterin-guanine dinucleotide biosynthesis protein A	13257.4	11948.2	20274.2	5956.93	4082.73	14410.8	41145.8	14017.5	8343.57	16708.9	17185.8	3859.88	6295.3	5326.52	6933.49
COG0747	ABC-type transport system, periplasmic component	114481	108343	145939	231945	56873.3	134318	202135	124861	93174.7	114064	110628	120816	133605	140131	107690
COG0748	Putative heme iron utilization protein	19.83	16	9	28	7	13.5	252.5	157.5	112.5	36.5	42.5	50	121.5	253	68
COG0749	DNA polymerase I - 3'-5' exonuclease and polymerase domains	56662.8	44036.8	61182	69721.3	24922.7	54760.7	67667.9	54479.1	43215.5	56386.2	50404	48301.3	47277.7	49748.6	45288.6
COG0750	Membrane-associated protease RseP, regulator of RpoE activity	49944.6	34850	54667.5	66714.1	19597	49646.7	65194.9	48303.9	37486	50849.5	42976.8	41489	39697.8	40506.1	23036.2
COG0751	Glycyl-tRNA synthetase, beta subunit	11140.3	22756.9	16987.8	57386.2	5944.83	6346.99	30837.5	10608.8	16573.2	7420.83	7492.44	21323.6	14932.2	26067.9	9420.12
COG0752	Glycyl-tRNA synthetase, alpha subunit	11130.3	22756.9	16987.8	57386.2	5944.83	6346.99	30837.5	10606.8	16573.2	7409.83	7492.44	21320.6	14932.2	26067.9	9420.12
COG0753	Catalase	1418.73	16930.5	14920	5955.3	1635.05	4787.68	26691.4	7157.55	5391.34	4418.04	4882.82	4205.01	2017.23	3611.82	2932.27
COG0754	Glutathionylspermidine synthase	578.65	20869.6	35244.3	495.18	2513.66	5856.9	63070.1	7120	4552.85	2019.16	2372.34	867.66	881.34	569.94	745.24
COG0755	ABC-type transport system involved in cytochrome c biogenesis, permease component	14961.9	24501.6	16498.6	3597.62	7860.17	8256.22	29580.1	12354	8768.36	7027.92	7112.95	13709.5	6987.21	7562.95	11904.1
COG0756	dUTPase	55661	37599.7	55378.3	67055.1	25467	49836.9	66161.6	51409.7	41810.3	53056.9	48653.3	44289	46341.8	47299.9	43207.2
COG0757	3-dehydroquinate dehydratase	41984.1	16827.7	34474.4	10972.4	17015.4	41271.2	38404.3	37976.6	21365.1	43929.4	38404.2	21175.5	29801.5	19646.2	33830.7
COG0758	Predicted Rossmann fold nucleotide-binding protein DprA/Smf involved in DNA uptake	52965.2	40493.4	55164.2	64387.7	20718.2	50643.9	64453.8	47724.5	31665.4	48952.8	38927.9	42655.3	37708.6	38967.6	21584.5
COG0759	Membrane-anchored protein YidD, putatitve component of membrane protein insertase Oxa1/YidC/SpoIIIJ	41259.8	30445.1	38377.2	66221.8	21157.1	39622.2	31125.9	42662.4	29780.7	37023.6	31377.3	41068.5	37919.8	42925.9	38536.5
COG0760	Parvulin-like peptidyl-prolyl isomerase	25560.3	35008	40055.1	67352.4	13191.7	17789.1	63846.9	21608.7	26828.5	19936.7	19788.8	34215.1	23767.5	32593.6	16352
COG0761	4-Hydroxy-3-methylbut-2-enyl diphosphate reductase IspH	26974.2	26456	28624.7	11119.3	13206.7	13618.3	33150.2	25490	24307.7	19930.3	21812.8	21097.8	18654.7	19893.9	36756.6
COG0762	Uncharacterized conserved protein YggT, Ycf19 family	2022.26	9524.43	12085.8	1975.73	1202.08	2199.49	23221.5	3151.66	3253.21	1434.66	1703.52	659.08	1059	1248.72	969.87
COG0763	Lipid A disaccharide synthetase	11726.3	22608.5	14788.2	534.12	5966.45	5664.77	23482.4	8073.8	5945.11	4877.46	4417.03	9799.28	5461.98	3639.4	5260.43
COG0764	3-hydroxymyristoyl/3-hydroxydecanoyl-(acyl carrier protein) dehydratase	44893.4	35152.8	63911.1	64584.9	17838	50390.6	84433.4	45926.3	26020	48584.1	37288.2	35139.7	35311.8	39803	17451
COG0765	ABC-type amino acid transport system, permease component	180184	168776	227071	320270	81733.8	185527	266990	170048	163479	177998	172096	167775	185073	208601	177065
COG0766	UDP-N-acetylglucosamine enolpyruvyl transferase	87659.5	52024	92506.6	125817	37829.2	95167.3	102061	86949.1	58653.7	92100.5	80068.5	77482.6	77164	80696.9	55388.1
COG0767	ABC-type transporter Mla maintaining outer membrane lipid asymmetry, permease component MlaE	14787.5	26986.5	16701	2779.98	7388.45	7742.51	27030.1	12531.6	9714.61	10573	7440.37	12298.8	8849.98	6565.73	7723.43
COG0768	Cell division protein FtsI/penicillin-binding protein 2	150318	100105	146849	147049	59768.4	145172	177817	144125	102055	151512	136409	106527	109905	109070	99734.2
COG0769	UDP-N-acetylmuramyl tripeptide synthase	85463.4	59837.2	89568.8	131730	41614.9	95699.5	104456	85672	71809.2	90373.5	86772.9	77277.1	83385.1	87232.7	79178.7
COG0770	UDP-N-acetylmuramyl pentapeptide synthase	55850	43609.8	56916.5	67139.6	24829.7	52863.2	66095.2	52824.3	42019.1	53217.9	49033	46757.1	46527.7	48325.2	44518.6
COG0771	UDP-N-acetylmuramoylalanine-D-glutamate ligase	55873.3	43943.3	56981	67309.8	24840.7	52948.2	66288.4	52996.1	42073.4	53268.2	49046	46754.3	46528.2	48347.2	44525.6
COG0772	Bacterial cell division protein FtsW, lipid II flippase	143877	92670.9	149506	144254	59399.7	145916	171234	143162	96853.9	144844	125711	97942	109552	107093	98191.8
COG0773	UDP-N-acetylmuramate-alanine ligase	57655.9	57152.7	70175.2	67430.1	26075.2	56928.6	88236.7	56979.4	44673.6	54436.9	50177.7	49711.4	47576.3	50032.6	46531.8
COG0774	UDP-3-O-acyl-N-acetylglucosamine deacetylase	11732	22614.5	14795.2	550.79	5966.45	5671.44	23491.1	8081.13	5951.11	4883.46	4423.7	9805.28	5470.98	3645.73	5265.43
COG0775	Nucleoside phosphorylase	49188.5	36406.7	57232.6	67134.2	22077.6	40317.7	82394.3	45039.3	41702.6	45104.4	46029.6	42824.3	40858	46671.6	42620.9
COG0776	Bacterial nucleoid DNA-binding protein	96522.9	101522	107229	71403.8	48802.4	80578.6	141021	90231.8	71899.6	81432.5	68031.1	81474.6	72255.4	62502.2	65269
COG0777	Acetyl-CoA carboxylase beta subunit	34643.2	17279.2	46099.7	61094.9	13273.3	41672	54032.1	33448.5	19483.2	37917.4	30672.8	30185.4	30100.4	32772.2	14333.4
COG0778	Nitroreductase	213426	172745	226324	153894	85547.7	202855	238059	197415	134609	201394	156833	149183	153390	120480	104966
COG0779	Ribosome maturation factor RimP	55084.6	35136.6	55360	66835.1	21930.6	50274.8	65372.9	49542.2	38326.3	52078.5	42731.2	42159.2	40642.7	41039.6	23667
COG0780	NADPH-dependent 7-cyano-7-deazaguanine reductase QueF, C-terminal domain, T-fold superfamily	15174.5	16620.2	10175.8	2894.69	6277.62	9256.61	3743.48	11376.8	7322.56	11373.5	7022.02	11210.5	5624.23	4235.02	6871.98
COG0781	Transcription termination factor NusB	47155.1	35511.5	54323.2	66905.9	20198.1	49646.9	65588.5	48480.1	39168.7	50935.5	46835.8	37873.6	42493.9	46034	40149.9
COG0782	Transcription elongation factor, GreA/GreB family	76345.1	70454.1	96130.9	73716.6	30757.5	67771.2	121199	73425.7	57847.7	66856.8	55934.8	54666.5	54341.1	55606.5	50759.3
COG0783	DNA-binding ferritin-like protein (oxidative damage protectant)	10694.6	18041.8	17596	60728.3	10112.7	6739.29	26371.4	9355.8	18080.5	5581.62	14970.6	27067.7	21716.1	31206.1	25036.6
COG0784	CheY chemotaxis protein or a CheY-like REC (receiver) domain	1354.34	3768.26	1531.36	595.11	1283.2	3117.2	1972.24	4026.89	1167.97	1045.06	1115.79	869.79	866.4	1039.44	859.56
COG0785	Cytochrome c biogenesis protein CcdA	24666.6	16861.7	17671	11428.5	5341.73	24043.2	36880	20714.8	12696.3	29029.9	27787.1	10822.7	15017.3	10166.1	10456.4
COG0786	Na+/glutamate symporter	9569.06	9425.61	13888.9	10702.2	1815.98	2714.35	26887.9	6172.01	8014.87	3022.56	5087.34	2382.38	1920.7	2310.53	1600.91
COG0787	Alanine racemase	66150.6	58928	82009.7	69591.3	30167	74842	97768.3	68098.1	46965	63746.1	54671.7	52381	56749.8	51635.4	47148.5
COG0788	Formyltetrahydrofolate hydrolase	3889.31	8357.06	13080.7	5631.28	2758.78	3041.67	23783.3	4831.83	4578.7	2667.23	5640.37	3656.78	2522.15	2710.9	2479.27
COG0789	DNA-binding transcriptional regulator, MerR family	239741	162941	289019	125164	83621.9	253122	375495	253566	151521	268705	212620	137496	159770	137321	127272
COG0790	TPR repeat	15215.3	46552.4	36919.8	5386.54	7277.96	26757.2	59089.2	26149.4	13372.8	14908.8	10054.8	19769.1	12425.6	8833.89	11159.6
COG0791	Cell wall-associated hydrolase, NlpC family	65668.2	67495.9	86608.9	77341.6	25099.5	58319.8	120747	61939.1	53806.2	57363.5	53450.9	49043.5	48409.6	52645.8	50862.5
COG0792	Predicted endonuclease distantly related to archaeal Holliday junction resolvase	49991.4	35462.3	51718.6	9729.75	20587.2	48506.7	62403.5	48178	25062.2	49077.4	39914.8	25337.6	31125.2	22650	37613.6
COG0793	C-terminal processing protease CtpA/Prc, contains a PDZ domain	75744	40693.2	60275.2	61703.3	34137.7	61136.4	68884.8	61823.6	42479.5	61443.5	46263.1	57512.6	50761.4	42298.5	27820.6
COG0794	D-arabinose 5-phosphate isomerase GutQ	12193.2	30642.9	27599	1218.87	7486.53	9255.52	45615.9	13318.8	14013.2	7861.79	8148.03	12003.9	8432.9	6740.12	8779.55
COG0795	Lipopolysaccharide export LptBFGC system, permease protein LptF	16663.7	52948.8	51874.9	1200.47	10096.2	14161.8	88049	17698.3	12901.7	8280.62	8708.02	15101.9	8403.56	6734.03	9295.63
COG0796	Glutamate racemase	55395.6	36182	53572.3	66871.1	24075	47248.9	65122.4	47600.7	40266	50738.4	47370.2	44144.5	45920.3	46614.4	42669.7
COG0797	"Rare lipoprotein A, peptidoglycan hydrolase digesting ""naked"" glycans, contains C-terminal SPOR domain"	1879.74	13713.5	13081.4	314.35	1264.5	4181.92	22292.3	4879.41	3014.63	2872.16	1930.34	3152.83	1393.08	2038.55	2344.45
COG0798	Arsenite efflux pump ArsB, ACR3 family	16032.5	8252.45	8676.53	2918.65	3431.25	14207.6	24890.1	12122.9	7088.3	17485.1	17610.8	4473.55	7619.55	5638.37	6845.22
COG0799	Ribosomal silencing factor RsfS, regulates association of 30S and 50S subunits	55736.3	43487.7	55577.1	64620.8	24786.7	52772	65479	52384.1	41529.2	53090.9	48685.6	46720.3	46467.3	48283.2	44447.6
COG0800	2-keto-3-deoxy-6-phosphogluconate aldolase	39094.5	27737.5	50077.4	7644.56	14443.8	37561.6	82920.5	38887	31447.7	38548.8	35037.3	22562.9	26333.5	19573.5	21820.4
COG0801	7,8-dihydro-6-hydroxymethylpterin-pyrophosphokinase	28397.9	29343.3	29268	10741.9	15063.3	17353.6	39640.4	27436	20331.5	22114.6	22330.7	19762	17951.2	18886.3	34403.9
COG0802	tRNA A37 threonylcarbamoyladenosine biosynthesis protein TsaE	55832.8	43577.3	56930	67121.3	24811.7	52814.2	65916.9	52814.1	41945.4	53154.2	48992.5	46711.3	46415.2	48073.2	44456.6
COG0803	ABC-type Zn uptake system ZnuABC, Zn-binding component ZnuA	54757.8	40061.3	45249	73956.1	23933.2	50808.1	44425.1	48153.4	42116	51162.4	53080.9	47284.5	48944.8	52271.5	60316.8
COG0804	Urease alpha subunit	1904.39	844.94	2915.17	55167.1	3208.73	2863.26	2507.55	1840.17	4522.5	1360.64	4621.27	18626	12309.6	21418	2733.32
COG0805	Sec-independent protein secretion pathway component TatC	12849.1	23971.1	15737	5097.95	6023.6	6517.87	30169.6	12440	9235.51	8243.29	8120.86	11216.1	6696.93	6534.87	10520
COG0806	Ribosomal 30S subunit maturation factor RimM, required for 16S rRNA processing	55729.5	37169	55876.3	67107.1	24732	50842.9	65899.6	51467.7	41830	53074.9	48810.2	44279	46289.3	47397.4	43023.7
COG0807	GTP cyclohydrolase II	385.34	9142.33	11995.7	2733.34	909.83	2077.95	22022.4	2777.22	2315.62	1040.47	2580.79	823.33	539.77	853.39	472.29
COG0809	S-adenosylmethionine:tRNA-ribosyltransferase-isomerase (queuine synthetase)	61466.4	36166.6	55679.7	61394.7	25628.2	51935.1	63346.8	50013.6	28046	51514.6	41087.2	48489.7	41700.6	39535.6	23980.4
COG0810	Periplasmic protein TonB, links inner and outer membranes	16990.3	16400.3	15139.7	792.78	8554.13	5027.77	24443.1	12128.5	8990.56	10280.5	7043.27	10486.8	7868.35	3931.11	6180.88
COG0811	Biopolymer transport protein ExbB/TolQ	26378.9	58893.1	32010	1294.98	12945.6	15587.2	48541.4	21453.9	14218.5	14013.7	9328.84	25513.5	12727.6	9954.49	14045.1
COG0812	UDP-N-acetylenolpyruvoylglucosamine reductase	55398.2	35608.7	56434.3	67337.4	22718.5	51436.9	67173.9	52529.5	45398.8	54519.9	46316.7	44294.2	43461.8	44205.9	27357.2
COG0813	Purine-nucleoside phosphorylase	16238.4	14163.8	30005	62437.7	7933.33	19052.3	34567.9	22717	21122.1	19363.1	17600.3	28730.6	22304.6	31294.4	11373.1
COG0814	Amino acid permease	1417.97	58331.3	94062.4	1524.19	6513.76	15672.3	169016	20140.5	12600.3	7349.76	5897.94	2047.71	2615.36	1674.56	1944.07
COG0815	Apolipoprotein N-acyltransferase	3205.29	16660.3	13969.2	924.1	1641.55	4799.19	24293.7	6882.16	5296.53	4568.29	3940.35	4051.51	2510.23	3962.65	6243.27
COG0816	RNase H-fold protein, predicted Holliday junction resolvase in Firmicutes and mycoplasms, involved in anti-termination at Rho-dependent terminators	56839.8	48998.3	57061.5	67152.8	24956.7	53025.2	66629.4	53704.7	42301.9	54450.4	49297	46976.3	46883.2	48470.9	44601.6
COG0817	Holliday junction resolvasome RuvABC endonuclease subunit	37432	30028.2	39509.6	6390.95	17502.6	42775.2	57271.4	36991	20854.2	39949.4	36727	19786.1	27888.9	18017.4	33277.6
COG0818	Diacylglycerol kinase	29806.9	17535.4	37510.6	61067.2	15241.6	34624.5	52928	28437.7	24725.4	34623.4	33121.8	29541.6	30189.1	33290.5	16562.9
COG0819	Thiaminase	2059.55	2589.3	2364.85	3229.81	3047.46	1523.43	2756.89	3260	4933.47	1677.43	6987.65	2521.26	6120.42	7047.12	19869.1
COG0820	Adenine C2-methylase RlmN of 23S rRNA A2503 and tRNA A37	55131.7	39100.5	55649.2	14644.1	22970.3	52735	67402.1	53164.7	33767.5	54070.1	46640.2	29404.3	37038.6	27680.5	42166.6
COG0821	4-hydroxy-3-methylbut-2-en-1-yl diphosphate synthase IspG/GcpE	43914.3	28798.6	50320.8	11907.6	17398.8	46705.7	63527	46569.2	29423.1	49699.5	43190.9	18885.6	30476.3	23544	36940.6
COG0822	NifU homolog involved in Fe-S cluster formation	75875.9	48431.2	78902.3	71079.1	29523	76474.1	85188.1	74297.2	50926	81721.1	68156.9	55131.3	54810.4	55973.7	50735.1
COG0823	Periplasmic component of the Tol biopolymer transport system	2167.49	9613.04	12194.2	352.27	1490.16	2386.16	22810.8	4144.16	3382.22	3142.41	1992.35	892.91	1417.42	1268.22	1098.12
COG0824	Acyl-CoA thioesterase FadM	64062.7	47427.6	67597.7	11401.2	25437.2	57652.7	88785.8	61078.9	28488.6	56325.4	40317.6	34062.9	32607.1	24004.1	28718
COG0825	Acetyl-CoA carboxylase alpha subunit	40474.8	18747.4	48888.4	60995.2	15452.1	43113.6	55519.9	39203.2	20205.9	42103.1	31970.2	31280.6	30544.6	33545.2	12202.6
COG0826	Collagenase-like protease, PrtC family	102898	85929.4	133772	29905.5	42444.9	103106	168924	104274	68694.4	103582	86584.2	55988.5	64781.9	47848.9	62963.1
COG0827	Adenine-specific DNA methylase	3587.1	7077.72	4077.66	54891.5	3122	3039.17	2196.2	2231.83	9975.91	1411.33	3691.93	19189	12185.5	22494.2	3361
COG0828	Ribosomal protein S21	47551	36957.2	49462.5	10381.7	17266	44304.6	55665.8	44495.4	29508.2	42532.7	30770.9	22361	24762.9	16299.9	17091.4
COG0829	Urease accessory protein UreH	1677.39	643.94	2613.17	52505.4	3029.73	2638.26	2189.05	1448.17	4143.5	1059.64	3409.52	18027	12051.1	21058.5	2504.32
COG0830	Urease accessory protein UreF	1811.39	812.94	2789.17	52681.1	3131.73	2803.26	2431.55	1652.17	4294.5	1247.64	3624.27	18215	12279.6	21251	2673.32
COG0831	Urease gamma subunit	1904.39	844.94	2916.17	55163.1	3208.73	2873.26	2503.55	1697.17	4497.5	1360.64	4612.27	18616	12308.6	21410	2738.32
COG0832	Urease beta subunit	1899.39	844.94	2908.84	55086.4	3208.73	2857.59	2384.55	1816.17	4363.5	1321.64	4497.1	18592	12284.6	21331	2700.32
COG0833	Amino acid permease	6065.17	15390.9	16523.7	109988	7392.99	8337.97	24980.2	6697.41	16938	3652.05	8758.49	39562.7	25837.4	46003.4	6499.24
COG0834	ABC-type amino acid transport/signal transduction system, periplasmic component/domain	152509	181589	227285	201643	69774.9	152344	304024	157118	143556	158053	146334	123744	150097	160908	166072
COG0835	Chemotaxis signal transduction protein	52587.8	24656.9	61613.7	6760.96	13659	62336.3	75288.4	48531.2	22511.3	70049.3	43608.4	19670.2	31777	16561.3	11912.2
COG0836	Mannose-1-phosphate guanylyltransferase	28743	23751	30841.5	6391.97	16031.3	28772.4	46297.8	29288.3	17515.3	30079.6	29331	20898.1	20695.2	16037	32923.7
COG0837	Glucokinase	222.08	9294.21	11868.4	240.01	816.33	2106.82	21829	3544.08	2188.8	2647.33	807.84	397.33	719.92	589.05	455.62
COG0838	NADH:ubiquinone oxidoreductase subunit 3 (chain A)	13162.1	15432.7	15002.4	892.29	6792.45	6002.27	27251.2	9094.38	6775.11	4504.54	5430.53	10272.3	5833.15	5583.23	9613.43
COG0839	NADH:ubiquinone oxidoreductase subunit 6 (chain J)	13082.8	9053.39	13949.7	863.62	6694.78	4019.94	27146.9	7817.05	6631.78	4389.21	5239.2	7808.28	5623.82	4661.23	8169.1
COG0840	Methyl-accepting chemotaxis protein	189323	74430.3	190827	16519.4	37957.5	168568	305865	145594	70244.4	212138	154384	61171.5	78326.5	56959.3	41695.2
COG0841	Multidrug efflux pump subunit AcrB	77657.2	121928	105966	10592.8	32998.8	52020.5	167813	65980.7	43136.6	55641.2	41552.2	62610.4	42738.9	27413.5	37873.6
COG0842	ABC-type multidrug transport system, permease component	60740.5	58917	60122.6	59577.8	33022.1	32583.9	89245.4	42427	36403.2	33442.5	34660.5	57686.4	41979.2	43981.9	52919.2
COG0843	Heme/copper-type cytochrome/quinol oxidase, subunit 1	826.15	7936.55	12583.3	3546.53	1260.48	2661.2	24719.9	3937.24	4536.76	2443.31	3729.01	1735.13	2005.87	3750.51	4540.74
COG0845	Multidrug efflux pump subunit AcrA (membrane-fusion protein)	109174	152287	142002	65351.6	53410.1	80342.1	201980	93684.7	60247.4	77034.2	59948.1	107824	76402.9	58936.2	53133.6
COG0846	NAD-dependent protein deacetylase, SIR2 family	68330.5	39506.1	63389.8	18584.5	25894.4	57599.6	72774.2	66727.3	43131.4	61503.3	50256.9	31219	39726.8	30339	44913.7
COG0847	DNA polymerase III, epsilon subunit or related 3'-5' exonuclease	12184.8	36750.7	41308.8	57513.7	9414.31	12296.4	70301.9	14080.2	20631	6737.22	10162.6	28753.1	18088.3	26409.9	8680.86
COG0848	Biopolymer transport protein ExbD	23405.2	56392.9	32057.3	1293.71	11842	15543.9	48768.3	21773.7	14164.7	13715.2	9975.63	27257.9	13212.1	9657.87	13838.6
COG0849	Cell division ATPase FtsA	36976.2	28136.6	34597.2	58705.7	13518	30478.5	54104.3	26680.7	29259	34130.7	32805.3	37772.5	30952.8	35235.1	16691.4
COG0850	Septum formation inhibitor MinC	29924.8	14801	34439	55878	9092.43	25614	50410	20619.8	15026.1	28664.3	25758.7	27804.1	22776.7	29032.2	9606.12
COG0851	Septum formation topological specificity factor MinE	27996.8	12324.8	32083.4	5618.93	5923.83	21726.7	48325.2	22519.8	11450	26851.6	22802.7	10027.6	11181.3	9268.22	7499.62
COG0852	NADH:ubiquinone oxidoreductase 27 kD subunit (chain C)	4686.41	7215.33	2052.25	534.6	1744.67	3001.07	5573.59	4454.91	2559.08	1854.83	2859.17	3869.58	1830.83	4014.66	6661.33
COG0853	Aspartate 1-decarboxylase	29290.7	23816.7	31096.2	6244.75	12605.5	20896.9	31529	22341	12001.9	21259.2	12414	13519.3	12050	8230.24	12001.1
COG0854	Pyridoxine 5'-phosphate synthase PdxJ	6412.91	14786.1	13945.8	448.45	4079.45	5020.77	22791.7	5966.46	4944.78	2792.06	3792.69	8890.61	4422.15	3248.73	4543.1
COG0855	Polyphosphate kinase	43315.6	37095.3	46679.9	6016.31	19270.9	42228.6	52708.7	43992.9	28740	42966.5	35841.9	24307.8	29853	23515.7	39647.9
COG0857	BioD-like N-terminal domain of phosphotransacetylase	43	2158	58	44	40	53	74	60	39	46	41	31	71	49	25
COG0858	Ribosome-binding factor A	55815.3	41282.3	56834	67120.8	24829.7	52708.2	65773.4	51626.1	41522.4	51318.2	48873	46663.3	46279.2	48259.2	44358.6
COG0859	ADP-heptose:LPS heptosyltransferase	16314.3	66083.7	51574.7	1611.59	9318.17	12904.5	89816.6	23059.8	14398.6	18007.5	10610.9	12123.1	8919.15	5511.85	7597
COG0860	N-acetylmuramoyl-L-alanine amidase	146281	79620.6	161595	102241	49391.1	134943	196413	140710	95976.8	148823	117928	86881.5	91457	78342.6	58719.2
COG0861	Membrane protein TerC, possibly involved in tellurium resistance	9004.93	40641	53521	62127.4	10335.3	13523.1	92120.4	17636.2	24735.3	10088.8	16940.5	24014.8	22316.1	33056	28686.1
COG0863	DNA modification methylase	44243.9	30029.6	66189.3	57674.9	19540.9	50837.3	85562.9	45593.9	22885.9	48987.7	38137.9	41097	36924.7	33282	14931.5
COG0864	Metal-responsive transcriptional regulator, contains CopG/Arc/MetJ DNA-binding domain	2197.41	9825.08	12122.8	344.09	1508.33	2363.67	22416.6	4450	3314.92	3151.08	1223.34	689.08	1071.17	483.34	1040
COG1001	Adenine deaminase	20106.6	23548.7	26151.2	8583.49	7827.78	20323.6	45557	26313.5	16677.4	24060.3	19514.5	8585.25	11049.1	9209.22	9607.45
COG1002	Type II restriction/modification system, DNA methylase subunit YeeA	158	26	1043.75	32	500.25	2303.5	107	2692	187.75	178.75	875.25	144.5	98.75	236	443.75
COG1003	Glycine cleavage system protein P (pyridoxal-binding), C-terminal domain	23240.9	21111.6	22952	5761.75	8848.1	21341.9	48704.3	20352.3	12217.8	21105.1	20850.5	13706.6	13961.6	8222.7	11401
COG1004	UDP-glucose 6-dehydrogenase	45206.7	29966.5	51150.7	108313	24803.2	45935.9	55500.5	46472.2	29828.1	46549.3	43825.2	56937.6	49673.8	56750.1	41075.1
COG1005	NADH:ubiquinone oxidoreductase subunit 1 (chain H)	13154.1	15432.7	14999.4	890.29	6779.45	5994.27	27251.2	9091.38	6769.11	4482.54	5425.53	10269.3	5831.15	5581.23	9613.43
COG1006	Multisubunit Na+/H+ antiporter, MnhC subunit	1044.88	1057.02	4649.93	5644.75	368.3	1833.77	4163.66	2558.92	2770.38	3124.38	3374.83	2200.85	1418.9	3142.27	1118.57
COG1007	NADH:ubiquinone oxidoreductase subunit 2 (chain N)	13154.1	15432.7	14993.4	890.29	6766.45	5960.27	27251.2	9088.38	6763.11	4431.54	5425.53	10269.3	5831.15	5581.23	9613.43
COG1008	NADH:ubiquinone oxidoreductase subunit 4 (chain M)	13157.1	15432.7	14999.4	892.29	6779.45	5994.27	27251.2	9098.38	6769.11	4482.54	5425.53	10272.3	5841.15	5585.23	9629.43
COG1009	NADH:ubiquinone oxidoreductase subunit 5 (chain L)/Multisubunit Na+/H+ antiporter, MnhA subunit	27302.5	25279.7	32398.8	4463.37	11355.2	27119	44610.6	23605.8	12567.5	27575.4	22197.2	14801.6	15974	11044.5	12334
COG1010	Precorrin-3B methylase	28577.2	14199.4	26212.2	5968.56	9389.93	28094.1	21512.5	28148.4	11911.1	27580.3	15636.5	10165.8	15540.2	8253.06	6992.95
COG1011	FMN phosphatase YigB, HAD superfamily	101747	75147.6	120966	79361.9	47430.9	80625.8	159489	92032.9	85534.8	89984.5	92389.9	74548.6	82159.9	80019.4	109387
COG1012	Acyl-CoA reductase or other NAD-dependent aldehyde dehydrogenase	78488.6	124200	179166	47677.2	35953.2	99237.6	322119	107335	73187.6	100417	97343.1	41774.7	59514.8	50436.9	56941.9
COG1013	Pyruvate:ferredoxin oxidoreductase or related 2-oxoacid:ferredoxin oxidoreductase, beta subunit	45157.6	19238.3	30814.1	7620.21	16074.9	47698.5	40774.6	39786.6	19564.9	43079	34549.1	17712.7	25000.2	11389.9	14777.5
COG1014	Pyruvate:ferredoxin oxidoreductase or related 2-oxoacid:ferredoxin oxidoreductase, gamma subunit	68327	27133.6	57976.1	8680.79	24090.7	74971.5	56615.2	66660.8	30356.9	70797.4	49400.2	28658	37016.7	18059.3	17219.2
COG1015	Phosphopentomutase	33849.2	30784.3	49258.7	61592.5	12249.4	30434.8	75734.3	32013.7	26498.1	34858.8	32161.8	32145.1	27841.2	36141.6	18090.1
COG1017	Hemoglobin-like flavoprotein	1695.73	294.07	1356.05	2736.01	443.73	168.57	1435.33	785	1379.47	404.37	1003.14	300.13	492.72	505.64	488.87
COG1018	Ferredoxin-NADP reductase	5702.94	36995	62918.7	10923.3	5958.53	11891.3	113683	15627.6	13820.4	6844.92	9381.86	4808.83	5890.27	7227.19	4027.92
COG1020	Non-ribosomal peptide synthetase component F	4036.74	17205.2	31443.2	2537.05	2989.33	16071.8	50235.4	11121.9	9734.05	16111.7	8885.68	4979.83	5184.92	3973.06	4372.29
COG1021	Non-ribosomal peptide synthetase component E (peptide arylation enzyme)	443.91	14027.2	23618.4	484.51	1678.33	4027.75	42630.3	4777.75	3246.3	1531.33	1267.67	640.33	906.92	1003.22	579.62
COG1022	Long-chain acyl-CoA synthetase (AMP-forming)	35649.1	16096.9	12674.4	7789.09	26740.7	13660	10026.3	21583.8	28461.3	17700.6	35118.2	31097.8	37999.4	33638.1	93534.3
COG1023	6-phosphogluconate dehydrogenase (decarboxylating)	272.93	415.44	268.5	726.64	116	237.5	456.37	283	427.8	269	458.6	384	277	290	221
COG1024	Enoyl-CoA hydratase/carnithine racemase	42363.7	50498.4	101559	24365.3	18969.8	59276.3	155160	55643.8	35596.1	45239.9	34673	19770.8	34844.8	26630.2	18430.1
COG1025	Secreted/periplasmic Zn-dependent peptidases, insulinase-like	162.24	6956.21	11726.4	158.17	796.33	1932.75	20991.8	2372.75	1544.3	708.33	621.67	303.33	391.75	251.72	250.62
COG1026	Zn-dependent peptidase, M16 (insulinase) family	16240.9	13848.1	13758	1378.8	4322.1	10969.9	7825.56	17349	6823.81	18357	6317.55	6780.5	4698.25	5890.51	5691
COG1027	Aspartate ammonia-lyase	23562.5	19852	16025.2	1220.52	9726.18	7454.05	27643.2	9892.06	12332.9	8207.61	11344.6	6686	14260.6	9545.96	24180
COG1028	NAD(P)-dependent dehydrogenase, short-chain alcohol dehydrogenase family	339631	232314	413228	244082	135530	362379	518059	332628	191236	343741	283645	216881	235585	203201	164610
COG1029	Formylmethanofuran dehydrogenase subunit B	1	0	2.33	7.67	0	2.67	8	0	2	2	2.67	2	2	0	0
COG1030	Membrane-bound serine protease (ClpP class)	4007.92	7471.16	2378.25	148.26	1750.42	3993.65	690.92	2902.58	1765.19	1536.91	1917.92	4582.75	1674.83	1828.41	3147.91
COG1031	Radical SAM superfamily enzyme with C-terminal helix-hairpin-helix motif	3	0	0	0	0	0	0	0	0	5	0	0	0	0	0
COG1032	Radical SAM superfamily enzyme YgiQ, UPF0313 family	123592	54203	120098	22502.7	42044.5	132257	104677	114842	44780.9	133178	86216.4	44599.1	70740.1	36179.1	34875.7
COG1033	Predicted exporter protein, RND superfamily	30668.2	10512.6	33929.9	4108.74	11291.9	38789.5	26924.7	33549.5	16487.7	36604.5	26525.5	12105.2	19025.4	11290	10263.3
COG1034	NADH dehydrogenase/NADH:ubiquinone oxidoreductase 75 kD subunit (chain G)	415.66	7176.71	12072.2	518.6	933.33	2236.49	22246.9	2787.83	2319.05	1085.08	1784.01	664.58	888.42	1268.55	685.12
COG1035	Coenzyme F420-reducing hydrogenase, beta subunit	4376	1682.7	2466.73	333.7	2350.4	4752.9	4042.3	3844.18	1547.13	3781.13	1414.03	2047.15	2994.3	916.37	1212.8
COG1036	Archaeal flavoprotein	5191	122	7705.33	47.67	2953	7495.67	87	3961	331	4193	1460.67	667	4464	683	239
COG1038	Pyruvate carboxylase	14248	4504.62	15500.9	55459.5	7223.65	18563.5	10658.4	12804.5	7622.36	12532.6	10086.3	22187.8	20338.5	24108.6	4352.95
COG1039	Ribonuclease HIII	947.68	7629.3	3574.17	4619.22	989.67	3420.33	2128.78	4037.08	7213.16	2923.33	5390.76	5558.58	3337.33	5436.83	5278.83
COG1040	Predicted amidophosphoribosyltransferases	54313.3	43376.3	56843	67127.8	24403.7	52801.2	66190.4	52720.1	41585.4	53171.2	48924	46487.3	46184.2	48254.2	44231.6
COG1041	tRNA G10 N-methylase Trm11	109	98	1357	2522	43	72	727	437	524	140	304	34	56	64	74
COG1042	Acyl-CoA synthetase (NDP forming)	4231.66	10479.9	12885.2	3308.53	2096.53	2798.92	22917.5	4408.47	3792.53	1900.81	2539.11	1736.7	1983.32	1904.82	1483.35
COG1043	Acyl-[acyl carrier protein]--UDP-N-acetylglucosamine O-acyltransferase	19591.1	24199.9	16173.9	866.64	10544.4	6929.72	24038.7	10812.8	8665.84	6978.84	6498.72	16187.6	9442.88	5164.25	8272.41
COG1044	UDP-3-O-[3-hydroxymyristoyl] glucosamine N-acyltransferase	11752.3	22677.5	15082.2	554.12	5986.45	5746.77	23555.4	8509.8	6056.44	5066.46	4548.7	9840.28	5500.98	3684.07	5308.43
COG1045	Serine acetyltransferase	50906.8	43161.2	67442.6	16681.2	22565.9	53802.8	85875.3	54849	33332.4	52078.4	45589.2	28145.4	33973.3	26162.4	38038.7
COG1047	FKBP-type peptidyl-prolyl cis-trans isomerase 2	10983.6	18583.3	26103.2	855.13	7344.61	6033.93	45386.1	9948.38	8122.08	7056.79	4945.21	7480.28	5492.57	2793.45	4597.22
COG1048	Aconitase A	41474.6	37136.1	64057.3	9952.58	18222	50365.7	83992.7	48960.4	29619.5	48633	41230.9	22093.4	30171.5	25539.1	38495.5
COG1049	Aconitase B	257.91	6979.59	11866.1	224.26	827.83	2019.24	21796	2566.58	2058.93	938.58	1526.01	388.08	508.5	679.93	402.24
COG1051	ADP-ribose pyrophosphatase YjhB, NUDIX family	111940	108152	140920	218504	53218	111657	193843	119130	109412	114944	125374	117368	105448	130539	118402
COG1052	Lactate dehydrogenase or related 2-hydroxyacid dehydrogenase	71272.7	69310	83161.5	72772.5	30899.5	67266.1	96877.8	79027.8	54122.4	69756.7	51652.3	56416.2	50229.5	51156	36474
COG1053	Succinate dehydrogenase/fumarate reductase, flavoprotein subunit	53923	69128.5	62130.1	63651	22935	33640.2	97595.1	45461.6	47131.1	37499.9	37712.2	43790.1	38974.2	45085.4	45269.9
COG1054	Predicted sulfurtransferase	609.33	7414.33	13634.1	5200.06	1109.48	2380.59	23622.8	3183.33	3234.58	1528.39	3146.94	2100.38	1094.87	3113.19	1181.74
COG1055	Na+/H+ antiporter NhaD or related arsenite permease	45005.4	45173.4	38454.6	11071.4	18183	32252.5	51698.3	43300.1	29097.7	35994.4	28192.4	22757.7	23780.9	20165.2	37153.8
COG1056	Nicotinamide mononucleotide adenylyltransferase	468.08	827.5	260.5	163.75	923	888	1335.42	904.25	648.75	474.75	348	289.75	190	104	288
COG1057	Nicotinic acid mononucleotide adenylyltransferase	49798.2	43296.8	48423.5	67059.6	21502.7	43237.7	63660.7	47553.3	41471.1	47865.9	47184	45773.6	40067.3	47453.2	44178.6
COG1058	Predicted nucleotide-utilizing enzyme related to molybdopterin-biosynthesis enzyme MoeA	38917.9	28548.9	46551.7	8783.92	11815.2	41391.5	58474.4	38074.4	17524	42104.6	31616.5	18903.3	22536	16093.7	15688.4
COG1060	2-iminoacetate synthase ThiH (tyrosine cleavage enzyme, thamine biosynthesis)	53944.1	43016.1	50910.5	8944.1	17238.2	49391.3	62920.5	50743.9	26536.8	56752.3	39206.1	25948.2	27795.2	15666.2	19340.2
COG1061	Superfamily II DNA or RNA helicase	36289.3	29738.1	43997.2	123846	21440.1	38181.6	52082.4	36115.1	38551.4	33811.8	35837.9	55080.6	50851.2	64615.9	38743.1
COG1062	Zn-dependent alcohol dehydrogenase	1676.63	9153.44	13685.3	7633.69	1887.31	3657.22	25562.6	5166.58	5813.17	3477.97	5603.84	3196.46	3257.54	4733.03	5515.74
COG1063	Threonine dehydrogenase or related Zn-dependent dehydrogenase	97509	132918	203822	80572.2	46826.6	124448	318855	124578	70165.3	111808	100155	70248.9	76859.8	70474.6	67340.7
COG1064	D-arabinose 1-dehydrogenase, Zn-dependent alcohol dehydrogenase family	2656.04	24213.2	37877.1	11104.4	3741.14	9165.74	68374.8	10163.2	9937.14	5007.97	7385.76	5008.54	4256.79	7691.08	6208.86
COG1066	Predicted ATP-dependent serine protease	55255.7	35932.7	54780.3	66632.6	23853.5	49501.9	64069.2	48791	34903.3	50227.9	44307.3	42249.8	43278.3	44300.9	39465.2
COG1067	Predicted ATP-dependent protease	5380.24	10555.1	19545.6	9945.17	1662.33	8465.94	35624.7	7620.25	7220.75	8121.76	9003.81	2821.33	5202.47	2279.72	2044.62
COG1069	Ribulose kinase	1333.4	7790.54	12468.4	235.34	958.66	3595.75	25610.8	3243.75	2245.97	1699.66	2288.84	702.66	2221.59	952.06	606.62
COG1070	Sugar (pentulose or hexulose) kinase	91623.6	97848.8	150084	75080.6	43825.6	90084.4	201380	102498	63041.5	83000.2	72643.9	70019.2	70267.3	69557.3	75818
COG1071	TPP-dependent pyruvate or acetoin dehydrogenase subunit alpha	9135.68	9513.6	6949.83	58793.3	5148	8462.8	8952.41	7110.16	7907.99	3841.99	8688.52	24396.2	14353.5	27261.8	10144.3
COG1072	Panthothenate kinase	4237.82	21212.1	27992.3	58247.6	4954.98	7232.85	45682.5	7452	13817.8	3205.89	6441.1	20396.9	13245.2	23946.9	4211.24
COG1073	Fermentation-respiration switch protein FrsA, has esterase activity, DUF1100 family	35184.2	56234.5	63336.9	162924	24391.9	33492.9	78588.4	38407.9	41295.3	28473.1	29425.2	77955.8	56469.4	81258.7	41977.2
COG1074	ATP-dependent exoDNAse (exonuclease V) beta subunit (contains helicase and exonuclease domains)	55025.6	41262.4	56205.9	64180.3	21922	52065.1	65107.9	50398.9	38156.8	51948.2	41821.8	44196.5	40783.7	41638.2	24990.9
COG1075	Triacylglycerol esterase/lipase EstA, alpha/beta hydrolase fold	3113.4	1824.9	5451.21	539.34	1202.65	3894	2194.54	5583.33	1923.95	3160.15	1614.17	2303.8	1757.45	1491.13	1551.95
COG1076	DnaJ-domain-containing proteins 1	1869.65	14061.8	23599	403.1	1921.66	3951.99	42915.6	4742.83	3874.98	1555.91	1451.68	736.91	1150.75	909.65	792.36
COG1077	Actin-like ATPase involved in cell morphogenesis	86639.6	62267.3	78379	122902	32605.9	81469.5	96359.1	80370	65165.8	87042.5	71342.7	71385.8	65459	71956.9	37493.4
COG1078	HD superfamily phosphohydrolase	4919.84	8450.9	5504.53	57495.3	4321.03	4539.7	3882.85	5821.13	16940.5	4536.56	8530.53	21540	15467.1	25718.6	6869.9
COG1079	ABC-type uncharacterized transport system, permease component	55423.4	21526.7	55891.7	19372	16015.5	55201.9	45906.9	47861.9	20007.6	50695.7	34017.8	21122.2	29705.2	18326.5	16427.5
COG1080	Phosphoenolpyruvate-protein kinase (PTS system EI component in bacteria)	38488.1	52876.4	66783.9	67786.4	18764.8	36911.4	96219.7	44771.5	40002.2	42968	42596.3	38520.2	34016.3	45029	37478.9
COG1082	Sugar phosphate isomerase/epimerase	96922	92165.4	139445	72977.4	32840.5	100703	185885	102551	57948.8	94394.2	75435.5	74063.6	78076.9	60415.6	43899.3
COG1083	CMP-N-acetylneuraminic acid synthetase	8966.35	3189.33	7020.76	526.84	847.25	2832.67	3255.97	6356.72	3126.66	7134.83	2488.75	4406.42	3034.83	3006.17	2367.33
COG1085	Galactose-1-phosphate uridylyltransferase	3005.47	9746.11	13913.2	52398.8	6717.23	5442.85	23408.7	5966.75	9735	3062.23	10090.4	21095.1	18193.5	27763.5	22348.3
COG1086	NDP-sugar epimerase, includes UDP-GlcNAc-inverting 4,6-dehydratase FlaA1 and capsular polysaccharide biosynthesis protein EpsC	26010	10386.6	26371.2	12391.5	11002.8	26926.6	20585	32410.5	19637.6	29772.1	19665	16350.9	15635.1	11952.4	12484.7
COG1087	UDP-glucose 4-epimerase	57375	49259.2	58689.9	68961.9	25791.5	55349.6	67933.3	56628.3	48901	57924.7	52106.6	48924.1	49613	51472.2	48106.6
COG1088	dTDP-D-glucose 4,6-dehydratase	50495.5	38611.3	53800.9	63785.7	24666.2	46928.4	52312.8	50387	38938.2	47090.8	40637.4	42795.3	41006.8	43670.2	43855.3
COG1089	GDP-D-mannose dehydratase	20876.8	20718.7	28778.4	3506.8	10266.3	28028	39542.3	27257.5	11251	24321	20426.7	13443	9938.88	7111.49	8503
COG1090	NAD dependent epimerase/dehydratase family enzyme	1249.64	16344.6	13647.9	3311.61	1560.35	4754.05	23811.6	6375.3	3945.76	3991.62	3347.94	4056.08	1741.93	2679.45	2586.8
COG1091	dTDP-4-dehydrorhamnose reductase	52066.8	29319.1	46284	15412.2	22258.1	45750.4	38032.9	50836.7	41945.8	51682	45103.2	31392.2	35820.9	30522.7	46279.7
COG1092	23S rRNA G2069 N7-methylase RlmK or C1962 C5-methylase RlmI	44579.7	43316.6	47343.4	8577.34	15226.5	42539	53243.8	40525	17170.7	40814.2	28377.7	26475.7	23155.7	16978.9	19356.1
COG1098	Predicted RNA-binding protein, contains ribosomal protein S1 (RPS1) domain	31791.5	19897.4	31513	113126	14847.2	41559.6	35447.7	28594.8	26804.2	34625.1	33228.9	43937	40364.8	49719	10539
COG1099	Predicted metal-dependent hydrolase, TIM-barrel fold	80.66	6387.33	1054.67	32.34	84.67	1962.33	125	1275.33	137.33	77.33	186.33	2468.33	207.33	922.33	1444.33
COG1100	GTPase SAR1 family domain	3.5	2	0	2.5	0	3	2.5	7	0	0	0	0	10	4	16
COG1101	ABC-type uncharacterized transport system, ATPase component	51427.4	24271.9	49810.1	64792	17519	44566.5	27173.6	42541.9	36099.8	41509.7	26906.7	39163.1	40129.1	41841.3	20083.7
COG1102	Cytidylate kinase	87366.9	29012.6	79582	4784.72	28331.6	72517.8	43289.1	75414.7	38168.9	75332.4	44423.4	39229.1	39916.5	30248.7	29704.5
COG1104	Cysteine sulfinate desulfinase/cysteine desulfurase or related enzyme	95307.4	58602.5	105056	130602	36767.9	108212	105414	95913.4	61566	97096.4	76837.5	72177.5	73634.9	76888.2	39339.7
COG1105	Fructose-1-phosphate kinase or kinase (PfkB)	38327.1	41874.6	58212.5	74168.9	14488.8	36561.6	79244.4	39632.5	44454.3	41688.3	38309.9	34917.8	29111.2	38966.9	20666.4
COG1106	ATPase/GTPase, AAA15 family	24102.5	11181.7	20309.4	54615.6	10909.6	16808.5	11506.7	19539.2	17201.6	20127.8	11221.8	33145.6	25010.2	28986	10935.5
COG1108	ABC-type Mn2+/Zn2+ transport system, permease component	65348.9	44863.2	61522	74583.6	24499.2	63418.9	85124.1	56013.8	40159.6	64508	62281.7	48759.4	50391.2	50700.9	46500
COG1109	Phosphomannomutase	127540	84888.2	131225	145245	50883.7	118527	143269	123600	90033.8	121626	101623	97199	94794.1	96413.6	74048.2
COG1112	Superfamily I DNA and/or RNA helicase	5392.9	543.45	4524.8	6445.2	1759.4	5374.9	1816	6287.3	1714.58	841.3	1689.13	1988.15	1446.8	3649.7	1424.3
COG1113	L-asparagine transporter and related permeases	27467.9	99506.6	116890	172191	29510.8	38975.8	183702	42862.1	65927.1	22608.4	38104.5	69959.5	63337.3	89176.1	74213.3
COG1114	Branched-chain amino acid permeases	17923.1	34685.4	29597.1	117529	12425.1	19539.8	42085.9	24342.4	40027.1	18201.2	23016.6	47120.1	39874.2	56740.5	32436.2
COG1115	Na+/alanine symporter	70949.2	56848.8	75188.2	21601.5	21934.3	68465.3	79638.7	75734.9	33756.3	70761.3	48006.6	30131.2	31420.9	24519.4	20853.6
COG1116	ABC-type nitrate/sulfonate/bicarbonate transport system, ATPase component	108207	52872.8	113075	76244.1	36584.5	113081	124892	102941	56691.1	118683	90579.9	62605.8	76852.7	67636.2	59054.5
COG1117	ABC-type phosphate transport system, ATPase component	64292.2	56828.9	63736.6	121560	26227.1	64049.5	83242.6	58103.1	51785.6	61621.7	62013.4	64381.8	59540	72189.5	48615.5
COG1118	ABC-type sulfate/molybdate transport systems, ATPase component	10708.8	10199.7	19036.5	5674.6	2017.33	6634.99	27061.8	8527.83	7016.55	5635.83	4552.51	4231.58	3581.75	3368.55	3120.62
COG1119	ABC-type molybdenum transport system, ATPase component/photorepair protein PhrA	5718.85	19740.4	16345.2	5667.35	6807	6107.23	24356.9	9736.3	9309.6	5946.25	10900.9	12419.5	10464.1	11109.5	24907.6
COG1120	ABC-type cobalamin/Fe3+-siderophores transport system, ATPase component	92924.2	62981.8	109272	84013.7	34407.6	89263.4	150898	89950.4	54677.2	91275.6	72723.8	60129.3	66194.3	55022.8	37278.3
COG1121	ABC-type Mn2+/Zn2+ transport system, ATPase component	54374.5	42855.7	55085.9	71561.6	21801.5	51783.3	67654.6	46101.8	35587	49837.1	48354.8	45945.3	45437.1	46488.9	40669.6
COG1122	Energy-coupling factor transporter ATP-binding protein EcfA2	123710	89584.8	125679	238944	47461	129117	129187	116583	86235	125595	99342.7	119743	111210	127772	51071.4
COG1123	ABC-type glutathione transport system ATPase component, contains duplicated ATPase domain	49720	43172.6	57592.9	23436.1	27293.5	56941.2	75670.6	58579.7	42173.4	57480.6	61553.7	28590.7	51289.8	48603.2	98878.2
COG1124	ABC-type dipeptide/oligopeptide/nickel transport system, ATPase component	5420.23	17498.9	30102.4	1085.18	3809.49	10261.2	47929.7	15154.2	6311.72	9896.49	3872.85	4023.99	5347.26	3713.57	3157.12
COG1125	ABC-type proline/glycine betaine transport system, ATPase component	17945.6	18209	27996.6	63510.6	7048.73	20679.7	47063.5	18101.2	19057.2	20149.2	22049.3	25238.6	19486.7	29265.9	10717.4
COG1126	ABC-type polar amino acid transport system, ATPase component	150099	127883	189916	253935	65247	154809	214124	141719	129546	147017	133080	138131	147331	164491	125953
COG1127	ABC-type transporter Mla maintaining outer membrane lipid asymmetry, ATPase component MlaF	13544.2	25438	15084.5	912.55	6436.45	6088.01	24896.3	10404.4	7700.36	8713.21	5118.37	10414	6699.48	4612.73	6126.43
COG1129	ABC-type sugar transport system, ATPase component	105038	88334.1	208536	18485.9	40970.1	131586	252348	128990	47243.1	117482	74656.4	45179.6	56102.6	41397.1	31712.3
COG1131	ABC-type multidrug transport system, ATPase component	410052	230162	409569	386052	164890	422398	428682	399949	279094	426555	367390	292000	302662	307812	267150
COG1132	ABC-type multidrug transport system, ATPase and permease component	410795	255523	426706	358374	160312	405469	470084	403132	318014	420667	364587	269376	297751	295759	280174
COG1133	ABC-type long-chain fatty acid transport system, fused permease and ATPase components	176.41	6959.21	11725.4	180.67	801.33	1935.75	21176.8	2270.75	1523.8	644.83	542.67	216.83	318.42	295.22	200.12
COG1134	ABC-type polysaccharide/polyol phosphate transport system, ATPase component	36826.3	15317.4	29885	57781.8	16653.2	29961.9	28113	36116.2	32150.3	38590.4	36571.9	36639.2	33479.4	46076.8	41649.8
COG1135	ABC-type methionine transport system, ATPase component	48301.8	34946.9	54206.4	115628	22789.5	48777.8	66024.8	43127.9	43377.5	49531	52502.5	55821.2	58115.1	68260.2	59961.1
COG1136	ABC-type lipoprotein export system, ATPase component	349423	194515	328312	407094	150558	344146	336287	345224	255431	356838	326798	282857	288025	307575	294335
COG1137	ABC-type lipopolysaccharide export system, ATPase component	11756.8	22635.5	14793.2	546.12	5966.45	5696.77	23513.4	8116.8	6000.11	4910.96	4433.03	9825.28	5498.98	3668.4	5278.43
COG1138	Cytochrome c biogenesis factor	3354.49	9695.33	12167.3	329.01	1537.83	2297.34	22801.8	3973.33	3770.42	3062.33	1496.01	807.83	1505.83	1006.67	1226
COG1139	L-lactate utilization protein LutB, contains a ferredoxin-type domain	5758.13	11011	14562.7	53343.1	6076.35	5539.61	23533.1	6846.63	7115.63	5142.7	6339.77	20139.8	13585.2	21903.2	3757.85
COG1140	Nitrate reductase beta subunit	2342.89	14817.9	24053.5	3672.93	2151.06	4213.59	43219.2	5394.83	4719.67	1970.81	2855.76	1279.21	1249.79	1123.69	1019.82
COG1141	Ferredoxin	24476.7	5300.92	23793.2	12545.8	8031.25	31371.7	32629.7	22929.4	10528	26784.4	22300.3	7726.5	15564.4	8477.17	8373
COG1142	Fe-S-cluster-containing hydrogenase component 2	6106.48	37205.8	66538.8	862.01	7032.99	17409	105710	17040	8579.27	9419.99	4320.51	1746.99	5995.51	1519.78	1538.24
COG1143	Formate hydrogenlyase subunit 6/NADH:ubiquinone oxidoreductase 23 kD subunit (chain I)	8969.08	29399	39055.4	3590.69	5940.08	9503.82	70190.6	13023.7	9328.68	5203.24	6483.16	6535.99	4213.67	5463.35	9012.82
COG1144	Pyruvate:ferredoxin oxidoreductase or related 2-oxoacid:ferredoxin oxidoreductase, delta subunit	3826	736	5508	252.5	1346.5	10273.5	4259.5	6973.5	1399.5	5516	2664	1432	3251.5	1056	1063.5
COG1145	Ferredoxin	10.5	7	0	7	2	5.5	10.5	4.75	6.5	5.5	0	1.25	3.33	7.5	0
COG1146	NAD-dependent dihydropyrimidine dehydrogenase, PreA subunit	4304.89	3102.9	1470.21	3435.6	1979.65	1224.85	3445.14	3241.58	2779.37	3656.3	3466.68	2029.55	1841.95	2361.13	1641.62
COG1148	Heterodisulfide reductase, subunit A (polyferredoxin)	469	3081.5	2174.75	102.5	661	3721	895	4672	1886	4341.75	1575.5	215.5	662.5	482.5	519
COG1149	MinD superfamily P-loop ATPase, contains an inserted ferredoxin domain	11174	6069.5	6443	266.5	2564	11879	16853	10328	3473	15858	12281.5	2136	4604	2369.5	2332.5
COG1150	Heterodisulfide reductase, subunit C	0	6	2	0	0	0	0	6	0	0	5	2	0	0	0
COG1151	Hydroxylamine reductase (hybrid-cluster protein)	57528.4	30029.6	56135.9	16841.1	20062.1	59641.5	76965.5	55837.9	27032.9	64259.7	47840.2	22007.7	29132.9	15496.7	14773.1
COG1154	Deoxyxylulose-5-phosphate synthase	55441	44979.9	58623.4	19737.2	22867	54820.2	67552.1	56921.3	41992.6	56447.4	48829.8	28462.3	35078	27108.1	42282.4
COG1155	Archaeal/vacuolar-type H+-ATPase catalytic subunit A/Vma1	32990.3	13032.1	33028	6463.17	12500.1	41100.4	33398.8	34295.1	13268.7	38139.3	28568.4	15025.1	20555	9364.11	8348.23
COG1156	Archaeal/vacuolar-type H+-ATPase subunit B/Vma2	37580.3	13502.1	33128	6516.17	13259.1	41439.4	33846.8	34344.1	13489.7	38399.3	28663.4	15064.1	20634	9416.11	8552.23
COG1157	Flagellar biosynthesis/type III secretory pathway ATPase	33380.7	15497.4	39907	3577.93	8406.5	35664.5	55103.8	28651.3	12265.5	36061.7	25552	11388.2	18402.8	9606.38	7228.62
COG1158	Transcription termination factor Rho	42281.4	34988	39770.2	60064.7	18590.4	33065.2	55092.2	35534.5	25456.5	36312.4	37274.3	42772.4	34777.5	41957.4	40088.4
COG1159	GTPase Era, involved in 16S rRNA processing	55760	37191	55808.3	67043.1	24724	50839.9	65925.1	51354.7	41733	53076.9	48385.7	44169	46232.8	47331.9	43044.2
COG1160	Predicted GTPases	85699.4	57499.7	79873.4	73018.4	32764	79251.3	92427.4	78992.4	55531.3	86508	72852.2	59271.9	59998.8	56270.2	52401.8
COG1161	Ribosome biogenesis GTPase A	48336.8	31316.4	46335.4	120861	19800.1	50616	44938.5	46152.1	47109.6	49761.5	45132.9	55170.8	49782.2	62211.2	22440.5
COG1162	Putative ribosome biogenesis GTPase RsgA	62957.5	41321.6	64605.6	69787.4	23809.9	65729.4	78331.7	58872.3	40723.8	62491.6	54174.5	46534.8	44660.6	43656.8	26305
COG1164	Oligoendopeptidase F	29929.5	20866.9	25552.2	123159	11964.1	21770.3	23844.9	25697.2	32110.9	23434.1	27681.2	49275.8	37808.1	55392.7	16086
COG1165	2-succinyl-5-enolpyruvyl-6-hydroxy-3-cyclohexene-1-carboxylate synthase	8763.89	15271.1	14751.4	3703.99	5602.1	5406.13	23203.5	7448.72	5553.56	3598.02	5033.62	10013.8	4836.93	3398.87	5069.05
COG1166	Arginine decarboxylase (spermidine biosynthesis)	8037.06	16876	14617.3	415.86	5092.95	6085.53	22453.5	7263.55	5062.36	5358.04	4051.69	9219.53	4624.15	2737.9	4968.93
COG1167	DNA-binding transcriptional regulator, MocR family, contains an aminotransferase domain	90738.4	59126.4	102485	28565.3	29703.7	92932.1	127653	89760.6	51613.6	96820.1	71443.1	34459.9	49345.1	35935.8	34514.6
COG1168	Bifunctional PLP-dependent enzyme with beta-cystathionase and maltose regulon repressor activities	64147.2	54689.5	64841.7	66956.3	26668.3	57735.5	72239.2	59397.8	43664.1	56784.1	48227	55717.4	53715.2	52549.2	52026.8
COG1169	Isochorismate synthase EntC	8250.2	15729.6	25336.2	3982.99	6206.26	5376.05	44574	8010.67	7112.7	4063.19	5609.22	7765.49	5115.02	3290.09	4011.51
COG1171	Threonine dehydratase	47544.3	55754.7	76595.7	17810.3	20258.5	49935.4	109290	54525.7	33657.6	53330.2	43849	24238.6	33548.3	27443.8	39903.2
COG1172	Ribose/xylose/arabinose/galactoside ABC-type transport system, permease component	78700.3	88832.8	176954	15680.8	36138.1	85287.1	215940	111891	43027.2	84599.7	47709.4	39816.3	39859.7	37722.6	27057.1
COG1173	ABC-type dipeptide/oligopeptide/nickel transport system, permease component	134602	114552	178140	137662	56827.4	144041	246331	144311	85641.7	137026	115484	99011.8	121332	114191	99728.5
COG1174	ABC-type proline/glycine betaine transport system, permease component	3245.48	18072.3	29555.9	11207.6	2550.46	6884.73	50496.1	10053.2	8651.63	6786.43	7695.24	4260.76	3616.09	4867.72	2568.14
COG1175	ABC-type sugar transport system, permease component	151923	115444	199088	83319.2	69715.6	150958	177754	191909	116328	163742	141684	92477.2	107835	116895	191756
COG1176	ABC-type spermidine/putrescine transport system, permease component I	48119	44182.3	77600.3	66418.8	20291.1	49664.4	108669	52332.6	38241.4	47730.2	38703	38101	38545.3	42028.6	22214.3
COG1177	ABC-type spermidine/putrescine transport system, permease component II	48397.1	43006.5	77834	66695.1	19460.9	49594.9	109642	52691.5	38873.6	47696.2	38455.3	38502.6	39152.6	43129.6	22418.5
COG1178	ABC-type Fe3+ transport system, permease component	11559.3	20287.7	21161.9	4409.78	2644.89	7193.39	30316	11677.2	7470.53	8983.87	5250.23	6234.37	6479.05	6375.45	4601.81
COG1179	tRNA A37 threonylcarbamoyladenosine dehydratase	51076.5	31831.9	51765.2	9124.17	18628	48607	61643	46671.6	27079.1	48076.9	37348.6	24553	27865.7	18347.1	21065.4
COG1180	Pyruvate-formate lyase-activating enzyme	99120.3	92479.4	138682	77245.7	41971.8	105713	170619	112678	81376.8	107593	88175.5	74852.4	80255.6	74483.1	71536.7
COG1181	D-alanine-D-alanine ligase and related ATP-grasp enzymes	68633	59603.6	86390.2	72353.9	30824	78898.9	102921	71555.4	49130.4	68408.7	59162.8	53673.4	57963.6	53105.1	48710
COG1182	FMN-dependent NADH-azoreductase	11264.8	9190.16	25174.5	53131.2	7819.49	20295.7	29886.9	13034.5	7430.27	10597	8873.88	21303.2	20579.5	23497.9	4170.62
COG1183	Phosphatidylserine synthase	14550	19849.6	10059.7	5198.59	8202.47	12661.8	8322.3	14345	9572.82	15354.4	9115.91	11087	7276.98	5296.35	7017.81
COG1184	Translation initiation factor 2B subunit, eIF-2B alpha/beta/delta family	0	22	0	0	0	19	0	11	11	0	0	0	0	5	0
COG1185	Polyribonucleotide nucleotidyltransferase (polynucleotide phosphorylase)	52432.3	36738.3	54344	14328.3	21790.7	49975.2	64550.4	50766.1	32587.9	51980.2	46077	28668.3	34501.2	27313.2	41674.6
COG1186	Protein chain release factor B	55907.7	44496.8	57052.1	67324.6	24848	53049.2	66340.7	53128.1	42384.9	53339.9	49125.4	46803.1	46648.7	48380.2	44582.6
COG1187	16S rRNA U516 pseudouridylate synthase RsuA and related 23S rRNA U2605, pseudouridylate synthases	102701	94374.7	140122	139552	43184.1	110756	171870	104321	72993.5	99485	86963.4	85489.6	80644.7	86851	61545.1
COG1188	Ribosomal 50S subunit-recycling heat shock protein, contains S4 domain	53714.1	27114	54946.3	66727.6	21686.5	49626.4	64029.9	46931.6	37013	48433.2	41994.2	41721	39870.8	40727.7	23054.7
COG1189	Predicted rRNA methylase YqxC, contains S4 and FtsJ domains	45464.3	34952.2	43462.3	66714	19155.9	49590.5	43851.9	47326.8	36909.1	50006.2	45977	39883.9	41881.5	46166.3	41069.9
COG1190	Lysyl-tRNA synthetase (class II)	56116.9	50335.6	68814	67443.6	25723	54919.2	86922.3	55282.1	43444.5	53970.5	49628.2	47060.2	46835.3	48294.1	44765.1
COG1191	DNA-directed RNA polymerase specialized sigma subunit	170896	55336.3	173106	38620.3	53713.9	190015	182839	162693	67306.3	183061	130166	58120.2	88320.2	51496.1	44265.6
COG1192	Cellulose biosynthesis protein BcsQ	131017	92102.1	124789	86344.1	59052.1	117819	141937	120753	79507.6	120485	100249	85345.3	92982.6	77789	87919.1
COG1193	dsDNA-specific endonuclease/ATPase MutS2	53284.6	27749.6	43277.4	65618.4	20454.5	47901.8	42699.2	46453.1	35009.2	50262.1	40411	40902.6	38849.7	38357.5	19103
COG1194	Adenine-specific DNA glycosylase, acts on AG and A-oxoG pairs	47239.8	34567.2	45762.6	9226.3	19605.2	39477.2	53920	41355.1	26258.7	40202.6	36173.1	26010.3	30232.3	24696.7	39438.1
COG1195	Recombinational DNA repair ATPase RecF	53965.9	40962.8	56511.1	67031.5	24145.7	52415	65227	51084	40631.1	50893.9	47855.7	46213.6	45648.2	47689.9	43764.6
COG1196	Chromosome segregation ATPase	46047.8	25758.2	46692.2	69138.4	17043.8	50317	44798.7	47343.5	34221.8	49842.5	40734.3	37102.8	36693.6	40974	20996.6
COG1197	Transcription-repair coupling factor (superfamily II helicase)	51209	36795	55866.3	67069.6	23984	50658.4	65678.1	51351.2	41689.5	53051.4	48774.7	44249	46235.3	47364.9	42873.2
COG1198	Primosomal protein N' (replication factor Y) - superfamily II helicase	55810.3	43502.3	56926	67134.8	24829.7	52825.2	66191.4	52809.1	42054.4	53231.2	49035	46754.3	46528.2	48315.2	44516.6
COG1199	Rad3-related DNA helicase	34995.7	38366	50793.1	66598.2	12567.1	34974.4	80249.1	36432.4	27456.3	34628.8	31633.9	34706.5	27905.7	35717.4	17311.2
COG1200	RecG-like helicase	55800.3	41264.3	56812	67102.8	24809.7	52686.2	65756.4	51619.1	41510.4	51303.2	48862	46655.3	46261.2	48246.2	44358.6
COG1201	Lhr-like helicase	2268.15	12733.1	14845	2890.09	4400.65	5422.34	22984.3	7623.75	11771	2719.23	8110.84	2793.38	6819.62	7830.97	20647.1
COG1203	CRISPR/Cas system-associated endonuclease/helicase Cas3	900	7632	13420.5	268.5	1326	5506	22543	4994	2359	1987	2025	921.5	780	711	829.5
COG1204	Replicative superfamily II helicase	0	0	6	0	0	0	3	0	0	0	11	0	0	0	0
COG1205	ATP-dependent helicase YprA, contains C-terminal metal-binding DUF1998 domain	314.56	2931.12	542.55	2890.83	245.65	436.1	1716.38	1832.67	1350.9	2438.98	1863.33	784.8	626.45	825.97	535.62
COG1206	Folate-dependent tRNA-U54 methylase TrmFO/GidA	18541.8	18106.3	22526.9	57396.1	10012.5	28748.8	19283.8	22494.9	22008.3	25895.1	20081.4	26094.2	27349	29666.2	9451
COG1207	Bifunctional protein GlmU, N-acetylglucosamine-1-phosphate-uridyltransferase/glucosamine-1-phosphate-acetyltransferase	24689.7	29192	32457.9	65838.8	12773.5	28907.7	54542.7	28236.8	33673	33559.8	39985.7	29852.6	31446	39739.4	34956.7
COG1208	NDP-sugar pyrophosphorylase, includes eIF-2Bgamma, eIF-2Bepsilon, and LPS biosynthesis proteins	7484.16	7227.06	11208.3	625.84	3913.32	14122.9	5026.5	7595.05	2375.95	8051.48	4387.9	4829.38	7754.78	2828.3	2936.45
COG1209	dTDP-glucose pyrophosphorylase	52055.2	34721.2	54596.5	13049.9	23011.7	47667.6	60388	50480.9	37328.6	47126.9	44395.3	29169.7	33426.7	27362.5	43358.9
COG1210	UTP-glucose-1-phosphate uridylyltransferase	31406.8	36801.8	51879.4	72943.6	13171.1	36888.5	79922.2	32222.4	28240.5	35123.8	32625.5	28035.7	30128.3	32198.6	13111.9
COG1211	2-C-methyl-D-erythritol 4-phosphate cytidylyltransferase	58710.8	39072.8	60678.8	15018.8	27015	56190.1	65729.1	57890.7	35745.3	57731.8	48942.3	33321.3	37591.7	27741	43478.6
COG1212	CMP-2-keto-3-deoxyoctulosonic acid synthetase	12086.3	25182.5	15262.2	694.12	6502.45	6215.77	24086.4	10212.8	6727.61	7551.96	4643.53	10057.8	5874.48	3727.9	5559.93
COG1213	Choline kinase	845.4	314.93	58.26	60.94	35.2	106.87	242.94	476.92	289.06	203.73	112.55	157.62	220.4	123.77	74.73
COG1214	tRNA A37 threonylcarbamoyladenosine modification protein TsaB	55627.3	43346.3	56772.5	67023.8	24719.2	52654.7	65620.9	52183.6	41443.4	52860.2	48000	46587.3	46393.7	48177.2	44070.1
COG1215	Glycosyltransferase, catalytic subunit of cellulose synthase and poly-beta-1,6-N-acetylglucosamine synthase	51033.4	60994	80158.4	22009.4	24877.2	47923.5	133828	51686.3	40496.9	48752.7	43580.5	29979.9	34637.5	24504.8	41980.5
COG1216	Glycosyltransferase, GT2 family	82690.3	57695.1	60924	72859.4	51986.4	58417.7	49235.5	93086.8	68505.3	73155.2	81406.7	81399.5	81483.4	89906.8	144298
COG1217	Predicted membrane GTPase involved in stress response	55840.8	43511.3	56937	67142.8	24829.7	52844.2	66206.4	52821.1	42053.4	53222.7	49042	46752.3	46528.2	48343.2	44521.6
COG1218	3'-Phosphoadenosine 5'-phosphosulfate (PAPS) 3'-phosphatase	3690.64	7853.29	12688.3	778.11	2832.68	2644.22	22549.9	4431.39	3800.9	1948.54	2628.45	4721.25	3084.6	1688.29	1855.97
COG1219	ATP-dependent protease Clp, ATPase subunit	69345.9	47971.5	66808.1	67644.9	27382.8	57154	69386.3	60996.3	39864.4	59674.9	48534.3	50700.1	47131.6	50104.9	45689.6
COG1220	ATP-dependent protease HslVU (ClpYQ), ATPase subunit	4892.26	15901.4	15393	53089.7	4069.83	7301.49	28777	7126.33	12126.1	5600.83	7232.44	19261.6	14955.2	22614	3813.62
COG1221	Transcriptional regulators containing an AAA-type ATPase domain and a DNA-binding domain	230.58	8436.21	12008	401.44	1026.93	2179.22	21161.8	2529.08	1514.1	725.53	653.94	248.33	337.32	217.05	218.62
COG1222	ATP-dependent 26S proteasome regulatory subunit	0	0	8	9.66	0	0	89.84	2.67	28.67	15.33	69	12	22.5	40.67	21.67
COG1225	Peroxiredoxin	68829.1	37122.4	47220.4	19347.5	33253.4	42568.8	62031.8	46966.1	38587.4	46662.7	49508.1	46783.4	44522.1	29023.6	50163.6
COG1226	Voltage-gated potassium channel Kch	386.41	154.81	48.41	50.11	231.53	77.52	411.98	219.8	399.95	202.73	192.44	114.28	227.32	66.32	60.52
COG1227	Inorganic pyrophosphatase/exopolyphosphatase	34410.6	28208.7	26328.8	63473.8	11500.5	27842.4	30724.6	31258.8	34128	34839.6	32342.3	34625.3	27732.1	37437.3	19097.3
COG1228	Imidazolonepropionase or related amidohydrolase	39543	17064	33459.8	17177	13623.7	41626.2	40663.7	37094.9	24690.8	42048.6	34648.2	19798.9	25925.4	16395	15989.4
COG1229	Formylmethanofuran dehydrogenase subunit A	1	0	2.33	7.67	0	2.67	8	0	2	2	2.67	2	2	0	0
COG1230	Co/Zn/Cd efflux system component	8740.54	16945.8	15081.3	7901.94	5666.83	4098.14	26303.3	8236.22	15348.9	4653.94	10943.7	5728.55	8736.47	9823.67	22613.4
COG1231	Monoamine oxidase	774.47	575.02	1230.6	877.01	412.8	1616.27	2925.57	943.83	1735.4	1977.3	1801.67	939.6	1038.9	1447.43	872.4
COG1232	Protoporphyrinogen oxidase	4638.79	13162.7	7708.18	3283.37	5782.62	8809.6	2990.25	10390.6	7099.46	10002.1	10666.4	7060.17	7531.08	9573.24	22782.8
COG1233	Phytoene dehydrogenase-related protein	2110.92	1349.12	2949.37	8753.27	852.75	2101.03	5196.65	2682.92	3639.62	2744.49	4488.66	2088.55	1964.4	3190.87	1778.22
COG1234	Ribonuclease BN, tRNA processing enzyme	48512.1	28695	50871.5	69850.6	19395.4	38441.2	62138.7	46272.3	31328.5	44753.1	35368.9	41895.8	33677.2	39180.1	21702.7
COG1235	Phosphoribosyl 1,2-cyclic phosphodiesterase	61817	47577.3	58226	66200.4	26237	55201.4	65250.6	53746.9	40824.6	52079.5	43143.6	53115.1	44334.2	43539.9	28851.4
COG1236	RNA processing exonuclease, beta-lactamase fold, Cft2 family	39176.3	23779.3	35758.8	1807.4	11951.8	43814.5	36799.5	37683.9	12936.9	42954.7	28311.3	15198.1	19853.2	12203.8	10575.3
COG1237	Metal-dependent hydrolase, beta-lactamase superfamily II	16378.5	10522.5	21282.3	836.1	5889.7	22228.3	10509.4	18691	4983.88	20521.2	7715.32	6799.7	11811.2	4894.27	3594.4
COG1238	Uncharacterized membrane protein YqaA, SNARE-associated domain	10420.5	8781.47	13334.3	481.29	5692.28	3368.94	22873.7	6447.47	5641.61	4857.79	3728.04	7025.62	5058.98	2662.4	3833.43
COG1239	Mg-chelatase subunit ChlI	2471.81	11364.9	860.05	3133.59	601.15	887.5	1739.29	2508.75	1376.2	3056.4	2080.5	1143.55	1189.45	1006.8	689.95
COG1240	Mg-chelatase subunit ChlD	1465.66	6809.81	2676.15	2646.84	538.82	2354.43	1358.34	2838.55	1220.11	813.31	936.82	2992.8	569.28	1304.63	1826.11
COG1242	Radical SAM superfamily enzyme	35728	21110.2	40622.1	10849	13175.9	31214.1	47464.9	34738.6	24130.1	39634.6	31426	19675	17525.1	14535.4	14296.1
COG1243	Histone acetyltransferase, component of the RNA polymerase elongator complex	0	0.62	0.92	0	0	0.23	0.46	0	0.15	0.31	0.38	0	0.85	0	0
COG1246	N-acetylglutamate synthase or related acetyltransferase, GNAT family	5317.59	30049.7	34029.9	6865.32	3546.75	15058.1	48018.1	18904.2	8842.69	18830.7	7344.65	6504.41	4502.1	4734.05	4129.95
COG1247	L-amino acid N-acyltransferase YncA	67008.2	43750.4	76653.7	63816.6	30819.6	74508.3	72034.7	65494.4	43019.3	70118.9	54336.1	51090.3	58604.3	55332.4	53869.1
COG1249	Pyruvate/2-oxoglutarate dehydrogenase complex, dihydrolipoamide dehydrogenase (E3) component or related enzyme	62323.7	75151.6	93937.1	131867	31346.3	66441.9	151787	66564.6	55425.6	61438.7	65412.7	67719.9	63560.4	75167.9	50456.1
COG1250	3-hydroxyacyl-CoA dehydrogenase	41644.6	30734.8	83408.7	11291.9	17787	62202	105194	48736.2	27702.6	45088	28616.5	17499	39686.2	20199.8	15059
COG1251	NAD(P)H-nitrite reductase, large subunit	584.57	7356.92	12288.1	3153.6	1098.66	2415.74	22110.7	3006.08	2487.1	1319.41	2258.01	1097.41	900.84	973.27	682.24
COG1252	NADH dehydrogenase, FAD-containing subunit	22765.2	16353.9	25532	60842.6	10623.9	22023.6	44432.2	17719.8	15245.7	19233.6	25059.2	27334.1	21104.6	30338.9	12713.4
COG1253	Hemolysin or related protein, contains CBS domains	98897.4	77190.1	88454.2	81051.2	42923.8	85169.3	96911.3	93583.1	71689.4	92177.6	86756.3	82726.1	77675.3	76989.6	88971.2
COG1254	Acylphosphatase	29160.6	21978.8	34916.8	61612.6	10952.8	25765	46141.6	26664.6	21569.8	25840.3	24119.7	27559.6	20898.5	31182.9	13644.7
COG1256	Flagellar hook-associated protein FlgK	18401.9	9507.93	31829	1140.01	5100.5	21704	33649	15384.6	6959.07	21151.9	11736.7	7801.5	10078.2	6773.05	4230.62
COG1257	Hydroxymethylglutaryl-CoA reductase	3612.85	7211	4385.83	55046.4	3141	3123	2505.12	2657.58	10102.4	1640.58	3839.26	19230.8	12250	22620.2	3435
COG1259	Bifunctional DNase/RNase	4933.98	8862.66	2710.5	3209.86	3167.27	3592.38	2730.02	6140.8	5347.51	4970.46	4887.02	9551.5	4862.18	4182.48	8274.76
COG1260	Myo-inositol-1-phosphate synthase	5787.94	3453	1647.4	3099.35	5770.6	1585.05	1496.73	3884.92	6233.27	2653.53	8798.12	8287.5	9289.35	8116.32	22225.8
COG1261	Flagella basal body P-ring formation protein FlgA	244.17	7144.38	11902.7	203.26	810	2124.99	21790.4	3672.83	2309.88	2680.25	1546.34	446.75	683.25	709.71	527.62
COG1262	Formylglycine-generating enzyme, required for sulfatase activity, contains SUMF1/FGE domain	7115.47	27806.4	6621.96	1050.48	4102.12	10679	2767.48	8684.61	4498.73	3559.71	4136.19	16705.4	5435.23	6273.85	9153.97
COG1263	Phosphotransferase system IIC components, glucose/maltose/N-acetylglucosamine-specific	52969.1	117234	157682	369398	40942.8	54301.4	205292	71527	103264	53100.7	65914.7	143623	103815	170331	60493.8
COG1264	Phosphotransferase system IIB components	77.74	627.19	134.76	296.34	209.58	250.69	364.96	203	39.12	91.26	81.81	17.33	62.22	23.84	32
COG1266	Membrane protease YdiL, CAAX protease family	44772.6	22903.7	43196.4	216938	25449.4	49013	35342.5	43969.6	36519.6	47053.4	39488.2	90332.1	64151.2	98375.6	29079.2
COG1267	Phosphatidylglycerophosphatase A	8332.81	11093.9	14139.9	53643.8	5576.03	5264.94	27622.3	7503.83	7972.9	4613.38	6069.64	19216.3	13406.9	22626.8	4637.9
COG1268	Biotin transporter BioY	50680.4	28176.1	40587	64374.7	18680.5	46409.3	42740.1	41882.1	24248.3	46355.3	41947.1	35357.6	38967.7	41328.7	32636.6
COG1269	Archaeal/vacuolar-type H+-ATPase subunit I/STV1	31086.6	12403.6	25000	6406.17	9368.9	33412.9	32893.3	29764.1	12528.4	30944.3	25128.9	14013.6	15658	8289.11	8020.23
COG1270	Cobalamin biosynthesis protein CobD/CbiB	39903.1	24200.7	34055.1	6268.83	13178.6	42349.4	35509.9	37002.1	16000.2	40278.9	28207.5	18087.3	21530	12647	14752.8
COG1271	Cytochrome bd-type quinol oxidase, subunit 1	9941.97	30623.1	28416.9	56756.6	6844.81	9828.32	51058.6	12768.2	16899.3	6762.97	8073.19	23261.9	15124.4	26027.1	10505.1
COG1272	Predicted membrane channel-forming protein YqfA, hemolysin III family	40162.7	29288.2	41778.2	66601.1	18889	34251	58101.9	38216.1	38143.1	35771.2	43927.8	38028.8	40585.4	49485.5	58254.6
COG1273	Non-homologous end joining protein Ku, dsDNA break repair	16425.2	2247	14661.2	622.42	5684	20248.6	17822.8	12751.1	4499.03	17798	14358.3	3322.25	9667	4944.33	6136
COG1274	Phosphoenolpyruvate carboxykinase, GTP-dependent	10790.5	8993.56	16886.5	3305.93	5456.82	23988.7	10396.6	14379.6	4631.2	13659.2	9728.84	6457.38	9526.78	4383.13	3528.95
COG1275	Tellurite resistance protein TehA and related permeases	1678.29	8395.25	14308.8	9188.83	1466.38	3140.43	25521	6431.17	6316.64	4100.52	4382.55	1533.93	1224.17	1506.11	1352.32
COG1276	Putative copper export protein	353.49	7168.42	11968.3	437.85	919.66	2178.74	21641.1	2577.16	1819.85	910.16	881.51	501.16	643.84	516.1	429.74
COG1277	ABC-type transport system involved in multi-copper enzyme maturation, permease component	35606.3	14606.6	27377.2	4353.77	8916.97	36645.3	30314.9	25968.8	11474.2	33620.7	22782.4	10770.1	16960.6	9383.43	10094.4
COG1278	Cold shock protein, CspA family	67100.3	100611	153062	136977	32397.3	66614.1	259217	77297	72283.6	68727.8	76622.9	69297.9	68512	83852	73245.6
COG1279	Arginine exporter protein ArgO	3100.22	10174.6	14551.9	52860.3	4355.98	7357.42	25919.8	5651.83	6047.28	3413.73	6500.67	19517.4	14680.2	22004.3	3252.07
COG1280	Threonine/homoserine/homoserine lactone efflux protein	21753.6	51838.7	64916.2	3123.7	11182.2	16206.8	122362	23486.5	19053.2	17941.8	14189.2	11711	13092.1	8901.73	8154.55
COG1281	Redox-regulated molecular chaperone, HSP33 family	41619.9	30175.6	52533	63655.8	15587.4	47447.3	58917.6	41370.1	32394.2	45954.5	37099.5	33971.8	35250	36861.6	15092.1
COG1282	NAD/NADP transhydrogenase beta subunit	1112.16	9260.21	12883.7	3129.93	3998.83	3040.99	22892.4	4721.5	6026.72	2876.41	8205.18	2992.58	6528.25	7656.72	19973.3
COG1283	Na+/phosphate symporter	58751.5	31208	57579.2	18278.8	20837	48237.3	72583.3	59354.7	45547.6	57529.4	45129.2	31087.7	33238.5	26614.4	26416.1
COG1284	Uncharacterized membrane-anchored protein YitT, contains DUF161 and DUF2179 domains	108348	69724	94145.9	294680	54233.7	94418.2	82710.9	99604.5	102970	98830.9	85256.8	143673	119640	149398	55762.5
COG1285	Uncharacterized membrane protein YhiD, involved in acid resistance	39410.8	26447.5	43346.9	13600.4	11116	36088.5	57919.4	37507.1	20726.4	40764.9	30073.1	19996	19300.3	12764.2	11056.5
COG1286	Uncharacterized membrane protein, required for colicin V production	5664.26	10973.4	16140.5	55323.7	4701.33	5278.49	24785	5411.66	12775.2	4684.41	6137.27	20072.6	13739.8	23835.7	4279.62
COG1288	Uncharacterized membrane protein YfcC, ion transporter superfamily	5253.44	14606.2	17130.7	12656.3	3476.16	4548.48	27916	11438.5	13488.8	3842.3	5077.39	2954.83	2108.44	4596.06	3077.95
COG1289	Uncharacterized membrane protein YccC	1194.28	34903.3	58847.3	2888.46	4025.05	9780.57	107250	12592.1	9297.62	3895.92	3727.12	1644.2	2188.08	2491.35	1291.68
COG1290	Cytochrome b subunit of the bc complex	362.15	262.4	526.88	2921.26	262.15	365.84	2308.13	799.75	1492.37	833.73	2795.34	885.05	674.95	1543.8	613.12
COG1291	Flagellar motor component MotA	33316.7	17536.8	40053.3	5482.93	8559.5	35785.2	56235.6	28981.3	13524.5	36070.3	26171.7	11569.2	18520.8	10050.4	7234.62
COG1292	Choline-glycine betaine transporter	6054.81	26137.1	41398.1	6866.07	5094.74	9859.75	74108.1	18123.3	11958.8	8511.14	8656.51	5042.24	4488.34	5832.42	4263.72
COG1293	Predicted component of the ribosome quality control (RQC) complex, YloA/Tae2 family, contains fibronectin-binding (FbpA) and DUF814 domains	44035.8	25536.9	41275.3	63444.3	15856.1	46369.9	41258.8	42371.8	30829.6	47475.9	36937.5	34059.2	34816.2	36637	15884
COG1294	Cytochrome bd-type quinol oxidase, subunit 2	18695.1	32107.5	29833.7	56980.1	11403.3	11064.8	52006.6	15511.8	19922.2	8980.18	10980	29863.7	19209.3	27984.1	13640.3
COG1295	Uncharacterized membrane protein, BrkB/YihY/UPF0761 family (not an RNase)	50343.6	32783.2	61949.4	67388.9	21159	43756.4	79430.1	44543.8	36269.7	40777.8	37023.9	40744.4	38117.2	40110.7	22623
COG1296	Predicted branched-chain amino acid permease (azaleucine resistance)	54691.4	35861.7	60713.2	59352.4	18321.9	60164.3	76422.8	53447.8	32636.5	63524.2	50586.9	39634	42491	42735	22581.2
COG1297	Uncharacterized membrane protein, oligopeptide transporter (OPT) family	21218	11654.9	11837.5	7170.66	9487.22	18153.8	21091.8	18418.5	9139.63	17553.2	17427.7	12162.9	9050.98	6313.02	7731.98
COG1298	Flagellar biosynthesis pathway, component FlhA	33580.7	22453.4	51821	3711.26	9261.5	37725.5	76352.8	30897.3	13634	36726.7	26493	11688.2	18651.8	9729.38	7391.62
COG1299	Phosphotransferase system, fructose-specific IIC component	39932.7	58862.8	91881.2	73584.2	13983.6	35715	139083	41620.8	34109.6	37707.3	30277.1	34766.5	26023.6	33574	14105.6
COG1300	Uncharacterized membrane protein SpoIIM, required for sporulation	2008.67	535.93	2810.78	2656.6	225.2	2953.2	6034.24	1565.72	1778.48	2867.48	2883.77	909.12	2292.9	796.1	987.73
COG1301	Na+/H+-dicarboxylate symporter	46245.4	48243.5	56767.8	80713	17377.2	34979.6	85305.5	46736.2	32142.2	43008.5	35131.8	39781.4	31159.1	36383.6	19280.9
COG1302	Uncharacterized conserved protein YloU, alkaline shock protein (Asp23) family	92467.3	55038.1	88273	183418	35183.2	97969.9	89893.6	85914.3	68668.9	95566.2	81345.2	89599.6	84446.4	99183.6	40008.4
COG1304	FMN-dependent dehydrogenase, includes L-lactate dehydrogenase and type II isopentenyl diphosphate isomerase	17700.7	40766.9	22820.8	66440.9	8755.01	12037.1	38358.3	18471.2	32482.8	15689.1	14437.2	25640.9	20073.3	32372.9	14547.1
COG1305	Transglutaminase-like enzyme, putative cysteine protease	417.85	803.83	341.92	411.11	181.33	365.72	1698.81	529.71	812.92	475.08	598.25	430.08	703	1083.5	426.5
COG1306	Uncharacterized protein	4190.17	2025	4423.33	563.67	310	2439.67	2135.67	2940.16	1901.33	3776.83	1406	3034	1940.5	1638.5	1978.5
COG1307	Fatty acid-binding protein DegV (function unknown)	148432	73651.4	149496	259340	55617.8	154145	126757	144098	120098	152544	125522	132825	130634	144754	63921.1
COG1309	DNA-binding transcriptional regulator, AcrR family	393133	244350	455821	208631	151802	404478	571878	384919	245109	408424	332893	215001	262151	212714	226935
COG1310	Proteasome lid subunit RPN8/RPN11, contains Jab1/MPN domain metalloenzyme (JAMM) motif	4881.08	6947.88	13224.9	242.17	1253	5208.75	21749.4	4854.25	1834.38	1211	991.5	398	493.58	697.38	502.12
COG1312	D-mannonate dehydratase	16114.2	17052.7	24941.6	3787.69	7119.76	14084.5	32127.8	19508.5	10581.9	13349.6	7953.83	14381.3	12758.5	6830.68	8211.67
COG1313	Uncharacterized Fe-S protein PflX, radical SAM superfamily	22958.5	6171.95	25683.1	3713.5	7668	26567.6	17662.8	25055.2	8844.65	25037.7	14450.4	9299.5	13722.4	7626.67	5872.5
COG1314	Preprotein translocase subunit SecG	50903.3	42857.7	54980.6	67071.5	24182.7	49369	65647.3	49241.4	40424.6	50979.6	47521.5	46575.3	46134.3	47845.5	44041.9
COG1315	Uncharacterized conserved protein, DUF342 family	17624.5	5063	20796.8	873.5	3959.5	15513.9	8558.5	11141	4516.77	15956.8	8151.51	7908	9844	5872.51	4140
COG1316	Anionic cell wall polymer biosynthesis enzyme, LytR-Cps2A-Psr (LCP) family	103869	66212.8	102767	207702	45506.7	109876	104856	107416	98025.2	110195	105308	100932	102988	118901	89462.7
COG1317	Flagellar biosynthesis/type III secretory pathway protein FliH	17959.2	14217.4	33724	3015.76	5925.5	24267.5	38847.2	20382.8	9255.99	24040.2	13343	9411.75	14264.2	6964.88	5007.12
COG1319	CO or xanthine dehydrogenase, FAD-binding subunit	35711.2	25504	53272.9	12519	12504.5	36958.1	74028.2	34689	15716.8	29983.7	22739.8	11024.5	16936.8	10312.5	11767
COG1320	Multisubunit Na+/H+ antiporter, MnhG subunit	1044.88	1057.02	4643.93	5640.42	368.3	1823.77	4154.99	2556.25	2763.71	3123.05	3369.16	2191.85	1401.9	3111.6	1101.9
COG1321	Mn-dependent transcriptional regulator, DtxR family	78041	49685.7	93598.7	69452.3	29101.3	109640	110420	90970.7	41191.3	100140	77592.9	53981.3	62924	52115.5	30302.9
COG1322	DNA anti-recombination protein (rearrangement mutator) RmuC	12834	21853.7	17403	8475.45	6744.85	7739.37	25143.8	10086.6	6841.31	7008.36	6976.36	13214.1	7103.68	8838.53	6557.63
COG1323	Predicted nucleotidyltransferase	39862.2	23047.4	40694	63389.8	14468.1	45753.9	36727.8	39224.2	29865.1	44973.7	36097	33445.2	34180.2	35755.5	14479.5
COG1324	Uncharacterized protein involved in tolerance to divalent cations	330.66	9289.71	12011.2	269.77	860.83	2240.49	21967.2	3790.83	2385.8	2901.58	1735.01	484.08	770.42	744.55	567.62
COG1327	Transcriptional regulator NrdR, contains Zn-ribbon and ATP-cone domains	46343.2	38719.6	54133.2	64505	19394.2	50086.3	63900.9	45758.8	32072.4	46222.8	41455.3	38132.7	39419.3	43743.4	37953.1
COG1328	Anaerobic ribonucleoside-triphosphate reductase	62044	46386.3	68857.4	65327.3	26747.9	61022.1	67011	63236.3	49537.6	63947.1	52164.7	53380.8	53818.7	52666.1	46906.3
COG1329	RNA polymerase-interacting regulator, CarD/CdnL/TRCF family	40775	17658.7	38220.9	13651.2	13640.4	43040.7	41374.8	37830.8	21199.8	45578.2	36971.2	16045.3	26012.8	18770.6	32040.1
COG1330	Exonuclease V gamma subunit	1821.49	7275.71	12006.4	374.92	1227.33	2179.25	21596.1	2592	2321.55	987.08	966.67	608.08	890.25	522.72	654.62
COG1331	Uncharacterized conserved protein YyaL, SSP411 family, contains thoiredoxin and six-hairpin glycosidase-like domains	16781.3	4122.5	18899.2	2952.17	4646.5	22080.5	14572.2	14499	4876.33	19772.8	15232.2	5087	10645.5	4065.17	3034.5
COG1333	Cytochrome c biogenesis protein ResB	320.05	252.02	512.35	3025.92	267.05	296.77	2078.33	849.25	1211.85	723.13	2186	752.35	512.65	1287.1	441.82
COG1334	Uncharacterized conserved protein, FlaG/YvyC family	6666.5	471.72	4783.75	297	513.5	2784.5	2442.5	1871.5	1633.61	4727.25	3773.17	2154.5	1178	1888.17	1035
COG1335	Nicotinamidase-related amidase	70713.6	60339.9	115945	75886.2	29891.7	86897.7	156710	86438.8	54340.8	85378.3	70675.8	51018.3	56694.1	60252.4	52854.2
COG1336	CRISPR/Cas system CMR subunit Cmr4, Cas7 group, RAMP superfamily	0.6	0	0.6	0	0	0	0.8	0.8	0	0	0.4	0	0	0	0
COG1337	CRISPR/Cas system CSM-associated protein Csm3, group 7 of RAMP superfamily	185.5	754.25	851.5	1650.75	652.75	956	731.25	2236.75	6248.83	1967.5	2662.34	1856.25	2521	2825.67	3252.5
COG1338	Flagellar biosynthetic protein FliP	33422.7	15545.4	40127	3288.26	8481.5	35811.5	55395.8	28622.3	12259	36164.7	26154	11518.2	18447.8	9613.38	7243.62
COG1342	Predicted DNA-binding protein, UPF0251 family	29547.5	10464.3	25253.9	2835	9487	36457.8	30152.8	31410.4	10120.8	36308.6	23539.8	8646.25	16297.5	7911.34	6697
COG1343	CRISPR/Cas system-associated endoribonuclease Cas2	17179.8	19185.4	18671.6	3394.89	6030.52	19196.6	16655.3	23782.4	16602.8	23631.5	15472.1	13854.6	13093.7	11106.8	11064.8
COG1344	Flagellin and related hook-associated protein FlgL	49372.3	29393.5	66781.5	6311.27	13339	51539.2	81759	44510.2	19131.3	54890.1	33458	16779.2	25200.2	15027.4	9748.62
COG1345	Flagellar capping protein FliD	8481.84	9978.6	15156.5	2728.43	1567.5	5891.16	28784.1	5422.16	5245.49	7315	7049.01	2373.75	3239.25	2402.21	1408.62
COG1346	Putative effector of murein hydrolase	33938.9	21867.2	38061.1	10251.5	12775.5	23511	35540.6	27617.1	14287.6	26260.6	14991.7	16730	15402.3	10854.3	9668.22
COG1347	Na+-transporting NADH:ubiquinone oxidoreductase, subunit NqrD	8644.06	1545.64	1600.66	223.69	4564.78	1273.2	801.9	3135.72	3062.28	2377.71	2223.86	6489.7	3953.15	1513.07	2992.6
COG1348	Nitrogenase subunit NifH, an ATPase	3507.5	7356.83	5359.91	462.5	2050	8209.83	6581.83	4897	2213.5	8777.42	3600	1925.5	4163.5	1249	1206.5
COG1349	DNA-binding transcriptional regulator of sugar metabolism, DeoR/GlpR family	86910.3	122287	200831	236574	51500.3	111403	301807	119849	124541	106524	111119	128005	117632	151933	93877.9
COG1350	Predicted alternative tryptophan synthase beta-subunit (paralog of TrpB)	25959.7	5164.43	24428.4	1129.19	11027	32465.3	17325.5	22677.5	9130.23	30405.4	22072.7	11784.9	14228.9	6683.35	5680.98
COG1351	Thymidylate synthase ThyX	15939.2	11156.4	12045.9	2803.5	4669.15	20377.2	25270.3	18409.3	9298.77	25647.4	21102	4918.8	9281.3	5920.14	7556.62
COG1352	Methylase of chemotaxis methyl-accepting proteins	35139.9	14913.9	43468.2	3613.18	8711.5	39231.8	56028.5	27605.1	13072.9	40141.7	28019.2	11937	18031.8	10553	7434.62
COG1353	CRISPR/Cas system-associated protein Cas10, large subunit of type III CRISPR-Cas systems, contains HD superfamily nuclease domain	91.5	222.25	764.5	224.75	650.75	912	658.25	2207.75	6192.5	1940.5	2515	1790.25	2517	2799	3231.5
COG1354	Chromatin segregation and condensation protein Rec8/ScpA/Scc1, kleisin family	44619.9	24216.3	41952.1	66575.6	16269.2	46937.2	43849.3	43028.5	33350.5	47324.7	39701	35369.3	36010.7	39423.3	20076.6
COG1355	Predicted class III extradiol dioxygenase, MEMO1 family	40.5	204	119.5	35	33	188	449	1162	595.5	2064.5	300	91	241	107	153
COG1357	Uncharacterized protein YjbI, contains pentapeptide repeats	15044.9	23913.7	38198	8647.15	4162.7	18986.4	59908.5	19625.2	11347.9	21484.5	16404.6	7403.7	8378.75	5889.6	4465.4
COG1358	Ribosomal protein L7Ae or related RNA K-turn-binding protein	43853.2	23160.4	40411.3	63390.8	15568.6	45777.4	40682.8	40829.8	30197.9	44750.4	36090.3	33588.8	34342.8	36300	15542
COG1359	Quinol monooxygenase YgiN	18394.8	36437.3	42862.8	62590.3	13690.5	26391.3	52736.2	25643.5	26742.5	19316	17487	33800.2	27775.7	31870.3	13407.2
COG1360	Flagellar motor protein MotB	34003.9	18155	40917.6	5649.44	11475	36610.3	56968.1	30337.8	14901.1	37670.9	27627.7	16112.7	21118.8	11046.7	8869.45
COG1361	Uncharacterized conserved protein	411	257	632.5	211.5	11	1152.5	559	307	406.5	1076	516	322.5	198	184	322.5
COG1362	Aspartyl aminopeptidase	55684.8	25495.3	51016.3	16885.6	17375.3	51066	48018	55586	35231.2	59130.2	43067.1	24371.5	30201.5	24011.5	24622.3
COG1363	Putative aminopeptidase FrvX	47710.5	53498.9	82672.2	23284.9	18403.3	78932.6	102719	61024.7	42357.6	62029.8	51802.5	29188	40727.8	24174	21237
COG1364	N-acetylglutamate synthase (N-acetylornithine aminotransferase)	41416.2	27012.5	38363.9	7101.61	16114.9	44034.8	36847.3	42810.2	25720.2	46628.5	37592.8	19407.6	27717.2	23142.5	37452.9
COG1366	Anti-anti-sigma regulatory factor (antagonist of anti-sigma factor)	41459.2	13956.3	39376.1	11080.2	13181.4	44918	42472.8	40324	19551.5	47553.2	33917.2	14832	21723.5	13823.7	14270.1
COG1368	Phosphoglycerol transferase MdoB or a related enzyme of AlkP superfamily	64496.9	57160.6	57420.6	216818	34013.7	48409.4	46622.1	44490.8	53625.6	38129.9	41906.8	100878	75710.9	102201	46106.5
COG1371	SHS2 domain protein implicated in nucleic acid metabolism	3	0	8	2	0	18	24	0	5	16	7	6	4	21	7
COG1373	Predicted ATPase, AAA+ superfamily	64341.3	25291.7	33154.8	4049.96	22506.7	30152.9	19631.2	40120.6	40849.7	37456.1	27927.5	32456.1	30213.7	20766.6	25679.6
COG1376	Lipoprotein-anchoring transpeptidase ErfK/SrfK	4434.1	32057.8	51538.4	59255.6	7140.42	11422.8	90915.6	12537.4	18407	5908.95	8607.3	20722.1	15273.8	25220.5	5142.25
COG1377	Flagellar biosynthesis protein FlhB	28823.7	15482.4	39889	3569.93	8406.5	35630.5	55076.8	28574.3	12031.5	35952.7	25452	11324.2	18289.8	9512.38	7170.62
COG1378	Sugar-specific transcriptional regulator TrmB	666.83	60	600	1939.5	0	1135	1398.67	735	1618.5	1163	1054	577	284	350	375
COG1379	PHP family phosphoesterase with a Zn ribbon	56.4	3411	179.6	54.8	252.6	270.3	536.6	1292.5	593.78	2145.2	217.33	115	281.4	124	192
COG1380	Putative effector of murein hydrolase LrgA, UPF0299 family	33873.4	21911.7	38005.9	10280.5	12764.5	23413.5	35276.6	27514.6	14247.6	26061.9	14885.7	16688	15213.3	10802.3	9569.72
COG1381	Recombinational DNA repair protein (RecF pathway)	45151.7	33206	47983.9	66560.4	21031.3	47390.2	63382.6	44600.2	38143.3	46472.7	45257.5	38035.8	42082.3	43628.1	39005.5
COG1384	Lysyl-tRNA synthetase, class I	23	345	10	32.5	5	19	443.5	6	187.5	59	75.5	66.5	147.5	356.5	83.5
COG1385	16S rRNA U1498 N3-methylase RsmE	51097.8	36757.3	53656	64894.8	23928.7	47456.2	59809.9	47655.1	35571.9	50243.7	47333	45209.3	43426.2	47239.2	43453.6
COG1386	Chromosome segregation and condensation protein ScpB	44626.9	24220.3	41952.1	66584.6	16269.2	46943.2	44128.3	43028.5	33464	47352.2	39735.5	35406.8	36099.2	39655.8	20139.1
COG1387	Histidinol phosphatase or related hydrolase of the PHP family	86686	52844.8	88940.5	28962.4	30024.7	90260.7	103701	95613.3	66284.2	97355.4	77914.9	43888.7	52095	39242.8	42520.6
COG1388	LysM repeat	7747.41	15187.2	6042.59	101388	7665.59	9316.41	3098.41	7259.16	9681.66	5300.41	9126.91	41839.9	25201.7	41612.4	9353.41
COG1390	Archaeal/vacuolar-type H+-ATPase subunit E/Vma4	24978	11744	24316.6	4801.7	8023.65	32593.9	32315.4	28709.2	11196.2	30137.4	24566.6	10304	13757	7771.44	6853.4
COG1391	Glutamine synthetase adenylyltransferase	2624.39	9397.61	12687.3	3233.26	4107.98	2850.09	23550.5	4713.5	6586.17	2350.56	8024.51	3162.38	6852.7	7965.02	20296.7
COG1392	Uncharacterized conserved protein YkaA, distantly related to PhoU, UPF0111/DUF47 family	14400.1	6434.8	10996.6	1176.07	6304.05	11520.5	7590	10266.3	5553.61	11085.8	6373.99	5479.95	8815.98	4687.18	7895.65
COG1393	Arsenate reductase and related proteins, glutaredoxin family	63562.6	63242.7	103866	124831	28614.3	77205.1	115367	71013.7	57750.6	65501.4	54151.1	67855.4	61599.8	72923.4	33622.1
COG1394	Archaeal/vacuolar-type H+-ATPase subunit D/Vma8	37580.3	13576.1	33128	6516.17	13259.1	41439.4	33859.8	34344.1	13489.7	38399.3	28663.4	15066.1	20634	9416.11	8552.23
COG1396	Transcriptional regulator, contains XRE-family HTH domain	144645	76016.9	156858	180390	52953.2	160579	154210	147861	84088.7	145907	104938	117495	113912	118572	55808.9
COG1397	ADP-ribosylglycohydrolase	14074.1	26227.4	25313.7	9167.89	11950.6	14654.7	26700.1	21465.8	14243	17801.3	16768.9	12257	17626.7	21415.2	46996.5
COG1398	Fatty-acid desaturase	50.25	21.5	98.66	96.77	5	91.91	740.09	44.58	408.25	169.75	188.01	43.75	166.5	416.33	49
COG1399	Uncharacterized metal-binding protein YceD, DUF177 family	49958.1	34303.9	52271.4	66901.4	24547.3	48180.1	63569.5	49321.5	40601.8	49316	46772	42341.6	45074.4	45225.1	42082.8
COG1401	5-methylcytosine-specific restriction endonuclease McrBC, GTP-binding regulatory subunit McrB	0	0	0	0	0	0	320	0	223	92	102	0	0	21	0
COG1402	Creatinine amidohydrolase/Fe(II)-dependent formamide hydrolase involved in riboflavin and F420 biosynthesis	2873.51	3675.45	1075.52	5406.09	2037.83	1497.13	2508.01	6641.55	3960.82	1985.89	3606.28	1730.08	1812.02	2491.34	1836
COG1403	5-methylcytosine-specific restriction endonuclease McrA	625.57	511.21	1657.38	3018.17	284.33	567.25	2189.59	988.75	1604.21	1220.83	1312.18	665.33	833.92	1165.56	843.12
COG1404	Serine protease, subtilisin family	1755.14	591.22	2010	5119.84	662	611.5	1605.36	1709	1579.78	1400	1975.83	1061.5	435.5	618.5	763
COG1406	Chemotaxis protein CheX, a CheY~P-specific phosphatase	887.5	94	3148	137	118	2054.5	1100	1307.5	1199.78	3917.5	2360.83	1748	911.5	1439.5	1128.5
COG1407	Metallophosphoesterase superfamily enzyme	29.92	20.5	23.83	53.59	5	33.74	491.92	24.58	207.25	65.25	88.34	77.25	169	376.83	91.5
COG1408	Predicted phosphohydrolase, MPP superfamily	60320.6	59882.5	77323.2	21193.6	28105.6	75975.9	72158.8	78379.1	49760	73054.5	55894.5	46527.1	40243.5	33794.9	38395.3
COG1409	3',5'-cyclic AMP phosphodiesterase CpdA	7702.54	11236	18689.8	1451.81	4404.03	7929.91	26269.7	11161.1	7617.25	7578.34	4731.39	8949.25	6773.45	5622.1	8329.07
COG1410	Methionine synthase I, cobalamin-binding domain	5213.24	15609.5	19480.4	3444.29	3616.7	8612.27	24312.1	11152.9	6308.89	6482.14	5190.36	6896.53	3836.4	5604.73	8033.18
COG1411	Uncharacterized protein related to proFAR isomerase (HisA)	1	0	2.33	7.67	0	2.67	8	0	2	2	2.67	2	2	0	0
COG1413	HEAT repeat	943.17	9496.25	11984.8	2090.34	1131	2352.34	22509.2	4544.58	3451.5	3125.5	1307.34	752	745	478.33	596.5
COG1414	DNA-binding transcriptional regulator, IclR family	25585.7	48047.4	84764.5	25710.7	16318.5	35917.7	134714	41828.9	27787.7	27131.1	31862.7	17860.6	26949.6	24149.2	29837.7
COG1415	Uncharacterized protein	13.5	15	5	10.5	5	40	9.5	25	20	10	6	0	7	6	0
COG1416	Intracellular sulfur oxidation protein, DsrE/DsrF family	166.67	2534.12	240.75	131.26	47.25	293.97	1164.38	1328.58	784.65	2054.06	462.72	381.75	544.35	578.33	231
COG1418	HD superfamily phosphodieaserase, includes HD domain of RNase Y	58905.9	42942.3	60512.2	171357	27461.4	55681.6	66745.9	52499.3	50210.1	53828.5	48804.1	78635.9	63860.1	82912.8	28718.1
COG1419	Flagellar biosynthesis GTPase FlhF	13516.9	3404.22	7130.58	528.26	2223.5	5842.74	11878.9	7276.58	4272.86	11893.5	7861.01	4571.25	4055.5	4429.5	3604
COG1420	Transcriptional regulator of heat shock response	45241.4	26135.3	42302.1	66615.9	19032.2	47437.2	43542	44571.5	36231	47992.2	44991.3	37250.3	41535.2	45504.3	39247.6
COG1424	Pimeloyl-CoA synthetase	332	52	56	1893	0	91	845	658	1261	259	552	283	100	197	91
COG1426	Cytoskeletal protein RodZ, contains Xre-like HTH and DUF4115 domains	6564.26	22358.2	17096.5	55548.5	5056.08	6519.49	25828.7	9135.58	19436.6	7728.83	7938.94	21887.3	16330.2	26132	7424.62
COG1427	Predicted periplasmic solute-binding protein	965.33	240	265.5	55.5	153	358.5	634.67	1506.5	868	2267.5	1264	478	426.5	305	367
COG1428	Deoxyadenosine/deoxycytidine kinase	10217.6	16645.6	9335.91	115707	8915	6917.97	7448.83	8757.99	26386.2	4996.27	14096.1	39883	29927.8	49538.2	22383
COG1429	Cobalamin biosynthesis protein CobN, Mg-chelatase	1179.18	5619.5	332.6	295.42	192	420.9	706.22	1127.05	497.75	1400.75	320.4	254.75	560.5	392.5	281
COG1430	Uncharacterized conserved membrane protein, UPF0127 family	1553.42	173.5	162.83	94.26	334	92.74	977.92	118.58	835.75	199.75	274.34	268.25	639	879.83	409.5
COG1432	Uncharacterized conserved protein, LabA/DUF88 family	8107.71	9176.23	12719.1	500.88	5002.92	13224.7	4983.39	8572.5	1995.03	8655.01	3764.67	5344.13	7881.68	3820.97	2888.45
COG1433	Predicted Fe-Mo cluster-binding protein, NifX family	50983.7	14919.8	46847.9	5806.17	14594.5	52460.1	36463.5	36305.2	14037.5	48247.8	29438.2	13641.2	28206.8	10479	9175.83
COG1434	Uncharacterized SAM-binding protein YcdF, DUF218 family	38283.3	41906.1	56419.4	64104.8	12468.1	42322	80256.4	39819.7	34815.3	41879.2	34634.2	35804.2	29431.2	36284.4	16770.1
COG1435	Thymidine kinase	16776.6	19975.7	22618.5	64684.9	12284.6	12068.2	31754.4	14077.8	20736.8	12730	18567.2	30181.7	25890.9	31834.2	23138.6
COG1436	Archaeal/vacuolar-type H+-ATPase subunit F/Vma7	26466.7	12456	22086.9	6383.9	8647.95	32456.7	32381.7	28820.2	11069.2	31564	26202	9200.5	13875.6	7506.01	6212
COG1437	Adenylate cyclase class IV, CYTH domain (includes archaeal enzymes of unknown function)	153.17	307.62	1489.92	2575.34	63	228.3	1202.13	1607.33	1065.15	2075.81	556.05	127	310.85	177.33	232
COG1438	Arginine repressor	52316.1	29430.7	57263.9	115106	26380.5	51341.1	61697.4	45739.8	30525.5	47879.6	44961.5	60987	54042.4	65924.8	41601.8
COG1440	Phosphotransferase system cellobiose-specific component IIB	9058.35	30711.8	41875.6	66490.9	12874.9	16878.1	57522.3	25704.1	54292.2	20122.7	27157.6	34695.2	31673.8	43113.5	25947.9
COG1441	O-succinylbenzoate synthase	162.24	6933.21	11726.4	158.17	796.33	1932.75	20965.1	2319.75	1479.05	666.33	560.67	242.33	314.75	178.22	208.62
COG1442	Lipopolysaccharide biosynthesis protein, LPS:glycosyltransferase	13558.8	54856.7	47460.6	59368	7149.29	17380.2	69356.7	22399.9	29800.5	13306.5	10804.4	28703	17068.4	26384.6	12671.9
COG1443	Isopentenyldiphosphate isomerase	12761.6	16930.7	27333.6	3625.11	6513.76	5960.55	44365.8	12761.2	7964.31	5231.44	5224.69	7114.58	5489.69	3363.59	4510.67
COG1444	tRNA(Met) C34 N-acetyltransferase TmcA	162.24	6956.21	11726.4	158.17	796.33	1932.75	20979.3	2319.75	1482.3	666.33	560.67	242.33	316.75	194.72	208.62
COG1445	Phosphotransferase system fructose-specific component IIB	937.51	22258	35427.9	1014.47	2580.08	6417.73	64010.2	7540.5	4607.12	2423.64	2271.65	651.33	873.52	524.84	624
COG1446	Isoaspartyl peptidase or L-asparaginase, Ntn-hydrolase superfamily	1378.43	8608.84	13174.3	3041.31	2205.33	3349.07	23350	6010.33	9476.98	3860.58	5178.44	2679.33	3441.67	3345.93	3757.24
COG1447	Phosphotransferase system cellobiose-specific component IIA	10583.4	30245.3	45874.1	121503	13217.8	17572.1	56377.1	25161.3	52780.7	18685.9	27273.1	52454.6	40695.1	63397.2	25730.4
COG1448	Aspartate/tyrosine/aromatic aminotransferase	3387.98	19937	24633.6	2560.77	2728.74	5229.64	45343.4	8593.25	11855.8	5173.16	4868.85	3079.24	4337.84	4649.28	4229.24
COG1449	Alpha-amylase/alpha-mannosidase, GH57 family	4689.9	402.85	513.2	78.6	2887.2	463.7	114.4	1142.05	1194.65	815.8	436.1	4155.7	2354.4	532.6	1214.4
COG1450	Type II secretory pathway component GspD/PulD (secretin)	414.33	16015.1	23522.6	378.85	1596.33	3937.24	42378.8	4737.33	3175.68	1417.83	1147.01	483.83	749.17	726.93	424.24
COG1451	Predicted metal-dependent hydrolase	42527.9	29202.2	48651.8	6329.84	18144.1	45679.1	61628.7	45411.1	29269.2	49037.1	41967.1	20110.2	31234.7	23290.4	37624.3
COG1452	LPS assembly outer membrane protein LptD (organic solvent tolerance protein OstA)	1987.16	15686.6	13054.7	327.27	1268	4104.32	22441.8	4060.08	2883.71	1180.74	1934.68	3129.58	1261.58	2070.88	2233.78
COG1453	Predicted oxidoreductase of the aldo/keto reductase family	71107.2	23965.9	65241.9	9607.35	20699.7	75093.2	63909.5	62333.7	31664	73831.5	54930.5	30189.7	42662.9	23960.5	21028.9
COG1454	Alcohol dehydrogenase, class IV	136729	102621	175863	185098	59747	144290	193490	139720	91366.6	141347	113112	109849	117297	116998	90438.1
COG1455	Phosphotransferase system cellobiose-specific component IIC	23055.3	54854.4	57153.4	189061	18722.8	25283	66875.1	36758.9	84434.5	27122.3	35226.9	74920.3	56334.2	87314.3	31942.6
COG1456	CO dehydrogenase/acetyl-CoA synthase gamma subunit (corrinoid Fe-S protein)	764	286	279.25	1962.5	1229	483	1030.5	4614.5	1623	1230.75	1510	554.5	677.5	1157.5	754
COG1457	Purine-cytosine permease or related protein	23482.5	16276.9	32836.3	6305.59	8393.39	28378.1	44925.1	21123.9	7739.74	24422.3	19130.3	5794.54	11043.2	5482.49	4286.2
COG1459	Type II secretory pathway, component PulF	44375.5	58594.7	87482.2	68643.7	18914.8	54225.6	124635	54980.7	39314.8	48199.6	41526.6	36553.7	35634.4	38482.5	18453.5
COG1461	Predicted kinase related to dihydroxyacetone kinase	39405.5	23990.8	40820.8	63856.8	16142.2	45037	41139.9	41879.2	31539.3	45398.2	37046.2	34220.6	35173.7	37979.3	19401.6
COG1462	Curli biogenesis system outer membrane secretion channel CsgG	159.42	6947.88	11748.4	177.34	780	1948.82	21296.2	2341.58	1626.13	723.5	590.67	261.5	437.25	562.71	221.62
COG1463	ABC-type transporter Mla maintaining outer membrane lipid asymmetry, periplasmic component MlaD	14392.8	15385.8	4562.78	2854.57	6503.12	5292.52	5072.32	7378.13	7433.56	5886.71	5845.36	11707.7	7867.23	6121.01	7176.81
COG1464	ABC-type metal ion transport system, periplasmic component/surface antigen	54355.5	54152.7	65988.7	118924	24248.4	50630	89152.3	47125	47779.2	52749.9	55082.5	56571.3	59906.2	69438.8	61096.9
COG1465	3-dehydroquinate synthase, class II	162	2322	598	69	20	1114.5	891	1242.5	626	2326	453.5	261	346.5	143.5	187.5
COG1466	DNA polymerase III, delta subunit	55632.3	43461.3	56870	67142.8	24537.7	52757.2	66173.4	52607.1	41925.4	53097.2	48997	46611.3	46417.2	48323.2	44384.6
COG1468	CRISPR/Cas system-associated exonuclease Cas4, RecB family	9710.23	10264.8	10699.4	2529.14	1992.27	10829.3	11841.9	8554.33	5298.83	11537.3	7706.17	7491.83	6886.73	4768.83	4213.33
COG1469	GTP cyclohydrolase FolE2	2667.75	14277	1472	150.43	573.67	2383.07	1627.25	3591.91	1764.08	3535.08	1040.67	3051.08	1368.83	1787.66	2044.33
COG1470	Uncharacterized membrane protein	50.4	254.85	14.6	16.6	30.2	22.2	95.6	64.25	85.15	42.4	35.2	51.2	98.4	24.6	35.9
COG1472	Periplasmic beta-glucosidase and related glycosidases	135514	71628.9	129581	22783.6	51987	130646	153960	117423	63910.4	138155	119579	75799.4	80923.8	53052	85392
COG1473	Metal-dependent amidase/aminoacylase/carboxypeptidase	64816.8	68565.5	69036.4	92843.8	28003.1	46817.6	101131	67282.4	62829.8	51922.9	54129.5	48638.6	54374.7	58765.7	53091.3
COG1474	Cdc6-related protein, AAA superfamily ATPase	0	160	0	0	0	0	57	0	0	0	0	0	0	0	4
COG1475	Chromosome segregation protein Spo0J, contains ParB-like nuclease domain	122422	97124.5	146107	129831	53487.7	133845	160062	119431	77028.5	119604	94572.9	93760.6	97050.8	89182	63691.1
COG1476	DNA-binding transcriptional regulator, XRE-family HTH domain	302696	132727	284759	190479	108185	317219	291550	299148	172650	302509	230993	164317	191264	176521	136267
COG1477	Thiamine biosynthesis lipoprotein ApbE	56285.9	42043.4	57164.9	66817	22376.8	53568.8	66373.1	51807.6	40035.3	53170	42606.6	45327	41634.3	41951.2	25277.3
COG1478	F420-0:Gamma-glutamyl ligase (F420 biosynthesis)	180.83	206	303.5	347	135	256.5	849.84	439	566	343	862.33	351	351.5	445	258
COG1479	Uncharacterized conserved protein, contains ParB-like and HNH nuclease domains	1211.6	1034.5	1985	185.8	688.5	1943.5	3087.2	2589	1520.8	3816.5	2737.6	1153.5	1314	1553.5	4309
COG1480	Membrane-associated HD superfamily phosphohydrolase	14900.4	4680.77	5856.45	3592.32	6030.95	5320.68	12358	8056.47	6036.96	9893.44	8400	8153.87	6634.25	3757.35	5044.98
COG1481	DNA-binding transcriptional regulator WhiA, involved in cell division	45090.5	26192.8	42103.8	66523.7	18982.2	47207.5	42522.1	44323.9	35687.3	47671.9	44255	36987.1	41105.2	44659.5	39150.1
COG1482	Mannose-6-phosphate isomerase, class I	30876.2	30710.2	45237	64283.4	16465.6	30775	42089.7	40458.9	47494.6	33946.9	30600.9	46211.2	37510.5	44157.6	27859.7
COG1483	Predicted ATPase, AAA+ superfamily	0	0	0	2	0	0	0	0	0	0	0	0	0	0	0
COG1484	DNA replication protein DnaC	79499.8	72620.4	140933	76655.4	34277.5	89911.5	175886	89285.8	64510.5	85837.5	62869.1	53874.1	57664.2	55379.4	30775.9
COG1485	Predicted ATPase	582.49	7375.04	12330.7	3177.1	1101.66	2398.49	23164.2	3052.33	2914.22	1478.91	2423.01	1193.91	1173.09	1772.89	811.12
COG1486	Alpha-galactosidase/6-phospho-beta-glucosidase, family 4 of glycosyl hydrolase	9572.22	26390.1	34963.3	64663.4	6125.31	12843.2	55115.6	16158.2	25373.3	11495.5	14539.6	24411.6	19999.9	26795.4	8763.86
COG1487	Predicted nucleic acid-binding protein, contains PIN domain	670.32	7461.42	11967.4	308.69	1218.66	2212.14	21993.7	2977.67	2337.6	1254.83	1116.68	738.66	1016.67	1055.11	814.74
COG1488	Nicotinic acid phosphoribosyltransferase	51513.1	33717	54663.2	67055.1	22761.8	49867.5	65588.1	48059.7	39862.3	49663.5	46272.9	41859	44482.8	46424.1	41041
COG1489	DNA-binding protein, stimulates sugar fermentation	27894.8	21114	39581.7	6086.47	10570.8	37500.3	51097	34402.9	13178.1	35470.1	24373.3	9065.83	16791.6	8388.06	6657.12
COG1490	D-Tyr-tRNAtyr deacylase	55577.3	43370.3	56657.6	66904.1	24667.7	52562.1	65518.9	52407.6	41600.4	52887.7	47977.3	46407.8	46193.2	47851.7	44118.1
COG1492	Cobyric acid synthase	40542.2	24664.7	33802.7	6246.57	12965.1	42503.2	37881	38068.9	16188.5	40554	28448.6	18530.1	22087	12872	14797.8
COG1493	Serine kinase of the HPr protein, regulates carbohydrate metabolism	44423.5	24215.2	41993.5	63491.3	16131.8	47479.9	40389.6	41163.5	30741.2	44124.6	36677.7	36287.3	34615.1	37741.5	17337.8
COG1494	Fructose-1,6-bisphosphatase/sedoheptulose 1,7-bisphosphatase or related protein	2588.97	21973	24299.7	7146	1916.98	4749.85	45693.5	8419.59	6104.7	5531.23	4120.5	1650.63	1886.2	1974.36	1241.24
COG1495	Disulfide bond formation protein DsbB	1787.16	7144.37	11983.2	293.43	1163.33	2078.49	22554.8	2588.33	2788.83	1096.58	1928.34	634.58	967.75	1214.55	790.12
COG1496	Copper oxidase (laccase) domain	50558	35514.3	50953.3	12173.7	21140	47770.9	63153.3	49242.1	30607	49599.4	43264.1	26810.7	33836.3	25307.5	40768.6
COG1501	Alpha-glucosidase, glycosyl hydrolase family GH31	44380.3	52024.8	57642.7	13461.5	16114.1	48080.6	76561.6	41511.1	31167.2	43849.4	34841.7	26512.4	20608.5	17221.2	18763.8
COG1502	Phosphatidylserine/phosphatidylglycerophosphate/cardiolipin synthase or related enzyme	80608.6	72119.1	111850	78533.8	32391.3	74235.7	150073	76844.6	58908.6	74767.8	61817.2	56952.4	51260.6	50756.2	32493.7
COG1505	Prolyl oligopeptidase PreP, S9A serine peptidase family	1163.3	406.1	724.85	2800.27	285.45	414.7	909.27	1073.75	917.9	726.05	1626.53	811.95	517.15	730.1	436.65
COG1506	Dipeptidyl aminopeptidase/acylaminoacyl peptidase	28403	7198.31	6348.21	3898.71	17388.2	5660.5	4934.41	14955.6	17682.3	10436.8	11158.8	26171.5	17211	9724.83	16945.8
COG1507	Uncharacterized protein	688.23	1803.9	740.55	2962.83	2800.65	745.6	1253.71	1766.17	3220.62	1181.98	6553.5	2285.8	5477.95	5780.47	15810.6
COG1508	DNA-directed RNA polymerase specialized sigma subunit, sigma54 homolog	38932.4	24629.1	40589.9	54219.9	17092.8	40195.5	56292.8	33806.6	23795.1	36054	32143	37657.8	36345.4	33926.2	15750.4
COG1509	L-lysine 2,3-aminomutase (EF-P beta-lysylation pathway)	4190.41	8771.22	14084.5	4394.11	1715.03	6793.45	30199.7	8316.89	4972.61	6197.14	4361.45	2055.45	5070.15	1493.15	1209.18
COG1510	DNA-binding transcriptional regulator GbsR, MarR family	36.5	16	53.33	58.18	5	38.74	393.34	109.83	189.5	133.5	101.34	41.5	167	365.33	48
COG1511	Uncharacterized membrane protein YhgE, phage infection protein (PIP) family	15063.5	9339.59	8744.39	106527	12883.5	8364.76	7378.73	8688.34	18098.9	7201.9	19843	40266.6	34962.7	53436.4	45120
COG1512	Uncharacterized membrane protein YgcG, contains a TPM-fold domain	31128.6	29639.3	52694.4	6943	13447.5	29815.4	62474.7	31623.4	25693.6	27779.5	20030.5	18527.9	21923.7	13274.2	13017.5
COG1513	Cyanate lyase	159.17	6914	11708.5	235.34	785	1930.57	21096.2	2333.33	1557	687	620.17	234	295	230.33	203
COG1514	2'-5' RNA ligase	23591.3	11857	30611.7	10494.8	7781.43	25504.8	47374.4	19601.4	11595.6	24630	22748.3	6330.33	13038.3	7630.88	7944.12
COG1515	Deoxyinosine 3'endonuclease (endonuclease V)	167.24	6956.21	11728	162.17	796.33	1945.08	20986	2322.75	1482.3	671.33	553.67	245.33	318.92	190.72	216.62
COG1516	Flagellin-specific chaperone FliS	39338.7	15682.1	43596	3596.76	8520	37242.5	55204.8	30190.8	12851.8	39724.2	26441.3	13462.2	18965.8	10836.5	8232.12
COG1518	CRISPR/Cas system-associated endonuclease Cas1	33631.1	36002.8	35071.3	6024.29	13751.2	24331.1	40985.9	29511.1	31760.6	29533.9	27561.3	25181.5	25469	22620.2	37116
COG1519	3-deoxy-D-manno-octulosonic-acid transferase	11720.3	22608.5	14788.2	534.12	5966.45	5664.77	23423.4	8070.8	5904.61	4879.96	4411.53	9788.78	5434.48	3598.9	5236.93
COG1520	Outer membrane protein assembly factor BamB, contains PQQ-like beta-propeller repeat	8222.46	8654.51	20354.6	821.23	4919.93	10822.6	23445.5	7895.63	4031.75	6567.28	3348.01	1796.18	6140.12	2039.35	1600.32
COG1521	Pantothenate kinase type III	55577.7	29895.4	49165.2	9466.67	22530.2	57200.4	44991.9	52787.1	30818.3	55866.7	45255.4	27507.7	39986	25775.3	40925.8
COG1522	DNA-binding transcriptional regulator, Lrp family	83567.6	61321.8	98875	19199.7	36954.2	84103.6	137830	80052.2	49577.8	84589.2	69075.3	44633.1	56755	39977.9	54876.2
COG1523	Pullulanase/glycogen debranching enzyme	34613	28001.6	42903.9	21176.7	23799	19809.6	36757.9	35533.7	34108.9	29191.5	40239.2	28982.6	36283.3	39823.9	88710.3
COG1524	Predicted pyrophosphatase or phosphodiesterase, AlkP superfamily	3701.66	7504.2	3073.85	7290.35	1904.67	2665.63	2196.26	3708.71	2734.31	1429.37	2374.61	3828.33	836.18	1656	2177.83
COG1525	Endonuclease YncB, thermonuclease family	2072.99	16039.9	13775	421.01	1285.92	5306.75	24348.4	6224.08	4160.19	5406.83	2691.49	3419.33	1822.08	2583.05	2608.45
COG1526	Formate dehydrogenase assembly factor FdhD	6345.06	10350.6	13108.8	3270.77	2893.48	3144.83	28096	7275.66	5650	4698.98	4641.18	2254.38	2555.2	3818.68	6122.07
COG1527	Archaeal/vacuolar-type H+-ATPase subunit C/Vma6	21355.2	12300.5	21775.9	6356.9	8513.45	32173.2	31974.2	28006.2	10368.9	28720	25143.1	8877	13572.6	7051.34	6076
COG1528	Ferritin	28636.4	31472.7	46218.9	8752.86	13511.2	33900.4	63639.1	28747.2	20504.2	28909.4	25411.5	17987.2	21066	10452.8	12561.4
COG1529	CO or xanthine dehydrogenase, Mo-binding subunit	49894.5	37484.5	61526.2	13364.3	16469	52122.7	94794.9	47477.7	20889.5	47654.3	36417.5	14292	24739.7	15299.1	18143.5
COG1530	Ribonuclease G or E	43052.6	40195.4	48804.7	9388.18	16666.5	29593.9	75271.4	35325.8	23755.8	36814.3	33354.3	22687.7	23534.9	20904.1	36321.7
COG1532	Predicted RNA-binding protein	828	353.5	1346	4424	1272	458	1640.5	4994	2128	1211	1785.5	572.5	571.5	1188	813.5
COG1533	DNA repair photolyase	49984.8	19265.4	49266.6	13187.4	13707.4	58243.2	53776.7	48620.9	21643	58815.2	43204.8	20424	26523.6	16863.6	17085.2
COG1534	RNA-binding protein YhbY	39510.9	21172.6	51196	61711.3	18129.4	46176.3	57604.1	41049.4	29875.7	45211.8	42192	35636.3	40217.5	42333.9	33926.6
COG1535	Isochorismate hydrolase	302.91	7127.21	11925.4	342.51	898.33	2095.75	21639.3	2533.75	1824.3	926.33	800.17	470.33	702.92	869.72	431.62
COG1536	Flagellar motor switch protein FliG	33416.2	15532.4	40038	3504.26	8473.5	35793.5	55075.8	28455.3	12081	36158.2	25651	11398.2	18358.8	9536.38	7212.62
COG1538	Outer membrane protein TolC	73700.6	86369.4	76535.9	3676	40498.8	29170.4	119359	49537.7	42391.8	35780.2	31323	72308.8	43109.8	22420.5	35908.5
COG1539	Dihydroneopterin aldolase	16022.2	17317.1	28375.4	6375.09	8309.76	7393.02	51001.3	12275.7	11959	7184.33	8693.18	10630.6	6999.87	7309.93	9932.34
COG1540	Lactam utilization protein B (function unknown)	1951.14	13119.1	12598.8	3355.01	1280.48	2662.92	23839.7	4416.25	3153.53	2898.81	2859	1370.63	1485.87	1983.36	1073.24
COG1541	Phenylacetate-coenzyme A ligase PaaK, adenylate-forming domain family	32183.1	29888.7	43341.1	5219.73	12510.3	43213.2	61472.4	46455.2	22721.1	52756.6	31430.6	21562.7	22040.3	13959.5	16900.5
COG1543	Predicted glycosyl hydrolase, contains GH57 and DUF1957 domains	167	178.22	192	177.67	102	177.5	344	214	179.5	203.5	210	198	228	195	174
COG1544	Ribosome-associated translation inhibitor RaiA	56306.2	50559	68021.2	69184.6	25357.5	54606.7	88012.3	55408.8	44723.2	53498	49646.8	47237.2	46898.1	48690.9	44805.2
COG1545	Uncharacterized OB-fold protein, contains Zn-ribbon domain	1006.58	1615.5	1262	1456.76	773	1313.5	1779.42	1897.25	2301.75	1864.75	1728	1662.75	2115.5	2588	4627
COG1546	Nicotinamide mononucleotide (NMN) deamidase PncC	10026.5	21338.4	31662.3	7098.48	11586.9	13099.2	50448.3	18114.8	20225.4	12454.8	16737.6	10662.5	13768	14044.2	29934.9
COG1547	Predicted metal-dependent hydrolase	11	0.22	10	0	0	6	189	74	77.78	69	65.33	9	3	17	15
COG1548	Uncharacterized protein, hydantoinase/oxoprolinase family	1	0	2.33	7.67	0	2.67	8	0	2	2	2.67	2	2	0	0
COG1550	Uncharacterized conserved protein YlxP, DUF503 family	4915.33	3678.95	4330	5070.67	847.5	4318.23	9128.96	4686.83	4648.26	8251.06	6305.54	2538	3210.85	2121.17	1519
COG1551	sRNA-binding carbon storage regulator CsrA	32808.7	15306.3	39872.1	3224.67	8492.83	35475.8	54718.2	28233.8	12033.4	35408.8	25871.3	11205.3	18002.2	8804.89	6950.12
COG1553	Sulfur relay (sulfurtransferase) complex TusBCD TusD component, DsrE family	334.48	13891.4	23462.8	326.34	1607.16	3881	42282.9	4643.5	3199.35	1472.66	1238.34	490.66	633	398.94	417.24
COG1554	Trehalose and maltose hydrolase (possible phosphorylase)	10581.2	17902.7	24518.9	58874.9	4679.5	8237.48	26300.6	11959.7	15474	9319.64	7267.48	24834.5	16269.1	25055	6179.29
COG1555	DNA uptake protein ComE and related DNA-binding proteins	34527.6	28169.9	36187.5	16274.2	9700.25	23979.9	52845.5	30904.7	26634.1	30061.6	27222.5	13786	14709.5	14863.9	16033.7
COG1556	L-lactate utilization protein LutC, contains LUD domain	2971.8	10669.2	13796.4	53242.6	4639.85	4974.11	22902.4	4615.88	6268.13	2409.95	5937.77	19505.8	12863.7	21604.7	3232.85
COG1558	Flagellar basal body rod protein FlgC	33439.7	15545.4	40127	3577.26	8481.5	35819.5	55395.8	28653.3	12259	36195.7	26157.5	11521.2	18447.8	9613.38	7243.62
COG1559	Cell division protein YceG, involved in septum cleavage	40741.1	27441.5	44728.7	65545.8	21358.9	45010.1	60570	40190.7	36190.2	43926.7	45245.3	38472	42843.4	42476.2	38459.7
COG1560	Lauroyl/myristoyl acyltransferase	13939	44678.5	39150.3	1454.22	10694.1	10603.1	67194.1	16257.5	14305.1	9500.35	12338.4	13218.3	13128	12317	28909.4
COG1561	Uncharacterized conserved protein YicC, UPF0701 family	50387.3	32641.4	50730.1	6955.72	17695.5	47419.1	60054	44467.3	19648.7	46636.9	31895.2	22308.3	24703.7	14431.6	14186.9
COG1562	Phytoene/squalene synthetase	408.56	13007.8	2484.05	554.19	334.49	4260.47	2630.04	3041.16	1434.06	814.64	1415.5	5367.46	1191.61	3516.46	3344.78
COG1563	Uncharacterized MnhB-related membrane protein	734.5	793.5	4127.5	2526	96	1541	955.5	1716	1114	2330	947	1332.5	681	1262	528
COG1564	Thiamine pyrophosphokinase	48491.8	26022.1	39904.3	63722.6	21416.8	46653.6	41921.9	43863.7	35195.1	45462.1	42402.9	39491.4	42269.2	42802.1	36486.7
COG1565	SAM-dependent methyltransferase, MidA family	180.58	6422.83	1202	123.43	119.67	2071.57	1050.92	1517.41	675.08	282.08	1111.67	2674.58	542.83	1732.16	1723.83
COG1566	Multidrug resistance efflux pump	26985	93946.8	113925	2746.66	18743.2	28427.6	199980	39885.1	28471.7	27085.2	15128.8	24444.6	17282.6	11897.2	14898.9
COG1569	Predicted nucleic acid-binding protein, contains PIN domain	2469.17	461	763.33	54.51	697.5	1532.74	242.67	777.83	906.25	463	320.34	399.5	615	222.83	588
COG1570	Exonuclease VII, large subunit	55845.3	43586.3	56937	67142.8	24829.7	52844.2	66216.4	52820.1	42047.4	53231.2	49042	46754.3	46528.2	48347.2	44519.6
COG1572	Serine protease, subtilase family	2.33	0	0	0	0	0	4.67	0	0	14	2	0	0	0	0
COG1573	Uracil-DNA glycosylase	32263.5	33244.7	29393.5	59809.7	14927.3	41825.9	37582.1	31456.1	30417.5	35390.3	37310.1	35931.9	38272.2	42547.7	37770.2
COG1574	Predicted amidohydrolase YtcJ	5646.86	6619.14	6488.41	9515.63	2945.89	7864.72	13040.5	10194.8	13454.1	7467.24	9049.94	5550.59	7719.56	6839	6221.02
COG1575	1,4-dihydroxy-2-naphthoate octaprenyltransferase	16162	32734.6	21092.2	59221.5	12368.6	12265.3	27782.7	13815.7	21086.4	8831.02	15199.4	33380.8	24244.9	35717.9	28983
COG1576	23S rRNA pseudoU1915 N3-methylase RlmH	55401.6	42736.4	56356.9	64114	24480	52325.1	64695.7	51443.4	40014.8	51797.7	46398	45618.5	45521.2	46430.2	40581.9
COG1577	Mevalonate kinase	7213.2	14271	8766.66	110083	6282	6246	4976.74	5306.66	20197.3	3275.66	7674.52	38449	24489	45240.3	6868
COG1578	Uncharacterized conserved protein, contains ATP-grasp and redox domains	270.75	593.5	1360	35.5	134.25	2541.5	377.5	1159.5	252.58	2215	907.17	134.5	85.5	131.67	202.5
COG1579	Predicted nucleic acid-binding protein, contains Zn-ribbon domain	10435.9	11412.7	4078.5	3339.36	5228.27	5552.38	6600.02	8075.8	6227.01	6694.86	7451.02	10553.5	7013.68	4679.48	9001.76
COG1580	Flagellar basal body-associated protein FliL	3717.17	12401.6	14767	869.76	1565	5948.49	29042.9	6870.83	4966.66	10235.5	6789.67	2274.25	3671.75	2377.71	1536.12
COG1582	Uncharacterized protein YlzI, FlbEa/FlbD family	26292.5	5784.05	25231.2	1273	7187.5	29721.5	28290.3	21193	6862.61	29007.9	21555.7	9121	14157	7260.17	5303.5
COG1583	CRISPR/Cas system endoribonuclease Cas6, RAMP superfamily	3140.42	1137.83	2824.58	560.67	2248.5	4209.25	1551.17	4373.42	7800.58	4052.08	4461.09	3911.67	3991	3710.25	4832.08
COG1584	Succinate-acetate transporter protein	1417.74	7126.21	13236.4	4618.17	859.33	2229.25	22613.1	3582.25	3359.33	1221.33	1522	1026.33	565.75	648.22	575.62
COG1585	Membrane protein implicated in regulation of membrane protease activity	39607.5	17491.4	47665.1	11263	13909.7	42121.8	51624.7	38294.2	22266.7	39856.2	31541.9	14942.3	21500.8	14185.4	12174
COG1586	S-adenosylmethionine decarboxylase or arginine decarboxylase	21823.8	15704.4	32550.5	2742.18	8690.08	31330.7	46808.8	22444.8	9439.48	26078.7	22554.7	5816.83	13142.3	5340.22	4158.12
COG1587	Uroporphyrinogen-III synthase	11183.4	9429.88	14442	6226.28	6220.43	4007.2	24803.4	7123.14	7031.83	4407.75	7247.07	8555.75	5656.95	4019.04	4502.72
COG1589	Cell division septal protein FtsQ	48577.5	42062.7	54816.6	66699.1	21403	50344.2	62413.8	49394.1	39831	50297	46069.7	41058.2	42888.2	47027.7	42498.2
COG1592	Rubrerythrin	111384	67421.6	101564	28629	38456	118787	99681.1	113047	63236.8	125502	91227.6	58840.3	66235.3	40613.5	40056.2
COG1593	TRAP-type C4-dicarboxylate transport system, large permease component	46294.9	47749.2	65518.1	5863.19	13458.9	35932.7	72816.3	49799.8	26977.5	37650.1	17775.3	22493.5	25973	21938.5	17585.7
COG1594	DNA-directed RNA polymerase, subunit M/Transcription elongation factor TFIIS	0	0	1	0	0	0	0	1	0	5	5	0	6.5	0	0
COG1595	DNA-directed RNA polymerase specialized sigma subunit, sigma24 family	402352	169755	365759	167065	158812	403292	357643	364607	181375	390134	295748	232948	248395	180189	163226
COG1596	Periplasmic protein involved in polysaccharide export, contains SLBB domain of the beta-grasp fold	10274.1	24644	26135.3	700.01	7006.05	7507.84	44372.3	10782.5	7647.57	6291.74	5032	10415.1	5897.68	3848.29	5506.87
COG1597	Diacylglycerol kinase family enzyme	81949.7	56830.8	77858.6	179069	37964.2	68822.7	78013.5	68804.9	61342.1	66029.7	63765.3	96547.3	79150.1	99012.6	56825.8
COG1598	Predicted nuclease of the RNAse H fold, HicB family	13930.1	17958.6	24723	3958.55	6136.85	8932.05	27811.8	16944.7	19054.5	14325.4	8265.34	8658.25	7507.15	8410.22	9219.62
COG1600	Epoxyqueuosine reductase QueG (queuosine biosynthesis)	32460.2	17208.2	39534.7	9407.32	13911.8	33837.8	45444	24779.4	11410.7	27761.5	22626.1	14196.8	19740.1	9069.63	8233.53
COG1605	Chorismate mutase	1189.25	2675.62	2461	4754.92	3089.75	1604.9	2507.14	3029.58	4932.15	1834.47	7800.38	3972.75	6423.1	8892.17	20561.4
COG1606	ATP-utilizing enzyme, PP-loop superfamily	32331.8	21511.2	23788.9	5910	7417.67	26462.3	32837.8	25777.5	11913.2	29561.9	22619	12988.3	13913.3	9822.17	9516.33
COG1607	Acyl-CoA hydrolase	19700.3	23461.3	23210.6	56467.7	8664.15	22529.7	47141	21492	14211.9	20653.9	23134.1	25950.2	20842	28841.8	12319.1
COG1608	Isopentenyl phosphate kinase	3	0	0	0	0	0	0	0	0	0	0	3	0	0	0
COG1609	DNA-binding transcriptional regulator, LacI/PurR family	264953	229163	372585	507745	136702	275677	430209	294838	237946	275102	272242	286582	280989	343797	316658
COG1610	Uncharacterized conserved protein YqeY	44238.3	31044.5	25136.4	61882.2	14980.4	28107.2	34266.7	30893.4	26590.9	33791.4	29564.5	37098.2	28900.4	33986.8	18997.8
COG1611	Predicted Rossmann fold nucleotide-binding protein	21041.5	24713.7	20891.4	8070.28	14281.8	9446.16	31819.7	18852.7	27314.3	12877.3	18625.3	22142.4	18980.5	19105.9	36835.3
COG1612	Heme A synthase	303.15	260.62	479.88	2926.09	230.65	319.84	2157.13	738.25	1246.65	665.23	1994.67	800.05	654.95	1558.8	513.12
COG1613	ABC-type sulfate transport system, periplasmic component	5262.58	7187.21	12622.9	544.02	903.33	3261.33	23259	2727.08	3010.8	2170.33	1672.85	931.83	1151.42	1473.55	855.62
COG1614	CO dehydrogenase/acetyl-CoA synthase beta subunit	719	261.5	214	1956	1229	392	930.5	4561	1604	1071	1481.5	538.5	515.5	1124	739.5
COG1615	Uncharacterized membrane protein, UPF0182 family	3029.23	2799.52	2429.72	3062.83	3255.65	4232.83	6845.67	4079.17	5256.27	6304.04	10345.4	3638.3	8264.3	7769.97	20349.6
COG1618	Nucleoside-triphosphatase THEP1	379.75	235	137	67	1236.25	250	195	3911	354.75	882	940	248	419	960	655
COG1619	Muramoyltetrapeptide carboxypeptidase LdcA (peptidoglycan recycling)	18672.2	12167.1	27442.2	59207.5	7672.36	13379.6	28551.8	16234	19317.9	17129.3	15434.1	27221	19052.2	30328.1	11088.8
COG1620	L-lactate permease	3267.06	21944.8	26912.5	5655.77	3335.93	7670.25	47473	11970.8	17570.6	10013.6	7768.49	4060.08	4792.45	4565.29	5410.97
COG1621	Sucrose-6-phosphate hydrolase SacC, GH32 family	25896.3	26184.8	38623	120669	18602.9	17572.5	34786.9	25101.8	33145.4	17835.4	23046.1	53334.3	39877.3	59651.7	35615
COG1622	Heme/copper-type cytochrome/quinol oxidase, subunit 2	455.32	7515.33	12152.8	2996.53	997.48	2309.7	23617.5	3395.57	3706.81	1955.98	2890.01	1225.13	1419.87	2919.34	4003.07
COG1623	Diadenylate cyclase (c-di-AMP synthetase), DNA integrity scanning protein DisA	1148.33	577.62	2436.92	7316.5	278.25	1611.73	2975.13	1898	2911.4	2013.31	2904.13	1304.5	833.1	1045	907.75
COG1624	Diadenylate cyclase (c-di-AMP synthetase), DisA_N domain	52918.9	33460.7	43937.7	63690.5	20520.7	49730.1	41898.5	46850.1	33765.7	49917.6	39197.5	42984.9	38913.5	39022.2	20292.3
COG1625	Fe-S oxidoreductase, related to NifB/MoaA family	33664.9	14545	33291.8	5913.8	11404.1	38859	36742.9	33679	12238.5	37240.4	26758.7	12479.5	18988.2	10533.7	9060.5
COG1626	Neutral trehalase	354.32	13912.4	23440.8	318.34	1592.66	3855.5	41960.7	4533.5	2863.6	1257.16	987.34	377.66	477.84	277.44	333.24
COG1628	Endonuclease V homolog, UPF0215 family	0	0	0	0	0	0	0	1	0	0	0	0	0	0	0
COG1629	Outer membrane receptor proteins, mostly Fe transport	84531.9	49477.6	63363.9	3075.95	48608	22243.2	94060.1	42085.3	36704.9	28022	25327.1	67973.4	40983.4	18243.3	31900.5
COG1633	Rubrerythrin	4608.25	1982.45	8238.17	3129.5	1158.25	10433.7	10121.3	5290.5	2903.18	7066.23	4183.71	2910.5	4899.35	2203.5	1538.5
COG1635	Archaeal ribulose 1,5-bisphosphate synthetase/yeast thiazole synthase	300	243.25	74	4	292	119	49	322.25	150.75	177	56	175	127	30	139
COG1636	Predicted ATPase, Adenine nucleotide alpha hydrolases (AANH) superfamily	29534.4	16700.9	29527.1	51951.6	12751.5	29050.3	14523.8	28014.8	13596	29207	17300	28991	23828.1	30396.8	9988.9
COG1637	Endonuclease NucS, RecB family	919.23	2274.9	801.55	2978.83	2977.65	827.6	1295.71	2280.17	4021.62	1379.98	7087.5	2650.8	5905.95	6896.47	19695.6
COG1638	TRAP-type C4-dicarboxylate transport system, periplasmic component	33598.8	43029.7	50955.1	5413.78	12062.9	31055.7	67781.2	41470	23231.1	31348.5	16505.3	13768.3	19719.5	17838.5	13052.7
COG1639	HD-like signal output (HDOD) domain, no enzymatic activity	224.25	115.5	272.98	149.27	158	270.52	248.75	282.75	464.25	366.75	1840.02	287.75	209	243	324
COG1640	4-alpha-glucanotransferase	40253.7	35046.9	51819.5	7496.64	20190.5	46817.6	56267.3	47526.5	34470.4	45042.1	44481.4	24143	35538.3	32296.5	59816.9
COG1641	Uncharacterized conserved protein, DUF111 family	15503.3	16063.2	13611.4	3436.67	2563.67	9026.83	5965.16	14136	5970.16	12579.9	4791.17	8749.83	4586.33	5920.17	6087.83
COG1643	HrpA-like RNA helicase	2976.94	31429.9	26670	3630.85	5117.3	8856.6	45781.9	10926.3	9103.5	5194.28	9512.84	8474.42	7884.73	10358.4	23620.6
COG1646	Heptaprenylglyceryl phosphate synthase	37	75.22	323	36	18	88	333	558	249.78	277	294.33	55	37	125	82
COG1647	Esterase/lipase	3952.02	9446.19	1770.16	7973.81	1226.75	1762.74	4890.54	7273.66	11218.5	8087.08	6306.42	3257.5	4086.5	4401.5	4373
COG1648	Siroheme synthase (precorrin-2 oxidase/ferrochelatase domain)	23010.2	13188.5	19558	5437.5	5172	19812.5	27059.7	22234.4	9610.14	25776.7	19175.5	8807	10851.6	7807.22	6811.62
COG1649	Uncharacterized lipoprotein YddW, UPF0748 family	19895	17875.6	21272.7	9168.54	11350.6	13173.8	27320.4	16458.5	12733.9	13986.4	11544.1	18024.1	9798.55	5969.75	9077.75
COG1651	Protein-disulfide isomerase	2912.6	18473	24824.7	4245.28	4880.95	5130.36	47614.7	8529.49	9288.73	5505.53	9863.1	3619	7695.83	8537.53	17262
COG1652	Nucleoid-associated protein YgaU, contains BON and LysM domains	161.84	7257	11708	169.84	780	1922.34	21280.8	2262.66	1550.5	646.5	530.34	219.5	329.5	412.16	230.5
COG1653	ABC-type glycerol-3-phosphate transport system, periplasmic component	214895	118773	239949	91052.6	80341.9	216841	219490	232058	139761	228576	188007	108079	136818	130023	194427
COG1655	Uncharacterized protein, DUF2225 family	6324	207.72	4590.5	223.5	125.5	2644	1546.5	2155.5	1590.61	4884.5	2116.67	2712	1105.5	2009.67	1565.5
COG1656	Uncharacterized conserved protein, contains PIN domain	8.67	6	10	18.67	0	22.07	10.67	7.33	10	22	6.67	9	9	6.33	5
COG1657	Squalene cyclase	11.5	0	13.5	21.67	5	17.9	32	66	29	49	25	3	8	11	23
COG1658	5S rRNA maturation endonuclease (Ribonuclease M5), contains TOPRIM domain	17995.3	16290.4	22992.2	62392.1	9855	26625.6	16328.7	22223.8	23286.1	22935.2	19363.5	25822.8	25491.8	29518.3	8842
COG1659	Uncharacterized protein, linocin/CFP29 family	185.5	192	210.5	186	105	243.5	410	314	227	211	236	218	241	262	234
COG1660	RNase adaptor protein for sRNA GlmZ degradation, contains a P-loop ATPase domain	49612.5	35841.1	54502.1	66830.9	21850.8	49800.2	64935.2	48824.6	38955	51230.1	45453.5	38053.8	42566.8	45563.5	40144.5
COG1661	Predicted DNA-binding protein with PD1-like DNA-binding motif	2456	8806	12856.2	526.67	1657.5	4453.07	26085	3649.83	2249.83	2092.33	2354.5	1047	2315.5	635.67	875
COG1662	Transposase and inactivated derivatives, IS1 family	501.64	20793.3	35187	500.68	2405.32	5798	62902.3	6817	4292.68	1895.32	1512.68	573.32	742.68	385.36	516
COG1663	Tetraacyldisaccharide-1-P 4'-kinase	10699.3	17195.5	14658.2	522.12	5826.45	5400.77	22952.4	7134.13	5605.61	3528.29	4138.53	9559.78	5079.48	3440.23	5164.93
COG1664	Cytoskeletal protein CcmA, bactofilin family	1862.08	9831.99	5535.91	383.11	540	4630.74	2151.75	5173.08	2187.83	7027.99	3254.85	4844.08	1675.5	2874	2810.16
COG1666	Uncharacterized conserved protein YajQ, UPF0234 family	1837.09	13475.4	12690	3641.73	1328.83	2821.99	23657.8	5003.5	4505.35	3713	4387.44	1796.08	2066.75	2724.22	4613.62
COG1668	ABC-type Na+ efflux pump, permease component	22437.6	8716.43	18639	62115.6	10216	19316.3	9988.65	21659.3	19922.9	20841.7	16534.9	29756.5	19870.7	27967.9	9972.48
COG1669	Predicted nucleotidyltransferase	6718.61	9370.88	6380.22	5260.72	2294.27	7513.43	9378.88	7771.33	3423.53	4168.53	4592.43	5029.85	4185.03	2142.8	3051.53
COG1670	Protein N-acetyltransferase, RimJ/RimL family	190317	128618	225767	182411	78902.8	197768	257724	202875	127712	204462	175907	139226	143932	142628	142257
COG1671	Uncharacterized conserved protein YaiI, UPF0178 family	12287.3	10546.7	24136.4	7791.31	3736.08	20461.9	39985.8	15444.1	9595.11	21856.9	19671	4428.83	6128.77	4871.39	2972.12
COG1672	Predicted ATPase, archaeal AAA+ ATPase superfamily	13473.7	10344.4	3002.11	424.59	4936.75	4311.75	4892.19	7006.19	5584.49	4770.81	3072.57	7440.84	6595	2143.92	3660.41
COG1674	DNA segregation ATPase FtsK/SpoIIIE and related proteins	46445.6	33008.8	39859.3	11483.3	19716.9	45448.5	38370.9	44600	24716.4	47318.1	39382.7	27514.7	30386	26876.6	38143.5
COG1677	Flagellar hook-basal body complex protein FliE	30584.3	11844.4	35425	3302.93	7862.5	31223.2	50875.4	25084.2	11083	30504.7	23318.7	9006.25	14679.8	7728.71	6155.62
COG1678	Putative transcriptional regulator, AlgH/UPF0301 family	5611.14	15494.4	14240.7	767.79	3346.1	5088.37	23358.3	6764.63	5723.56	3356.54	3552.03	5933.08	3635.93	4339.03	7452.38
COG1679	Predicted aconitase	16.5	641	84	12.5	0	48	54.5	15	36	48	13.5	10	26	73	19
COG1680	CubicO group peptidase, beta-lactamase class C family	42133	56826.5	79791.4	75121	18142.5	55073.7	97671.4	54088.4	36495.2	43796.9	32533.6	43017.2	39422.7	41133.9	21304.9
COG1682	ABC-type polysaccharide/polyol phosphate export permease	50535.3	31615.5	56527.2	13133.3	20644.3	45636.4	63637.4	54788.7	38544.5	56568.6	45595.2	27467	36513.6	34993.7	44635.7
COG1683	Uncharacterized conserved protein YbbK, DUF523 family	29900.9	14818.2	25807.7	8257.09	8607.33	31715.4	32662.9	26251.2	16791.1	33685.1	27207.7	10966.1	18731	10119.8	9200.5
COG1684	Flagellar biosynthesis protein FliR	30971.7	14878.4	37866	1567.26	7989.5	32387.5	50837.8	26098.8	10198	32848.7	23430	9967.25	15119.8	8721.38	6616.62
COG1686	D-alanyl-D-alanine carboxypeptidase	119030	69288.8	161295	81878.4	43130.1	137686	202698	121396	58494.4	128908	95664.6	60856.9	73809.5	61051.7	36523.9
COG1687	Branched-chain amino acid transport protein AzlD	27901.4	13328.3	27748.3	4776.33	8819.8	31501.7	25162.1	27508.8	9812.82	30623.5	21853.2	10905.1	15891	8830.94	6808.82
COG1688	CRISPR/Cas system-associated protein Cas5, RAMP superfamily	77	43	106	70	28	90	75	109	48	19	46	67	21	40	44
COG1690	RNA-splicing ligase RtcB, repairs tRNA damage	13735.8	17755.2	23502.1	1177.46	5418.22	22842.4	38820.6	19034	8273.69	17595.5	16032.5	5703.78	6265.33	5548.67	8586.83
COG1691	NCAIR mutase (PurE)-related protein	32467.8	21498.2	23885.4	5936.5	7483.17	26585.3	32963.3	25949.5	12098.2	29632.4	22334	12998.3	13941.3	9840.17	9704.83
COG1692	Calcineurin-like phosphoesterase	24072.2	11190.9	24175.6	3423.47	8580.92	36181.2	28172.4	24573.8	8381.66	30751.2	25565.3	8924.33	14588.3	7258.33	5839.33
COG1694	NTP pyrophosphatase, house-cleaning of non-canonical NTPs	11213.1	4417.4	6081.19	56999.5	9580.95	6049.52	4711.14	11684.5	15520.7	6780.46	9829.05	27125.6	19770.2	27657.5	12937.5
COG1695	DNA-binding transcriptional regulator, PadR family	108483	41534.6	116455	130534	39588.6	108481	112159	100415	51579.8	104590	80079.4	85153.8	81006.5	81563.1	41219.6
COG1696	D-alanyl-lipoteichoic acid acyltransferase DltB, MBOAT superfamily	60137.4	32592.9	71643.4	65158.3	25987.3	73036.1	49709.6	74152	44397.1	77829.1	49655.4	53111.2	49430.9	47907.6	25186.6
COG1699	Flagellar assembly factor FliW	33100.5	8523.05	28086.8	3009	7630.5	33568.5	32973.3	26016.5	10230.1	35046.9	25024.7	10943	17642	8578.17	6952.5
COG1700	Predicted component of virus defense system, contains PD-(D/E)xK nuclease domain, DUF524	0	0	8	0	0	0	320	9	223	102	121	7	0	21	5
COG1702	Phosphate starvation-inducible protein PhoH, predicted ATPase	55742.9	44034.6	66105.8	64671.8	25447.4	52652.9	86157	53054	42584.7	53540.4	47802	44271.3	46461.4	47407.6	43027.8
COG1703	Putative periplasmic protein kinase ArgK or related GTPase of G3E family	7640.83	25704.8	14550.8	2551.28	3687.37	5714.95	23905.1	8529.22	6198.34	5601.73	4124.52	9372.45	4930.48	3115.85	4519.56
COG1704	Uncharacterized conserved protein	18196.3	19426.9	9369.19	58150.4	12988.5	9970.16	13217.6	13709.2	26720.7	11956.7	20265.3	31438	29028.3	36390.6	34107.1
COG1705	Flagellum-specific peptidoglycan hydrolase FlgJ	18563.3	20048.3	14135.9	121162	11475.8	8825.1	10372.2	12346	30212.2	9113.45	13053.7	46141.1	29600.3	47880.5	10445.5
COG1706	Flagellar basal body P-ring protein FlgI	386.17	9296.38	11959.7	257.26	885	2192.99	22371.4	3855.83	2678.38	2889.75	1920.34	770.25	1023.75	1186.21	684.12
COG1708	Predicted nucleotidyltransferase	0	0	0	0	0	3	7	0	7	0	0	0	0	0	0
COG1712	Predicted dinucleotide-utilizing enzyme	6014.88	2535.08	4021.9	591.36	1157.93	1394.87	2075.55	3140.08	2504.77	2509.88	1246.54	2719.83	2545.77	1869.57	1906.1
COG1713	HD superfamily phosphohydrolase YqeK (fused to NMNAT in mycoplasms)	43321.8	22813.9	39115.3	63490.8	15337.6	42528.9	38068.3	37572.8	30290.6	42806.4	35553.5	33444.2	33819.2	36136	15515.5
COG1714	Uncharacterized membrane protein YckC, RDD family	2301.67	1558.65	1512.02	5787.53	902.45	1851.11	4630.17	2544.8	3525.54	2806.14	4437.77	1605.37	1447.4	2127.77	1657.9
COG1715	Restriction endonuclease Mrr	315	851	929	589	69	1308	1195	2226	1475	4017	492	134	296	343	258
COG1716	Forkhead associated (FHA) domain, binds pSer, pThr, pTyr	1325.3	3195.3	2537.35	683.5	3737.05	4378.2	1549.07	6152.67	4871.32	3580.38	6957.17	2843.6	6590.65	8137.77	23994.8
COG1718	Serine/threonine-protein kinase RIO1	5.83	23	20.5	12	0	22.5	116.09	7	47.75	0	41.33	6	2	50.5	8
COG1719	Predicted hydrocarbon binding protein, contains 4VR domain	77	43	149	70	28	90	85	160	48	286	63	67	51.5	76	86
COG1720	tRNA (Thr-GGU) A37 N-methylase	6706.72	17975.9	16253.2	647.26	5092.5	10217.1	27863.8	12396.8	3368.54	4995.47	3319.67	5149.08	4532.58	3365.72	3430.78
COG1721	Uncharacterized conserved protein, DUF58 family, contains vWF domain	3181.31	3185.37	4597.62	2793.49	1447.8	7683.9	5851.27	4284.47	3556.51	9978.68	5320.6	2644.37	3555.8	2935.6	5321.73
COG1722	Exonuclease VII small subunit	49633.7	42118.1	55242.4	66815	21396.5	51082.5	65057.4	48869.1	39235.4	50274.6	46830.1	41609.7	43452.3	46412.1	38954.8
COG1723	Uncharacterized protein, Rmd1/YagE family	5	0	17	8	5	5	7	0	0	0	0	0	0	0	0
COG1724	Predicted RNA binding protein YcfA, dsRBD-like fold, HicA-like mRNA interferase family	4961.15	1819.38	528.48	1994.8	696.6	882.55	614.1	542.25	1354.63	494.7	1144	1733.5	1135.65	3489.38	834.62
COG1725	DNA-binding transcriptional regulator YhcF, GntR family	140087	52570.3	134353	30335.1	47968.9	147472	135472	140347	77548.4	155575	122379	60514.6	79547.6	59705.1	66564.9
COG1726	Na+-transporting NADH:ubiquinone oxidoreductase, subunit NqrA	8644.06	1545.64	1600.66	223.69	4564.78	1266.2	795.9	3135.72	3062.28	2377.71	2223.86	6489.7	3953.15	1513.07	2992.6
COG1728	Uncharacterized protein YaaR, TM1646/DUF327 family	14677	1112.22	15121.8	4774	3759.5	12766.5	8730.5	8697	5002.61	13865.2	8386.67	4502	7858	3784.17	2299
COG1729	Periplasmic TolA-binding protein (function unknown)	2352.33	9475.71	14850.7	289.43	1486.83	3072.49	21983.2	4081.83	2661.55	3807.58	1353.51	1624.08	1495.42	1977.05	1019.62
COG1732	Periplasmic glycine betaine/choline-binding (lipo)protein of an ABC-type transport system (osmoprotectant binding protein)	16954.7	14796.2	27855.8	65795.8	7243.73	20433.5	44522.7	16614.9	18484.8	19897.9	22863	24921.6	19306.5	29206	10701.8
COG1733	DNA-binding transcriptional regulator, HxlR family	72073.6	71433.8	79572.4	134380	31871.2	62837.3	74841.6	75095.8	61149.4	69765.3	55903.2	78968	65612.3	79712.4	56083.7
COG1734	RNA polymerase-binding transcription factor DksA	18476.7	28021.9	29756.6	3204.29	8611.78	11952.2	56717.7	16587.4	13023.4	14803.4	11681.5	12546.6	9316.9	7479.45	11186
COG1735	Predicted metal-dependent hydrolase, phosphotriesterase family	3107.66	9063.33	15569.5	490.84	1200.33	3228.5	22289.8	4937	2610.67	2889.33	1179.67	2500.33	1991.67	1392.34	1559
COG1737	DNA-binding transcriptional regulator, MurR/RpiR family, contains HTH and SIS domains	89371.5	82586.1	127836	203501	39619.9	89691.6	144020	96723.7	90871.4	87032.7	71560.7	99378.5	88734.3	107743	43238.4
COG1738	Uncharacterized PurR-regulated membrane protein YhhQ, DUF165 family	8528.38	9604.51	14658.7	5451.69	5822.18	4463.87	24249.2	8966.55	11841.1	6034.11	9078.7	9332	7516.6	5962.37	7048.55
COG1739	Putative translation regulator, IMPACT (imprinted ancient) protein family	55547.1	37115	55718.8	66968.5	24677	50616.9	65443.9	51158.7	41487	52818.4	48231.7	44081	46085.3	47109.4	42924.7
COG1740	Ni,Fe-hydrogenase I small subunit	5294.08	26310.3	25892.6	697.93	3843.42	7224.42	43954.1	10580.8	6668.08	7130.75	4546.42	5764.08	3507.33	2709.75	4551.58
COG1741	Redox-sensitive bicupin YhaK, pirin superfamily	17644.6	26706.6	33093.2	4102.49	6769.26	19753	64014.5	19606.5	11893.8	19423.7	17990.2	9314.99	9155.12	8727.3	10568.1
COG1742	Uncharacterized inner membrane protein YnfA, drug/metabolite transporter superfamily	334.91	7157.21	11962.2	403.35	907.33	2175.99	21598.7	2554.08	1817.08	884.83	802.84	488.83	659.42	652.55	452.12
COG1743	Adenine-specific DNA methylase, contains a Zn-ribbon domain	107	29	525	12	25.5	1267.5	68	80	42	64	30	33	35.5	41	32
COG1744	Basic membrane lipoprotein Med, periplasmic binding protein (PBP1-ABC) superfamily	78720.4	35854.6	85991.9	35658.4	20565.7	69744	62052.5	74425	43314.9	75346	50267.9	37962	43661.5	31488.8	28870.5
COG1747	Uncharacterized N-terminal domain of the transcription elongation factor GreA	11.5	1	0	0	0	0	0	0	0	8.5	0	0	0	4	0
COG1748	Saccharopine dehydrogenase, NADP-dependent	40113.1	22850.6	28145.9	1403.16	14379.2	36650.1	27206.1	34201.3	13861.3	36958.1	26343.8	18379.7	18380.1	11724.2	14917.3
COG1749	Flagellar hook protein FlgE	6546.17	9490.88	16249.5	422.26	878.5	4763.99	23506.9	5648.83	3791.88	7488	2666.34	2908.25	1828.25	2934.21	1993.62
COG1751	Uncharacterized protein	1	0	1.5	0	0	1.5	0	1.5	0	2	0	0	6	0	0
COG1752	Predicted acylesterase/phospholipase RssA, containd patatin domain	25710.3	13098.5	24926.2	7017.25	9506.63	19239	47182.8	18774.4	12911.1	22368.7	21749.7	12644.2	13455	7297.77	8457.38
COG1755	Uncharacterized protein YpbQ, isoprenylcysteine carboxyl methyltransferase (ICMT) family	0.93	2	8.6	74	0	0	200.8	25.8	75.78	16	41.73	8	0	22	0
COG1757	Na+/H+ antiporter NhaC	62820	50957	38213	77480.2	19275.2	44444.5	49261.9	57428.9	39147.4	44496.9	32530.8	46244.3	40015.7	38410.9	20187.7
COG1758	DNA-directed RNA polymerase, subunit K/omega	46408.9	34362.3	53081	66437.4	19201.1	48014.4	63608.1	45598	32216.6	47728.5	42238	35493.4	39281.4	42723	36334.2
COG1760	L-serine deaminase	82379.9	65413.2	92814.1	74027.8	31651.1	68619.5	127976	72086.2	50849	72506	62918.2	54250.9	54933.1	54506.9	50641
COG1762	Phosphotransferase system mannitol/fructose-specific IIA domain (Ntr-type)	29481.4	70646.9	101148	18001.2	12213.4	35701.8	154200	44934.2	49382.1	34482.1	32118.6	24063.9	23657.3	24552.7	25290.5
COG1763	Molybdopterin-guanine dinucleotide biosynthesis protein	2420.83	8197.33	13690.9	3329.76	1242.83	2528.12	23359	4613	4189.95	3424.31	2334.39	839.58	1428.77	1028.72	1149.62
COG1764	Organic hydroperoxide reductase OsmC/OhrA	1054.59	14430.4	13786.5	4594.49	1306.75	4647.61	25123.6	4893.98	4170.28	2101.23	3766.51	4291.33	1823.25	3567.77	2643.49
COG1765	Uncharacterized OsmC-related protein	16566.9	26923.8	22595.7	4693.08	7205.3	19046.5	46923.5	18923.2	18131.8	19608.1	23206.4	8561.85	13902.1	13161	28189.5
COG1766	Flagellar biosynthesis/type III secretory pathway M-ring protein FliF/YscJ	33439.7	15545.4	40127	3577.26	8481.5	35819.5	55395.8	28653.3	12259	36195.7	26156	11521.2	18447.8	9613.38	7243.62
COG1767	Triphosphoribosyl-dephospho-CoA synthetase	2732.17	17723.9	12339.6	1575.9	1038.66	2692.84	23461	4420.08	3628.9	2494.41	1094.28	477.41	764.34	689.27	547.24
COG1768	Predicted phosphohydrolase	14986.5	8681.45	18985.1	5188	6009	24796.1	16505.8	18043.7	7076.9	20178.7	12788.4	5003	11813.4	4082.67	2576.5
COG1770	Protease II	1118.14	9282.11	12767.9	3148.5	3798.48	2795.85	22768.2	5018.42	5747.42	2236.81	7785	2894.63	6359.87	7397.19	19950.7
COG1773	Rubredoxin	41200.1	21200	36407.3	4512.42	15857.5	43061.2	35736.6	40977	22841.6	47264.3	32315.8	21084.6	26740	15346	14777
COG1774	Cell fate regulator YaaT, PSP1 superfamily (controls sporulation, competence, biofilm development)	49495.4	20432.8	38995.2	9210.87	17417	44834.3	40424.3	43860.4	24373	48710	35923.8	21607.6	26675.7	15802.7	15874.5
COG1775	Benzoyl-CoA reductase/2-hydroxyglutaryl-CoA dehydratase subunit, BcrC/BadD/HgdB	50095.1	18571.3	56042.1	7344.97	16940.9	51843.3	56470.4	41261.3	16656.5	42424.9	28293.5	12799.3	27217.1	10765.9	9032.5
COG1776	Chemotaxis protein CheY-P-specific phosphatase CheC	46082	6864.1	40456.5	3939	11644	49284	43064.2	32964.5	12731.5	47107.8	33120.7	14102.5	24783.5	11692	7805.5
COG1778	3-deoxy-D-manno-octulosonate 8-phosphate phosphatase KdsC and related HAD superfamily phosphatases	11666.5	16298.1	14011.5	616.95	6149.78	3941.04	22869.6	7631.72	5761.03	5320.63	4115.7	7251.7	5141.15	2351.07	3730.1
COG1780	Protein involved in ribonucleotide reduction	4739.76	16038.6	16717.4	60125.1	4510.23	5736.85	25469.1	5972.58	14120.4	3648.13	8383.36	20819.1	13776.9	25088.9	8066.91
COG1781	Aspartate carbamoyltransferase, regulatory subunit	25585.1	16394.6	26715.3	3838.49	11632.4	10915	31257.2	19488.2	12543.9	14113.9	13814.7	14890.2	14972.7	12839.7	27316.6
COG1783	Phage terminase large subunit	8250.16	1878.83	11835	666.67	3989.33	13181	4637.33	8878	1594.67	7536.83	3766.17	3021.33	5970.67	2851.84	1360
COG1785	Alkaline phosphatase	8724.5	11813.4	14505	621.87	4417.78	5659.04	27950	7827.71	5570.64	5096.14	4384.36	7878.2	6796.32	2582.4	3517.6
COG1786	Swiveling domain associated with predicted aconitase	12.5	641	80	4.5	0	45	30.5	11	24	45	5	7	9	10	9
COG1788	Acyl CoA:acetate/3-ketoacid CoA transferase, alpha subunit	15895.5	9539.77	32156.1	6465.04	8594.81	27137.6	34582	18297.9	6146.06	15405.1	9619.85	5402.63	15908.4	5578.35	2508.9
COG1791	Acireductone dioxygenase (methionine salvage), cupin superfamily	30.91	50.43	44.38	26.17	16.33	27.75	247.33	145.75	156.8	126.33	137.67	84.33	119.92	101.72	78.62
COG1792	Cell shape-determining protein MreC	54790.2	34867.6	54398.2	64115.8	21493.9	49777.3	64425.9	48966.1	37671.4	51062.9	41198.7	41527.2	40223.4	40168.9	23274.1
COG1793	ATP-dependent DNA ligase	365.24	390.5	471.66	474.1	232	466.91	1129.77	462.58	614.75	578.25	487.34	478.25	642	855.83	439.5
COG1794	Aspartate/glutamate racemase	17835.2	22746.2	28933.4	55930.7	8522.08	20710.7	32406.8	19205.8	16869.9	15450.3	8922.16	23652.8	22792.8	24643.2	6028.12
COG1795	Formaldehyde-activating enzyme nesessary for methanogenesis	3	0	6.99	20.68	0	8.01	19	0	6	6	8.01	6	6	0	0
COG1796	DNA polymerase/3'-5' exonuclease PolX	99.67	30.22	562.5	32.67	24	1277.17	320.67	194.83	163.78	149	241	34	25	116.33	57
COG1797	Cobyrinic acid a,c-diamide synthase	19474	15394.8	15156.1	5794.23	5406.43	14151	14575.7	20664.9	10723	21455.5	10630.2	8021.75	8417.82	6624.06	6502.45
COG1799	FtsZ-interacting cell division protein YlmF	44710.5	25373.8	41847.3	65784.2	18910.8	47082.5	41906.6	43877.9	34560.3	47380.4	44036	37091.1	41062.2	44397.5	38837.6
COG1801	Uncharacterized conserved protein YecE, DUF72 family	2197.08	8503.93	13587.9	51586.6	3857.83	4743.22	23552.6	3669.33	6437.63	2125.58	4286.27	18455.6	12687.2	21918.5	2938.12
COG1802	DNA-binding transcriptional regulator, GntR family	82607.5	76224.3	123446	28263.2	24615.8	71735	157935	82403.7	42440.1	79932.4	51665.4	42484.3	44978.2	36449.2	27787.5
COG1803	Methylglyoxal synthase	53358.2	23309.8	54470.3	9305.51	17867.7	48730.9	61945.8	48806.4	21278.4	48518.8	33708.5	19461.7	24479.3	16284.2	17944.6
COG1804	Crotonobetainyl-CoA:carnitine CoA-transferase CaiB and related acyl-CoA transferases	11239.7	34267.5	47891.2	9555.58	10019.5	18464	74370.4	18646	19426	12409.3	13296	7922	16009.5	17043.5	23927.7
COG1805	Na+-transporting NADH:ubiquinone oxidoreductase, subunit NqrB	8647.56	1547.64	1600.66	226.19	4564.78	1269.2	798.4	3138.72	3062.28	2377.71	2222.36	6489.7	3958.15	1515.07	3000.6
COG1806	Regulator of PEP synthase PpsR, kinase-PPPase family (combines ADP:protein kinase and phosphorylase activities)	6877.93	19204.5	16298.7	59587.6	4351.83	5638.72	26928.1	7141.83	14250.6	4395.14	6206.48	19115.1	13680.8	22642.9	3983.12
COG1807	4-amino-4-deoxy-L-arabinose transferase or related glycosyltransferase of PMT family	6371.79	14383.4	13604.3	924.88	3138.08	3712.22	23534.3	7100.43	5141.13	5956.99	3343.84	3472.92	3451.92	2429.96	2940.2
COG1808	Uncharacterized membrane protein	6320.75	1003.47	1010.37	1544.85	2709.95	859.18	780.11	2022.05	2008.8	1744.96	2036.73	2781.7	1823.75	1040.85	1804.65
COG1809	Phosphosulfolactate synthase, CoM biosynthesis protein A	53.5	24.5	78.58	10.5	0	106.5	112	117.83	36.33	211.08	48.33	19	159	41.17	29.5
COG1811	Uncharacterized membrane protein YqgA, affects biofilm formation	26090.7	25117.3	37762.5	58564.1	10985.2	27842.2	41451.1	26426.2	14897.1	25992.9	18931.6	28520.7	27236.4	29575.9	8832.62
COG1812	Archaeal S-adenosylmethionine synthetase	5.67	6	7	16.67	0	6.67	11.67	7.33	6	6	6.67	6	9	6.33	5
COG1814	Predicted Fe2+/Mn2+ transporter, VIT1/CCC1 family	4642	5349.73	4438.39	108337	6648.9	7019.17	3778.68	3375.14	9455.95	2904.22	8710.33	37641.5	24645.2	42901.3	5760.37
COG1815	Flagellar basal body rod protein FlgB	33439.7	15545.4	40127	3577.26	8481.5	35819.5	55395.8	28653.3	12263	36195.7	26156	11521.2	18447.8	9613.38	7243.62
COG1816	Adenosine deaminase	10091.2	19505.2	21814	59242.2	8170.08	9281.95	27844.7	12500.5	19008.1	8716.57	13871.9	23941.4	20376.1	28720	25258.7
COG1817	Predicted glycosyltransferase	67	14	63	7.5	30	47.5	16	183.5	112.5	62.5	777	103	24.5	51	151
COG1819	UDP:flavonoid glycosyltransferase YjiC, YdhE family	2168.91	2102.6	5329.19	3354.13	1849.45	6765.21	3666.91	7996.55	3339.9	8344.9	2369.94	1793.95	1888.4	1504.6	1833.9
COG1820	N-acetylglucosamine-6-phosphate deacetylase	30947	44751.2	52975.6	115861	18523.8	31742.6	67908.1	35906.2	35207.2	31470.7	32145.3	55571.6	44782.5	61586.2	33606.6
COG1821	Predicted ATP-dependent carboligase, ATP-grasp superfamily	1	0	2.33	4.67	0	2.67	3	0	2	2	2.67	2	2	0	0
COG1823	L-cystine uptake protein TcyP, sodium:dicarboxylate symporter family	2265.18	9569.83	14355.6	11140.6	936.33	2379.65	24839.7	5108.58	10258.4	2357.64	3265.48	1051.33	882.6	1256.39	986.62
COG1825	Ribosomal protein L25 (general stress protein Ctc)	26246.1	23218.8	26654.1	11634.8	14041.6	21249.8	49617.7	25901.1	17960.4	23431.5	30278	16233.6	18582.1	16154.9	32285
COG1826	Sec-independent protein translocase protein TatA	8840.22	25128	26552.4	4050.11	4569.56	7640.24	52323.3	12793.4	10918.7	7214.22	8240.08	6343.87	4808.7	7790.91	12707.9
COG1827	Transcriptional regulator of NAD metabolism, contains HTH and 3H domains	20229.2	7771.97	18641.9	7929.35	5144.6	15396.8	19075	19907.1	15043.2	19371	13742.4	11441.2	12322.9	11000.2	9261
COG1828	Phosphoribosylformylglycinamidine (FGAM) synthase, PurS component	6200.33	2129.12	2541.88	54189.1	4644.65	3329.6	6712.41	4293.5	6697.03	2602.31	6978.76	19802.3	13217	23799.1	7673.12
COG1830	Fructose-bisphosphate aldolase class Ia, DhnA family	2295.55	18001.6	24670.1	897.95	3063.59	5799.8	43986	8123.47	4998.45	4929.62	2528.95	1904.16	1956.11	1088.18	1545.67
COG1832	Predicted CoA-binding protein	6277.51	10426.5	15421.4	4792.73	2872.08	5887.22	31354.2	7399.83	5136.25	6209.14	6358.82	3609.58	3901.27	4839.05	6516.62
COG1833	Uri superfamily endonuclease	3	0	0	3	0	0	0	0	0	5	0	0	0	0	0
COG1834	N-Dimethylarginine dimethylaminohydrolase	312.16	420.62	508.42	159.34	332.5	378.13	1070.3	898	1105.71	452.31	584.54	595.5	410.85	445.5	718
COG1835	Peptidoglycan/LPS O-acetylase OafA/YrhL, contains acyltransferase and SGNH-hydrolase domains	26242.8	42117.9	33440.9	164392	23385.9	28203.9	31737.5	27463.9	31576	16757.4	27751.5	77943.1	51233.3	80490	39805.5
COG1836	Uncharacterized membrane protein	13	23.72	47	0	0	55	39.5	41	32	68	6.5	12.5	14.5	14	18.5
COG1837	Predicted RNA-binding protein YlqC, contains KH domain, UPF0109 family	43754.9	29279	42359.4	64476	19007.3	49226.7	42319.5	46068.1	31028.5	49594.3	45621.6	39584.6	41513.6	45397.8	40487.8
COG1838	Tartrate dehydratase beta subunit/Fumarate hydratase class I, C-terminal domain	43523.7	24304.3	45579	8355.3	13052.9	39902.1	58707.4	36393.2	14961.8	42017.3	28220.3	12932.5	19798.4	10959.8	9369.5
COG1839	Adenosine/AMP kinase	8.67	6	10	16.67	0	22.07	10.67	7.33	6	22	6.67	9	9	6.33	5
COG1840	ABC-type Fe3+ transport system, periplasmic component	25219.7	22323.3	24969.8	5385.21	6622.62	20183.1	18829	20999.5	10640.4	20850.2	11974.1	11394.2	14898.5	10830.5	7544.89
COG1841	Ribosomal protein L30/L7E	55528.5	36258.7	54893.3	66883.9	24051.3	49834.4	65047.9	49070.5	35450.5	50611.9	44346.7	42233.8	43400.3	44428.9	39630.7
COG1842	Phage shock protein A	4614.29	17448.3	29449.4	56327.2	7976.13	11436.2	46626.9	12522.3	13799.7	7023.35	13971.2	20538.7	18040.2	25791.2	23121.4
COG1843	Flagellar hook assembly protein FlgD	283.67	9287.38	11948.7	247.76	835	2169.99	22016.9	3724.83	2473.16	2821.75	1747.17	493.25	761.75	832.21	556.12
COG1845	Heme/copper-type cytochrome/quinol oxidase, subunit 3	650.99	7339.33	12340.8	3263.2	1108.48	2415.77	23953.4	3251.57	3130.48	1627.31	2959.35	1216.13	1233.87	2207.84	891.74
COG1846	DNA-binding transcriptional regulator, MarR family	324332	188867	327249	424135	119931	317986	398225	294047	213076	319259	288682	257821	253409	272178	191958
COG1847	Predicted RNA-binding protein Jag, conains KH and R3H domains	42826.6	20628.7	40816.3	64212.8	16126.6	46561.4	41615.2	42635.8	27329.1	48271.4	39697.8	35097.2	35655.8	38191	19558.5
COG1848	Predicted nucleic acid-binding protein, contains PIN domain	466.25	156	2638	84.92	102.5	910	579.75	1432.25	731.41	2319.25	727.18	1251.25	557	1214.34	494.5
COG1850	Ribulose 1,5-bisphosphate carboxylase, large subunit, or a RuBisCO-like protein	48	243.22	20.83	31.17	5	29.17	325.5	77	83	78	85.67	14	28.5	70	29
COG1852	Uncharacterized protein	1818	7913.5	2065.75	4464	203	1642	3062	3302.67	2978.5	4636.42	1807.5	939.5	1112	669.17	692
COG1853	NADH-FMN oxidoreductase RutF, flavin reductase (DIM6/NTAB) family	110858	65694.4	119684	22481.3	37768.1	109187	134916	103973	59420.6	112574	81159.6	54305.2	62926.1	43594.4	45797.8
COG1854	S-ribosylhomocysteine lyase LuxS, autoinducer biosynthesis	34208	25382.6	38125.6	64295.3	17935.3	31123.6	43700.5	35290.5	32386.5	30685.7	34485.1	36652.3	31972.7	39557.6	35283.4
COG1856	Uncharacterized protein, radical SAM superfamily	332	52	56	1893	0	91	845	658	1261	259	552	283	100	192	91
COG1857	CRISPR/Cas system-associated protein Cas7, RAMP superfamily	88	49	134	88	33	145	96	193	79	35	206	81	36	47	52
COG1858	Cytochrome c peroxidase	2279.87	15818.6	13066.4	312.2	1524.17	4148.64	22192.9	4284.67	2869.58	1265.33	1916.64	3263.33	1177.66	1795.32	2271.33
COG1859	RNA:NAD 2'-phosphotransferase, TPT1/KptA family	574.83	8246.62	14380.6	424.25	1454.75	5469.06	21912.9	4462.25	3196.65	5525.06	2609.88	301.25	539.85	370	320
COG1861	Spore coat polysaccharide biosynthesis protein SpsF, cytidylyltransferase family	130.5	2444	145.83	26	29	168	464	1370.33	591.58	1957.83	192.83	110	277	102.67	189.5
COG1862	Preprotein translocase subunit YajC	55467.5	42669.7	55808.9	66667.6	23917.2	51596.5	64403.2	49911.8	35102.3	50432.5	44626.4	44710.1	43552	45299.2	40928.6
COG1863	Multisubunit Na+/H+ antiporter, MnhE subunit	1031.48	1039.12	4607.38	5487.92	321.65	1829.17	3587.79	2404.25	2490.26	2999.4	3006.16	2133.05	1336.45	2881.3	1009.95
COG1864	DNA/RNA endonuclease G, NUC1	16180.5	2667.38	2435.73	383.39	8652.1	2170.1	1288.52	4939.72	5423.53	3974.58	4029.84	12356.3	7606.7	2811.8	5656.03
COG1865	Adenosylcobinamide amidohydrolase	1008.33	5422	143	19.67	140	213	496.67	893	309	1276	276	233	357	148	81
COG1866	Phosphoenolpyruvate carboxykinase, ATP-dependent	26757.1	20139.7	26802.9	52976.7	12573.7	12773.8	28394.6	19539.4	13262.8	18223.9	10678.7	30681.5	20581.7	27736.2	10371.6
COG1867	tRNA G26 N,N-dimethylase Trm1	0	0	0	0	0	0	0	1	0	0	0	0	0	0	0
COG1868	Flagellar motor switch protein FliM	33425.7	15547.4	40117	3577.26	8481.5	35819.5	55180.8	28642.3	12229	36180.7	26098	11509.2	18437.8	9569.38	7238.62
COG1869	D-ribose pyranose/furanose isomerase RbsD	3892.64	10388	14733.7	55213.9	4431.33	7218.38	26773.8	6635.25	8591.95	3607.24	5649.65	19632.6	14665.2	21849.5	3247.32
COG1871	Chemotaxis receptor (MCP) glutamine deamidase CheD	30060.9	4642.05	24481.1	3186.76	7292.5	32353.2	31640.2	21974.6	8879.86	31086.7	23591	8793.75	16145.5	7679	5303
COG1872	Uncharacterized conserved protein YggU, UPF0235/DUF167 family	338.9	13369.5	12837.5	236.51	920.5	4018.08	21575.6	3676.08	1905.88	947.16	878.5	2797.66	719.08	1499.05	1789.45
COG1873	Sporulation protein YlmC, PRC-barrel domain family	39166	8536.45	36228.1	12461	11513.5	40129.6	37402.3	36421	15076.5	38972	29277.4	12682.5	19241.8	11023.7	8887.5
COG1874	Beta-galactosidase GanA	20598.9	28314.4	19476.1	14462.3	6576.27	15974.2	6150.12	16252.3	20001.2	10991.9	10171.8	18910.6	12914.1	17126.2	28066.2
COG1875	Predicted ribonuclease YlaK, contains NYN-type RNase and PhoH-family ATPase domains	7806.22	2255.42	8574.68	3000.33	4144.45	8293.07	1940.59	5597.05	2448.83	5878.39	4391.49	2164.67	5695.1	2149.23	1506.68
COG1876	LD-carboxypeptidase LdcB, LAS superfamily	37642.8	14189.7	52900.3	19308.6	16587.1	67856.5	45437.6	59489.8	34977.7	67659.5	52322.8	18260	26815.1	19712.3	16282
COG1877	Trehalose-6-phosphatase	525.06	7147.61	12041.9	2876.26	1229.98	2175.92	22603.8	2873	2589.17	1261.56	2128.51	865.38	623.37	1164.52	516.74
COG1878	Kynurenine formamidase	38367.7	16755	33619.9	10096.6	10266.8	42081.7	43098.3	31537.1	13850.1	40513.7	28417.4	12701.2	23554.5	10471	8305
COG1879	ABC-type sugar transport system, periplasmic component, contains N-terminal xre family HTH domain	134239	109707	217640	21687.9	47928.2	128951	265447	149357	65913.6	132569	80917.6	62295.1	65066.4	57975.8	49377
COG1881	Uncharacterized conserved protein, phosphatidylethanolamine-binding protein (PEBP) family	13439.2	17787.9	23124.8	6328.43	5852.31	16308.2	36986.4	14369.5	15869.8	18643.7	20869.5	6316.21	11703.5	11006.9	22398.4
COG1882	Pyruvate-formate lyase	60154.7	65418.3	104430	71076.3	29990.8	76282.4	141121	75755.9	56528	78261.3	65973.4	53364.4	55493.2	55283.6	48786.2
COG1883	Na+-transporting methylmalonyl-CoA/oxaloacetate decarboxylase, beta subunit	46893.7	26535	40441.1	6426.66	15082.5	46004.3	38717.6	41532.8	19063.2	43155.3	31173.3	27160.4	27743.4	14078.6	14452.6
COG1884	Methylmalonyl-CoA mutase, N-terminal domain/subunit	15198.6	39583.5	18099	3080.98	7409.24	11305.3	28707.1	14947.4	10241.9	10331.8	7554.54	18924.7	11476.5	6543.36	9274.12
COG1886	Flagellar motor switch/type III secretory pathway protein FliN	471.67	16393.4	24737.2	3000.43	1634	4180.49	43436.4	6386.33	4135.38	3433.25	1559.34	573.75	959.75	843.71	608.62
COG1887	CDP-glycerol glycerophosphotransferase, TagB/SpsB family	9435.18	9030.75	15150.2	8222.88	5540.5	10642.8	8080.79	20773.8	29309.2	16519.5	15316.8	10085.8	10430	13375.7	13547.5
COG1891	Uncharacterized protein, UPF0264 family	1	7	2.33	7.67	0	2.67	8	0	2	5	2.67	2	4	0	0
COG1892	Phosphoenolpyruvate carboxylase	109	92.62	1132.92	2468	43	66.23	710.46	433	524.15	140.31	304.38	34	56.85	64	74
COG1893	Ketopantoate reductase	52699	33073.1	67683.7	6258.52	25130.4	60263.7	52904.1	51522.5	26345	47846.9	35407.4	25094	41829.9	24357.8	38733.6
COG1894	NADH:ubiquinone oxidoreductase, NADH-binding 51 kD subunit (chain F)	38264.1	28481	47212.1	6428.64	12862.5	49014.2	64848.9	41289.9	18380.2	44101.6	33637.7	16504.8	23399.2	14517	14922.2
COG1895	Uncharacterized protein, contains HEPN domain, UPF0332 family	217.8	1208.6	29.2	21.4	346.8	140	41.2	208.5	125.9	90.6	68.2	197.7	113.3	22.6	47.4
COG1896	5'-deoxynucleotidase YfbR and related HD superfamily hydrolases	41826.6	36650.3	61888.7	56294.2	17315	51278.2	78113.5	46541.9	26636.5	46112.6	30973.9	31224.3	31985.7	33627.1	16059.1
COG1897	Homoserine trans-succinylase	46143.2	27560.4	52997.7	57771.6	22486.9	49091.8	57383.7	45430.3	31223.9	49523.5	42541	41448.8	43793.2	43204.6	36935.3
COG1898	dTDP-4-dehydrorhamnose 3,5-epimerase or related enzyme	42249	17570	30835	12327.8	14881.3	31770	32242.2	39573.4	31319.6	42198.6	29563.5	21731.5	21149.1	18256.2	20631.3
COG1899	Deoxyhypusine synthase	94	32	13	2	1.5	23.5	31	76	53	97	139	10	11.5	6	10
COG1900	Uncharacterized conserved protein, DUF39 family	82.67	2172.33	46.33	30.67	23	51	49.67	92.67	47.33	58.33	35.34	44.67	70	33	29.33
COG1902	2,4-dienoyl-CoA reductase or related NADH-dependent reductase, Old Yellow Enzyme (OYE) family	77034.6	49964.4	106265	77823.5	41362.8	92312.9	104777	82842.8	56485.2	76955	65202.7	54809.5	76421.9	60974.2	54621.5
COG1903	Cobalamin biosynthesis protein CbiD	19742.9	15061.9	15571.6	5469.31	5349.43	15494.8	15933.3	20213.1	9974.39	20154.6	10443	7812	9566.67	6101.06	6127.45
COG1904	Glucuronate isomerase	18273	14377.3	20719	3260.45	7193.48	10133.3	28861.5	15323.3	9008.53	10558.8	7556.19	11669	9803.12	5394.24	6635.77
COG1905	NADH:ubiquinone oxidoreductase 24 kD subunit (chain E)	47733.7	32739.5	56165.9	6911.18	14275	60475.7	76950.4	49681.8	20964.9	56669	44449.4	19593.5	28325	16588.7	16504.7
COG1906	Uncharacterized protein	1545	666	133	182	340	147	155	232	451	88	118	160	324	93	280
COG1907	Predicted archaeal sugar kinase	1	0	2.33	7.67	0	2.67	8	0	2	2	2.67	2	2	0	0
COG1908	Coenzyme F420-reducing hydrogenase, delta subunit	469	3081.5	2180.75	102.5	674	3755	895	4675	1892	4392.75	1575.5	215.5	662.5	482.5	519
COG1910	Periplasmic molybdate-binding protein/domain	519.67	131	1791.24	2605.85	48	1194.48	1588.67	628.33	1065.5	1293.25	891.68	438.5	459	724.33	445.5
COG1912	S-adenosylmethionine hydrolase (SAM-hydroxide adenosyltransferase)	1072.5	2715.5	4035.33	7561.33	605.5	1064.5	1129.67	1362.33	5734.33	904.83	930.66	2594	1260	4657.17	1256
COG1913	Predicted Zn-dependent protease	0	0	0	0	0	0	0	2.25	0	0	0	1.25	0	2.5	0
COG1914	Mn2+ and Fe2+ transporters of the NRAMP family	10190.7	19611.8	17331	57147.1	9462.58	7751.57	31462.4	11155.6	14543.2	7527.13	14550.5	24179.6	20407.9	32377.2	28717.9
COG1915	Uncharacterized conserved protein, contains Saccharopine dehydrogenase N-terminal (SDHN) domain	1309.5	937	992.5	377	467.5	2511.5	2906.5	1921	676	1373	635	901.5	2282	554.5	440
COG1916	Pheromone shutdown protein TraB, contains GTxH motif (function unknown)	23.5	12	8	0	0	34	100	26	34.5	18.5	16	10	15	30	12
COG1917	Cupin domain protein related to quercetin dioxygenase	36994	29199.1	29727	5305.65	12441.8	30830.8	22170.1	30036.6	19620.1	26617.8	17502.3	19980.1	20601.7	13905.6	17044.8
COG1918	Fe2+ transport system protein FeoA	124837	77389.3	141030	74845.8	45444.6	152646	134464	132998	73149.4	149600	114230	72403.5	92256.3	73152.4	65635.3
COG1920	2-phospho-L-lactate guanylyltransferase, coenzyme F420 biosynthesis enzyme, CobY/MobA/RfbA family	166.83	190	201.5	274.67	111	211.5	338.67	228	306	211	287	216	244	270	199
COG1921	Seryl-tRNA(Sec) selenium transferase	2058.38	11444.4	12875.2	3209.76	2217.31	3858.33	26148.2	6213.25	5152.7	4307.37	3395.55	1221.21	1630.72	1703.74	1493.94
COG1922	UDP-N-acetyl-D-mannosaminuronic acid transferase, WecB/TagA/CpsF family	23284.8	31468.8	36553.9	55912.7	12165.4	28497.3	36739.4	25069.5	17217.3	22989.9	15694.9	28653.4	24189.1	28937	9024.85
COG1923	sRNA-binding regulator protein Hfq	26749.2	16745.4	36425.5	5307.93	9426.33	37117.4	54296	26711.3	11953	32202.8	25386.2	7057.58	16419.6	7115.05	4923.12
COG1924	Activator of 2-hydroxyglutaryl-CoA dehydratase (HSP70-class ATPase domain)	17919.2	3398.95	23731.3	858	10087.5	28795.3	9138.29	21275.5	11204.9	19669.7	12165.1	7250.25	16551.8	6552.25	6531.25
COG1925	Phosphotransferase system, HPr and related phosphotransfer proteins	98237	71045.4	116042	72949.1	35672.8	88537.9	117965	101524	58900.1	103857	75941	64537.8	61140.7	65940.4	55307.5
COG1926	Predicted phosphoribosyltransferase	242.5	215	267	233.01	150	246.57	264.84	407.83	272.5	244.5	958.67	300	251.5	256.33	322
COG1929	Glycerate kinase	40807.2	33866.7	53434.3	64597.7	19847.6	35117.3	74990.9	38333.3	36277.5	38519.5	39376.9	39532.7	36408.9	42539.2	36823.4
COG1930	ABC-type cobalt transport system, periplasmic component	13454.3	3361.33	8598.15	2339.97	4477.93	16119.3	20724.1	14448.2	5066.48	16381.6	15216.9	3692.83	7870.17	4150.22	3509.62
COG1932	Phosphoserine aminotransferase	51115.5	27324.3	52769.7	59914.3	24101	47631.8	57683.2	46308.1	32110.6	47937.4	42353.1	42838	43184.5	45665.7	41512.2
COG1934	Lipopolysaccharide export system protein LptA	1872.83	9284.04	12006	297.6	1183.33	2140.99	22316.4	2756.5	2734.38	1085.41	1745.35	647.25	1044.25	1145.55	787.45
COG1937	DNA-binding transcriptional regulator, FrmR family	43812	38694	64354.5	13176.4	17261.7	50164.6	89024.6	53493.7	28140.4	50098.9	42089.5	21790	27776.2	22057.9	20746.1
COG1938	Predicted ATP-dependent carboligase, ATP-grasp superfamily	397.23	403.9	543.05	3018.83	333.65	429.1	988.71	733.17	814.12	588.98	1735	851.8	549.95	783.97	478.62
COG1939	23S rRNA maturation mini-RNase III	43992.2	23231.9	41166.8	63422.3	15856.1	46224.9	40807.8	41174.8	30242.1	45461.4	36634.5	33967.2	34562.2	36541	15713
COG1940	Sugar kinase of the NBD/HSP70 family, may contain an N-terminal HTH domain	157194	151904	213461	272911	81858.4	157156	265315	167181	134628	158337	172315	170298	165391	192533	204636
COG1941	Coenzyme F420-reducing hydrogenase, gamma subunit	62	99	71	20.5	78.5	120	276	269.5	325.5	204	140	35	73	58.5	172
COG1942	Phenylpyruvate tautomerase PptA, 4-oxalocrotonate tautomerase family	17674	23742.2	22404	55605.8	7068.73	16911	40424	14109.8	16013.8	16114.3	16853.6	22105.1	18054.7	26724.6	9461.44
COG1943	REP element-mobilizing transposase RayT	21840.9	33152.6	36743.4	58973.6	11558.1	28826.3	41526.4	32642	31602.1	27805.5	18620.2	31024	25674.9	32048.5	14672.2
COG1944	Ribosomal protein S12 methylthiotransferase accessory factor YcaO	254.15	9480.71	11965.9	256.42	826.33	2233.75	21968.6	4681.92	2598.72	4507.41	929.34	455.33	859.25	455.89	542.29
COG1945	Pyruvoyl-dependent arginine decarboxylase (PvlArgDC)	300	195	72	0	292	119	49	314	149	177	51	173	118	30	137.5
COG1946	Acyl-CoA thioesterase	1654.47	9928.11	13308.4	4061.17	4197.98	3528.25	24396	5516.92	6827.42	2993.31	8792.67	3762.13	7308.87	8411.19	20743.2
COG1947	4-diphosphocytidyl-2C-methyl-D-erythritol kinase	54054.8	37792.8	54128	63240.8	24630.7	52261.2	64982.4	51166.1	36029.4	52538.7	48278	45461.3	46179.2	46544.7	43530.6
COG1949	Oligoribonuclease (3'-5' exoribonuclease)	2611.89	9387.61	12677.8	3209.43	4102.98	2834.09	23029.8	4705.5	6352.17	2266.06	7888.18	3091.88	6694.7	7600.52	20206.2
COG1950	Uncharacterized membrane protein YvlD, DUF360 family	4405.33	4179.52	3233.05	53872.2	6106.9	5211.4	8554.96	5095.58	10251.9	4097.62	11804.7	20931.5	19979.8	28606.5	22852.6
COG1951	Tartrate dehydratase alpha subunit/Fumarate hydratase class I, N-terminal domain	57131.1	47866.9	75487.9	9402.26	19295.1	48295.4	102829	48403.3	23777.9	48486.4	33815.4	25231.1	27251.7	16737.2	19180.2
COG1952	Preprotein translocase subunit SecB	1732.16	7139.71	12039.2	1713.43	1487.33	2585.49	22290.8	2451.33	2575.05	963.58	947.01	2025.58	1848.75	4139.55	971.12
COG1953	Cytosine/uracil/thiamine/allantoin permease	688.58	8826.21	12237.4	1080.68	1738.33	2905.82	22907	2891.08	2899.3	1341.83	1176.34	548.33	686.42	671.05	675.12
COG1954	Glycerol-3-phosphate responsive antiterminator (mRNA-binding)	5115.81	11644.4	18438	4996.22	2403.93	6290.93	29340.6	7477.75	5215.01	5287.09	3860.22	3458.58	4067.42	2229.68	2270.5
COG1956	GAF domain-containing protein, putative methionine-R-sulfoxide reductase	9828.33	15444.4	18352.9	57255.7	8242.03	8275.45	25509.3	9152.97	19184.6	6519.46	9757.04	26135.2	18148.3	26425.8	8437.85
COG1957	Inosine-uridine nucleoside N-ribohydrolase	21718.2	49255.4	53967.3	211199	23206.5	24710.6	80287.6	29980.1	44125.8	16423.5	30747.2	82887.6	66581.9	101745	54444.1
COG1959	DNA-binding transcriptional regulator, IscR family	121504	82420.1	134244	179344	49357.4	146232	164910	128636	78113.6	136908	110613	97156.6	103016	106210	53635.4
COG1960	Acyl-CoA dehydrogenase related to the alkylation response protein AidB	66084.6	48578.3	107289	31758.1	26114.8	76207	151425	66165	48569.3	66236	57948.2	32569.9	50222.8	34016.8	27208.7
COG1961	Site-specific DNA recombinase related to the DNA invertase Pin	249521	111975	286089	58512.9	83868.5	315688	314338	269199	138997	307776	220633	102299	144155	91456.6	75026.9
COG1963	Acid phosphatase family membrane protein YuiD	22368	6276.8	25371.8	5178.75	6462.75	30530.5	25122.6	22759.6	13575.6	28900	23474.2	10403.2	17620	9424.67	7324.5
COG1964	Uncharacterized Fe-S cluster-containing enzyme, radical SAM superfamily	7	47	18	13	0	8	0	0	7	9	0	11	0	0	0
COG1965	Iron-binding protein CyaY, frataxin homolog	1692.66	7092.71	11856.2	213.93	1125.33	2006.49	21175.5	2415.33	1987.8	745.08	705.01	425.08	682.25	340.55	499.62
COG1966	Carbon starvation protein CstA	39529.2	47058.2	46721	10967.9	13120.9	29247	73265	38439.9	27370.1	37327.7	28543.6	21274.9	20209	16270.1	23199
COG1968	Undecaprenyl pyrophosphate phosphatase UppP	66306.2	38753.5	69357	64736.3	30063	71320.7	77194.6	65249.7	38320.8	69263	62517.7	48913.3	54868.8	50883.9	45714.2
COG1969	Ni,Fe-hydrogenase I cytochrome b subunit	4893.58	16854.8	13778.6	319.26	2917.92	4847.42	22199.1	6695.08	4522.58	4102.08	3614.92	5286.08	2619.33	2243.58	4052.08
COG1970	Large-conductance mechanosensitive channel	46924.4	37976.8	52676.1	62087.5	22609.1	48136.4	56239.3	46830.6	36816.5	47002.2	42125.7	44542.3	43230.3	46577.5	42610.6
COG1971	Putative Mn2+ efflux pump MntP	71630.2	37891.6	71018.4	20958.2	22815.3	77795.1	92820.7	71565.7	34470.3	78980.1	62012.4	28295.5	36986.2	22216.2	21721.9
COG1972	Nucleoside permease NupC	4534.73	23135.7	39595.6	105835	8641.99	11103.7	66265.3	10141.5	13666.2	4347.27	8721.6	37220.7	24987.3	42273.3	5708.69
COG1974	SOS-response transcriptional repressor LexA (RecA-mediated autopeptidase)	46510.9	47392.3	68792.4	70689.5	21251.8	54110	88513.9	52179	41287.5	51606.2	47833.3	39851.5	42908.3	46259.5	41580.6
COG1975	Xanthine and CO dehydrogenase maturation factor, XdhC/CoxF family	16454.8	11317	23247.3	3171.85	4304	17892.2	42971.3	16189.7	8512.75	17161.5	14855.3	6003.5	9396.5	6503.16	7693
COG1977	Molybdopterin converting factor, small subunit	6355.05	7954.61	12992	3280.1	2872.23	3027.09	27824.6	5859.33	5047.25	2607.48	4793.09	2267.38	2250.45	3987.35	5856.32
COG1978	Predicted RNase H-related nuclease YkuK, DUF458 family	253	28	621	15.5	24	1351.5	198	159.5	297.5	589	246.5	132.5	110.5	139.5	282
COG1979	Alcohol dehydrogenase YqhD, Fe-dependent ADH family	54527.1	35407	55702.6	10175	15771.5	57539.6	72221.7	52597	29878.7	58872.9	47661.7	27643.2	27883.8	18331.2	19782.3
COG1980	Archaeal fructose 1,6-bisphosphatase	3	0	0	0	0	0	0	0	0	0	0	3	0	0	0
COG1981	Uncharacterized membrane protein	98.92	37.5	143.83	100.76	35	97.24	1466.42	248.08	827.75	311.25	1083.84	234.75	360	950.33	289
COG1982	Arginine/lysine/ornithine decarboxylase	72661.8	60632	119846	66240.9	27358.2	85193.7	170898	70424.9	39513.4	74183.9	58265.9	38544.5	46211.1	39097.5	17651.9
COG1983	Phage shock protein PspC (stress-responsive transcriptional regulator)	39901.7	25350.8	43785.6	114183	24642.9	33198.8	44437.2	33706.7	27583.7	28080	31307.6	58448	49895.5	60307	36221.3
COG1984	Allophanate hydrolase subunit 2	2072.14	13256.1	12749.8	3556.68	1373.48	2822.32	23893	4687.25	3360.78	3078.81	3257	1573.63	1619.87	1993.86	1280.24
COG1985	Pyrimidine reductase, riboflavin biosynthesis	29788.8	14085.5	26932.3	6270.17	8840.3	27325.8	17235.5	30071.7	18334.7	29893.8	17220.2	12792.3	17128.6	12021.6	10499.9
COG1986	Non-canonical (house-cleaning) NTP pyrophosphatase, all-alpha NTP-PPase family	164.91	6956.21	11730.4	158.17	796.33	1935.75	21189.3	2389.75	1562.08	726.33	608	251.33	319.92	201.72	223.62
COG1987	Flagellar biosynthesis protein FliQ	33412.7	13423.4	40103	3569.26	8481.5	35810.5	55225.8	28601.3	12244	36165.7	26102	11500.2	18416.8	9602.38	7228.62
COG1988	Membrane-bound metal-dependent hydrolase YbcI, DUF457 family	3713.16	22487.2	26267.2	52596.2	4645.33	7079.73	44954.8	8961.5	13270.6	6849.64	5593.21	18870.8	13179.5	21999.6	3888.24
COG1989	Prepilin signal peptidase PulO (type II secretory pathway) or related peptidase	18097.3	26911.8	39167.2	62718.2	8375.08	18710.8	59544.7	18351.1	21689.2	17152.8	17426.7	24956.1	18275	28408.8	11690.7
COG1990	Peptidyl-tRNA hydrolase	240.9	207.9	260.05	348.17	166.65	354.1	672.2	395	421.45	329.65	530	537.8	426.45	573.3	368.95
COG1993	PII-like signaling protein	1030	5613.62	242.17	54.67	110	350.73	745.46	1997	702.65	3078.56	168.38	88	467.85	120	185
COG1994	Zn-dependent protease (includes SpoIVFB)	32871	20567	30685.6	11042	11552.2	43023.6	41115.5	35304.8	21628.8	40187.7	32783.2	14033.8	21721.2	14577.3	18972.3
COG1995	4-hydroxy-L-threonine phosphate dehydrogenase PdxA	23258.8	19179.8	25161.7	1507.46	8214.78	19792.3	41577.2	17965	9175.03	18861.6	16988.4	13693.1	10509.3	6935.9	8458.43
COG1996	DNA-directed RNA polymerase, subunit RPC12/RpoP, contains C4-type Zn-finger	7	0	0	13	0	0	0	0	7	0	0	11	0	0	0
COG1999	Cytochrome oxidase Cu insertion factor, SCO1/SenC/PrrC family	135.01	102.44	331.66	251.36	107	145.15	3218.01	423.49	1505.28	680	975.18	402	871.5	2409.49	379.5
COG2001	MraZ, DNA-binding transcriptional regulator and inhibitor of RsmH methyltransferase activity	49669.5	41935.4	53262.3	11722	20154	49327.2	64008.7	49464.8	35649	50785.1	42808.4	25260.1	32986.8	25216.5	39795.8
COG2002	Bifunctional DNA-binding transcriptional regulator of stationary/sporulation/toxin gene expression and antitoxin component of the YhaV-PrlF toxin-antitoxin module	31117.5	13169.3	43770.6	8538.5	11112	41877.5	58049.2	31691.5	13302.7	36489.5	27623.3	11314	17847.2	9952.17	7736
COG2003	DNA repair protein RadC, contains a helix-hairpin-helix DNA-binding motif	52328.1	56798.4	91920.9	63716	23854.5	60453.1	126083	57781.4	38401.8	54017.2	41224.5	43592.5	39967.7	40111.7	20985.4
COG2005	DNA-binding transcriptional regulator ModE (molybdenum-dependent)	2983.31	9282.21	12607.6	408.65	2272.43	3266.46	23205.1	4550.08	3441.3	3242.53	2053.18	900.33	1389.82	1324.55	1375.62
COG2006	Uncharacterized conserved protein, DUF362 family	5643.9	9360.34	8247.35	6873.94	2324.87	8805.03	9546.93	11476	6006.81	9407.48	7118.04	6549.45	4365.73	4815.93	4039.06
COG2008	Threonine aldolase	44381.5	33538.6	46671.1	6695.29	16368.6	42095.9	59288.9	41828.1	25986.1	42003.9	36862.4	20929.1	30085.3	23843.6	37695.9
COG2009	Succinate dehydrogenase/fumarate reductase, cytochrome b subunit	2086.5	7776.93	12359.7	3046.6	1428.33	2370.66	23088.6	3635.16	4215.83	2036.08	3724.34	1730.58	1848.92	2916.88	4488.12
COG2010	Cytochrome c, mono- and diheme variants	590.15	430.17	728.2	3144.62	303.48	495.06	5012.05	1350.91	3065.57	1600.56	3668.36	1402.88	1726.62	3709.3	1115.12
COG2011	ABC-type methionine transport system, permease component	48773.4	35220.1	54291.3	117757	22801.5	48847.3	66227	43663.8	43579.1	49679.3	53030	55863.2	58198.1	68505.9	60137.1
COG2013	Uncharacterized conserved protein, AIM24 family	24960.5	8566.49	29124.6	10730	10129.6	28968.1	18169.1	26384.8	16247.2	27555.8	19247.3	11413.8	15408.1	12247.7	9894.5
COG2014	Uncharacterized conserved protein, contains DUF4213 and DUF364 domains	36.5	79	84.83	36.67	58.5	54.17	296.5	277	297.5	222.5	144.67	49.5	61	62	166.5
COG2015	Alkyl sulfatase BDS1 and related hydrolases, metallo-beta-lactamase superfamily	382.75	7219.5	11894.5	331.75	887	2106.4	21194.8	2532.25	1581.75	819.75	656	402.75	436.5	309	319
COG2017	Galactose mutarotase or related enzyme	80204.8	70979	100623	128666	38643.6	59101.6	101530	72077.6	73604.9	60512.3	53345.8	87997.4	71400.1	79538.7	61014.2
COG2018	Predicted regulator of Ras-like GTPase activity, Roadblock/LC7/MglB family	249.64	257	290.5	231.85	147	216.5	285.86	224.5	173.5	196.5	212	238.5	252	215	221
COG2020	Protein-S-isoprenylcysteine O-methyltransferase Ste14	10080.4	10285.5	12442.2	851.36	1705.42	16942.8	15051.7	12038.1	4599.58	17063.3	13322.7	6525.33	6255.16	4442.15	3884.83
COG2021	Homoserine acetyltransferase	1264.98	6699.23	1589.88	3012.1	384.82	2416.84	2153.04	1994.58	1472.95	969.06	2197.34	3253.88	753.11	2135.13	1859.95
COG2022	Thiamin biosynthesis thiazole synthase ThiGH, ThiG subunit	25939.2	26876.1	29502.9	3387.29	9999.6	27432.6	49842.2	28222.2	15491	31246.2	25922.6	15413.6	13837.5	10842.5	13695
COG2025	Electron transfer flavoprotein, alpha subunit	59780.7	36114.9	85757.6	9161.76	21907.3	59147.3	101699	50199.9	28823.5	51381.7	35174.2	22904.6	35984.6	17871.7	18820.4
COG2026	mRNA-degrading endonuclease RelE, toxin component of the RelBE toxin-antitoxin system	2087.15	1299.29	4962.21	50282.9	3727.16	4395.92	2183.16	4654.5	10093.8	5070.66	6383.85	21080.9	15125.9	24734.2	6179.62
COG2027	D-alanyl-D-alanine carboxypeptidase	7714.04	10768	13600.5	3343.28	7183.43	3714.54	23774.5	6691.47	8845.18	3857.44	9958.53	9004.25	10213.6	8862.37	22790.2
COG2030	Acyl dehydratase	18118.3	5103.85	16642.5	61068.1	11856.5	23429.7	20060	16324.5	11275.4	14828.4	15035	29378	29382.7	29057.8	7469.82
COG2031	Short chain fatty acids transporter	2286.33	7608	13531	199	1544	6561.4	27656	5332	2410	3268	1724	1301	4482	1219	577
COG2032	Cu/Zn superoxide dismutase	1594.31	10243.2	15352.3	998.06	1847.18	4742.29	24511.6	6409.83	4231.16	5909.28	2331.68	2023.08	1915.65	2326.72	1375.12
COG2033	Desulfoferrodoxin, superoxide reductase-like (SORL) domain	23582.5	15098.1	26692.2	3793.25	7866.25	26160	19774.6	27206.9	14865.3	30130.1	17654.3	12712.8	18312	11459.8	10001
COG2035	Uncharacterized membrane protein	3028.12	5156.57	7884.83	7832.18	1914.35	4341.43	4580.62	6643.17	9298.26	6232.35	6985.39	4848.22	4287.1	6469.81	4950.45
COG2037	Formylmethanofuran:tetrahydromethanopterin formyltransferase	1	0	2.33	7.67	0	2.67	8	0	2	2	2.67	2	2	0	0
COG2038	NaMN:DMB phosphoribosyltransferase	32193.5	29678.6	39486.4	6392.17	12626.3	33042	41588.3	32475.5	14938.9	28771.3	17213.8	16880.7	17897.5	10286.6	9985.8
COG2039	Pyrrolidone-carboxylate peptidase (N-terminal pyroglutamyl peptidase)	4010.1	9322.7	4434.75	12338.3	4101.33	2873.97	5339.75	7182.66	18139.5	5012.89	12872.5	5024.83	9204.02	10474.3	23659.5
COG2040	Homocysteine/selenocysteine methylase (S-methylmethionine-dependent)	1925.34	1245.21	1702.98	52216.8	2983.33	2686.75	1030.63	1137.22	3992.55	975	3030.57	18104.3	11981.8	20863.4	2502.12
COG2041	Periplasmic DMSO/TMAO reductase YedYZ, molybdopterin-dependent catalytic subunit	765.99	7566.71	12507.5	3289.95	1243.83	2552.63	23164.9	3280.16	3126.05	1577.08	2524.18	1375.58	1487.25	2290.38	1095.12
COG2043	Uncharacterized conserved protein, DUF169 family	10464.5	2516	15536	140.5	5931	15164.5	642	9170.25	1260.5	10350	3127	1436.75	9220	1497.5	687
COG2044	Predicted peroxiredoxin	17.33	18	33	26	20	35	352.67	7	235	109	113	8	18	47	0
COG2045	Phosphosulfolactate phosphohydrolase or related enzyme	1201	631.37	1143.67	282.84	248	1895.4	4368.8	908.58	554.15	1260.06	1967.55	554	1999.85	441.83	369
COG2046	ATP sulfurylase (sulfate adenylyltransferase)	104	209	232.33	53.67	48	202.67	1296	1436	1094	2205	1161.67	214	394	571	346
COG2047	Proteasome assembly chaperone (PAC2) family protein	12.83	8	22.5	74.67	0	22.5	126.67	26	89	37	82	0	0	44	0
COG2048	Heterodisulfide reductase, subunit B	2364.67	8554.83	2370.58	133.17	857	3981	1339.67	5672.34	2239.33	5720.75	1864.84	506.17	1066.5	646.17	624.33
COG2049	Allophanate hydrolase subunit 1	1673.99	12859.2	12219.5	539.93	1048.08	2390.72	22810.8	3857.5	2487.83	2461.66	1360.67	669.08	1074.67	1208.56	688.04
COG2050	Acyl-coenzyme A thioesterase PaaI, contains HGG motif	41640.8	55798.6	79206.5	18690.2	20364.2	52765.1	131241	49857.7	34810.2	48799.4	42881.2	24935	32594.7	23859.7	20232.9
COG2052	Regulator of extracellular matrix RemA, YlzA/DUF370 family	24494.5	11614	26547.3	5838.5	7582.5	27136.1	17828.8	24928.7	8991.15	27826.9	15324.5	8245.5	13661.4	7426.17	5184
COG2054	Uncharacterized archaeal kinase related to aspartokinase	1	0	2.33	7.67	0	2.67	8	0	2	2	2.67	2	2	0	0
COG2055	Malate/lactate/ureidoglycolate dehydrogenase, LDH2 family	5596.9	26127.5	40328.5	2061.28	3511.26	9447.65	66843	12221.2	7900.27	5481.36	2998.94	3222.66	3040.82	2313.56	2503.62
COG2056	Predicted histidine transporter YuiF, NhaC family	413.73	515.62	206.8	2006	69.4	137.6	1846.2	1004	1847.98	516.4	1844.33	432.8	157.03	448.3	299.2
COG2057	Acyl CoA:acetate/3-ketoacid CoA transferase, beta subunit	14864.5	9240.77	31331.6	6449.04	8231.81	25048	31983	16969.9	5827.56	14230.1	9127.85	4869.63	13873.4	5304.85	2344.9
COG2059	Chromate transport protein ChrA	74258.3	30459.3	62766.5	22420.6	29826.8	65010.8	49895.7	65478	43172.5	62277.4	47315.1	37380.6	45175	26625.6	26978.7
COG2060	K+-transporting ATPase, A chain	9539.72	28266.7	20579.5	3366.84	4797.22	10869.1	26557.9	15341	13947.5	10099.6	7127.4	12424.4	7566.23	7748.73	10304.4
COG2062	Phosphohistidine phosphatase SixA	1187.07	9693.21	12678.2	3076.68	3802.83	2957.99	22915	4973.58	6912.3	2858.83	8800.84	3445.33	6994.25	8644.05	23629.6
COG2063	Flagellar basal body L-ring protein FlgH	323.17	9296.38	11954.7	257.26	885	2185.99	22363.4	3776.83	2677.38	2960.75	2048.34	761.25	998.75	1178.21	661.12
COG2064	Pilus assembly protein TadC	168.84	52	548	130.51	25	1022.64	1112.84	80.16	414.5	525.5	399.84	261.5	373	727.66	133
COG2065	Pyrimidine operon attenuation protein/uracil phosphoribosyltransferase	15199.4	29943.4	13722.7	67008.1	6413.32	14745.2	18783.5	17321.6	24567.8	16476.3	16847.3	25979.4	18699	28888	12354.5
COG2066	Glutaminase	6766.48	25080	28269.2	10256.7	4110.35	7274.84	46128.4	10292.1	13089	4350.32	5778.54	6559	3350.3	3809.75	4612.75
COG2067	Long-chain fatty acid transport protein	7890.13	10237.3	12952.4	445.45	4497.03	2897.71	23206	5909.75	5024.91	4475.46	2188.22	5341.2	3734.9	1476.53	2243.97
COG2068	CTP:molybdopterin cytidylyltransferase MocA	29297.6	18507.5	38336.9	6509.06	10742.9	33461	51310.9	31597.6	13096.2	30081.5	21294.7	10044.8	16182.9	9866.33	11083
COG2069	CO dehydrogenase/acetyl-CoA synthase delta subunit (corrinoid Fe-S protein)	720	261.5	215.5	1956	1229	392	930.5	4561	1604	1073	1481.5	538.5	521.5	1124	739.5
COG2070	NAD(P)H-dependent flavin oxidoreductase YrpB, nitropropane dioxygenase family	59988.3	32628.3	49290.6	24594.5	17367.2	49331	51437.8	52386.3	28401.4	55761.3	42804.6	26190.6	30051.1	21342.3	20334.5
COG2071	Gamma-glutamyl-gamma-aminobutyrate hydrolase PuuD (putrescine degradation), contains GATase1-like domain	21133.2	27407	36127.6	121262	15825.4	26141.5	47631	30092.5	39840.8	24441.5	28862.3	49361.1	43009.3	59735.7	34172.1
COG2072	Predicted flavoprotein CzcO associated with the cation diffusion facilitator CzcD	1821.58	1949.5	2346.9	7825.47	1271.25	2190.03	5578.7	2846.07	4225.75	2789.5	5342.61	3021.25	2784.25	3880.82	2209.75
COG2073	Cobalamin biosynthesis protein CbiG	19428.8	12667.3	16138.8	5434.97	5053.93	16554.6	16103.1	20531.4	9839.31	21857.8	10488.7	7448.83	9376.17	6062.06	5935.12
COG2074	2-phosphoglycerate kinase	0	0	0	0	0	0	0	2.25	0	0	0	1.25	0	2.5	0
COG2076	Multidrug transporter EmrE and related cation transporters	21412.8	53118.9	72909.2	156612	17935.2	33745.2	129692	31193.9	26782.5	27368.5	32772.3	64606.7	45859.6	71329.5	19060.7
COG2077	Peroxiredoxin	10065.3	14269.5	19312.7	64228.9	7985.18	7346.54	26596.6	11449.6	22124.2	8483.29	12749.1	28253.8	19302.1	27625.7	9990.05
COG2078	Uncharacterized conserved protein, AMMECR1 domain	33	407	131.5	32	22	162	518	1162	570.83	1943	169.34	92	245	104.67	159
COG2079	2-methylcitrate dehydratase PrpD	760.3	8292.4	12310.9	1049.08	1088.65	2591.2	22627.9	3482.42	2237.45	1303.73	1356.83	743.05	934.45	1170.31	686.62
COG2080	Aerobic-type carbon monoxide dehydrogenase, small subunit, CoxS/CutS family	38209.8	23045.5	45255.8	12461.1	12281.5	36533.7	55526.1	36708.4	15969.8	33369.9	23304.8	12821.2	17251.3	12008.6	13054
COG2081	Predicted flavoprotein YhiN	59820.1	31890.6	66237.9	18807.1	18881.8	54918.8	69188.8	58555.1	26936.7	58640.7	39122.1	21770.3	25839.1	20602.9	19438.6
COG2082	Precorrin isomerase	28123.9	16075.8	26141.3	5967.89	8968.93	27952.6	21535.1	27608.2	11703.1	27341	15577.7	9813.08	15393.2	8214.06	6827.62
COG2084	3-hydroxyisobutyrate dehydrogenase or related beta-hydroxyacid dehydrogenase	20984.7	48731.8	62322.3	13960.7	9631.99	26908.1	113439	33166.7	19151.4	26813.3	24459.2	12232.5	12511.8	13340.2	13020.9
COG2085	Predicted dinucleotide-binding enzyme	247.49	259.22	273.5	242.67	165	260.9	488.68	240	288	235	274.33	256	245	398	239
COG2086	Electron transfer flavoprotein, alpha and beta subunits	59839.7	36296.9	85912.6	11628.8	21986.3	59212.3	101803	50403.9	29091.2	51641.7	36189.6	23325.6	36036.6	18076	18917.4
COG2087	Adenosyl cobinamide kinase/adenosyl cobinamide phosphate guanylyltransferase	43452.5	31840.3	46533.1	6403.67	15250.5	45813.4	59860.6	41795.3	18216.1	43759.2	29304.8	19195.5	22713.7	13308.8	15333.9
COG2088	DNA-binding protein SpoVG, cell septation regulator	48664.9	10839.7	39559.9	8121.3	11845.6	43649.4	37230.9	38156.5	14602.6	44693.9	28689.9	13592.5	19724.8	12359.8	9463.5
COG2089	Sialic acid synthase SpsE, contains C-terminal SAF domain	1391.25	3538.33	3840.49	227.84	525.25	1632.67	2069.67	4971	2293.52	7551.66	2539.01	2508.17	1644.83	2114.34	1269.83
COG2091	Phosphopantetheinyl transferase	19889.1	18261.6	42843.4	1039.18	8884.08	21495.4	48670.4	22286.3	9390.84	17068.3	10534.2	8291.83	10604	6457.19	5442.99
COG2094	3-methyladenine DNA glycosylase Mpg	19813.9	9693.84	19396.4	10714.8	6568.25	23689.7	23743.7	19459.2	14831.4	21635.1	19006	4639.5	10929.1	6680.17	7318.42
COG2095	Small neutral amino acid transporter SnatA, MarC family	11696.2	32208.7	38154.5	904.83	7565.18	9446.34	65894.4	13190.4	10472.8	6797.68	5637.58	10522.6	6760.78	4109.86	6305.63
COG2096	Cob(I)alamin adenosyltransferase	13458	19171.8	4259.48	4734.23	6142.63	6484.05	7223.63	9494.1	7131.54	6301.71	4979.42	10874.8	7581.57	4413.86	5491.39
COG2099	Precorrin-6x reductase	28958.6	13607.8	20941.3	5871.89	6267.93	25142.1	28105.4	22253.2	11612.1	29070	20871.7	8950.08	11385.2	7454.06	7174.62
COG2102	Diphthamide synthase (EF-2-diphthine--ammonia ligase)	1599	284.24	1520.34	4449.67	281	252.96	1805.92	1345	1949.08	578.62	1027.59	417	287.7	311	197.5
COG2103	N-acetylmuramic acid 6-phosphate (MurNAc-6-P) etherase	11754.8	18992	20295.5	9900.74	5910.11	6556.45	26280	11969.4	16998.1	9518.54	8768.95	9605.61	8595.57	9351.46	7931.89
COG2104	Sulfur carrier protein ThiS (thiamine biosynthesis)	41916.2	27191.6	41216.7	6176.46	14432.6	41685.8	52188.2	37450.7	17120	39043.2	30983.3	17313.1	19172.5	12437	14805.5
COG2105	Uncharacterized conserved protein YtfP, gamma-glutamylcyclotransferase (GGCT)/AIG2-like family	786.07	7400.04	14422.2	7142.68	932.41	2288.8	23355.2	3914.5	3859.75	1299.64	1770.39	639.66	637.69	560.94	488.24
COG2107	Predicted periplasmic solute-binding protein	931.33	240	255.5	55.5	103	257.5	519.67	1499.5	750	2139.5	989	244	297.5	192	342
COG2108	Uncharacterized conserved protein related to pyruvate formate-lyase activating enzyme	35.5	23	7.5	4.5	0	15.5	5	44	77	39	31	6.5	29	19	46
COG2109	ATP:corrinoid adenosyltransferase	40511.3	28787	47357.2	4834.06	12219.9	43692.4	58891.6	40803.8	16604.5	45538.2	29716.6	13763.1	21402.4	12891.4	12924.7
COG2110	O-acetyl-ADP-ribose deacetylase (regulator of RNase III), contains Macro domain	47320.6	34139.3	56497.1	105724	21733	58287.9	66003.3	53269.5	42443.9	60823.1	43526.9	54243.9	52535.7	60477.4	25351.8
COG2111	Multisubunit Na+/H+ antiporter, MnhB subunit	653.5	740.72	3788.5	2617.33	80	979	1555.17	1759.67	1369.73	2393.83	1194.33	1342	716.5	1431.17	567.17
COG2112	Predicted Ser/Thr protein kinase	0	0	2	0	0	0	13	0	0	0	52	0	4	0	0
COG2113	ABC-type proline/glycine betaine transport system, periplasmic component	2050.26	7907.56	13197.4	48615.8	3797.53	4172.95	24350.3	4752.13	6063.58	3827.81	3980.53	17259	12235.3	19220.5	2800.52
COG2114	Adenylate cyclase, class 3	1155.48	1215.9	1964.04	4055.09	1088.15	1562.91	2658.46	2050.92	2134.87	2374.73	3856.51	1760.05	1554.95	1888.97	1266.62
COG2115	Xylose isomerase	3220.4	10550.9	16088.6	2385.61	6186.86	8849.45	23177.5	8876.55	8006.37	6149.06	9202.44	8159.11	9423.32	10807.7	21748.5
COG2116	Formate/nitrite transporter FocA, FNT family	33496.6	37898.2	77788.2	65403.5	18074.4	44257.3	117828	41977.3	23291.1	34875.2	30662.2	30760.2	30537.2	31282.3	12612.9
COG2119	Putative Ca2+/H+ antiporter, TMEM165/GDT1 family	1686.25	366.83	377.33	264.76	431	304.74	716.92	329.08	788.75	312.42	372.34	389.75	697.5	676.33	470
COG2120	N-acetylglucosaminyl deacetylase, LmbE family	15939.1	11385.7	23941.7	10122.8	6412.03	21269.7	48675.5	18038.6	10261.1	19465.2	23690.3	6999.23	9316.27	8387.58	8700.94
COG2121	Uncharacterized conserved protein, lysophospholipid acyltransferase (LPLAT) superfamily	173.23	9544.95	1147.69	64.47	352.27	2147.86	395.89	1509.83	382.48	253.34	1009.21	2624.33	373.08	1219.33	1671.33
COG2122	Uncharacterized protein, UPF0280 family, ApbE superfamily	95.17	2174.33	50.33	45.17	28	62	66.17	89.67	47.33	58.33	36.84	51.67	65	53	21.33
COG2124	Cytochrome P450	1863.04	2038.12	2451.88	5795.54	1212.65	2242.14	5552.57	2926.33	4327.95	2855.65	5568.67	2871.8	3075.45	4443.13	2603.45
COG2127	ATP-dependent Clp protease adapter protein ClpS	1490.96	10379.1	13907	5647.26	1255.73	2706.59	24649.5	5434	5197.67	4566.71	4173.76	1872.38	2047.12	3116.52	4782.99
COG2128	Alkylhydroperoxidase family enzyme, contains CxxC motif	1384.5	8148.63	13254	5787.62	1551.41	3315.94	25104	4116.82	4199.73	2407.32	3757.2	2229.58	2528.17	3624.47	1853.61
COG2129	Predicted phosphoesterase, related to the Icc protein	12521.7	5462.75	9843.5	731.59	2218.25	7958.5	8186.92	11196.8	9603.83	11590.5	5908.34	6941.75	8379.83	6255.17	5970.5
COG2130	NADPH-dependent curcumin reductase CurA	644.56	7519.11	12373.7	1008.43	1165.73	2521.42	22821.5	3181	2649.92	1482.81	1843.34	907.88	1093.12	1193.52	841.49
COG2131	Deoxycytidylate deaminase	54789.9	33970.7	44238.9	63748	21236.7	49988.6	42497	47714.7	34899.9	50394.8	39902.7	43447.9	39522	39191.5	20985.8
COG2132	Multicopper oxidase with three cupredoxin domains (includes cell division protein FtsP and spore coat protein CotA)	1324.9	21730.6	25629.8	4118.67	2293.56	6795.6	45064.5	7769.9	5972.48	3190.22	4214.04	4712.12	2835.28	4514.11	6328.39
COG2133	Glucose/arabinose dehydrogenase, beta-propeller fold	1065.8	7605.43	12538.2	2917.44	1137.83	2691.06	24406.1	3892.66	4283.05	2177.08	2560.68	1350.08	1574.92	2272.38	1120.62
COG2134	CDP-diacylglycerol pyrophosphatase	161.91	6950.21	11720.4	158.17	796.33	1927.75	20979.3	2319.75	1482.3	666.33	549.67	242.33	313.92	188.72	208.62
COG2135	Putative SOS response-associated peptidase YedK	12810.2	18032.2	27259.4	6152.92	8058.81	14840.2	27153.2	15860.3	20145.4	12601.5	13747.7	8889.71	15919	13057.5	25998.2
COG2137	SOS response regulatory protein OraA/RecX, interacts with RecA	55381.2	33886.7	54676.8	66754.4	23853	49482.4	63788.4	47863.5	34762.8	48598.4	43965.7	42092.2	43003.8	44012.4	39419.2
COG2138	Sirohydrochlorin ferrochelatase	398.23	407.9	549.05	3004.5	324.65	426.1	1133.71	823.67	909.9	655.98	1811.83	857.8	567.95	862.97	514.62
COG2140	Oxalate decarboxylase/archaeal phosphoglucose isomerase, cupin superfamily	305.83	558.25	782.5	224.75	650.75	929	695.17	2439.75	6264.53	2075.5	2575.33	1924.25	2592	2861.5	3276.5
COG2141	Flavin-dependent oxidoreductase, luciferase family (includes alkanesulfonate monooxygenase SsuD and methylene tetrahydromethanopterin reductase)	3364.57	23738.7	40597.5	20777.7	4577.77	8798.56	77288.2	12886.2	13496.4	7118.24	16571.9	7417.57	5620.01	11197.2	5142.08
COG2142	Succinate dehydrogenase, hydrophobic anchor subunit	443.5	7194.71	12144.2	2999.1	984.83	2222.66	22969.6	2830.66	2718.05	1287.58	2228.01	990.58	930.92	1559.88	632.12
COG2143	Thioredoxin-related protein	112.67	37.95	70.25	12.17	33	57.73	51.13	226.17	128.98	84.14	786.22	128	39.35	74.33	155.33
COG2144	Selenophosphate synthetase-related protein	4.5	0	5.83	74.67	0	12.57	109	27	85	39	84.67	2	2	44	0
COG2145	Hydroxyethylthiazole kinase, sugar kinase family	39921.7	32600.1	44730.6	9839.27	14908.2	39597	55858.6	36088.6	19740.5	38626	32966.8	15348.6	22911.5	17198.5	29975.2
COG2146	Ferredoxin subunit of nitrite reductase or a ring-hydroxylating dioxygenase	1273.73	15038	24649.8	8711.53	2217.41	4866.6	44952.2	6586.91	6104.39	3289.74	5760.35	2806.16	2297.84	3724.22	4767.04
COG2148	Sugar transferase involved in LPS biosynthesis (colanic, teichoic acid)	107700	76536.9	98761.2	85703.7	41056.8	90578.1	104832	107202	75617.9	104531	83973.4	77759.1	68351.7	71321.1	68455.9
COG2149	Uncharacterized membrane protein YidH, DUF202 family	548.97	7321.11	12262.5	3153.51	1121.73	2341.02	22083.1	3016.25	2206.25	1214.73	2214.09	1027.13	782.62	930.02	655.82
COG2151	Metal-sulfur cluster biosynthetic enzyme	15801.5	29737.8	23247.4	67506.6	12082.2	9815.37	27896.6	13478.6	31206.3	8088.91	16462.5	33240.9	24199.5	36636.5	32758.7
COG2152	Predicted glycosyl hydrolase, GH43/DUF377 family	13813	3870.91	9198.96	5380.83	7330	10610.3	3214.4	9750.4	7267.25	7944.24	6821.03	9982.75	6325	3302.5	6024.5
COG2153	Predicted N-acyltransferase, GNAT family	13345.1	19633	26545.9	64412.7	7110.41	19637.3	42158.5	16964.1	26100.2	20540.7	25228.5	24232.2	20652	29405.4	8991.36
COG2154	Pterin-4a-carbinolamine dehydratase	219.41	224.22	290.66	365.93	119	273.91	1517.1	348.58	888.75	478.25	850.34	322.25	456	907.83	369.5
COG2155	Uncharacterized membrane protein YuzA, DUF378 family	30227.2	9487.45	36125.4	10980.3	10492.4	40616.4	32871.9	33291	13423	38744.9	28126.5	11968	18743.2	10009.2	7697
COG2156	K+-transporting ATPase, c chain	13887.4	28189.7	22702.5	3421.84	6863.22	20956.1	37684.2	22703	15279.5	20374.6	18977.4	11893.4	10116.2	9026.73	10533.4
COG2158	Uncharacterized protein, contains a Zn-finger-like domain	7	47	18	13	0	8	0	0	7	9	0	11	0	0	0
COG2159	Predicted metal-dependent hydrolase, TIM-barrel fold	27766.7	10980.3	34120.5	2808.49	11581.6	38649.4	19475.1	31069.2	10162.6	30414.6	15146.2	10882	20906.4	9164.17	7042
COG2160	L-arabinose isomerase	12827.4	13733.2	23882.6	53719.7	9977.23	12344.1	25664.9	18025.8	11639.4	11140.5	12017.1	25008.5	21166.2	30976.9	25330.9
COG2161	Antitoxin component YafN of the YafNO toxin-antitoxin module, PHD/YefM family	707.51	7620.54	12897.2	453.64	2055.33	4536.92	21841.9	5228.25	1808.26	980	888.78	426.33	482.92	494.06	767.12
COG2162	Arylamine N-acetyltransferase	340.91	7226.59	11966.1	348.26	898.33	2137.07	21331.1	2623.75	1732.68	930.58	783.84	451.58	572.17	441.6	401.74
COG2164	Uncharacterized protein	0	0	0	3	0	0	5	0	0	0	0	0	0	0	0
COG2165	Type II secretory pathway, pseudopilin PulG	2710.64	37668.2	55822.2	4720.22	5542.07	21692.9	86611.4	21808.4	13238.6	11064.4	5767.08	4033.14	2238.78	3108.25	3842.43
COG2166	Sulfur transfer protein SufE, Fe-S center assembly	9325.63	22024.2	26406.7	3235.36	6412.78	7322.78	43646.2	9409.8	6502.66	4026.87	4691.69	10049.9	5110.4	3581.12	5147.05
COG2168	Sulfur transfer complex TusBCD TusB component, DsrH family	172.24	6956.21	11728.4	158.17	797.83	1934.25	20991.8	2320.75	1491.3	667.33	568.67	245.33	318.25	199.72	208.62
COG2169	Methylphosphotriester-DNA--protein-cysteine methyltransferase (N-terminal fragment of Ada), contains Zn-binding and two AraC-type DNA-binding domains	202.18	6977.43	11835.2	248.82	805.33	2002.66	21558.5	2355.41	1618.63	981.33	745.94	239.33	358.42	346.88	236.62
COG2170	Gamma-glutamyl:cysteine ligase YbdK, ATP-grasp superfamily	668.89	7377.11	12457.3	5649.76	1203.98	2444.59	22472.9	3247	2443.92	1367.06	3241.51	1460.88	858.37	1214.52	752.24
COG2171	Tetrahydrodipicolinate N-succinyltransferase	8501.41	15281.5	19012.3	62989.7	8160.73	8078.32	28486.9	11482.8	20349.1	6533.12	16875.5	24839.8	21920.3	33732.3	27105.2
COG2172	Anti-sigma regulatory factor (Ser/Thr protein kinase)	58312.5	20613.5	49852.6	11324.8	16682.1	64792.8	66851.3	51586.3	23045.4	64579.7	51052.6	19300.8	31060	17275.9	17441.8
COG2173	D-alanyl-D-alanine dipeptidase	8995.64	20190.8	16642.8	50409.8	7211.37	10446.8	25410.3	8353.63	6491.36	5798.63	5062.43	25692	17738	22670	5546.35
COG2175	Taurine dioxygenase, alpha-ketoglutarate-dependent	941.82	7865.71	12704.4	1232.94	1325.33	2887.39	22163.1	3444.66	2476.05	1643.08	1617.01	1294.08	1550.42	1249.38	1108.62
COG2176	DNA polymerase III, alpha subunit (gram-positive type)	34269.2	17587.4	40402.5	63368.8	14317.1	45075.9	35941.8	37900.6	29376.1	43429	35689	33142.2	33684.2	35554.8	14363.5
COG2177	Cell division protein FtsX	53742.5	28847.7	55214	64674	25247.8	51293.8	64507.9	51062.1	40606	52321.8	49740.2	45588.5	48247.3	49384.9	45384.7
COG2178	Predicted RNA- or ssDNA-binding protein, translin family	3	0	0	0	0	0	24	0	5	0	7	6	4	21	7
COG2179	Predicted phosphohydrolase YqeG, HAD superfamily	43545.5	23132.8	40207.3	58915.8	15870.4	47343.6	39008.4	41557.6	28512.7	44280.4	35487.6	33369.8	34193.9	36346.3	16033
COG2180	Nitrate reductase assembly protein NarJ, required for insertion of molybdenum cofactor	2342.89	14817.9	24053.5	3670.93	2151.06	4213.59	43219.2	5386.33	4721.67	1970.81	2847.76	1275.21	1249.79	1102.69	1011.82
COG2181	Nitrate reductase gamma subunit	2458.89	17346.4	24333.3	3733.43	2172.56	4591.09	44221.2	7803.33	5808.67	5954.56	3224.26	1473.21	1897.29	1350.19	1350.32
COG2182	Maltose-binding periplasmic protein MalE	15852.7	17404.4	26445.1	11576	5897.16	8169.98	25000	15734.1	14436.1	13112.3	11784.8	11254.7	10062.8	17181.4	24378.1
COG2183	Transcriptional accessory protein Tex/SPT6	50558.5	28765	53178.3	62132.8	21188.5	47922.4	59868.9	45842.7	30631.5	48363.9	38610.8	40839	38156.3	39877.9	22133.2
COG2184	Fido, protein-threonine AMPylation domain	8171.98	11936.8	19393.4	3401.34	4639.83	8677.08	23289	10575.7	10992.5	8311.56	4609.85	3242.75	2949.42	3815.89	6296.45
COG2185	Methylmalonyl-CoA mutase, C-terminal domain/subunit (cobalamin-binding)	2086.08	5806.38	375.63	3960.67	214	483.25	1767.42	2176.92	1840.38	1974.92	1442	653	770.25	585.05	375.12
COG2186	DNA-binding transcriptional regulator, FadR family	73567.1	103799	169762	14879.8	30733.8	82134.6	254967	96888.9	43625.4	75610.4	59589	35913	43670.6	35256.7	40917.7
COG2187	Aminoglycoside phosphotransferase family enzyme	13.67	13	19	103.17	0	34.57	157.17	34.33	141.5	68	99.67	23	11	64.33	8
COG2188	DNA-binding transcriptional regulator, GntR family	84275.9	115448	167533	310683	47110.1	94870.9	230601	96903.9	119813	83684.9	87425.7	133933	115246	160657	74202
COG2189	Adenine specific DNA methylase Mod	3886.23	8080.23	4728.98	97533	5697.82	7708.76	2256	5071.97	7322.78	4528.38	6056.99	35601.3	22458.8	36372.8	5723.95
COG2190	Phosphotransferase system IIA component	15672	30138.3	29394.4	62299	10058.7	14148.2	32592.8	22394.6	31100.2	18067.4	18238.9	28879.8	22282.7	32504.4	14669.3
COG2191	Formylmethanofuran dehydrogenase subunit E	96	2467.5	202.25	28.5	0	255	611	1272.5	577	2093.75	207.5	126	425	144.5	198.5
COG2192	Predicted carbamoyl transferase, NodU family	31.17	31	45.33	48.51	10	43.34	60.17	59.33	21	158	20.34	11	18	27.33	18
COG2193	Bacterioferritin (cytochrome b1)	428	9354.71	12974.7	342.6	1269.33	4483.86	23753.7	6249.16	3170.8	3192.08	1275.18	507.08	1117.42	1656.88	861.62
COG2194	Phosphoethanolamine transferase for periplasmic glucans (OPG), alkaline phosphatase superfamily	10660.8	54968.7	72724.5	1154.46	8750.11	14882.9	127314	18735	11898	7345.12	6505.37	7321.44	4675.15	3345.77	5143.41
COG2195	Di- or tripeptidase	88117.9	65351.8	85063.6	79413.2	35080.6	59345.3	83439.6	67116.1	56010.3	60113.7	44207.5	65221.7	56662.2	50852.2	31013.5
COG2197	DNA-binding response regulator, NarL/FixJ family, contains REC and HTH domains	111923	111936	206954	84026.7	61814.7	113355	296906	113923	84784.5	107970	112696	80116.9	99655.3	100005	149689
COG2198	HPt (histidine-containing phosphotransfer) domain	377.5	3365.22	257.83	131.67	880	537.17	1694.5	1748.5	1293.83	2219.5	501.01	282.5	537	461.67	744
COG2199	GGDEF domain, diguanylate cyclase (c-di-GMP synthetase) or its enzymatically inactive variants	243697	171350	330111	42264.1	70436.3	233832	398268	251215	102148	257562	161852	85962.8	108386	78416.4	72248.2
COG2200	EAL domain, c-di-GMP-specific phosphodiesterase class I (or its enzymatically inactive variant)	106971	116146	219126	21210.6	38708.2	126287	287775	145691	58625.3	124470	72844.3	39915.6	44539.7	38665.9	36522.7
COG2201	Chemotaxis response regulator CheB, contains REC and protein-glutamate methylesterase domains	28716.2	12644.2	35575	3179.93	7863	32432.4	50562.2	23693.8	10707.3	32736.2	23844.3	8312.25	13885.8	7926.55	5710.12
COG2202	PAS domain	32.67	80	58.33	39.34	33	58.74	31.67	29.33	40	67	56.34	40	54	19.33	47
COG2203	GAF domain	118.66	217	152.66	65.01	29	183.34	524.34	1245	611	1939	177.34	113	280	133	192
COG2204	DNA-binding transcriptional response regulator, NtrC family, contains REC, AAA-type ATPase, and a Fis-type DNA-binding domains	36622.8	65527	59891	4129.22	18869.1	27368.6	110447	41262.1	27154.7	40551.8	25024.5	30146.7	23097.8	12314.2	16271.8
COG2205	K+-sensing histidine kinase KdpD	12246.1	20144.9	25059.4	3442.32	5879.6	20299.8	38083.1	21139.4	14355.3	19205.9	17554.2	9307.66	9702.5	8239.38	8678.95
COG2206	HD-GYP domain, c-di-GMP phosphodiesterase class II (or its inactivated variant)	36805.3	5064.55	34654.2	7555.26	7585.25	28306.2	13534.7	17869.4	9550.97	30848.2	15589.7	11096.2	16183.5	9294	6051
COG2207	AraC-type DNA-binding domain and AraC-containing proteins	414769	227252	444321	186547	158479	369886	525843	369414	225554	383962	289290	228301	243769	189929	177444
COG2208	Serine phosphatase RsbU, regulator of sigma subunit	4795.22	1477.58	5850.7	487.68	1581	9409.65	10433.1	5595.67	3774.47	11628.9	7665.56	2896	6153.1	2048.38	1741.95
COG2209	Na+-transporting NADH:ubiquinone oxidoreductase, subunit NqrE	8644.06	1545.64	1606.66	223.69	4564.78	1266.2	801.9	3135.72	3062.28	2377.71	2234.86	6489.7	3953.15	1513.07	2992.6
COG2210	Peroxiredoxin family protein	227	131	98	18	292	93	329	340	279.78	222	262.33	164	114	110	175
COG2211	Na+/melibiose symporter or related transporter	93326.9	88611.8	132462	133958	48719.5	76205.5	159627	92018.9	75349.4	75285.5	73101.5	81903.3	77868.5	95245.5	96368.4
COG2212	Multisubunit Na+/H+ antiporter, MnhF subunit	1041.88	1054.52	4636.18	5629.92	363.05	1830.77	3918.99	2521.25	2696.46	3082.8	3282.16	2180.85	1387.65	3037.6	1071.15
COG2213	Phosphotransferase system, mannitol-specific IIBC component	3010.84	18712.2	28551.2	54109.1	5361.08	7673.75	44950.9	8896.83	14001.3	4630.66	7655.27	21425.6	15207.8	25376.6	6658.12
COG2215	ABC-type nickel/cobalt efflux system, permease component RcnA	224.06	7004.63	11777.1	237.51	838.99	1984.25	21412.5	2369.25	1693.9	758.49	676.01	340.49	527.09	539.66	329.36
COG2216	High-affinity K+ transport system, ATPase chain B	10825.5	27245.4	21960.3	3295.59	4337.97	20152.9	37452.6	17759.5	13717.3	18662.3	16621.2	9809.61	8426.73	7327.98	8392.68
COG2217	Cation transport ATPase	164698	125698	167541	301714	73587	168599	180091	154096	122343	158244	143187	167176	153755	176067	110465
COG2218	Formylmethanofuran dehydrogenase subunit C	1	0	2.33	7.67	0	2.67	8	0	2	2	2.67	2	2	0	0
COG2220	L-ascorbate metabolism protein UlaG, beta-lactamase superfamily	53769	39213.7	58161	13968.5	19129.2	53407.7	65159.3	51464.8	22476.9	55622.2	37787.4	29885.2	32049.1	21897.1	20222.6
COG2221	Dissimilatory sulfite reductase (desulfoviridin), alpha and beta subunits	27144.5	10654.4	20455.8	12451.5	6159	19258.7	28759.9	28023.5	11805.3	26614.4	19537.5	8920	11076	8300.67	7615.5
COG2222	Fructoselysine-6-P-deglycase FrlB and related proteins with duplicated sugar isomerase (SIS) domain	4679.49	20432.6	34267.9	9516.65	5383.74	11690.2	49943.5	18908.5	24788.2	14745.3	13078	10491	11656.4	15638	13496.5
COG2223	Nitrate/nitrite transporter NarK	15456.9	43869.2	64497.9	10542.3	10873.6	12827.9	114992	20302.8	15484.3	9645.76	10806.5	11344.2	8165.2	7969.03	10646.5
COG2224	Isocitrate lyase	426.5	7190.43	12140.2	2988.1	983.33	2220.56	22890.1	2896.33	2677	1306.41	2198.93	975.08	899.42	1485.05	631.29
COG2225	Malate synthase	600.33	14122.4	23883.7	3150.76	1795.33	4172.99	44620.1	5168.67	4430.17	2050.24	2867.43	1185.58	1167.92	1850.89	825.46
COG2226	Ubiquinone/menaquinone biosynthesis C-methylase UbiE	70936.5	61499.2	79878.9	24854.5	23819.2	74470.5	114008	72505.9	47021.3	77115	59832.1	34794.3	38703.7	29456.6	29597.8
COG2227	2-polyprenyl-3-methyl-5-hydroxy-6-metoxy-1,4-benzoquinol methylase	1455.74	14352.6	23955.6	3101.26	1781.83	4280.74	43654.8	5252.08	4001.18	2101.58	2559.34	1593.58	1211.5	1699.43	965.24
COG2229	Signal recognition particle receptor subunit beta, a GTPase	244.98	257	270.5	229.85	147	207.5	276.52	224.5	173.5	198.5	212	238.5	252	215	221
COG2230	Cyclopropane fatty-acyl-phospholipid synthase and related methyltransferases	10018.5	19520.8	21413.7	59238.2	8745.21	8260.51	28677.5	15563.7	19650.6	7907.01	13126.7	25177.3	22081.8	32602	26008.2
COG2231	Uncharacterized protein related to Endonuclease III	211	2278.33	689.83	121.83	74	1405	237.5	336.33	299.33	216.5	921.66	239	125	173.17	272
COG2232	Predicted ATP-dependent carboligase, ATP-grasp superfamily	1	0	2.33	7.67	0	2.67	8	0	2	2	2.67	2	2	0	0
COG2233	Xanthine/uracil permease	81694	94090	129326	134041	39798.5	78001.9	197336	82652.4	68472.2	72530.2	73603.5	70274.2	73263.5	80598	70323.6
COG2234	Zn-dependent amino- or carboxypeptidase, M28 family	1563.74	7718.21	12390.9	363.84	1879.33	2456.25	21498.8	3891.75	2244.55	1509.33	948.67	1084.33	964.92	504.22	748.62
COG2235	Arginine deiminase	2331.35	2075.05	2839.63	5110.47	479.5	2030.48	3406.42	3149.42	3929.16	1599.14	2229.65	2011.17	1003.1	2468.88	1589.45
COG2236	Hypoxanthine phosphoribosyltransferase	1681.92	197	346.5	2575.09	430	172.07	750.59	349.08	1022.75	355.25	2053	723.75	551	794.33	551
COG2239	Mg/Co/Ni transporter MgtE (contains CBS domain)	36425.5	16244.1	29453.7	64136.8	12433.9	33685.1	37856.5	30297.5	27020.5	40110.8	36450	34228.8	29878.9	35052.9	14960.7
COG2240	Pyridoxal/pyridoxine/pyridoxamine kinase	45186.3	40250.4	61865.8	110531	23830.4	48489.2	73536.5	43146.2	32338.3	40855.4	37759	54185.3	49698.8	58277.7	33938.9
COG2241	Precorrin-6B methylase 1	420.41	129.33	198.8	1928.67	68.58	285.98	1157.54	862.25	1508.2	633.14	904.3	584.83	430.52	387.72	180.87
COG2242	Precorrin-6B methylase 2	21814.7	12284.4	21008.7	5669.06	8647.93	23648.6	16787	24061.9	9718.31	22658.3	12535.1	7350.75	14025.2	6304.39	5095.95
COG2243	Precorrin-2 methylase	19805.9	14953.4	14412.2	5733.81	5464.93	14575.6	16491.3	19511.1	10353.4	18060.6	10681	7827.5	9883.67	6327.56	6254.45
COG2244	Membrane protein involved in the export of O-antigen and teichoic acid	204516	122082	209192	299692	93044.9	200702	219296	199397	139450	200183	165346	188782	168351	181004	114571
COG2245	Uncharacterized membrane protein	7	5	0	2.5	2	2.5	4	2.5	2.5	5.5	0	0	2.5	0	0
COG2246	Putative flippase GtrA (transmembrane translocase of bactoprenol-linked glucose)	76342.6	37295.7	73081.7	118160	36954.2	81934.4	55560.6	71398.1	54138.4	79144.7	65349.8	67748.3	70922.9	72783.7	49149.1
COG2249	Putative NADPH-quinone reductase (modulator of drug activity B)	5603.55	40159.4	50775.4	5512.69	7143.02	11112.3	86219.2	14191.2	12606	4714.96	10499.2	7700.02	8728.91	10515	23436
COG2250	HEPN domain	455	278	591.5	0	345	1381.5	86	505.5	155	244	62	191	133	46	167
COG2251	Predicted nuclease, RecB family	165.4	199.9	224.88	341.17	154.65	181.27	664.2	354	439.45	301.65	520.67	246.8	276.45	412.8	238.95
COG2252	Xanthine/uracil/vitamin C permease, AzgA family	56507.4	70189.9	95800.9	178177	30184.3	61297.1	130568	60702.8	62832	55237	53667.8	74913.3	66888.7	88311.8	46277.5
COG2253	Predicted nucleotidyltransferase component of viral defense system	2597.9	2442.5	2976.6	257.8	1906.6	1345.3	421.1	1945.5	1582	2909.2	949.5	4962.5	2673.4	1631	1454.5
COG2255	Holliday junction resolvasome RuvABC, ATP-dependent DNA helicase subunit	55845.3	43586.3	56937	67142.8	24829.7	52844.2	66219.4	52821.1	42054.4	53231.2	49042	46754.3	46528.2	48347.2	44521.6
COG2256	Replication-associated recombination protein RarA (DNA-dependent ATPase)	61255.9	58347.5	65755.2	71322.5	25951.6	58531.3	68855.8	59255.9	49598.3	58137.2	50652.6	54418.3	50150.7	55015.2	48510.4
COG2257	Type III secretion system substrate exporter, FlhB-like	21855.5	4527.44	15440.1	927.17	3455.5	16269.1	20906	13564.5	6012.11	20047.8	16815.3	7454	7124	6237.67	5298
COG2258	Uncharacterized conserved protein YiiM, contains MOSC domain	602.81	7380.11	13551.4	5564.17	1104.73	2306.82	23493	3520.75	3206.42	1471.81	2891.84	1061.63	881.12	1288.52	786.99
COG2259	Uncharacterized membrane protein YphA, DoxX/SURF4 family	8914.94	30067.6	28574.8	4629.22	6105.58	10348.1	47640.2	12883.4	9488.12	6163.12	8402.31	11714	6238.85	7260.77	8146.99
COG2261	Uncharacterized membrane protein YeaQ/YmgE, transglycosylase-associated protein family	6381.83	19473.8	29960.5	60267.8	5994.98	7878.34	46854.7	8825.08	15444.5	4613.47	8079.61	22753.3	14820.1	27499.9	9102.19
COG2262	50S ribosomal subunit-associated GTPase HflX	55550.3	43390.3	56795	67137.3	24410.7	52705.7	66151.4	52372.6	41769.9	53032.7	48218	46396.3	46372.7	48258.2	44212.6
COG2264	Ribosomal protein L11 methylase PrmA	54012.3	39661.8	56117.3	64157.7	20877.5	50466.9	63457.4	47069.1	30392.2	48218	36677.9	41587.9	36914.1	37158.4	17794.9
COG2265	tRNA/tmRNA/rRNA uracil-C5-methylase, TrmA/RlmC/RlmD family	84177.3	75514.6	107579	133518	35715	72339.8	122666	82953.4	76836.6	78547.2	70445.2	81104.5	71703.4	85419	62199.3
COG2267	Lysophospholipase, alpha-beta hydrolase superfamily	52903.1	33662.2	75896.2	19836	27380.7	63215.9	88632.6	62821.9	38101.1	58133.3	55786.6	25163	43451.7	34320.5	63481.1
COG2268	Uncharacterized membrane protein YqiK, contains Band7/PHB/SPFH domain	7327.66	18546.7	24660.5	2753.12	3004.22	14713.3	30189.1	14836.6	6548.06	11846.7	6954.69	8521.53	6329.63	4958.43	4714.73
COG2269	Elongation factor P--beta-lysine ligase (EF-P beta-lysylation pathway)	248.24	6961.21	11740.4	192.67	801.33	1955.75	21579.3	2398.75	1858.3	791.33	706.17	289.83	407.25	373.22	258.12
COG2270	MFS-type transporter involved in bile tolerance, Atg22 family	18470.9	7802.98	11383.5	11676.5	7389.5	15396.4	23516.8	16042.4	17224.9	18282.7	25424.9	7403.72	14025.9	13622.5	25743.3
COG2271	Sugar phosphate permease	48447.4	107957	151730	88123.6	26358.2	53525.5	259939	66822.6	61661.1	50767.7	46780.8	49841.6	42073.1	50585.6	26936.8
COG2272	Carboxylesterase type B	1739.7	4455.51	2866.48	3512.59	1586.88	4495.45	2399.16	5865.17	2488.37	3556.71	3157.34	1915.68	1785.32	2673.99	5234.19
COG2273	Beta-glucanase, GH16 family	781.26	855.22	5160.76	175	2577	9208.33	940.64	8834.8	1617	3507	2754.4	329	522	697.5	1092.5
COG2274	ABC-type bacteriocin/lantibiotic exporters, contain an N-terminal double-glycine peptidase domain	20585.3	8945.73	15423.2	104988	11489.9	11738.3	8973.89	13956.9	16880.8	15937.4	13398.5	41604.4	28448.5	44540.4	9391.26
COG2301	Citrate lyase beta subunit	10854	20940.6	19881.6	8306.41	3074.58	15379.9	39355.6	12943.8	8397.34	16213.2	16367.8	4110.58	6430.92	4783.27	2820.99
COG2302	RNA-binding protein YlmH, contains S4-like domain	29467.2	19893.9	30705.8	62911.3	12874.1	32039.4	20240.8	29929.8	26558.1	30618.4	22798.5	29704.2	27518.2	33238	12399
COG2303	Choline dehydrogenase or related flavoprotein	1553.23	8538.44	13368.7	2093.79	1676.56	3494.6	26438.9	4409.16	4606.96	2719.3	3368.44	2289.71	3070.79	4200.02	2193.83
COG2304	Secreted protein containing bacterial Ig-like domain and vWFA domain	1620	689.6	2354.2	242.1	509.2	4270.2	4091.4	2674.55	1356.9	4288.9	1508.6	985.45	3171.9	832.6	485.9
COG2306	Predicted RNA-binding protein, associated with RNAse of E/G family	257.9	532.12	244.05	277.5	145.65	185.1	568.87	409	387.45	277.65	576.33	268.8	262.45	361.3	250.95
COG2307	Uncharacterized conserved protein, Alpha-E superfamily	195.58	237.83	242.83	276.26	132.33	247.14	805.17	259.58	414.17	293.58	358.34	295.58	453.17	633.67	292.5
COG2308	Uncharacterized conserved protein, circularly permuted ATPgrasp superfamily	1744.91	403.83	354.66	472.43	466.33	313.31	1276.01	369.58	1249.67	439.08	758.34	537.08	895.67	1008.17	664
COG2309	Leucyl aminopeptidase (aminopeptidase T)	30432.6	15878.3	26744.3	62344.5	10310.3	28874.4	33187.8	27961.6	22569.1	31624.4	31248.8	34148.1	26980.9	35247.2	15402.3
COG2310	Stress response protein SCP2	1666	1308	4526.64	8485	1123	1710.32	3799	3047.5	2988	2130	2339.67	1403	1646	1370.34	1222
COG2311	Uncharacterized membrane protein YeiB	4467.17	21427.7	14777.6	486.54	3614.47	6795.66	22874.9	7465.11	4203.05	2612.94	3365.23	7987.44	2805.83	3386.13	5153.78
COG2312	Erythromycin esterase homolog	175.3	196	204.3	212.34	102	200.17	441.41	236.73	269	208	231.2	232	257	212.33	184
COG2313	Pseudouridine-5'-phosphate glycosidase (pseudoU degradation)	2566.58	7410.88	13061.9	2103.67	1203	4911.25	25177.9	4801.75	3394.66	2211.5	1897.33	1459.5	2675.75	1273.38	711.12
COG2314	Uncharacterized membrane protein YozV, TM2 domain	320.24	247.4	754.3	349.01	143.4	1208.34	1126.04	454.66	482.2	724.4	779.59	644.8	426.2	431.46	389.2
COG2315	Predicted DNA-binding protein with 'double-wing' structural motif, MmcQ/YjbR family	43093.8	34414.3	62358.1	7141.9	16772.2	45332	69500.1	44223	24479.9	40867.2	31337.5	26516.5	25727.6	17432.8	17864.2
COG2316	Predicted hydrolase, HD superfamily	33512	15223.3	30998.8	1331.5	9269.5	36943.5	35051.3	31152.7	10428.5	36065.1	24734.5	12187	18857.5	9863.67	8389.5
COG2317	Zn-dependent carboxypeptidase, M32 family	4084.51	4133.68	6294.88	5753.22	1108.08	2809.75	4662.28	6202.5	9038.38	5478.33	5737.6	4407.08	4963.92	4739.22	4943.62
COG2318	Uncharacterized damage-inducible protein DinB (forms a four-helix bundle)	68.07	49.27	65.83	67.43	21.33	52.67	612.42	335.25	285.76	180.08	196.33	87.08	180.17	320.34	126
COG2319	WD40 repeat	22.83	21	25.5	82	13	43.5	365.67	52	181	103	114	43	143	299	113
COG2320	GrpB domain, predicted nucleotidyltransferase, UPF0157 family	1928.24	992.05	2026.16	4470.34	565.58	1226.83	2187.5	1328	1239.89	970.83	1379.34	796.83	551.67	651.18	587.5
COG2321	Predicted metalloprotease	2124.72	7612.33	13867.8	3615.6	1538.98	2588.09	23802.6	3270	3669.45	1664.06	3005.84	2229.38	1624.7	3257.02	1550.74
COG2322	Uncharacterized membrane protein YozB, DUF420 family	11	6.22	33	18	0	6	289	132	154.78	88	217.33	18	3	86	40
COG2323	Uncharacterized membrane protein YcaP, DUF421 family	34127.5	18719	48242.7	17684.5	13093.3	49068.7	58398.2	34825.4	20764.6	40293.9	31055.6	11027.8	22901.8	11780.4	6798.12
COG2324	Uncharacterized membrane protein	2.33	0	5	2	0	3	4.67	1	0	0	0	0	0	0	0
COG2326	Polyphosphate kinase 2, PPK2 family	27501.5	29967.7	20866.8	8212.48	11020.1	26369.6	26372.3	29256.8	16894.3	26713.5	28613.1	15960.5	16432.4	18582.5	33361.7
COG2327	Polysaccharide pyruvyl transferase family protein WcaK	13097.9	15135.4	28675	3378.27	5540.1	20139.5	33705.5	14527.9	6654.23	14949.7	10478.7	5511	9791.35	5306.45	6431.72
COG2329	Heme-degrading monooxygenase HmoA and related ABM domain proteins	2041.23	657.83	777.09	3224.95	687.98	601.17	2257.97	1106.82	1795.12	927.23	2356.51	1239.38	1220.87	1497.34	980.57
COG2331	Predicted nucleic acid-binding protein, contains Zn-ribbon domain	2090.75	3321.5	880.33	3041.76	642	799.74	2231.76	2677.08	3227.75	3484.25	2818.17	1495.75	1772	2487.83	4460
COG2332	Cytochrome c-type biogenesis protein CcmE	1837.16	9546.33	12095.3	322.01	1208.83	2254.34	23002.8	3928.33	3454.42	3072.33	1405.01	660.83	1287	1220.67	962
COG2333	Metal-dependent hydrolase, beta-lactamase superfamily II	60813.4	43639.2	70247.3	73587.4	20656.4	62233.8	77969.9	64132.6	42315.8	68066.3	50811.9	44125	45419.6	45836.3	25568
COG2334	Ser/Thr protein kinase RdoA involved in Cpx stress response, MazF antagonist	24115.7	18839.1	36097.9	16143.9	11754.3	20847.3	46353.4	26722.7	19193.9	24896.3	29826.4	12656.3	20374.5	21640	49155.1
COG2335	Uncaracterized surface protein containing fasciclin (FAS1) repeats	187.58	272.5	229	397.09	116	249.17	1373.18	289.58	849	415.25	638.5	311.25	449.5	755.33	323.5
COG2336	Antitoxin component of the MazEF toxin-antitoxin module	1105.6	21988	35484	1014.8	2563	5969.4	63484.2	7662	5858.8	2297	2177.6	1085	1164.5	1821	4517
COG2337	mRNA-degrading endonuclease, toxin component of the MazEF toxin-antitoxin module	64534.4	50492.2	90702.3	66485.9	24399.3	70509.1	114109	62403.6	40660.4	58585.4	44161.5	37740.8	43125.2	39665.3	21990
COG2339	Membrane proteinase PrsW, cleaves anti-sigma factor RsiW, M82 family	848.56	974.62	1556.55	3877.66	525.15	804.6	2509.55	2624.17	3256.9	2206.98	3122.16	1242.3	1171.95	1947.47	3913.62
COG2340	Uncharacterized conserved protein YkwD, contains CAP (CSP/antigen 5/PR1) domain	37121.2	6111.85	35668.4	8429.67	11968.1	47406.2	37840.7	32784	13091.2	37254.9	28999.3	8736.8	21825.8	9105.8	9024.95
COG2342	Endo alpha-1,4 polygalactosaminidase, GH114 family (was erroneously annotated as Cys-tRNA synthetase)	5.67	6	7	16.67	0	6.67	8.67	7.33	6	6	6.67	6	9	6.33	5
COG2343	Uncharacterized conserved protein, DUF427 family	178	203	215.5	237.51	116	230.57	414.84	215.33	258.5	212.5	210.67	211.5	266.5	285.83	189.5
COG2344	NADH/NAD ratio-sensing transcriptional regulator Rex	43308.6	22040.3	44041.7	64313.3	17770	50565.1	41983	47728.1	33705.7	50560.2	39703.8	37128.6	37141.2	39172.2	21380
COG2345	Predicted transcriptional regulator, ArsR family	490.13	500.8	672.1	3159	425.3	503.2	1704.91	1019.67	1110.85	797.13	2151.83	1008.1	727.9	1137.27	687.07
COG2346	Truncated hemoglobin YjbI	383.48	280.62	555.54	3019.6	260.65	398.68	2154.8	943.75	1367.15	731.73	2763.51	913.05	677.45	1554.8	648.12
COG2348	Lipid II:glycine glycyltransferase (Peptidoglycan interpeptide bridge formation enzyme)	2090.5	5020.17	6288.17	6420	7333	4441.23	3178.29	9405.5	19944.2	7058.73	18825.9	9968	16591.3	21230	46204
COG2350	Uncharacterized conserved protein YciI, contains a putative active-site phosphohistidine	1193.05	7777.65	13920.7	7758.36	1267.89	2686.64	24747	4587.13	4857.8	2032.64	4535.42	1735.79	1415.79	1916.08	1248.19
COG2351	5-hydroxyisourate hydrolase (purine catabolism), transthyretin-related family	364.32	7191.04	11991.4	515.1	923.66	2179.12	22045.5	2627.33	2052.47	1034.91	969.01	543.91	857.59	1163.39	503.12
COG2352	Phosphoenolpyruvate carboxylase	2280.39	11563.1	15188.1	6951.93	4042.48	3276.76	23500.3	5571.83	11255.5	2860.73	9102.01	4160.88	6741.2	9016.35	21045.6
COG2353	Polyisoprenoid-binding periplasmic protein YceI	893.63	7574.11	12915.9	3492.7	1286.13	2660.42	24685.3	4238.33	3890.2	2206.79	4251.69	1471.43	1376.07	2371.53	1176.48
COG2354	Uncharacterized membrane protein MutK, may be involved in DNA repair	427.72	7179.61	12127.8	3038.75	1026.98	2197.02	22842.3	2910.17	2627.17	1258.56	2363.84	988.38	823.7	1216.19	634.74
COG2355	Zn-dependent dipeptidase, microsomal dipeptidase homolog	26882.2	15209.3	25915.3	8329.73	12913.4	26819.4	22430.7	28761.2	17914.9	28598.8	18955.7	16782.6	20916.9	11969.2	11248
COG2356	Endonuclease I	4370.16	10093.5	12743.1	279.42	2437.08	2620	21293.6	3786.75	3265.55	1872.58	2190.92	2281.08	1966.42	1087.47	2031.37
COG2357	ppGpp synthetase catalytic domain (RelA/SpoT-type nucleotidyltranferase)	46871.6	32574.5	48114.6	76108.8	18103.8	32569.5	24224.6	50468.2	44982.2	43022.3	32632.5	43036.1	33567.4	48515.3	41301.1
COG2358	TRAP-type uncharacterized transport system, periplasmic component	13812.5	12796	7193.83	3468.68	1485	7261.57	10825.3	9464	4614.5	9082.5	4062.67	4482.5	5815.33	3791.5	2609.5
COG2359	Stage V sporulation protein SpoVS (function unknown)	17135.8	8790.67	13361.3	7121.5	4609.75	20361.1	25787.8	16245.2	8678.68	23518.4	20676.7	4333.5	7554.35	4549.67	4067.5
COG2360	Leu/Phe-tRNA-protein transferase	1048.06	16163.5	14566.4	2851.6	1068.5	4400.82	23921.6	6044.16	3867.63	3903.31	1981.34	3290.91	1390.75	2327.38	2408.45
COG2361	Uncharacterized conserved protein, contains HEPN domain	2494.5	1750.25	738	46	1016.5	851	3026.5	2774	1074.75	1656	1137.5	1221.75	1181	488	624.5
COG2362	D-aminopeptidase	522.67	717	98	1921.01	0	98.07	1283.67	750.83	1362.78	287	656	327	160	289.33	129
COG2363	Uncharacterized membrane protein YgdD, TMEM256/DUF423 family	1719.74	7125.43	11915.7	248.34	1131.83	2004.92	22478.3	2547.75	2660.08	1016.83	1130.17	507.83	915.75	1091.22	634.12
COG2364	Uncharacterized membrane protein YczE	45238.4	21200.7	45125.2	67338.7	16661.8	53713.6	43968.9	43070.7	27620.9	53130.7	45905.7	36569.1	37120.9	36041.7	16826.1
COG2365	Protein tyrosine/serine phosphatase	13510.3	28146.3	9951.47	61406.5	10591.8	11091.1	9396.28	20198.3	35985.8	10902	17630.2	26413.8	24400.4	34666.2	30518.2
COG2366	Acyl-homoserine lactone (AHL) acylase PvdQ	53.5	42	81	86.18	3	50.14	591.18	60.16	216.78	141.5	274.17	57.5	73	145.66	43
COG2367	Beta-lactamase class A	8680.4	22305	19923.7	55633.5	7616.86	10189.2	26139	11158.3	16108.2	10700.7	10695.2	29933.8	19417.1	28257.9	10917.5
COG2368	Aromatic ring hydroxylase	9849.83	2313.04	12223.7	521.26	4411.33	17361.2	9595.5	10694.7	2077.91	9310.41	4738.34	3155.75	9875.42	2154.22	1146.95
COG2370	Hydrogenase/urease accessory protein HupE	28.17	20.38	23.21	48.76	0	38.49	298.67	35.33	139.63	41.25	78.34	66.25	123.25	234.71	52.12
COG2371	Urease accessory protein UreE	1757.56	667.94	2727.67	54924.1	3106.73	2685.76	2100.21	1612.17	4199.5	1130.64	4282.19	18416	12060.1	21108.5	2534.32
COG2372	Copper-binding protein CopC (methionine-rich)	491.52	7253.12	12243.4	3234.85	1121.11	2242.21	22802.9	3112.16	2470.65	1276.44	2605.68	1012.06	767.19	1071.5	642.26
COG2373	Uncharacterized conserved protein YfaS, alpha-2-macroglobulin family	3802.75	17464.1	24720	531.95	3330.28	4917.44	43755.1	7935.3	5705.78	5233.56	3096.7	2982.45	2698.82	2099.9	2618.6
COG2374	Predicted extracellular nuclease	127.15	43.62	141.38	1586.59	46.65	57.34	878.96	187.08	318.98	155.4	501	125.55	60.95	278.63	85.95
COG2375	NADPH-dependent ferric siderophore reductase, contains FAD-binding and SIP domains	1007.52	7811.41	12966.9	6332.6	1493.78	2842.79	24924.6	4049.67	3866.99	2171.69	4539.93	2193.98	1904.77	3058.29	1471.31
COG2376	Dihydroxyacetone kinase	9056.92	13575.6	20171.1	106092	9232.16	11465.5	27789.8	14494.1	13587.3	10594.5	11621.8	40692.4	27713.3	45853.9	11037.1
COG2377	1,6-Anhydro-N-acetylmuramate kinase	1793.24	7228.71	12221.2	288.43	1157.08	2118.99	22607.6	2951.33	2685.8	1186.58	1120.34	564.58	999.75	1132.55	670.12
COG2378	Predicted DNA-binding transcriptional regulator YafY, contains an HTH and WYL domains	87798.2	43752.5	90081	65637.8	36608	90921.5	104787	85484.2	48411.4	93270.5	76968.9	58240.4	69886.4	59428.5	55757.5
COG2379	Glycerate-2-kinase	1795.92	830.83	343.33	192.27	391.33	442.48	1315.59	1397.24	1407.42	2176.58	505.85	724.58	1083.67	1136.83	737.5
COG2380	Uncharacterized protein	5.83	0	8.5	4	0	12.5	7.67	0	0	0	0	0	0	0	0
COG2382	Enterochelin esterase or related enzyme	8526.07	16700	36673.3	2641.39	7990.41	29341.6	45606.7	29434.8	8610.9	15671.4	6335.77	7012.31	5136.99	5955.16	4799.02
COG2384	tRNA A22 N-methylase	43860.2	23131.9	39496.8	63404.3	15337.1	42824.9	40408.3	37777.8	30138.1	43481.4	36455.5	33917.2	34505.2	36368	15410
COG2385	Peptidoglycan hydrolase (amidase) enhancer domain	18648	8590.83	24451.5	2550.5	8326.5	27867.5	14940.3	17022.7	6038.33	19867.3	12853.8	6523	16337	5027.34	2456.5
COG2386	ABC-type transport system involved in cytochrome c biogenesis, permease component	1834.16	9546.33	12095.3	322.01	1208.83	2254.34	23026.8	3928.33	3459.42	3076.33	1412.01	660.83	1291	1241.67	969
COG2388	Predicted acetyltransferase, GNAT superfamily	18594.5	12514.9	27650.7	10184.6	7769.28	22643.8	39446.7	16910	10165.8	20739.2	21672.4	7324.75	12320.2	6714.49	4733.19
COG2389	Uncharacterized metal-binding protein	0	0.84	0.92	0	0	0.23	0.46	3	0.15	0.31	0.38	0	5.85	2	8
COG2390	DNA-binding transcriptional regulator LsrR, DeoR family	8770.24	26183.5	19489.6	64302.4	4698.32	8277.48	33114.7	9848	17761.4	6225.38	9766.64	21524.1	15816.3	25411.6	5237.62
COG2391	Uncharacterized membrane protein YedE/YeeE, contains two sulfur transport domains	354.58	13880.2	23498	404.02	1583.33	3884.73	43610.4	4693.91	3849.55	1792.83	1493.85	605.33	973.25	1327.88	578.62
COG2402	Predicted nucleic acid-binding protein, contains PIN domain	0	0	3	0	13	19	0	8	6	35	0	0	10	4	16
COG2404	Oligoribonuclease NrnB or cAMP/cGMP phosphodiesterase, DHH superfamily	1823.75	1215.5	1589	50716.8	2969	2599.5	837.75	1075.75	3972.25	897.25	3508	17985.8	11861	20751	2530
COG2405	Predicted nucleic acid-binding protein, contains PIN domain	0	0	5	2	0	0	0	3	11	0	0	0	5	2	8
COG2406	Protein distantly related to bacterial ferritins	3144.92	1117.43	725.28	93.52	1715.95	709.45	288.32	1538.97	1534.98	1202.98	1518.19	2187.37	1524.9	833.85	1681.98
COG2407	L-fucose isomerase or related protein	28176.7	28746.1	34559	4927.86	11328	20155.6	39518.8	27706.9	13542.2	20318.7	14642.5	19503.8	14082.7	10798.6	12529.9
COG2409	Uncharacterized membrane protein YdfJ, MMPL/SSD domain	1286.75	1511.04	1794.7	4586.99	1073.6	1520.9	4396.17	2540.51	2799.37	2141.59	4153.66	2184.2	2056.8	2725.21	1741.81
COG2410	Predicted nuclease (RNAse H fold)	0	0	0	2	0	0	0	0	0	0	0	0	0	0	0
COG2414	Aldehyde:ferredoxin oxidoreductase	3382	9871	12216.1	258.67	1536.5	2409.17	22029	3980	3243	3012.75	1105.67	694.5	1409.5	565.5	1108.5
COG2421	Acetamidase/formamidase	460.16	1620.66	699.16	888.68	339	813.81	1690.67	1513.5	1511.67	892.5	1047.67	459.83	693.67	991.17	788.5
COG2423	Ornithine cyclodeaminase/archaeal alanine dehydrogenase, mu-crystallin family	1588.57	1620.13	977.84	2512.65	865.05	1446.64	5643.2	2406	3706.03	1776.04	2227.61	992.77	1366.65	2755.27	961.15
COG2425	Uncharacterized protein, contains a von Willebrand factor type A (vWA) domain	504.91	7062.21	11740.2	176.84	1078.33	1966.92	21014.3	2538.25	1602.3	753.33	602.84	414.33	457.92	212.72	254.12
COG2426	Uncharacterized membrane protein	24252	6960	20582.2	2762.5	6105	28028.3	24904.5	25721.5	9806.5	26802.5	20086	8018	10415	6439	5805
COG2427	Uncharacterized conserved protein YjgD, DUF1641 family	11	6	10	2	0	6	204	74	100.78	69	69.33	9	3	17	15
COG2431	Uncharacterized membrane protein YbjE, DUF340 family	267.24	7122.21	11874.4	171.17	807.33	2392.75	21658.1	2681.75	1746.05	918.33	761.67	282.33	379.75	235.22	233.62
COG2440	Ferredoxin-like protein FixX	509.5	20825	35150.5	437	2400	5789.5	63154	7031	4559	1938.5	1577	554	694.5	413	649.5
COG2442	Uncharacterized conserved protein, DUF433 family	14	16	82	73	21	48	166	209	179	77	463	114	109	80	66
COG2445	Uncharacterized conserved protein YutE, UPF0331/DUF86 family	4184	205.34	1640.92	2516.5	1431	555.23	4916.46	2496	1046.93	716.81	1013.21	546	418.85	908.5	1331.5
COG2452	Predicted site-specific integrase-resolvase	857	3116	747	1656	5507	1431	388	2360	4873	1366	9796	4534	11070	13099	31112
COG2454	Uncharacterized protein	1264	253	1467	4436	43	248	1602	1205	1813	538	896	772	229	451	367
COG2456	Uncharacterized protein	11109	4626.5	10352	4864.83	2175.5	13870.5	15929.7	10651	4848.5	14955	13789.3	4494	5789	3161	2944.5
COG2457	Uncharacterized protein	1	0	2.33	7.67	0	2.67	8	0	2	2	2.67	2	2	0	0
COG2461	Uncharacterized conserved protein, DUF438 domain, may contain hemerythrin domain	6345.9	6908.5	4020.26	3903.8	2282.6	2153.3	1608.6	2408.83	6253.66	2374.03	1084.66	2427	956.9	2270.01	1743.5
COG2501	Ribosome-associated protein YbcJ, S4-like RNA binding protein	41054.4	28390.4	51841.1	64435.7	15739.1	47474.4	58423.4	41369.2	27620.4	45711.8	38191.5	34408.1	35102.6	36581	14999.6
COG2502	Asparagine synthetase A	37080.7	25550.7	42336.3	61086.7	16060.4	38574.1	52803.7	37443.5	32096	39345.7	33993.6	37723.9	31659.9	35389.2	16358.1
COG2503	Predicted secreted acid phosphatase	1468.58	491.5	1474.3	48353.5	2582	2001.98	477.21	1137.75	3086.03	871.31	2723.38	16425	10982.9	17545.9	2007.62
COG2508	DNA-binding transcriptional regulator, PucR family	1077.23	1919.74	2373.22	3889.02	770.4	1309.33	2420.33	2385	2643.35	1892.71	1949.38	1505.8	1942.05	2485.8	4523.2
COG2509	Uncharacterized FAD-dependent dehydrogenase	68626.7	39365.5	54476.6	12038.9	22447.8	59750.5	52517.7	61774.4	35903.1	65648.9	46011.2	33500.9	36442.9	25454.9	25489.3
COG2510	Uncharacterized membrane protein	41211.7	12684.8	37564.6	12011.5	17539.1	43848.9	39518.3	41646.2	25310	45075.3	35963.2	20741.3	27164.9	16607.2	18561
COG2511	Archaeal Glu-tRNAGln amidotransferase subunit E, contains GAD domain	26	69	292	20	18	82	60	433	99	189	77	37	31	39	44
COG2513	2-Methylisocitrate lyase and related enzymes, PEP mutase family	1005.31	8324.01	12628.1	3636.53	1265.13	2641.16	24438.5	3908.54	3428.95	1838.13	3693.66	1352.43	1299.32	2358.31	1093.02
COG2514	Catechol-2,3-dioxygenase	429.2	396.72	476.24	4832.27	199.25	338.24	1939.57	687.83	1269.24	610.08	2245.61	1016.5	598.75	1323.17	531.25
COG2515	1-aminocyclopropane-1-carboxylate deaminase/D-cysteine desulfhydrase, PLP-dependent ACC family	827.91	10317.2	12491.9	423.18	1427.83	2983.92	21898.7	4249.58	2348.8	3076.83	928.84	668.33	826.92	450.05	692.62
COG2516	Biotin synthase-related protein, radical SAM superfamily	336.5	52	61.83	1967.67	0	103.57	954	685	1346	298	636.67	285	102	236	91
COG2518	Protein-L-isoaspartate O-methyltransferase	644.25	9501.21	12532	562.87	941.83	2487.73	23675.3	4598.41	3453.3	3395.83	2679.18	893.33	1390.42	2062.88	948.12
COG2519	tRNA A58 N-methylase Trm61	965.23	4596.9	929.05	3018.83	2997.65	985.6	1760.71	3482.17	4590.12	3309.98	7267.5	2750.8	6172.95	6997.47	19858.6
COG2521	Predicted archaeal methyltransferase	0	0	0	0	0	0	10	0	13.5	0	5	0	0	0	0
COG2602	Beta-lactamase class D	4527.74	4794	9594.6	602.81	1869.6	4552.54	3010.94	6187.66	2848.16	7295.7	2040.02	4837	3027.9	3503	2519.5
COG2603	tRNA 2-selenouridine synthase SelU, contains rhodanese domain	609.66	7020.83	11943.4	2090.76	824.33	2184.05	22312.8	3094	3064.45	1244.14	2037.22	681.08	733.27	822.72	490.12
COG2604	Uncharacterized conserved protein	142.5	24	208.5	12.5	60	92.5	36	399.5	252.11	276	1582	218	57.5	125.67	322
COG2605	Predicted kinase related to galactokinase and mevalonate kinase	5684.3	4453.85	4848.3	405.4	2418.8	3080.5	2218	4642.55	2714.15	4948	997.1	6268.2	3984.8	1775.6	2603.9
COG2606	Cys-tRNA(Pro) deacylase, prolyl-tRNA editing enzyme YbaK/EbsC	73526	63570.2	89221.9	70206.5	29523.4	73227.6	99016.5	72846.5	51286	73326.6	56914.2	55411.7	58950.5	55549.6	52917.1
COG2607	Predicted ATPase, AAA+ superfamily	35921.6	14362.6	33904.8	4236.81	10742.1	38063.9	32940.1	31982	17725.8	40211.5	29090.2	13893.5	21741.9	13170.7	10865
[truncated: 2,109 more rows]

## Sheet: PICRUSt2_COG-diff
Group	description	value.sum.mean	value.sum.sd	value.sum.se	p_value	sign
Control	(2Fe-2S) ferredoxin	0.000103562	7.35297e-05	3.67648e-05	0.30792	-
Control	(p)ppGpp synthase/hydrolase, HD superfamily	0.000755126	3.64609e-05	1.82304e-05	0.176547	-
Control	1-acyl-sn-glycerol-3-phosphate acyltransferase	0.000966648	0.000199014	9.95071e-05	0.963997	-
Control	1-aminocyclopropane-1-carboxylate deaminase/D-cysteine desulfhydrase, PLP-dependent ACC family	1.01087e-05	2.61906e-06	1.30953e-06	0.103528	-
Control	1-deoxy-D-xylulose 5-phosphate reductoisomerase	0.00049579	0.000153616	7.68082e-05	0.598248	-
Control	1,2-phenylacetyl-CoA epoxidase, catalytic subunit	2.10245e-05	4.20621e-06	2.1031e-06	0.0772082	-
Control	1,2-phenylacetyl-CoA epoxidase, PaaB subunit	1.17468e-05	2.52856e-06	1.26428e-06	0.0772082	-
Control	1,4-alpha-glucan branching enzyme	0.000767194	4.41442e-05	2.20721e-05	0.0693967	-
Control	1,4-dihydroxy-2-naphthoate octaprenyltransferase	0.000466051	7.45771e-05	3.72886e-05	0.0593828	-
Control	1,4-Dihydroxy-2-naphthoyl-CoA synthase	0.000115814	3.79137e-05	1.89568e-05	0.58836	-
Control	1,6-Anhydro-N-acetylmuramate kinase	1.27392e-05	3.58453e-06	1.79227e-06	0.145088	-
Control	16S rRNA A1518 and A1519 N6-dimethyltransferase RsmA/KsgA/DIM1 (may also have DNA glycosylase/AP lyase activity)	0.000713726	4.13872e-05	2.06936e-05	0.0328217	*
Control	16S rRNA C1402 (ribose-2'-O) methylase RsmI	0.000765297	4.23174e-05	2.11587e-05	0.0587675	-
Control	16S rRNA C1402 N4-methylase RsmH	0.000766506	5.04026e-05	2.52013e-05	0.109792	-
Control	16S rRNA C967 or C1407 C5-methylase, RsmB/RsmF family	0.000949058	0.000201008	0.000100504	0.80755	-
Control	16S rRNA G1207 methylase RsmC	1.29623e-05	1.99766e-06	9.98832e-07	0.125661	-
Control	16S rRNA G527 N7-methylase RsmG (former glucose-inhibited division protein B)	0.000687551	4.09441e-05	2.0472e-05	0.145088	-
Control	16S rRNA G966 N2-methylase RsmD	0.000709768	4.16241e-05	2.0812e-05	0.0319846	*
Control	16S rRNA U1498 N3-methylase RsmE	0.000684098	4.96112e-05	2.48056e-05	0.0587675	-
Control	16S rRNA U516 pseudouridylate synthase RsuA and related 23S rRNA U2605, pseudouridylate synthases	0.00118994	8.96642e-05	4.48321e-05	0.164064	-
Control	2-C-methyl-D-erythritol 4-phosphate cytidylyltransferase	0.000548613	0.000149275	7.46376e-05	0.83527	-
Control	2-hydroxy-3-keto-5-methylthiopentenyl-1-phosphate phosphatase (methionine salvage)	3.95889e-06	1.28752e-06	6.43758e-07	0.467472	-
Control	2-hydroxychromene-2-carboxylate isomerase	2.92203e-06	2.96557e-06	1.48279e-06	0.125976	-
Control	2-iminoacetate synthase ThiH (tyrosine cleavage enzyme, thamine biosynthesis)	0.00033743	7.94032e-05	3.97016e-05	0.0587675	-
Control	2-keto-3-deoxy-6-phosphogluconate aldolase	0.000344577	4.73933e-05	2.36966e-05	0.0116883	*
Control	2-keto-3-deoxy-galactonokinase	4.73217e-06	1.00241e-06	5.01205e-07	0.0835341	-
Control	2-keto-3-deoxy-L-rhamnonate aldolase RhmA	3.85288e-05	1.3754e-05	6.87698e-06	0.0587675	-
Control	2-keto-4-pentenoate hydratase	3.16005e-05	7.32412e-06	3.66206e-06	0.0772082	-
Control	2-keto-4-pentenoate hydratase/2-oxohepta-3-ene-1,7-dioic acid hydratase (catechol pathway)	0.000366133	0.000131818	6.5909e-05	0.925042	-
Control	2-Methylaconitate cis-trans-isomerase PrpF (2-methyl citrate pathway)	8.54713e-06	3.91144e-06	1.95572e-06	0.140624	-
Control	2-methylcitrate dehydratase PrpD	1.33614e-05	2.67393e-06	1.33697e-06	0.168568	-
Control	2-Methylisocitrate lyase and related enzymes, PEP mutase family	2.29959e-05	7.47536e-06	3.73768e-06	0.103528	-
Control	2-oxo-4-hydroxy-4-carboxy--5-ureidoimidazoline (OHCU) decarboxylase	1.07386e-05	4.366e-06	2.183e-06	0.0109939	*
Control	2-oxoglutarate dehydrogenase complex, dehydrogenase (E1) component, and related enzymes	3.95645e-05	1.31309e-05	6.56544e-06	0.701758	-
Control	2-phospho-L-lactate guanylyltransferase, coenzyme F420 biosynthesis enzyme, CobY/MobA/RfbA family	3.52569e-06	3.12056e-07	1.56028e-07	0.0702988	-
Control	2-phosphoglycerate kinase	1.36382e-08	1.73685e-08	8.68426e-09	0.178271	-
Control	2-polyprenyl-3-methyl-5-hydroxy-6-metoxy-1,4-benzoquinol methylase	2.06152e-05	3.9546e-06	1.9773e-06	0.0415683	*
Control	2-polyprenyl-6-methoxyphenol hydroxylase and related FAD-dependent oxidoreductases	8.17047e-05	2.1561e-05	1.07805e-05	0.125191	-
Control	2-succinyl-5-enolpyruvyl-6-hydroxy-3-cyclohexene-1-carboxylate synthase	8.86612e-05	4.17404e-05	2.08702e-05	0.777828	-
Control	2,3-bisphosphoglycerate-independent phosphoglycerate mutase, archeal type	0.000127709	4.14099e-05	2.07049e-05	0.885443	-
Control	2,4-dienoyl-CoA reductase or related NADH-dependent reductase, Old Yellow Enzyme (OYE) family	0.00093837	0.000135106	6.75529e-05	0.883601	-
Control	2'-5' RNA ligase	0.000133037	4.29608e-05	2.14804e-05	0.045483	*
Control	2',3'-cyclic-nucleotide 2'-phosphodiesterase/5'- or 3'-nucleotidase, 5'-nucleotidase family	0.000263731	7.00417e-05	3.50208e-05	0.0412749	*
Control	20S proteasome, alpha and beta subunits	1.1391e-05	4.53331e-06	2.26665e-06	0.304095	-
Control	23S rRNA A1618 N6-methylase RlmF	4.51796e-06	1.00997e-06	5.04984e-07	0.125661	-
Control	23S rRNA A2030 N6-methylase RlmJ	8.65909e-06	3.61958e-06	1.80979e-06	0.221094	-
Control	23S rRNA C2498 (ribose-2'-O)-methylase RlmM	3.79069e-06	6.83506e-07	3.41753e-07	0.125661	-
Control	23S rRNA G2069 N7-methylase RlmK or C1962 C5-methylase RlmI	0.000327176	5.89984e-05	2.94992e-05	0.129812	-
Control	23S rRNA G2445 N2-methylase RlmL	0.000492144	0.000107863	5.39313e-05	0.364067	-
Control	23S rRNA maturation mini-RNase III	0.000451566	0.000120419	6.02093e-05	0.88877	-
Control	23S rRNA pseudoU1915 N3-methylase RlmH	0.000677914	1.67412e-05	8.37061e-06	0.0139585	*
Control	23S rRNA U2552 (ribose-2'-O)-methylase RlmE/FtsJ	1.45011e-05	4.10696e-06	2.05348e-06	0.0919356	-
Control	2C-methyl-D-erythritol 2,4-cyclodiphosphate synthase	0.000495886	0.000153816	7.69082e-05	0.533703	-
Control	3-dehydroquinate dehydratase	0.000512763	0.000149634	7.48169e-05	0.658417	-
Control	3-dehydroquinate synthase, class II	3.55796e-06	1.24802e-06	6.24009e-07	0.102883	-
Control	3-dehydroquinate synthetase	0.000528254	0.000150079	7.50394e-05	0.75484	-
Control	3-deoxy-D-arabino-heptulosonate 7-phosphate (DAHP) synthase	0.000814352	0.000289679	0.000144839	0.463979	-
Control	3-deoxy-D-arabino-heptulosonate 7-phosphate (DAHP) synthase, class II	1.16118e-05	3.74729e-06	1.87364e-06	0.10422	-
Control	3-deoxy-D-manno-octulosonate 8-phosphate phosphatase KdsC and related HAD superfamily phosphatases	7.00703e-05	2.97651e-05	1.48825e-05	0.561066	-
Control	3-deoxy-D-manno-octulosonic acid (KDO) 8-phosphate synthase	9.13314e-05	3.83329e-05	1.91664e-05	0.683577	-
Control	3-deoxy-D-manno-octulosonic-acid transferase	9.14804e-05	3.81807e-05	1.90904e-05	0.683577	-
Control	3-hydroxy-3-methylglutaryl CoA synthase	0.00021123	0.000119148	5.95739e-05	0.0678527	-
Control	3-hydroxyacyl-CoA dehydrogenase	0.000348001	0.000156918	7.84588e-05	0.343724	-
Control	3-hydroxyisobutyrate dehydrogenase or related beta-hydroxyacid dehydrogenase	0.000195387	2.09323e-05	1.04661e-05	0.0360926	*
Control	3-hydroxymyristoyl/3-hydroxydecanoyl-(acyl carrier protein) dehydratase	0.000477955	0.000120646	6.03229e-05	0.715934	-
Control	3-isopropylmalate dehydratase small subunit	0.00050034	0.000150015	7.50077e-05	0.614672	-
Control	3-keto-L-gulonate-6-phosphate decarboxylase	7.78742e-05	2.15225e-05	1.07613e-05	0.863582	-
Control	3-mercaptopyruvate sulfurtransferase SseA, contains two rhodanese domains	0.000102593	2.17381e-05	1.0869e-05	0.0177521	*
Control	3-methyladenine DNA glycosylase AlkC	3.74751e-06	5.79335e-07	2.89668e-07	0.760522	-
Control	3-methyladenine DNA glycosylase AlkD	0.000348129	0.000105553	5.27764e-05	0.105399	-
Control	3-methyladenine DNA glycosylase Mpg	0.000112958	3.96535e-05	1.98268e-05	0.0280505	*
Control	3-methyladenine DNA glycosylase Tag	0.000368592	0.000101581	5.07905e-05	0.184981	-
Control	3-methyladenine DNA glycosylase/8-oxoguanine DNA glycosylase	0.000255675	6.75624e-05	3.37812e-05	0.0561348	-
Control	3-oxoacyl-(acyl-carrier-protein) synthase	0.000555899	0.000104972	5.24861e-05	0.133487	-
Control	3-oxoacyl-[acyl-carrier-protein] synthase III	0.000588383	0.000107686	5.38428e-05	0.487767	-
Control	3-oxoacyl-ACP reductase domain of yeast-type FAS1	0.00013866	0.000136877	6.84386e-05	0.0307946	*
Control	3-phenylpropionate/cinnamic acid dioxygenase, small subunit	1.6154e-05	4.38623e-06	2.19311e-06	0.283536	-
Control	3-phosphoglycerate kinase	0.00071086	4.11688e-05	2.05844e-05	0.0328217	*
Control	3-phytase (myo-inositol-hexaphosphate 3-phosphohydrolase)	3.46073e-08	3.09791e-08	1.54896e-08	0.464261	-
Control	3-polyprenyl-4-hydroxybenzoate decarboxylase	0.000158217	5.34246e-05	2.67123e-05	0.05109	-
Control	3,4-dihydroxy-2-butanone 4-phosphate synthase	0.000254196	4.30434e-05	2.15217e-05	0.05109	-
Control	3'-5' exoribonuclease YhaM, can participate in 23S rRNA maturation, HD superfamily	0.000351578	0.000113394	5.66971e-05	0.221094	-
Control	3'-Phosphoadenosine 5'-phosphosulfate (PAPS) 3'-phosphatase	4.27495e-05	1.95693e-05	9.78465e-06	0.80755	-
Control	3'-phosphoadenosine 5'-phosphosulfate sulfotransferase (PAPS reductase)/FAD synthetase or related enzyme	0.000214214	5.57626e-05	2.78813e-05	0.715934	-
Control	3',5'-cyclic AMP phosphodiesterase CpdA	0.000114037	2.8719e-05	1.43595e-05	0.989637	-
Control	3D (Asp-Asp-Asp) domain	0.000142269	2.2674e-05	1.1337e-05	0.0660121	-
Control	4-alpha-glucanotransferase	0.000594726	0.000302281	0.00015114	0.430095	-
Control	4-amino-4-deoxy-L-arabinose transferase or related glycosyltransferase of PMT family	4.69086e-05	7.78481e-06	3.89241e-06	0.286744	-
Control	4-aminobutyrate aminotransferase or related aminotransferase	0.000389644	8.24406e-05	4.12203e-05	0.105399	-
Control	4-diphosphocytidyl-2C-methyl-D-erythritol kinase	0.000692931	4.08846e-05	2.04423e-05	0.0155816	*
Control	4-hydroxy-3-methylbut-2-en-1-yl diphosphate synthase IspG/GcpE	0.000426156	0.000158743	7.93717e-05	0.392913	-
Control	4-Hydroxy-3-methylbut-2-enyl diphosphate reductase IspH	0.000376878	0.000173683	8.68417e-05	0.732226	-
Control	4-hydroxy-L-threonine phosphate dehydrogenase PdxA	0.000150425	4.09251e-05	2.04626e-05	0.146058	-
Control	4-hydroxybenzoate polyprenyltransferase	9.27918e-05	2.54375e-05	1.27188e-05	0.0323734	*
Control	4-hydroxybenzoate synthetase (chorismate-pyruvate lyase)	5.81939e-06	2.16593e-06	1.08297e-06	0.125661	-
Control	4-hydroxyphenylpyruvate dioxygenase and related hemolysins	1.39937e-05	4.37429e-06	2.18714e-06	0.153867	-
Control	4'-phosphopantetheinyl transferase EntD (siderophore biosynthesis)	8.15247e-06	7.57265e-07	3.78632e-07	0.125661	-
Control	5-bromo-4-chloroindolyl phosphate hydrolysis protein	2.35355e-05	1.7742e-05	8.87101e-06	0.055299	-
Control	5-carboxymethyl-2-hydroxymuconate isomerase	1.85628e-06	4.21686e-07	2.10843e-07	0.00477792	**
Control	5-deoxy-D-glucuronate isomerase	7.58547e-06	2.23065e-06	1.11532e-06	0.0467122	*
Control	5-enolpyruvylshikimate-3-phosphate synthase	0.00051335	0.000149503	7.47513e-05	0.467472	-
Control	5-formyltetrahydrofolate cyclo-ligase	0.000598381	6.70474e-05	3.35237e-05	0.795196	-
Control	5-hydroxyisourate hydrolase (purine catabolism), transthyretin-related family	1.15311e-05	4.09262e-06	2.04631e-06	0.283536	-
Control	5-keto 4-deoxyuronate isomerase	8.12482e-05	3.51033e-05	1.75517e-05	0.77073	-
Control	5-methylcytosine-specific restriction endonuclease McrA	1.33686e-05	3.07813e-06	1.53907e-06	0.239209	-
Control	5-methylcytosine-specific restriction endonuclease McrBC, GTP-binding regulatory subunit McrB	7.61216e-08	1.52243e-07	7.61216e-08	0.0149359	*
Control	5-methylcytosine-specific restriction endonuclease McrBC, regulatory subunit McrC	1.8506e-06	2.04636e-06	1.02318e-06	0.925042	-
Control	5-Methylthioribose kinase, methionine salvage pathway	1.41365e-05	1.24971e-05	6.24854e-06	0.543804	-
Control	5,10-methylene-tetrahydrofolate dehydrogenase/Methenyl tetrahydrofolate cyclohydrolase	0.000710845	4.17927e-05	2.08964e-05	0.0319846	*
Control	5,10-methylenetetrahydrofolate reductase	0.000452044	0.000143198	7.15992e-05	0.666977	-
Control	5'-3' exonuclease	1.2056e-05	1.38623e-06	6.93115e-07	0.0463439	*
Control	5'-deoxynucleotidase YfbR and related HD superfamily hydrolases	0.000423013	9.74188e-05	4.87094e-05	0.133487	-
Control	5'(3')-deoxyribonucleotidase	2.29945e-07	1.01086e-07	5.05432e-08	0.337339	-
Control	50S ribosomal subunit-associated GTPase HflX	0.000706227	4.06866e-05	2.03433e-05	0.0328217	*
Control	5S rRNA maturation endonuclease (Ribonuclease M5), contains TOPRIM domain	0.000333288	0.000122603	6.13013e-05	0.497621	-
Control	6-phosphofructokinase	0.00104982	0.000114088	5.70442e-05	0.522481	-
Control	6-phosphogluconate dehydrogenase	0.000387422	6.85484e-05	3.42742e-05	0.055299	-
Control	6-phosphogluconate dehydrogenase (decarboxylating)	4.42946e-06	8.10912e-07	4.05456e-07	0.463979	-
Control	6-phosphogluconolactonase, cycloisomerase 2 family	0.000283502	0.000120567	6.02836e-05	0.402021	-
Control	6-phosphogluconolactonase/Glucosamine-6-phosphate isomerase/deaminase	0.000915937	0.00014814	7.40698e-05	0.0330687	*
Control	6-pyruvoyl-tetrahydropterin synthase	0.000146459	5.25471e-05	2.62735e-05	0.565525	-
Control	6,7-dimethyl-8-ribityllumazine synthase (Riboflavin synthase beta chain)	0.000254424	4.15424e-05	2.07712e-05	0.055299	-
Control	7-cyano-7-deazaguanine synthase (queuosine biosynthesis)	0.000130306	4.3781e-05	2.18905e-05	0.158025	-
Control	7-keto-8-aminopelargonate synthetase or related enzyme	0.000274731	7.23622e-05	3.61811e-05	0.236829	-
Control	7,8-dihydro-6-hydroxymethylpterin-pyrophosphokinase	0.000355571	0.000160482	8.02409e-05	0.959189	-
Control	8-oxo-dGTP pyrophosphatase MutT and related house-cleaning NTP pyrophosphohydrolases, NUDIX family	0.000739085	4.31111e-05	2.15555e-05	0.972469	-
Control	AAA+-type ATPase, SpoVK/Ycf46/Vps4 family	1.79938e-05	1.48243e-06	7.41215e-07	0.600245	-
Control	ABC-type amino acid transport system, permease component	0.00282376	0.000287016	0.000143508	0.0593828	-
Control	ABC-type amino acid transport/signal transduction system, periplasmic component/domain	0.00230562	0.000439807	0.000219903	0.401854	-
Control	ABC-type anion transport system, duplicated permease component	9.95585e-08	2.17462e-08	1.08731e-08	0.666977	-
Control	ABC-type antimicrobial peptide transport system, ATPase component	7.30056e-06	1.47399e-06	7.36994e-07	0.125661	-
Control	ABC-type antimicrobial peptide transport system, permease component	0.000938757	8.18345e-05	4.09173e-05	0.743292	-
Control	ABC-type arginine transport system, ATPase component	3.62853e-06	7.70074e-07	3.85037e-07	0.125661	-
Control	ABC-type arginine transport system, permease component	1.41531e-05	6.38199e-06	3.19099e-06	0.221094	-
Control	ABC-type arginine/histidine transport system, permease component	1.41531e-05	6.38199e-06	3.19099e-06	0.221094	-
Control	ABC-type ATPase involved in cell division	0.000683084	3.33603e-05	1.66802e-05	0.043809	*
Control	ABC-type bacteriocin/lantibiotic exporters, contain an N-terminal double-glycine peptidase domain	0.000458736	0.000221396	0.000110698	0.216987	-
Control	ABC-type branched-chain amino acid transport system, ATPase component	0.000967649	0.000302011	0.000151005	0.687862	-
Control	ABC-type branched-chain amino acid transport system, periplasmic component	0.000570786	0.000136154	6.80772e-05	0.666977	-
Control	ABC-type branched-chain amino acid transport system, permease component	0.000490938	0.000150281	7.51405e-05	0.614672	-
Control	ABC-type Co2+ transport system, permease component	0.000376962	8.55993e-05	4.27997e-05	0.283536	-
Control	ABC-type cobalamin transport system, ATPase component	3.62549e-06	7.64873e-07	3.82437e-07	0.125661	-
Control	ABC-type cobalamin transport system, permease component	4.16847e-06	1.08619e-06	5.43095e-07	0.125661	-
Control	ABC-type cobalamin/Fe3+-siderophores transport system, ATPase component	0.000823688	0.000138221	6.91103e-05	0.114893	-
Control	ABC-type cobalt transport system, periplasmic component	7.26158e-05	2.87073e-05	1.43536e-05	0.0692522	-
Control	ABC-type dipeptide/oligopeptide/nickel transport system, ATPase component	0.00163942	0.000143746	7.1873e-05	0.934338	-
Control	ABC-type dipeptide/oligopeptide/nickel transport system, permease component	0.00345757	0.000341102	0.000170551	0.200054	-
Control	ABC-type enterobactin transport system, permease component	1.67249e-05	3.43016e-06	1.71508e-06	0.0919356	-
Control	ABC-type enterochelin transport system, ATPase component	5.14524e-05	1.79e-05	8.95e-06	0.988813	-
Control	ABC-type enterochelin transport system, periplasmic component	2.99641e-05	1.37586e-05	6.87929e-06	0.795196	-
Control	ABC-type enterochelin transport system, permease component	8.09615e-05	3.13226e-05	1.56613e-05	0.972469	-
Control	ABC-type Fe2+-enterobactin transport system, periplasmic component	6.52977e-06	9.97858e-07	4.98929e-07	0.125661	-
Control	ABC-type Fe3+ transport system, periplasmic component	0.000168267	3.68286e-05	1.84143e-05	0.283536	-
Control	ABC-type Fe3+ transport system, permease component	8.96134e-05	6.7996e-06	3.3998e-06	0.576229	-
Control	ABC-type Fe3+-citrate transport system, periplasmic component	2.75127e-06	6.22568e-07	3.11284e-07	0.125661	-
Control	ABC-type Fe3+-hydroxamate transport system, periplasmic component	0.000905448	0.000158412	7.92058e-05	0.221094	-
Control	ABC-type Fe3+-siderophore transport system, permease component	0.00104571	0.000213248	0.000106624	0.920811	-
Control	ABC-type Fe3+/spermidine/putrescine transport systems, ATPase components	0.000722043	6.32766e-05	3.16383e-05	0.0463439	*
Control	ABC-type glucose/galactose transport system, permease component	0.000124558	1.32084e-05	6.6042e-06	0.0100393	*
Control	ABC-type glutathione transport system ATPase component, contains duplicated ATPase domain	0.000896978	0.000563118	0.000281559	0.235059	-
Control	ABC-type glycerol-3-phosphate transport system, periplasmic component	0.00221038	0.000791306	0.000395653	0.453089	-
Control	ABC-type glycerol-3-phosphate transport system, permease component	0.00175174	0.000651176	0.000325588	0.618526	-
Control	ABC-type hemin transport system, ATPase component	3.02588e-06	1.42179e-06	7.10893e-07	0.00477792	**
Control	ABC-type hemin transport system, periplasmic component	8.90222e-06	4.36749e-06	2.18374e-06	0.00625891	**
Control	ABC-type histidine transport system, ATPase component	7.84647e-06	4.54877e-06	2.27438e-06	0.221094	-
Control	ABC-type iron transport system FetAB, ATPase component	1.9114e-05	7.49652e-06	3.74826e-06	0.205889	-
Control	ABC-type iron transport system FetAB, permease component	0.000163708	0.000138699	6.93496e-05	0.715934	-
Control	ABC-type lipopolysaccharide export system, ATPase component	9.22821e-05	3.79748e-05	1.89874e-05	0.683577	-
Control	ABC-type lipoprotein export system, ATPase component	0.0044808	0.000432182	0.000216091	0.0954487	-
Control	ABC-type long-chain fatty acid transport system, fused permease and ATPase components	3.89788e-06	6.95854e-07	3.47927e-07	0.125661	-
Control	ABC-type maltose transport system, permease component	0.000216419	0.000132025	6.60126e-05	0.763379	-
Control	ABC-type metal ion transport system, periplasmic component/surface antigen	0.000942974	0.000107335	5.36674e-05	0.0587675	-
Control	ABC-type methionine transport system, ATPase component	0.00092447	0.000106256	5.31282e-05	0.0631864	-
Control	ABC-type methionine transport system, permease component	0.000926581	0.000107593	5.37967e-05	0.0628189	-
Control	ABC-type microcin C transport system, duplicated ATPase component YejF	1.01086e-05	3.55825e-06	1.77912e-06	0.168568	-
Control	ABC-type microcin C transport system, permease component YejB	6.9686e-06	1.28314e-06	6.4157e-07	0.125661	-
Control	ABC-type microcin C transport system, permease component YejE	6.9686e-06	1.28314e-06	6.4157e-07	0.125661	-
Control	ABC-type Mn2+/Zn2+ transport system, ATPase component	0.000679394	1.69062e-05	8.45312e-06	0.0412749	*
Control	ABC-type Mn2+/Zn2+ transport system, permease component	0.000748371	3.94667e-05	1.97333e-05	0.732226	-
Control	ABC-type molybdate transport system, ATPase component	9.16738e-06	1.97259e-06	9.86297e-07	0.146913	-
Control	ABC-type molybdate transport system, periplasmic component	0.000179038	2.95554e-05	1.47777e-05	0.0652737	-
Control	ABC-type molybdate transport system, permease component	0.000168677	3.04851e-05	1.52426e-05	0.0660121	-
Control	ABC-type molybdenum transport system, ATPase component/photorepair protein PhrA	0.000231936	0.000133458	6.67292e-05	0.187934	-
Control	ABC-type multidrug transport system, ATPase and permease component	0.00436297	0.000373894	0.000186947	0.292171	-
Control	ABC-type multidrug transport system, ATPase component	0.00445112	0.000143287	7.16436e-05	0.63816	-
Control	ABC-type multidrug transport system, permease component	0.00075364	0.000149711	7.48554e-05	0.0803256	-
Control	ABC-type Na+ efflux pump, permease component	0.000326351	0.000119811	5.99053e-05	0.418254	-
Control	ABC-type Na+ transport system, ATPase component NatA	4.95319e-06	1.33644e-06	6.68219e-07	0.0344757	*
Control	ABC-type nickel/cobalt efflux system, permease component RcnA	6.56132e-06	1.43555e-06	7.17774e-07	0.125661	-
Control	ABC-type nitrate/sulfonate/bicarbonate transport system, ATPase component	0.00101183	8.83981e-05	4.41991e-05	0.829029	-
Control	ABC-type nitrate/sulfonate/bicarbonate transport system, periplasmic component	0.000997258	8.65215e-05	4.32607e-05	0.826615	-
Control	ABC-type nitrate/sulfonate/bicarbonate transport system, permease component	0.00109619	0.000115249	5.76243e-05	0.666977	-
Control	ABC-type oligopeptide transport system, ATPase component	0.000334874	9.20259e-05	4.6013e-05	0.187464	-
Control	ABC-type oligopeptide transport system, periplasmic component	0.00139538	0.000299703	0.000149852	0.0463439	*
Control	ABC-type phosphate transport system, ATPase component	0.000926161	9.07513e-05	4.53756e-05	0.0812344	-
Control	ABC-type phosphate transport system, auxiliary component	9.08522e-07	1.52526e-07	7.62629e-08	0.00435397	**
Control	ABC-type phosphate transport system, periplasmic component	0.000663217	2.82154e-05	1.41077e-05	0.00709818	**
Control	ABC-type phosphate transport system, permease component	0.00129149	0.000111255	5.56277e-05	0.111173	-
Control	ABC-type phosphate/phosphonate transport system, ATPase component	4.10595e-05	2.8404e-05	1.4202e-05	0.0576038	-
Control	ABC-type phosphate/phosphonate transport system, periplasmic component	4.86216e-05	2.75043e-05	1.37521e-05	0.0408472	*
Control	ABC-type phosphate/phosphonate transport system, permease component	7.21202e-05	5.55955e-05	2.77978e-05	0.0307946	*
Control	ABC-type phosphonate transport system, ATPase component	2.75562e-05	2.93394e-05	1.46697e-05	0.158025	-
Control	ABC-type polar amino acid transport system, ATPase component	0.00218746	0.000149334	7.46669e-05	0.0720484	-
Control	ABC-type polysaccharide transport system, permease component	0.000185831	5.13439e-05	2.56719e-05	0.453089	-
Control	ABC-type polysaccharide/polyol phosphate export permease	0.000554526	0.000156506	7.82529e-05	0.184443	-
Control	ABC-type polysaccharide/polyol phosphate transport system, ATPase component	0.000604227	0.000108253	5.41265e-05	0.0576038	-
Control	ABC-type proline/glycine betaine transport system, ATPase component	0.000526106	0.000220893	0.000110446	0.577431	-
Control	ABC-type proline/glycine betaine transport system, periplasmic component	0.000189845	0.000103175	5.15874e-05	0.355523	-
Control	ABC-type proline/glycine betaine transport system, permease component	0.000270035	0.000129622	6.48111e-05	0.885443	-
Control	ABC-type protease/lipase transport system, ATPase and permease components	3.8005e-06	2.17621e-06	1.08811e-06	0.00572021	**
Control	ABC-type siderophore export system, fused ATPase and permease components	1.06401e-05	2.49754e-06	1.24877e-06	0.103528	-
Control	ABC-type spermidine/putrescine transport system, permease component I	0.000529342	9.9082e-05	4.9541e-05	0.425283	-
Control	ABC-type spermidine/putrescine transport system, permease component II	0.000537913	0.00010336	5.16798e-05	0.654588	-
Control	ABC-type sugar transport system, ATPase component	0.00118974	0.000155736	7.78679e-05	0.0587675	-
Control	ABC-type sugar transport system, periplasmic component, contains N-terminal xre family HTH domain	0.000890562	5.25922e-05	2.62961e-05	0.0587675	-
Control	ABC-type sugar transport system, permease component	0.00198784	0.000899702	0.000449851	0.395377	-
Control	ABC-type sulfate transport system, periplasmic component	2.43034e-05	6.88551e-06	3.44276e-06	0.0851152	-
Control	ABC-type sulfate transport system, permease component	4.06594e-05	1.00256e-05	5.01281e-06	0.146913	-
Control	ABC-type sulfate/molybdate transport systems, ATPase component	5.43454e-05	5.52955e-06	2.76478e-06	0.0319846	*
Control	ABC-type taurine transport system, ATPase component	4.1062e-06	7.92471e-07	3.96236e-07	0.125661	-
Control	ABC-type taurine transport system, periplasmic component	4.35703e-06	8.11429e-07	4.05715e-07	0.125661	-
Control	ABC-type thiamine transport system, ATPase component	5.90443e-06	1.48684e-06	7.43419e-07	0.125661	-
Control	ABC-type thiamine transport system, periplasmic component	5.98478e-06	1.54749e-06	7.73743e-07	0.125661	-
Control	ABC-type thiamine/hydroxymethylpyrimidine transport system, permease component	0.00049647	0.000211906	0.000105953	0.0415683	*
Control	ABC-type transport system involved in cytochrome bd biosynthesis, ATPase and permease components	0.000411306	8.02092e-05	4.01046e-05	0.109792	-
Control	ABC-type transport system involved in cytochrome bd biosynthesis, fused ATPase and permease components	0.000212934	0.000116291	5.81457e-05	0.30792	-
Control	ABC-type transport system involved in cytochrome c biogenesis, ATPase component	1.17024e-05	3.5254e-06	1.7627e-06	0.187934	-
Control	ABC-type transport system involved in cytochrome c biogenesis, permease component	0.000170609	5.34979e-05	2.6749e-05	0.676775	-
Control	ABC-type transport system involved in Fe-S cluster assembly, permease and ATPase components	4.67753e-06	4.04837e-06	2.02418e-06	0.00800318	**
Control	ABC-type transport system involved in multi-copper enzyme maturation, permease component	0.000179335	4.89314e-05	2.44657e-05	0.227543	-
Control	ABC-type transport system, involved in lipoprotein release, permease component	0.000901817	0.0002787	0.00013935	0.279664	-
Control	ABC-type transport system, periplasmic component	0.00190637	0.000114195	5.70975e-05	0.055299	-
Control	ABC-type transporter Mla maintaining outer membrane lipid asymmetry, ATPase component MlaF	0.000105934	3.53659e-05	1.7683e-05	0.600245	-
Control	ABC-type transporter Mla maintaining outer membrane lipid asymmetry, lipoprotein component MlaA	1.32358e-05	2.70124e-06	1.35062e-06	0.0412749	*
Control	ABC-type transporter Mla maintaining outer membrane lipid asymmetry, MlaB component, contains STAS domain	4.13178e-06	8.07754e-07	4.03877e-07	0.125661	-
Control	ABC-type transporter Mla maintaining outer membrane lipid asymmetry, periplasmic component MlaD	0.000124966	3.44664e-05	1.72332e-05	0.364067	-
Control	ABC-type transporter Mla maintaining outer membrane lipid asymmetry, periplasmic MlaC component	1.34599e-05	2.84792e-06	1.42396e-06	0.0412749	*
Control	ABC-type transporter Mla maintaining outer membrane lipid asymmetry, permease component MlaE	0.000134712	3.48628e-05	1.74314e-05	0.846482	-
Control	ABC-type tungstate transport system, periplasmic component	2.70855e-06	1.20247e-06	6.01236e-07	0.0806274	-
Control	ABC-type tungstate transport system, permease component	2.86562e-06	1.24622e-06	6.23112e-07	0.0806274	-
Control	ABC-type uncharacterized transport system involved in gliding motility, auxiliary component	1.23756e-05	4.13752e-06	2.06876e-06	0.683577	-
Control	ABC-type uncharacterized transport system YnjBCD, ATPase component	2.81569e-06	6.5509e-07	3.27545e-07	0.125661	-
Control	ABC-type uncharacterized transport system YnjBCD, periplasmic component	6.02591e-06	8.48703e-07	4.24351e-07	0.0228703	*
Control	ABC-type uncharacterized transport system YnjBCD, permease component	2.81569e-06	6.5509e-07	3.27545e-07	0.125661	-
Control	ABC-type uncharacterized transport system, ATPase component	0.0013039	0.000354956	0.000177478	0.291077	-
Control	ABC-type uncharacterized transport system, auxiliary component	4.82753e-06	4.2856e-06	2.1428e-06	0.0172275	*
Control	ABC-type uncharacterized transport system, periplasmic component	0.000526574	0.000124339	6.21693e-05	0.482914	-
Control	ABC-type uncharacterized transport system, permease and ATPase components	1.09478e-05	3.07282e-06	1.53641e-06	0.885443	-
Control	ABC-type uncharacterized transport system, permease component	0.00177818	0.000386287	0.000193144	0.292171	-
Control	ABC-type xylose transport system, periplasmic component	0.000176986	0.000141138	7.0569e-05	0.820438	-
Control	ABC-type xylose transport system, permease component	2.74911e-05	7.54409e-06	3.77204e-06	0.0387258	*
Control	ABC-type Zn uptake system ZnuABC, Zn-binding component ZnuA	0.000803176	0.000163111	8.15554e-05	0.0851152	-
Control	ABC-type Zn2+ transport system, periplasmic component/surface adhesin	6.09218e-06	1.53603e-06	7.68015e-07	0.125661	-
Control	Abortive infection bacteriophage resistance protein	0.000208268	0.000103289	5.16443e-05	0.0795595	-
Control	Accessory gene regulator protein AgrB	0.000105422	5.32012e-05	2.66006e-05	0.353307	-
Control	Acetaldehyde dehydrogenase (acetylating)	1.10171e-05	2.15457e-06	1.07729e-06	0.168568	-
Control	Acetamidase/formamidase	1.12334e-05	3.51549e-06	1.75774e-06	0.0806274	-
Control	Acetate kinase	0.00107633	0.00019556	9.77802e-05	0.0919356	-
Control	Acetoacetate decarboxylase	9.95585e-08	2.17462e-08	1.08731e-08	0.0182928	*
Control	Acetoin utilization deacetylase AcuC or a related deacetylase	5.75299e-05	3.09255e-05	1.54628e-05	0.747952	-
Control	Acetolactate synthase large subunit or other thiamine pyrophosphate-requiring enzyme	0.0011154	0.000193515	9.67577e-05	0.380032	-
Control	Acetolactate synthase small subunit, contains ACT domain	3.65028e-06	7.36994e-07	3.68497e-07	0.125661	-
Control	Acetolactate synthase, small subunit	0.000536288	0.000149341	7.46704e-05	0.658417	-
Control	Acetone carboxylase, gamma subunit	4.01377e-08	3.23575e-08	1.61787e-08	0.616392	-
Control	Acetyl esterase/lipase	0.000900777	0.000271375	0.000135687	0.928517	-
Control	Acetyl-CoA acetyltransferase	0.000386782	0.000117908	5.8954e-05	0.183599	-
Control	Acetyl-CoA carboxylase alpha subunit	0.000400942	0.000127463	6.37315e-05	0.826615	-
Control	Acetyl-CoA carboxylase beta subunit	0.000401727	0.000103553	5.17767e-05	0.795196	-
Control	Acetyl-CoA carboxylase, carboxyltransferase component	0.000490051	0.00013517	6.75849e-05	0.959189	-
Control	Acetyl/propionyl-CoA carboxylase, alpha subunit	0.000401563	4.53492e-05	2.26746e-05	0.0613189	-
Control	Acetylglutamate kinase	0.000491671	0.000155151	7.75755e-05	0.259456	-
Control	Acetylornithine deacetylase/Succinyl-diaminopimelate desuccinylase or related deacylase	0.00208257	0.000226156	0.000113078	0.05109	-
Control	Acetylornithine/succinyldiaminopimelate/putrescine aminotransferase	0.000548446	0.000181398	9.06988e-05	0.650238	-
Control	Acetyltransferase (isoleucine patch superfamily)	0.00143349	0.000203997	0.000101998	0.0568172	-
Control	Acetyltransferase involved in cellulose biosynthesis, CelD/BcsL family	4.0594e-06	3.10328e-06	1.55164e-06	0.03259	*
Control	Acid phosphatase (class B)	2.7328e-06	6.96064e-07	3.48032e-07	0.114893	-
Control	Acid phosphatase family membrane protein YuiD	0.000168568	6.0831e-05	3.04155e-05	0.221463	-
Control	Acid stress-induced BolA-like protein IbaG/YrbA, predicted regulator of iron metabolism	6.16468e-06	2.33342e-06	1.16671e-06	0.125661	-
Control	Acireductone dioxygenase (methionine salvage), cupin superfamily	1.45753e-06	2.23571e-07	1.11785e-07	0.00364737	**
Control	Aconitase A	0.000450745	0.000152008	7.60041e-05	0.445229	-
Control	Aconitase B	7.49133e-06	1.7466e-06	8.73299e-07	0.125661	-
Control	ACP:hemolysin acyltransferase (hemolysin-activating protein)	3.80608e-08	7.61216e-08	3.80608e-08	0.872945	-
Control	ACT domain-containing protein	0.000195253	4.48981e-05	2.2449e-05	0.463979	-
Control	ACT domain, binds amino acids and other small ligands	0.000576004	4.08088e-05	2.04044e-05	0.0851152	-
Control	Actin-like ATPase involved in cell morphogenesis	0.000924515	0.000187752	9.38762e-05	0.846482	-
Control	Activator of 2-hydroxyglutaryl-CoA dehydratase (HSP70-class ATPase domain)	0.000139262	6.9411e-05	3.47055e-05	0.80755	-
Control	Acyl carrier protein	0.00112582	0.000203697	0.000101849	0.683577	-
Control	Acyl carrier protein phosphodiesterase	4.63138e-06	7.25135e-07	3.62568e-07	0.125661	-
Control	Acyl CoA:acetate/3-ketoacid CoA transferase	0.00013019	9.30581e-05	4.65291e-05	0.343724	-
Control	Acyl CoA:acetate/3-ketoacid CoA transferase, alpha subunit	0.000109195	8.45399e-05	4.22699e-05	0.277343	-
Control	Acyl CoA:acetate/3-ketoacid CoA transferase, beta subunit	9.80802e-05	7.20625e-05	3.60313e-05	0.219168	-
Control	Acyl dehydratase	0.000352961	0.000149137	7.45687e-05	0.323707	-
Control	Acyl transferase domain in polyketide synthase (PKS) enzymes	2.35427e-05	3.80879e-06	1.90439e-06	0.125661	-
Control	Acyl-[acyl carrier protein]--UDP-N-acetylglucosamine O-acyltransferase	0.00014842	6.68032e-05	3.34016e-05	0.63816	-
Control	Acyl-ACP thioesterase	0.000416882	0.000131044	6.55222e-05	0.0874519	-
Control	Acyl-CoA dehydrogenase related to the alkylation response protein AidB	0.000544493	0.000128444	6.4222e-05	0.0652737	-
Control	Acyl-CoA hydrolase	0.000523327	0.000131195	6.55973e-05	0.436959	-
Control	Acyl-CoA reductase or other NAD-dependent aldehyde dehydrogenase	0.000800503	0.000163393	8.16966e-05	0.0561348	-
Control	Acyl-CoA synthetase (AMP-forming)/AMP-acid ligase II	0.000550049	4.31611e-05	2.15805e-05	0.05109	-
Control	Acyl-CoA synthetase (NDP forming)	2.69568e-05	1.72541e-06	8.62707e-07	0.0605068	-
Control	Acyl-CoA thioesterase	0.000160863	0.0001353	6.76502e-05	0.561066	-
Control	Acyl-CoA thioesterase FadM	0.000455603	7.23129e-05	3.61565e-05	0.136638	-
Control	Acyl-CoA-binding protein	3.64194e-07	1.1626e-07	5.81301e-08	0.144545	-
Control	Acyl-coenzyme A synthetase/AMP-(fatty) acid ligase	0.000200685	1.97975e-05	9.89875e-06	0.0175682	*
Control	Acyl-coenzyme A thioesterase PaaI, contains HGG motif	0.000384885	6.26739e-05	3.1337e-05	0.05109	-
Control	Acyl-homoserine lactone (AHL) acylase PvdQ	1.19233e-06	6.28148e-07	3.14074e-07	0.0186779	*
Control	Acylphosphatase	0.000349629	9.68199e-05	4.84099e-05	0.894342	-
Control	Adenine C2-methylase RlmN of 23S rRNA A2503 and tRNA A37	0.000526346	0.000149028	7.45139e-05	0.795196	-
Control	Adenine deaminase	0.00014692	2.03008e-05	1.01504e-05	0.0140168	*
Control	Adenine specific DNA methylase Mod	0.000369313	0.000202231	0.000101116	0.0915915	-
Control	Adenine-specific DNA glycosylase, acts on AG and A-oxoG pairs	0.000466335	0.000148837	7.44184e-05	0.872261	-
Control	Adenine-specific DNA methylase	0.000232936	0.00011912	5.956e-05	0.0667034	-
Control	Adenine-specific DNA methylase, contains a Zn-ribbon domain	5.38136e-07	4.74245e-08	2.37122e-08	0.647804	-
Control	Adenine-specific DNA methylase, N12 class	4.15512e-05	7.76298e-06	3.88149e-06	0.197899	-
Control	Adenine/guanine phosphoribosyltransferase or related PRPP-binding protein	0.00135777	0.000177773	8.88864e-05	0.114893	-
Control	Adenosine deaminase	0.000375818	6.32398e-05	3.16199e-05	0.0660121	-
Control	Adenosine/AMP kinase	1.10541e-07	2.47551e-08	1.23775e-08	0.861426	-
Control	Adenosyl cobinamide kinase/adenosyl cobinamide phosphate guanylyltransferase	0.000268187	5.78855e-05	2.89428e-05	0.0851152	-
Control	Adenosylcobinamide amidohydrolase	3.04921e-06	1.67753e-06	8.38764e-07	0.305237	-
Control	Adenosylmethionine-8-amino-7-oxononanoate aminotransferase	0.000174204	3.84838e-05	1.92419e-05	0.715934	-
Control	Adenylate cyclase	3.63586e-06	7.82658e-07	3.91329e-07	0.125661	-
Control	Adenylate cyclase class IV, CYTH domain (includes archaeal enzymes of unknown function)	3.25194e-06	1.25129e-06	6.25645e-07	0.0757424	-
Control	Adenylate cyclase, class 3	2.44758e-05	2.54407e-06	1.27204e-06	0.267135	-
Control	Adenylate kinase or related kinase	0.000735293	4.29851e-05	2.14925e-05	0.055299	-
Control	Adenylosuccinate lyase	0.000721648	4.05776e-05	2.02888e-05	0.0851152	-
Control	Adenylosuccinate synthase	0.000714603	4.35108e-05	2.17554e-05	0.0524489	-
Control	Adenylyl- and sulfurtransferase ThiI, participates in tRNA 4-thiouridine and thiamine biosynthesis	0.000442995	0.000123868	6.19338e-05	0.934338	-
Control	Adenylylsulfate kinase or related kinase	3.66649e-05	2.19309e-05	1.09655e-05	0.654588	-
Control	ADP-glucose pyrophosphorylase	0.000910471	0.000229785	0.000114892	0.990875	-
Control	ADP-heptose synthase, bifunctional sugar kinase/adenylyltransferase	2.87865e-05	1.29641e-05	6.48203e-06	0.355523	-
Control	ADP-heptose:LPS heptosyltransferase	0.000129955	3.98749e-05	1.99375e-05	0.105399	-
Control	ADP-ribose pyrophosphatase YjhB, NUDIX family	0.0018021	0.000217579	0.000108789	0.158025	-
Control	ADP-ribosylglycohydrolase	0.000390588	0.000287249	0.000143624	0.41721	-
Control	Aerobic-type carbon monoxide dehydrogenase, small subunit, CoxS/CutS family	0.000210238	3.60188e-05	1.80094e-05	0.0847613	-
Control	Agmatine/peptidylarginine deiminase	8.44837e-05	4.03859e-05	2.0193e-05	0.39985	-
Control	AICAR transformylase/IMP cyclohydrolase PurH	0.000543151	7.95981e-05	3.97991e-05	0.0954487	-
Control	Alanine dehydrogenase	8.30004e-05	3.21038e-05	1.60519e-05	0.885443	-
Control	Alanine racemase	0.00079114	3.96858e-05	1.98429e-05	0.352572	-
Control	Alanine-alpha-ketoisovalerate (or valine-pyruvate) aminotransferase	2.31544e-05	1.40036e-05	7.00178e-06	0.804192	-
Control	Alanyl-tRNA synthetase	0.000708629	4.20994e-05	2.10497e-05	0.0319846	*
Control	Alcohol dehydrogenase YqhD, Fe-dependent ADH family	0.000355535	6.70984e-05	3.35492e-05	0.0309876	*
Control	Alcohol dehydrogenase, class IV	0.00164788	7.27053e-05	3.63527e-05	0.39985	-
Control	Aldehyde:ferredoxin oxidoreductase	1.45597e-05	6.28749e-06	3.14374e-06	0.105399	-
Control	Aldo/keto reductase, related to diketogulonate reductase	0.00106786	0.000273095	0.000136547	0.133933	-
Control	Alkaline phosphatase	7.83518e-05	3.56034e-05	1.78017e-05	0.626306	-
Control	Alkyl hydroperoxide reductase subunit AhpC (peroxiredoxin)	0.000452652	7.00195e-05	3.50098e-05	0.125661	-
Control	Alkyl hydroperoxide reductase subunit AhpF	1.61901e-05	2.79581e-06	1.39791e-06	0.0847613	-
Control	Alkyl sulfatase BDS1 and related hydrolases, metallo-beta-lactamase superfamily	5.5761e-06	8.144e-07	4.072e-07	0.103528	-
Control	Alkylated DNA nucleotide flippase Atl1, participates in nucleotide excision repair, Ada-like DNA-binding domain	0.000194699	4.43396e-05	2.21698e-05	0.109792	-
Control	Alkylated DNA repair dioxygenase AlkB	1.52685e-05	4.38961e-06	2.19481e-06	0.283536	-
Control	Alkylhydroperoxidase family enzyme, contains CxxC motif	3.85955e-05	9.56839e-06	4.7842e-06	0.418254	-
Control	Allantoicase	3.18334e-06	3.65941e-07	1.8297e-07	0.0097142	**
Control	Allophanate hydrolase subunit 1	1.37496e-05	3.5251e-06	1.76255e-06	0.05109	-
Control	Allophanate hydrolase subunit 2	2.44706e-05	3.03002e-06	1.51501e-06	0.0194401	*
Control	Alpha-acetolactate decarboxylase	0.000211153	0.000119219	5.96094e-05	0.0652737	-
Control	Alpha-amylase/alpha-mannosidase, GH57 family	3.10349e-05	2.26939e-05	1.1347e-05	0.292293	-
Control	Alpha-D-ribose 1-methylphosphonate 5-phosphate C-P lyase	2.75562e-05	2.93394e-05	1.46697e-05	0.158025	-
Control	Alpha-D-ribose 1-methylphosphonate 5-triphosphate diphosphatase PhnM	2.84946e-05	2.92572e-05	1.46286e-05	0.158025	-
Control	Alpha-D-ribose 1-methylphosphonate 5-triphosphate synthase subunit PhnG	2.75562e-05	2.93394e-05	1.46697e-05	0.158025	-
Control	Alpha-D-ribose 1-methylphosphonate 5-triphosphate synthase subunit PhnH	2.75562e-05	2.93394e-05	1.46697e-05	0.158025	-
Control	Alpha-D-ribose 1-methylphosphonate 5-triphosphate synthase subunit PhnI	2.75562e-05	2.93394e-05	1.46697e-05	0.158025	-
Control	Alpha-D-ribose 1-methylphosphonate 5-triphosphate synthase subunit PhnL	2.75562e-05	2.93394e-05	1.46697e-05	0.158025	-
Control	Alpha-galactosidase	0.000544288	8.43937e-05	4.21969e-05	0.045483	*
Control	Alpha-galactosidase/6-phospho-beta-glucosidase, family 4 of glycosyl hydrolase	0.000297775	0.0001051	5.25499e-05	0.81126	-
Control	Alpha-glucosidase, glycosyl hydrolase family GH31	0.000316284	5.73942e-05	2.86971e-05	0.0631864	-
Control	Alpha-glucuronidase	5.02742e-06	1.7498e-06	8.749e-07	0.598248	-
Control	Alpha-L-arabinofuranosidase	5.33739e-05	2.67128e-05	1.33564e-05	0.425638	-
Control	Alpha-L-fucosidase	0.000204873	0.000113762	5.6881e-05	0.168427	-
Control	Alpha-mannosidase	4.08247e-05	1.01644e-05	5.08219e-06	0.732226	-
Control	Alpha-N-acetylglucosamine transferase	1.23353e-07	2.18402e-07	1.09201e-07	0.074219	-
Control	Alpha-tubulin suppressor and related RCC1 domain-containing proteins	2.18379e-05	1.59599e-05	7.97993e-06	0.20089	-
Control	Alpha/beta superfamily hydrolase	7.39286e-06	6.09551e-06	3.04775e-06	0.322899	-
Control	Altronate dehydratase	0.000123924	3.37069e-05	1.68535e-05	0.0839179	-
Control	Amino acid permease	0.000466043	0.000242169	0.000121085	0.863582	-
Control	Amino acid transporter	0.00252878	0.00048343	0.000241715	0.216987	-
Control	Aminoglycoside N3'-acetyltransferase	5.34233e-06	3.44984e-06	1.72492e-06	0.235059	-
Control	Aminoglycoside phosphotransferase	4.21819e-06	1.74955e-06	8.74774e-07	0.600245	-
Control	Aminoglycoside phosphotransferase family enzyme	3.92356e-07	3.70989e-07	1.85494e-07	0.0497871	*
Control	Aminopeptidase C	0.000597689	0.000173802	8.69012e-05	0.154509	-
Control	Aminopeptidase N	0.000367631	7.45732e-05	3.72866e-05	0.055299	-
Control	Ammonia channel protein AmtB	0.000679223	4.81371e-05	2.40686e-05	0.0745216	-
Control	Anaerobic C4-dicarboxylate transporter	6.81829e-05	2.88304e-05	1.44152e-05	0.600245	-
Control	Anaerobic glycerol-3-phosphate dehydrogenase	6.17362e-06	2.00287e-06	1.00143e-06	0.0949726	-
Control	Anaerobic ribonucleoside-triphosphate reductase	0.00078674	2.01488e-05	1.00744e-05	0.0181485	*
Control	Anaerobic selenocysteine-containing dehydrogenase	0.000151802	5.60096e-05	2.80048e-05	0.109792	-
Control	Anion-transporting ATPase, ArsA/GET3 family	1.47209e-05	3.27968e-06	1.63984e-06	0.00911425	**
Control	Anionic cell wall polymer biosynthesis enzyme, LytR-Cps2A-Psr (LCP) family	0.00156545	0.000109623	5.48114e-05	0.128574	-
Control	Ankyrin repeat	2.86735e-05	1.2132e-05	6.06599e-06	0.81126	-
Control	Anthranilate phosphoribosyltransferase	0.000426994	0.00014267	7.13352e-05	0.612371	-
Control	Anthranilate/para-aminobenzoate synthase component II	0.000430504	0.00013756	6.878e-05	0.804192	-
Control	Anthranilate/para-aminobenzoate synthases component I	0.000466569	0.000140072	7.00359e-05	0.402021	-
Control	Anti-anti-sigma regulatory factor (antagonist of anti-sigma factor)	0.000245843	5.22255e-05	2.61128e-05	0.221094	-
Control	Anti-sigma factor ChrR, cupin superfamily	7.36924e-07	6.46791e-07	3.23396e-07	0.0439919	*
Control	Anti-sigma regulatory factor (Ser/Thr protein kinase)	0.000322683	9.11099e-05	4.55549e-05	0.127136	-
Control	Anti-sigma-K factor RskA	4.60771e-06	1.04477e-06	5.22385e-07	0.0155039	*
Control	Antibiotic biosynthesis monooxygenase (ABM) superfamily enzyme	6.94344e-06	7.79294e-07	3.89647e-07	0.0116203	*
Control	Antirestriction protein	2.12509e-06	1.48267e-06	7.41336e-07	0.826615	-
Control	Antirestriction protein ArdC	3.1653e-05	2.13763e-05	1.06881e-05	0.227543	-
Control	Antitoxin component HigA of the HigAB toxin-antitoxin module, contains an N-terminal HTH domain	4.29213e-06	1.62037e-06	8.10185e-07	0.0587675	-
Control	Antitoxin component of the MazEF toxin-antitoxin module	3.43977e-05	2.95899e-05	1.47949e-05	0.291077	-
Control	Antitoxin component of the RelBE or YafQ-DinJ toxin-antitoxin module	0.000224006	0.00016574	8.28699e-05	0.863582	-
Control	Antitoxin component of toxin-antitoxin stability system, DNA-binding transcriptional repressor	1.33772e-06	6.35384e-07	3.17692e-07	0.100761	-
Control	Antitoxin component YafN of the YafNO toxin-antitoxin module, PHD/YefM family	8.44343e-06	3.25369e-06	1.62685e-06	0.140682	-
Control	Antitoxin component YwqK of the YwqJK toxin-antitoxin module	3.18962e-06	3.6653e-07	1.83265e-07	0.279664	-
Control	Apolipoprotein N-acyltransferase	6.54289e-05	3.02276e-05	1.51138e-05	0.747952	-
Control	Arabinogalactan endo-1,4-beta-galactosidase	0.000242032	0.000122706	6.13529e-05	0.221463	-
Control	AraC-type DNA-binding domain and AraC-containing proteins	0.00318631	0.000354024	0.000177012	0.176547	-
Control	Archaeal 2-phospho-L-lactate transferase/Bacterial gluconeogenesis factor, CofD/UPF0052 family	0.000384721	9.5071e-05	4.75355e-05	0.72494	-
Control	Archaeal ADP-dependent phosphofructokinase/glucokinase	5.0002e-07	1.12203e-07	5.61015e-08	0.073617	-
Control	Archaeal aspartate aminotransferase or a related aminotransferase, includes purine catabolism protein PucG	0.000129039	2.18732e-05	1.09366e-05	0.467472	-
Control	Archaeal DNA helicase HerA or a related bacterial ATPase, contains HAS-barrel and ATPase domains	3.45118e-05	1.19087e-05	5.95436e-06	0.353307	-
Control	Archaeal flavoprotein	2.23213e-05	2.88951e-05	1.44475e-05	0.563409	-
Control	Archaeal fructose 1,6-bisphosphatase	1.09827e-08	2.19655e-08	1.09827e-08	0.519566	-
Control	Archaeal fructose-1,6-bisphosphatase or related enzyme of inositol monophosphatase family	0.000493877	8.57824e-05	4.28912e-05	0.0463439	*
Control	Archaeal Glu-tRNAGln amidotransferase subunit E, contains GAD domain	5.80978e-07	1.29697e-07	6.48484e-08	0.225279	-
Control	Archaeal IMP cyclohydrolase	4.94526e-05	4.47942e-05	2.23971e-05	0.550644	-
Control	Archaeal ribulose 1,5-bisphosphate synthetase/yeast thiazole synthase	1.81685e-06	9.68873e-07	4.84436e-07	0.93824	-
Control	Archaeal S-adenosylmethionine synthetase	9.95585e-08	2.17462e-08	1.08731e-08	0.114416	-
Control	Archaeal/vacuolar-type H+-ATPase catalytic subunit A/Vma1	0.000200463	7.72429e-05	3.86215e-05	0.221094	-
Control	Archaeal/vacuolar-type H+-ATPase subunit B/Vma2	0.000201967	7.67443e-05	3.83722e-05	0.261192	-
Control	Archaeal/vacuolar-type H+-ATPase subunit C/Vma6	0.000134131	4.505e-05	2.2525e-05	0.0915915	-
Control	Archaeal/vacuolar-type H+-ATPase subunit D/Vma8	0.000201974	7.67467e-05	3.83733e-05	0.261192	-
Control	Archaeal/vacuolar-type H+-ATPase subunit E/Vma4	0.000146007	4.07937e-05	2.03968e-05	0.0652737	-
Control	Archaeal/vacuolar-type H+-ATPase subunit F/Vma7	0.000138664	4.50145e-05	2.25072e-05	0.0915915	-
Control	Archaeal/vacuolar-type H+-ATPase subunit I/STV1	0.000173487	5.22841e-05	2.61421e-05	0.186763	-
Control	Arginase family enzyme	0.00019848	6.12361e-05	3.0618e-05	0.0561348	-
Control	Arginine decarboxylase (spermidine biosynthesis)	8.21438e-05	4.00685e-05	2.00343e-05	0.639757	-
Control	Arginine deiminase	2.68712e-05	8.84256e-06	4.42128e-06	0.59576	-
Control	Arginine exporter protein ArgO	0.000219123	0.000116837	5.84186e-05	0.324652	-
Control	Arginine repressor	0.000840503	0.000104538	5.2269e-05	0.0412749	*
Control	Arginine utilization protein RocB	3.7293e-06	1.39472e-06	6.97361e-07	0.872261	-
Control	Arginine/lysine/ornithine decarboxylase	0.000528699	0.000157809	7.89044e-05	0.023274	*
Control	Arginine/ornithine N-succinyltransferase beta subunit	4.01879e-06	8.26781e-07	4.1339e-07	0.125661	-
Control	Argininosuccinate lyase	0.000720962	4.80471e-05	2.40235e-05	0.0387258	*
Control	Argininosuccinate synthase	0.000694423	4.12473e-05	2.06236e-05	0.0155816	*
Control	Arginyl-tRNA synthetase	0.00071114	4.15501e-05	2.07751e-05	0.0319846	*
Control	Arginyl-tRNA--protein-N-Asp/Glu arginylyltransferase	9.49343e-06	3.29182e-06	1.64591e-06	0.366045	-
Control	Aromatic ring hydroxylase	6.05392e-05	5.72331e-05	2.86165e-05	0.735283	-
Control	Aromatic ring-cleaving dioxygenase	0	0	0	0.0235235	*
Control	Aromatic ring-opening dioxygenase, catalytic subunit, LigB family	5.72692e-05	2.86965e-05	1.43482e-05	0.433152	-
Control	Aromatic ring-opening dioxygenase, LigB subunit	4.30041e-05	3.9727e-05	1.98635e-05	0.25305	-
Control	Arsenate reductase and related proteins, glutaredoxin family	0.000884183	0.000210969	0.000105484	0.512989	-
Control	Arsenite efflux pump ArsB, ACR3 family	9.43895e-05	2.50237e-05	1.25118e-05	0.0628189	-
Control	Aryl carrier domain	5.83957e-06	3.11677e-06	1.55838e-06	0.0073235	**
Control	Aryl-phospho-beta-D-glucosidase BglC, GH1 family	5.2878e-05	1.85994e-05	9.2997e-06	0.0835341	-
Control	Arylamine N-acetyltransferase	7.0912e-06	8.9699e-07	4.48495e-07	0.125661	-
Control	Arylsulfatase A or related enzyme	0.000475546	0.000204261	0.00010213	0.40286	-
Control	ASC-1 homology (ASCH) domain, predicted RNA-binding domain	3.03779e-07	4.81177e-08	2.40589e-08	0.0958852	-
Control	Ascorbate-specific PTS system EIIC-type component UlaA	5.57065e-05	2.97565e-05	1.48783e-05	0.796191	-
Control	Asp-tRNAAsn/Glu-tRNAGln amidotransferase A subunit or related amidase	0.000700526	6.9789e-05	3.48945e-05	0.0795595	-
Control	Asp-tRNAAsn/Glu-tRNAGln amidotransferase B subunit	0.000631839	6.18188e-05	3.09094e-05	0.0605068	-
Control	Asp-tRNAAsn/Glu-tRNAGln amidotransferase C subunit	0.000631271	6.16457e-05	3.08229e-05	0.0576038	-
Control	Asp/Glu/hydantoin racemase	4.51875e-06	8.51655e-07	4.25828e-07	0.654588	-
Control	Asparagine synthetase A	0.000453295	0.000118935	5.94677e-05	0.683577	-
Control	Asparagine synthetase B (glutamine-hydrolyzing)	0.000571105	8.64258e-05	4.32129e-05	0.328325	-
Control	Aspartate 1-decarboxylase	0.000175467	3.96049e-05	1.98024e-05	0.114416	-
Control	Aspartate ammonia-lyase	0.00021605	0.000142718	7.1359e-05	0.795196	-
Control	Aspartate carbamoyltransferase, catalytic chain	0.000707012	4.10381e-05	2.0519e-05	0.0328217	*
Control	Aspartate carbamoyltransferase, regulatory subunit	0.000274214	0.000133436	6.67179e-05	0.711474	-
Control	Aspartate oxidase	0.000305712	5.7578e-05	2.8789e-05	0.0839179	-
Control	Aspartate-semialdehyde dehydrogenase	0.00071079	3.96622e-05	1.98311e-05	0.0213508	*
Control	Aspartate/glutamate racemase	0.000285594	0.00012117	6.05849e-05	0.216536	-
Control	Aspartate/methionine/tyrosine aminotransferase	0.00287022	0.000785796	0.000392898	0.171973	-
Control	Aspartate/tyrosine/aromatic aminotransferase	6.23411e-05	1.21602e-05	6.08009e-06	0.453089	-
Control	Aspartokinase	0.000722622	0.000113858	5.6929e-05	0.0812344	-
Control	Aspartyl aminopeptidase	0.000393598	4.80494e-05	2.40247e-05	0.256233	-
Control	Aspartyl-tRNA synthetase	0.000754507	2.89556e-05	1.44778e-05	0.129975	-
Control	Aspartyl/asparaginyl beta-hydroxylase, cupin superfamily	2.12823e-06	4.96611e-07	2.48305e-07	0.0283678	*
Control	Aspartyl/asparaginyl-tRNA synthetase	0.000599024	9.658e-05	4.829e-05	0.883601	-
Control	ATP adenylyltransferase (5',5'''-P-1,P-4-tetraphosphate phosphorylase II)	1.71582e-06	2.12657e-06	1.06329e-06	0.00837872	**
Control	ATP phosphoribosyltransferase	0.00047678	0.000151431	7.57157e-05	0.743292	-
Control	ATP phosphoribosyltransferase regulatory subunit HisZ	0.000227251	6.0016e-05	3.0008e-05	0.227543	-
Control	ATP sulfurylase (sulfate adenylyltransferase)	5.79586e-06	2.10492e-06	1.05246e-06	0.00205496	**
Control	ATP-, maltotriose- and DNA-dependent transcriptional regulator MalT	3.50517e-05	3.02929e-05	1.51464e-05	0.158025	-
Control	ATP-dependent 26S proteasome regulatory subunit	3.67671e-07	1.7089e-07	8.54452e-08	0.0118748	*
Control	ATP-dependent Clp protease adapter protein ClpS	4.63643e-05	2.55384e-05	1.27692e-05	0.323707	-
Control	ATP-dependent Clp protease ATP-binding subunit ClpA	0.00198691	0.000277622	0.000138811	0.0660121	-
Control	ATP-dependent DNA ligase	9.10988e-06	2.42649e-06	1.21325e-06	0.00882279	**
Control	ATP-dependent exoDNAse (exonuclease V) beta subunit (contains helicase and exonuclease domains)	0.000570471	9.43881e-05	4.7194e-05	0.718924	-
Control	ATP-dependent exoDNAse (exonuclease V), alpha subunit, helicase superfamily I	0.000475634	0.0001322	6.61002e-05	0.934338	-
Control	ATP-dependent helicase YprA, contains C-terminal metal-binding DUF1998 domain	1.0483e-05	1.45861e-06	7.29303e-07	0.184981	-
Control	ATP-dependent helicase/DNAse subunit B	0.000408758	0.000129372	6.46858e-05	0.676775	-
Control	ATP-dependent Lon protease, bacterial type	0.000378122	6.52683e-05	3.26341e-05	0.0473984	*
Control	ATP-dependent protease Clp, ATPase subunit	0.000737854	4.14759e-05	2.07379e-05	0.186763	-
Control	ATP-dependent protease ClpP, protease subunit	0.00116004	0.000159411	7.97053e-05	0.682154	-
Control	ATP-dependent protease HslVU (ClpYQ), ATPase subunit	0.000223836	0.000114218	5.71089e-05	0.435868	-
Control	ATP-dependent protease HslVU (ClpYQ), peptidase subunit	0.000224108	0.000114211	5.71053e-05	0.435868	-
Control	ATP-dependent Zn proteases	0.0010163	7.29239e-05	3.6462e-05	0.762108	-
Control	ATP-utilizing enzyme, PP-loop superfamily	0.000175369	2.73362e-05	1.36681e-05	0.125191	-
Control	ATP:corrinoid adenosyltransferase	0.000231548	5.69729e-05	2.84864e-05	0.0772082	-
Control	ATP/ADP translocase	1.94903e-05	1.41986e-05	7.09932e-06	0.216987	-
Control	ATPase components of ABC transporters with duplicated ATPase domains	0.00266232	8.28495e-05	4.14247e-05	0.099344	-
Control	ATPase/GTPase, AAA15 family	0.000365464	0.000127011	6.35056e-05	0.197899	-
Control	Autonomous glycyl radical cofactor GrcA	3.62853e-06	7.70074e-07	3.85037e-07	0.125661	-
Control	Autotransporter adhesin	2.44752e-06	5.35254e-07	2.67627e-07	0.140624	-
Control	Autotransporter translocation and assembly factor TamB	1.37712e-05	4.59079e-06	2.29539e-06	0.103528	-
Control	Azurin	2.24029e-06	2.49042e-06	1.24521e-06	0.0128531	*
Control	B3/B4 domain (DNA/RNA-binding domain of Phe-tRNA-synthetase)	7.63384e-05	2.77769e-05	1.38884e-05	0.497621	-
Control	Bacillopeptidase F, M6 metalloprotease family	1.19544e-07	1.01982e-07	5.09909e-08	0.00883383	**
Control	Bacterial cell division protein FtsW, lipid II flippase	0.00157355	0.000111098	5.55491e-05	0.718924	-
Control	Bacterial effector-binding domain	6.22799e-06	2.94667e-06	1.47333e-06	0.467472	-
Control	Bacterial lipocalin	3.43642e-05	1.35326e-05	6.76628e-06	0.650238	-
Control	Bacterial nucleoid DNA-binding protein	0.00107234	0.000123391	6.16955e-05	0.829029	-
Control	Bacterioferritin (cytochrome b1)	1.56898e-05	6.80281e-06	3.40141e-06	0.168568	-
Control	Bacterioferritin-associated ferredoxin	5.99535e-06	2.1969e-06	1.09845e-06	0.125661	-
Control	Bacteriophage capsid portal protein	3.03179e-06	7.88085e-07	3.94042e-07	0.103528	-
Control	Bacteriophage capsid protein	6.57701e-06	9.22642e-07	4.61321e-07	0.125661	-
Control	Bacteriophage DNA transposition protein, AAA+ family ATPase	8.19186e-07	4.88846e-07	2.44423e-07	0.0163805	*
Control	Bacteriophage head-tail adaptor	2.62823e-05	5.28647e-06	2.64323e-06	0.0772082	-
Control	Bacteriophage P2-related tail formation protein	3.58148e-06	6.76496e-07	3.38248e-07	0.0835341	-
Control	Bacteriophage protein gp37	9.52916e-05	3.49019e-05	1.7451e-05	0.0863655	-
Control	Bacteriophage terminase large (ATPase) subunit and inactivated derivatives	0	0	0	0.0528345	-
Control	Bacteriophytochrome (light-regulated signal transduction histidine kinase)	1.17683e-07	3.75625e-08	1.87813e-08	0.229065	-
Control	Bacteriorhodopsin	0	0	0	0.20046	-
Control	BadF-type ATPase, related to human N-acetylglucosamine kinase	8.69929e-05	3.54769e-05	1.77385e-05	0.963997	-
Control	Barstar, RNAse (barnase) inhibitor	3.81446e-06	6.97123e-07	3.48561e-07	0.125661	-
Control	Basic membrane lipoprotein Med, periplasmic binding protein (PBP1-ABC) superfamily	0.000538204	7.93479e-05	3.9674e-05	0.435868	-
Control	Benzoyl-CoA reductase/2-hydroxyglutaryl-CoA dehydratase subunit, BcrC/BadD/HgdB	0.000224787	0.000117207	5.86035e-05	0.184981	-
Control	Beta- N-acetylglucosaminidase	2.33149e-05	8.73625e-06	4.36812e-06	0.225279	-
Control	Beta-galactosidase GanA	0.000300166	0.000129139	6.45696e-05	0.103528	-
Control	Beta-galactosidase, beta subunit	0.000212025	6.33349e-05	3.16674e-05	0.401854	-
Control	Beta-galactosidase/beta-glucuronidase	0.00119854	0.000176652	8.83261e-05	0.91051	-
Control	Beta-glucanase, GH16 family	1.03765e-05	6.09179e-06	3.0459e-06	0.286744	-
Control	Beta-glucosidase/6-phospho-beta-glucosidase/beta-galactosidase	0.0019415	0.000647061	0.000323531	0.0660121	-
Control	Beta-lactamase class A	0.000330479	0.000115471	5.77356e-05	0.154509	-
Control	Beta-lactamase class D	5.24159e-05	1.2689e-05	6.34452e-06	0.879927	-
Control	Beta-mannanase	3.52032e-07	1.82309e-07	9.11547e-08	0.00882279	**
Control	Beta-phosphoglucomutase or related phosphatase, HAD superfamily	0.00154962	0.000118834	5.94172e-05	0.0954487	-
Control	Beta-xylosidase	0.00024122	0.000169771	8.48854e-05	0.91051	-
Control	Beta-xylosidase, GH43 family	4.13545e-05	1.56897e-05	7.84483e-06	0.045483	*
Control	Bifunctional DNA-binding transcriptional regulator of stationary/sporulation/toxin gene expression and antitoxin component of the YhaV-PrlF toxin-antitoxin module	0.000176429	5.8411e-05	2.92055e-05	0.0745216	-
Control	Bifunctional DNase/RNase	0.00010378	4.38865e-05	2.19433e-05	0.184981	-
Control	Bifunctional PLP-dependent enzyme with beta-cystathionase and maltose regulon repressor activities	0.000816658	6.0346e-05	3.0173e-05	0.00769257	**
Control	Bifunctional protein GlmU, N-acetylglucosamine-1-phosphate-uridyltransferase/glucosamine-1-phosphate-acetyltransferase	0.000519979	8.31781e-05	4.1589e-05	0.129812	-
Control	BioD-like N-terminal domain of phosphotransacetylase	6.59684e-07	2.84041e-07	1.42021e-07	0.846482	-
Control	Biopolymer transport protein ExbB/TolQ	0.00023696	9.96994e-05	4.98497e-05	0.676775	-
Control	Biopolymer transport protein ExbD	0.000243154	0.000111683	5.58415e-05	0.75484	-
Control	Biotin carboxyl carrier protein	0.000451796	9.76389e-05	4.88195e-05	0.777828	-
Control	Biotin carboxylase	8.65931e-05	4.30428e-05	2.15214e-05	0.988813	-
Control	Biotin synthase or related enzyme	0.000329414	4.90328e-05	2.45164e-05	0.0613189	-
Control	Biotin synthase-related protein, radical SAM superfamily	2.6668e-06	1.34175e-06	6.70874e-07	0.0582798	-
Control	Biotin transporter BioY	0.00056343	3.3847e-05	1.69235e-05	0.355523	-
Control	Biotin-(acetyl-CoA carboxylase) ligase	0.000666561	2.89343e-05	1.44671e-05	0.0309876	*
Control	Branched-chain amino acid ABC-type transport system, permease component	0.000522558	0.000146205	7.31024e-05	0.682154	-
Control	Branched-chain amino acid aminotransferase/4-amino-4-deoxychorismate lyase	0.000842911	6.22437e-05	3.11219e-05	0.427771	-
Control	Branched-chain amino acid permeases	0.000664813	0.000119152	5.95762e-05	0.11229	-
Control	Branched-chain amino acid transport protein	0.000264705	0.000115974	5.7987e-05	0.569783	-
Control	Branched-chain amino acid transport protein AzlD	0.00015968	5.20706e-05	2.60353e-05	0.183599	-
Control	Broad specificity phosphatase PhoE	0.0028368	0.000343511	0.000171755	0.0613189	-
Control	Broad specificity polyphosphatase and 5'/3'-nucleotidase SurE	0.000101876	2.68373e-05	1.34187e-05	0.353307	-
Control	Butyrate kinase	5.5612e-05	2.7185e-05	1.35925e-05	0.682154	-
Control	c-di-AMP phosphodiesterase, consists of a GGDEF-like and DHH domains	0.000440002	0.00012672	6.336e-05	0.988813	-
Control	c-di-GMP-binding flagellar brake protein YcgR, contains PilZNR and PilZ domains	5.18289e-05	9.5974e-06	4.7987e-06	0.103528	-
Control	c-di-GMP-related signal transduction protein, contains EAL and HDOD domains	2.43575e-05	2.90101e-05	1.4505e-05	0.563409	-
Control	C-terminal processing protease CtpA/Prc, contains a PDZ domain	0.000670451	0.000156905	7.84527e-05	0.88877	-
Control	C4-dicarboxylate transporter	4.61381e-05	1.98923e-05	9.94614e-06	0.26272	-
Control	Ca2+-binding protein, EF-hand superfamily	2.55842e-08	3.46468e-08	1.73234e-08	0.0235805	*
Control	Ca2+-binding protein, RTX toxin-related	4.3485e-07	4.56855e-07	2.28428e-07	0.139748	-
Control	Ca2+/H+ antiporter	5.77014e-06	7.29017e-07	3.64509e-07	0.0587675	-
Control	Ca2+/Na+ antiporter	0.000181548	3.02761e-05	1.51381e-05	0.0803256	-
Control	Cadmium resistance protein CadD, predicted permease	0.000209784	0.000121385	6.06925e-05	0.0795595	-
Control	Calcineurin-like phosphoesterase	0.000137755	5.24696e-05	2.62348e-05	0.125191	-
Control	Calcineurin-like phosphoesterase superfamily protein	0.000409319	0.000204005	0.000102003	0.109792	-
Control	cAMP phosphodiesterase	8.57666e-07	1.69883e-07	8.49415e-08	0.00599598	**
Control	cAMP-binding domain of CRP or a regulatory subunit of cAMP-dependent protein kinases	0.00157532	0.000246669	0.000123334	0.401854	-
Control	Capsular polysaccharide biosynthesis protein	0.000365392	9.13104e-05	4.56552e-05	0.732531	-
Control	Capsule polysaccharide export protein KpsC/LpsZ	1.70443e-06	8.71565e-07	4.35782e-07	0.0645434	-
Control	Capsule polysaccharide export protein KpsE/RkpR	3.56918e-06	2.09736e-06	1.04868e-06	0.023274	*
Control	Capsule polysaccharide modification protein KpsS	1.50114e-06	9.34334e-07	4.67167e-07	0.162364	-
Control	Carbamate kinase	0.000173415	2.28343e-05	1.14172e-05	0.055299	-
Control	Carbamoylphosphate synthase large subunit	0.000869939	4.79088e-05	2.39544e-05	0.228112	-
Control	Carbamoylphosphate synthase small subunit	0.000715865	4.39928e-05	2.19964e-05	0.109792	-
Control	Carbohydrate-selective porin OprB	1.99467e-05	1.4244e-05	7.12202e-06	0.168568	-
Control	Carbon monoxide dehydrogenase subunit G	7.3187e-06	1.13631e-06	5.68157e-07	0.0839179	-
Control	Carbon starvation protein CstA	0.000311398	6.85144e-05	3.42572e-05	0.0915915	-
Control	Carbonic anhydrase	0.000271154	0.000162148	8.1074e-05	0.305237	-
Control	Carbonic anhydrase or acetyltransferase, isoleucine patch superfamily	0.000240227	3.46533e-05	1.73266e-05	0.27619	-
Control	Carboxylesterase type B	4.5912e-05	3.03286e-05	1.51643e-05	0.934338	-
Control	Carboxypeptidase C (cathepsin A)	0.000132962	0.0001366	6.82998e-05	0.0344614	*
Control	Carboxysome shell and ethanolamine utilization microcompartment protein CcmK/EutM	7.6274e-05	2.1756e-05	1.0878e-05	0.481708	-
Control	Carboxysome shell and ethanolamine utilization microcompartment protein CcmL/EutN	4.30618e-05	2.23293e-05	1.11647e-05	0.41721	-
Control	Carotenoid cleavage dioxygenase or a related enzyme	3.70559e-06	3.69864e-07	1.84932e-07	0.114463	-
Control	Catalase	4.85776e-05	1.35252e-05	6.76259e-06	0.227543	-
Control	Catalase (peroxidase I)	7.80907e-06	8.97508e-07	4.48754e-07	0.125661	-
Control	Catechol 2,3-dioxygenase or other lactoylglutathione lyase family enzyme	0.000943216	0.000158994	7.94971e-05	0.382255	-
Control	Catechol-2,3-dioxygenase	1.3013e-05	4.968e-06	2.484e-06	0.105399	-
Control	Cation transport ATPase	0.00229225	0.000281366	0.000140683	0.149382	-
Control	Cation transport regulator ChaB	2.79168e-06	6.12149e-07	3.06074e-07	0.125661	-
Control	Cation transport regulator ChaC	9e-06	4.37659e-06	2.18829e-06	0.221094	-
Control	Cbb3-type cytochrome oxidase, cytochrome c subunit	8.33921e-06	6.4908e-06	3.2454e-06	0.00632972	**
Control	Cbb3-type cytochrome oxidase, subunit 1	8.38972e-06	6.52226e-06	3.26113e-06	0.00632972	**
Control	Cbb3-type cytochrome oxidase, subunit 3	6.21475e-06	4.08046e-06	2.04023e-06	0.00632972	**
Control	CBS domain	9.22772e-05	1.57844e-05	7.89218e-06	0.0280505	*
Control	CBS-domain-containing membrane protein	7.44467e-07	4.1317e-07	2.06585e-07	0.0793278	-
Control	Cdc6-related protein, AAA superfamily ATPase	1.73165e-08	3.46331e-08	1.73165e-08	0.994692	-
Control	CDP-diacylglycerol pyrophosphatase	3.62549e-06	7.64873e-07	3.82437e-07	0.125661	-
Control	CDP-diglyceride synthetase	0.000690376	4.06972e-05	2.03486e-05	0.145088	-
Control	CDP-glycerol glycerophosphotransferase, TagB/SpsB family	0.000182302	4.05276e-05	2.02638e-05	0.0597303	-
Control	Cell division ATPase FtsA	0.000451764	0.000115837	5.79186e-05	0.630495	-
Control	Cell division GTPase FtsZ	0.000716347	4.02671e-05	2.01335e-05	0.0319846	*
Control	Cell division inhibitor SulA, prevents FtsZ ring assembly	3.62549e-06	7.64873e-07	3.82437e-07	0.125661	-
Control	Cell division protein DamX, binds to the septal ring, contains C-terminal SPOR domain	3.62549e-06	7.64873e-07	3.82437e-07	0.125661	-
Control	Cell division protein DedD (periplasmic protein involved in septation)	7.58696e-06	2.20118e-06	1.10059e-06	0.11229	-
Control	Cell division protein FtsB	0.000538465	4.78738e-05	2.39369e-05	0.0772082	-
Control	Cell division protein FtsI/penicillin-binding protein 2	0.00162012	7.4423e-05	3.72115e-05	0.507674	-
Control	Cell division protein FtsL	0.000214624	0.000120387	6.01936e-05	0.0949726	-
Control	Cell division protein FtsL, interacts with FtsB, FtsL and FtsQ	5.90118e-06	2.29781e-06	1.1489e-06	0.125661	-
Control	Cell division protein FtsN	6.10451e-06	2.31416e-06	1.15708e-06	0.125661	-
Control	Cell division protein FtsX	0.000719303	4.91829e-05	2.45914e-05	0.0327124	*
Control	Cell division protein YceG, involved in septum cleavage	0.000618412	4.24248e-05	2.12124e-05	0.187934	-
Control	Cell division protein ZapA, inhibits GTPase activity of FtsZ	0.000103658	5.72476e-05	2.86238e-05	0.166682	-
Control	Cell division protein ZapB, interacts with FtsZ	3.62853e-06	7.70074e-07	3.85037e-07	0.125661	-
[truncated: 10,206 more rows]
