# Supplementary material for: Danggui Shaoyao San: comprehensive modulation of the microbiota-gut-brain axis for attenuating Alzheimer’s disease-related pathology
Source: Front Pharmacol. 2024 Jan 12;14:1338804. doi: 10.3389/fphar.2023.1338804 (PMC10811133; doi:10.3389/fphar.2023.1338804)
Supplement: Supplementary file 12 [file Table7.XLSX]

## Sheet: DSS_C-M_C
id

## Sheet: DSS_C-Con_C
id

## Sheet: M_C-Con_C
id
