# Supplementary material for: Danggui Shaoyao San: comprehensive modulation of the microbiota-gut-brain axis for attenuating Alzheimer’s disease-related pathology
Source: Front Pharmacol. 2024 Jan 12;14:1338804. doi: 10.3389/fphar.2023.1338804 (PMC10811133; doi:10.3389/fphar.2023.1338804)
Supplement: Supplementary file 13 [file Table8.XLSX]

## Sheet: DSS_C-M_C-Con_C
id	met	全方4	全方1	全方5	全方2	全方3	M3	M5	M1	M2	M4	K6	K3	K5	K1	K4
94	N,N-Dimethylguanosine	3.85326e-06	3.72583e-06	4.08473e-06	3.81765e-06	2.71429e-06	3.92293e-06	4.70346e-06	3.85412e-06	4.5799e-06	3.24503e-06	5.95708e-06	4.58659e-06	4.71574e-06	3.97594e-06	5.16836e-06
291	Sorbitol	0.000104835	0.000126171	0.000164731	0.000154809	0.000124792	0.000116015	8.24456e-05	0.000101321	9.20403e-05	0.000109855	0.000179009	0.000191372	0.000165624	0.000136777	0.000200075
216	Glutamylalanine	7.65901e-06	9.08263e-06	8.2653e-06	5.88688e-06	8.14536e-06	6.07978e-06	5.38635e-06	7.76637e-06	8.1039e-06	7.23264e-06	1.16879e-05	1.08518e-05	8.7747e-06	8.58457e-06	7.78551e-06
434	3-Sulfinoalanine	7.4227e-06	5.50979e-06	1.0837e-05	1.4753e-05	9.74194e-06	4.94505e-06	9.22746e-06	6.89048e-06	9.84622e-06	1.28759e-05	6.8296e-05	2.74783e-05	3.92097e-05	5.2865e-05	2.70905e-05
369	Quinolinic acid	0.000516683	0.000608388	0.000409583	0.000701255	0.000628747	0.000378193	0.000442336	0.000369341	0.000393309	0.000357392	0.00121209	0.000489437	0.000426179	0.000435016	0.000472238
96	2-Hydroxyethanesulfonate	0.0123877	0.0115408	0.00933353	0.0130156	0.0148859	0.010565	0.0106532	0.00931046	0.010292	0.0100272	0.0176417	0.0117707	0.012878	0.0121152	0.0127189
226	Gallic acid	0.000204298	0.000211941	0.000118481	0.000204062	0.000248002	0.000149708	0.000115062	0.000144683	0.000146487	0.000159027	0.000304324	0.000193888	0.000224316	0.0002136	0.000224506
119	L-Arginine	0.000852266	0.000650939	0.00052941	0.000516412	0.000593524	0.000488863	0.000383661	0.000448495	0.000574115	0.000538257	0.000814368	0.000568884	0.000605791	0.000688586	0.000690646
172	Hypoxanthine	0.0658642	0.0388272	0.0346505	0.0508417	0.0473541	0.0359715	0.0286746	0.0287163	0.0275427	0.027366	0.0516696	0.0286267	0.0396776	0.0392428	0.0373653
498	6-Methyltetrahydropterin	0.000358629	0.00015955	0.000137585	0.000202569	0.000191497	0.000152742	0.000141342	0.000118658	0.000142741	0.00012299	0.000277008	0.000161662	0.000177388	0.000192607	0.000201632
453	1H-Indole-3-carboxaldehyde	2.38423e-05	3.82938e-05	2.54282e-05	2.32401e-05	1.99397e-05	1.68841e-05	1.41377e-05	1.62005e-05	2.31003e-05	1.39671e-05	2.3843e-05	2.57675e-05	1.97411e-05	2.33983e-05	2.46202e-05
90	2-Keto-3-deoxy-D-gluconic acid	0.000605243	0.000696218	0.00048323	0.000821944	0.000619712	0.000402831	0.000299554	0.000621379	0.000364226	0.000259645	0.000354901	0.000683227	0.000580488	0.000695663	0.000745116
237	N-Methylnicotinamide	0.000512573	0.000679161	0.00041475	0.000639248	0.00057666	0.000374634	0.00025458	0.000395543	0.000483109	0.000330002	0.000608649	0.000528842	0.000795448	0.000558784	0.000714394
350	Phosphocreatine	1.58136e-05	6.96814e-06	4.05772e-06	1.09906e-05	1.63821e-05	2.47743e-06	7.27351e-06	2.5314e-06	2.24211e-06	4.69355e-06	3.86364e-06	1.29677e-06	2.82746e-06	7.73121e-06	5.80151e-06
238	D-Arabinose	0.000215208	0.00013002	0.000183494	0.000162175	0.000210717	0.0001596	0.000106985	0.000121446	0.000131389	0.00012883	0.000164832	0.000142292	0.000138967	0.000147096	0.000160615
281	Sedoheptulose	0.000119589	5.73668e-05	9.10173e-05	8.06376e-05	0.000103105	8.33274e-05	3.91824e-05	5.54322e-05	5.99666e-05	5.7038e-05	7.94445e-05	6.10161e-05	6.15146e-05	7.45385e-05	8.87232e-05
197	Argininosuccinic acid	2.159e-05	1.27145e-05	1.69708e-05	1.29094e-05	1.7005e-05	7.26515e-06	9.58671e-06	8.34578e-06	1.04809e-05	8.04313e-06	1.54728e-05	8.6509e-06	1.30405e-05	7.00188e-06	1.56207e-05
405	4-O-Methylpinosylvic acid	2.36989e-05	1.57474e-05	1.36628e-05	1.40222e-05	1.69666e-05	1.06595e-05	1.1355e-05	1.19429e-05	1.14245e-05	2.87215e-06	1.23127e-05	1.03577e-05	1.48692e-05	1.34591e-05	1.36254e-05
420	Norisodomesticine	1.11657e-05	6.8627e-06	1.02325e-05	1.07559e-05	7.21861e-06	6.22955e-06	6.81207e-06	7.72268e-06	4.69948e-06	6.79338e-06	6.34445e-06	6.55698e-06	7.17474e-06	7.28527e-06	8.21903e-06
31	(1R,4S,7S,9S,11R)-9-Tert-butyl-7,9-dihydroxy-3,5,12-trioxatetracyclo[6.6.0.01,11.04,8]tetradecane-2,6,13-trione	7.48744e-05	6.04694e-05	5.60098e-05	7.08208e-05	6.03794e-05	5.26837e-05	5.94092e-05	4.64777e-05	5.36939e-05	5.28817e-05	5.47112e-05	6.25639e-05	6.16604e-05	6.8311e-05	7.43917e-05
158	2-(3,4-Dihydroxyphenylethyl)-6-epi-elenaiate	4.03907e-05	3.78636e-05	3.24987e-05	4.07699e-05	3.062e-05	2.97527e-05	2.61281e-05	2.54587e-05	2.77333e-05	2.57417e-05	3.27338e-05	2.66806e-05	3.07948e-05	3.47579e-05	3.07841e-05
301	5-Hydroxyflavone	1.4869e-05	9.86621e-06	7.46435e-06	1.23369e-05	6.77993e-06	5.09834e-06	6.41431e-06	5.7011e-06	5.05373e-06	4.87792e-06	8.6909e-06	6.36791e-06	7.86028e-06	9.09385e-06	8.19526e-06
52	Inosine	0.0182914	0.0128346	0.0119005	0.0156004	0.0116086	0.0088493	0.00980862	0.00760306	0.00846684	0.00736974	0.0123908	0.00875383	0.0107341	0.013199	0.0116462
24	Allopurinol-1-ribonucleoside	0.00440124	0.00336798	0.00276214	0.00359128	0.00277307	0.00231365	0.0022481	0.0019758	0.00217417	0.00193876	0.00326221	0.0022704	0.0026098	0.00309755	0.0029703
260	Salviaflaside methyl ester	0.00108999	0.000717947	0.000608682	0.000829312	0.000576825	0.000476381	0.000492877	0.000394262	0.000480504	0.000393608	0.00072578	0.000485551	0.000571121	0.000737276	0.00070057
30	DL-Glutamate	0.000516177	0.000467897	0.000575938	0.000527193	0.000521335	0.000545876	0.000584878	0.000629468	0.000641973	0.000653649	0.000616553	0.000583402	0.000536054	0.000458742	0.000572637
406	Isoformononetin	7.77176e-06	6.09989e-06	9.66465e-06	8.13103e-06	7.71006e-06	1.08952e-05	9.98431e-06	1.16369e-05	1.15312e-05	1.15209e-05	8.90281e-06	1.20212e-05	9.27038e-06	6.36187e-06	9.24519e-06
125	NAD	9.50371e-07	2.42018e-06	2.89239e-06	2.62297e-06	2.56114e-06	5.4996e-06	5.1477e-06	5.85076e-06	3.47815e-06	6.21608e-06	3.25708e-06	3.71821e-06	2.2381e-06	1.7132e-06	1.91121e-06
334	Methionyl-Methionine	5.57997e-06	9.39068e-06	2.07499e-05	7.70476e-06	1.68005e-05	3.25507e-05	1.35513e-05	2.97468e-05	2.42396e-05	3.59257e-05	2.1784e-05	3.25098e-05	1.8656e-05	1.11835e-05	1.94329e-05
34	3-Methoxy-4-hydroxyphenylglycol sulfate	0.000566631	0.000645337	0.000519975	0.000812457	0.000717173	0.000691786	0.000955149	0.000799356	0.000856102	0.000858861	0.000812934	0.00070771	0.000828733	0.000805851	0.000894648
250	Ophthalmic acid	1.01391e-06	1.75477e-06	1.4074e-06	1.44779e-06	1.62373e-06	2.27e-06	6.81182e-06	3.75084e-06	4.27864e-06	3.77786e-06	1.17616e-06	2.09648e-06	2.00118e-06	2.12352e-06	1.63111e-06
13	Adenosine	0.000996196	0.00171423	0.00164729	0.00129776	0.00111898	0.00199073	0.00205591	0.00237003	0.00207025	0.00233711	0.000791475	0.00150263	0.00211669	0.00190991	0.00171276
445	Azacridone A	6.47864e-05	0.000101418	7.31152e-05	5.9188e-05	4.91798e-05	8.60031e-05	0.000105381	0.000121959	0.000109547	9.90414e-05	6.40509e-05	6.81913e-05	9.92157e-05	7.91182e-05	9.89664e-05
181	Shikimic acid	9.53079e-05	0.000102376	8.76002e-05	9.26302e-05	9.05592e-05	8.80226e-05	9.03125e-05	6.52901e-05	8.73146e-05	6.21027e-05	7.0074e-05	4.48207e-05	8.23875e-05	8.84701e-05	4.96821e-05
12	L-Proline	3.87161e-05	3.46499e-05	5.58791e-05	3.30627e-05	9.47964e-05	3.78165e-05	3.11868e-05	3.50763e-05	3.63591e-05	3.66283e-05	4.90765e-05	3.72237e-05	4.57811e-05	4.01413e-05	4.18917e-05
343	PC(16:1(9Z)/15:0)	7.94788e-05	6.72324e-05	8.93913e-05	8.20855e-05	0.000116054	9.50305e-05	0.000117162	8.38833e-05	6.80063e-05	9.2948e-05	4.19509e-05	6.66797e-05	5.76781e-05	4.28496e-05	8.57721e-05
462	Linoleamide	3.51552e-05	3.40652e-05	4.81036e-05	4.22877e-05	5.35903e-05	4.82491e-05	3.08193e-05	4.69963e-05	4.15007e-05	3.03204e-05	1.70995e-05	3.45315e-05	3.16897e-05	2.42144e-05	3.26431e-05

## Sheet: Sheet1
N,N-Dimethylguanosine
Sorbitol
Glutamylalanine
3-Sulfinoalanine
Quinolinic acid
2-Hydroxyethanesulfonate
Gallic acid
L-Arginine
Hypoxanthine
6-Methyltetrahydropterin
1H-Indole-3-carboxaldehyde
2-Keto-3-deoxy-D-gluconic acid
N-Methylnicotinamide
Phosphocreatine
D-Arabinose
Sedoheptulose
Argininosuccinic acid
4-O-Methylpinosylvic acid
Norisodomesticine
(1R,4S,7S,9S,11R)-9-Tert-butyl-7,9-dihydroxy-3,5,12-trioxatetracyclo[6.6.0.01,11.04,8]tetradecane-2,6,13-trione
2-(3,4-Dihydroxyphenylethyl)-6-epi-elenaiate
5-Hydroxyflavone
Inosine
Allopurinol-1-ribonucleoside
Salviaflaside methyl ester
DL-Glutamate
Isoformononetin
NAD
Methionyl-Methionine
3-Methoxy-4-hydroxyphenylglycol sulfate
Ophthalmic acid
Adenosine
Azacridone A
Shikimic acid
L-Proline
PC(16:1(9Z)/15:0)
Linoleamide
